# Supplementary material for: Single-cell and chromatin accessibility profiling reveals regulatory programs of pathogenic Th2 cells in allergic asthma
Source: Nat Commun. 2025 Mar 15;16:2565. doi: 10.1038/s41467-025-57590-3 (PMC11910648; doi:10.1038/s41467-025-57590-3)
Supplement: Supplementary file 9 — Supplementary Data 7 [file 41467_2025_57590_MOESM9_ESM.xlsx]

## Sheet: DEGs_WT pTh2 vs WT Th2
	Supplementary Data 7: DEGs (RNA-seq) between WT pTh2 cells and WT Th2 cells generated in vitro (Related to Fig. 7b; 7d; Extended Data Fig. 6d)
gene_id	gene_version	gene_name	gene_biotype	gene_source	location	baseMean	log2FoldChange	lfcSE	pvalue	padj	significant	rank_log2_fold_change	rank_base_mean	rank_padj	max_rank
ENSMUSG00000020383	1	Il13	protein_coding	ensembl_havana	chr11:53631324-53634702:-	14675	6.78391	0.341911	1.03069e-89	1.99987e-85	yes	1	206	1	206
ENSMUSG00000031779	3	Ccl22	protein_coding	ensembl_havana	chr8:94745590-94751699:+	73.2582	6.11168	0.891579	3.14101e-14	1.16297e-12	yes	2	12170	360	12170
ENSMUSG00000029875	5	Ccdc184	protein_coding	ensembl_havana	chr15:98167158-98170134:+	202.672	5.94394	0.537378	1.75646e-30	3.89649e-28	yes	3	10356	54	10356
ENSMUSG00000033520	2	Idi2	protein_coding	ensembl_havana	chr13:8952863-8960945:+	132.205	5.69327	0.546453	1.85587e-27	3.51016e-25	yes	4	11146	75	11146
ENSMUSG00000021538	3	Il9	protein_coding	ensembl_havana	chr13:56479277-56482246:-	523.775	5.57112	0.857318	3.92739e-13	1.26235e-11	yes	5	8021	437	8021
ENSMUSG00000021148	11	Gm9745	protein_coding	ensembl_havana	chr13:8941575-8948231:-	58.0049	5.1106	0.645929	1.70999e-17	1.80154e-15	yes	6	12589	233	12589
ENSMUSG00000015854	7	Cd5l	protein_coding	ensembl_havana	chr3:87357881-87371073:+	15.2873	4.75032	0.911017	6.5041e-10	2.39845e-08	yes	7	15086	775	15086
ENSMUSG00000032735	15	Ablim3	protein_coding	ensembl_havana	chr18:61799392-61911824:-	16.5657	4.28242	0.847823	1.60657e-09	5.85545e-08	yes	9	14944	824	14944
ENSMUSG00000018916	5	Csf2	protein_coding	ensembl_havana	chr11:54247271-54249667:-	2297.66	4.24752	0.41407	6.86357e-27	1.90199e-24	yes	10	3062	78	3062
ENSMUSG00000002565	16	Scin	protein_coding	ensembl_havana	chr12:40059769-40134228:-	509.887	4.24422	0.224036	3.41346e-82	1.78181e-78	yes	11	8099	2	8099
ENSMUSG00000022330	5	Osr2	protein_coding	ensembl_havana	chr15:35296098-35303305:+	7.25245	4.20102	1.70003	2.59979e-06	5.6785e-05	yes	12	16610	1689	16610
ENSMUSG00000103406	1	Gm5541	unprocessed_pseudogene	havana	chr3:93628640-93629752:-	27.3443	4.19319	1.54028	1.92456e-06	4.82943e-05	yes	13	13984	1654	13984
ENSMUSG00000029379	10	Cxcl3	protein_coding	ensembl_havana	chr5:90786103-90789600:+	105.829	4.18182	0.494544	1.63149e-19	1.27863e-17	yes	14	11539	181	11539
ENSMUSG00000026414	13	Tnnt2	protein_coding	ensembl_havana	chr1:135836354-135852260:+	15.5594	4.14567	1.45624	1.684e-06	4.3012e-05	yes	15	15052	1624	15052
ENSMUSG00000005397	8	Nid1	protein_coding	ensembl_havana	chr13:13437551-13512269:+	46.4461	4.09228	0.576424	6.89523e-15	3.73602e-13	yes	16	12996	330	12996
ENSMUSG00000096846	7	Gm8890	protein_coding	ensembl_havana	chr5:11256033-11260494:+	5.79665	4.06218	1.64766	3.1305e-06	0.000114888	yes	17	17090	1843	17090
ENSMUSG00000027399	1	Il1a	protein_coding	ensembl_havana	chr2:129299610-129309972:-	834.017	4.01008	0.640289	1.95358e-12	7.38028e-11	yes	18	6564	492	6564
ENSMUSG00000057098	14	Ebf1	protein_coding	ensembl_havana	chr11:44617317-45008091:+	17.9109	3.86908	0.81386	7.34195e-09	2.23933e-07	yes	19	14792	936	14792
ENSMUSG00000041782	14	Lad1	protein_coding	ensembl_havana	chr1:135818598-135833342:+	7200.94	3.83535	0.337728	4.4589e-32	1.56439e-29	yes	20	676	47	676
ENSMUSG00000067848	12	4933402N22Rik	protein_coding	ensembl_havana	chr5:11918043-11922821:+	17.9554	3.70865	0.68558	3.13775e-10	1.29264e-08	yes	21	14786	729	14786
ENSMUSG00000032327	14	Stra6	protein_coding	ensembl_havana	chr9:58063788-58153996:+	1526.3	3.67726	0.79477	1.3937e-08	1.87531e-07	yes	23	4407	917	4407
ENSMUSG00000028150	14	Rorc	protein_coding	ensembl_havana	chr3:94372794-94398276:+	195.18	3.63421	0.232831	4.59867e-57	7.57053e-54	yes	24	10438	7	10438
ENSMUSG00000059173	19	Pde1a	protein_coding	ensembl_havana	chr2:79834453-80129458:-	212.569	3.55342	0.353878	7.61562e-26	1.06081e-23	yes	25	10249	86	10249
ENSMUSG00000021886	7	Gpr65	protein_coding	ensembl_havana	chr12:98268635-98276644:+	406.515	3.54614	0.560952	1.65674e-12	4.87856e-11	yes	26	8702	477	8702
ENSMUSG00000036117	2	Il5	protein_coding	ensembl_havana	chr11:53720794-53725106:+	106.68	3.46882	1.31879	4.72827e-06	4.13771e-05	yes	28	11518	1621	11518
ENSMUSG00000031780	2	Ccl17	protein_coding	ensembl_havana	chr8:94810453-94812036:+	17.216	3.38535	0.898287	3.7232e-07	1.1321e-05	yes	29	14870	1365	14870
ENSMUSG00000047501	3	Cldn4	protein_coding	ensembl_havana	chr5:134945119-134946934:-	174.037	3.35904	0.255062	1.24636e-41	7.85812e-39	yes	31	10636	19	10636
ENSMUSG00000051177	16	Plcb1	protein_coding	ensembl_havana	chr2:134786067-135475258:+	13.745	3.33398	1.671	1.30024e-05	0.000249419	yes	32	15302	2050	15302
ENSMUSG00000029838	11	Ptn	protein_coding	ensembl_havana	chr6:36714929-36810220:-	14.3412	3.27703	1.44672	1.01023e-05	0.000150606	yes	33	15223	1917	15223
ENSMUSG00000001444	2	Tbx21	protein_coding	ensembl_havana	chr11:97098071-97115331:-	90.2115	3.26674	0.376481	3.93213e-20	3.69577e-18	yes	34	11829	160	11829
ENSMUSG00000021587	5	Pcsk1	protein_coding	ensembl_havana	chr13:75089826-75134861:+	29.3857	3.2119	0.466699	5.16116e-14	4.9024e-12	yes	37	13847	414	13847
ENSMUSG00000059994	10	Fcrl1	protein_coding	ensembl_havana	chr3:87376387-87402934:+	11.3421	3.20582	0.650919	4.62782e-09	1.72865e-07	yes	38	15687	909	15687
ENSMUSG00000028195	4	Ccn1	protein_coding	ensembl_havana	chr3:145646976-145649981:-	193.877	3.09833	0.519046	1.91053e-11	3.92449e-10	yes	39	10450	561	10450
ENSMUSG00000000982	5	Ccl3	protein_coding	ensembl_havana	chr11:83647844-83649355:-	310.228	3.08343	0.21861	4.83826e-47	3.98248e-44	yes	40	9414	14	9414
ENSMUSG00000022237	17	Ankrd33b	protein_coding	ensembl_havana	chr15:31291478-31367726:-	16.9074	3.04445	0.633536	8.71836e-09	3.69618e-07	yes	43	14898	979	14898
ENSMUSG00000114053	1	Gm35330	lincRNA	havana	chr13:5539279-5724510:-	15.6003	2.99393	1.00267	3.63552e-06	6.10454e-05	yes	46	15046	1702	15046
ENSMUSG00000031762	7	Mt2	protein_coding	ensembl_havana	chr8:94172664-94173568:+	70.8976	2.96212	0.588435	3.09967e-09	5.66386e-08	yes	47	12234	822	12234
ENSMUSG00000027718	8	Il21	protein_coding	ensembl_havana	chr3:37222759-37232636:-	98.159	2.94946	0.41727	1.6837e-14	6.54203e-13	yes	48	11659	344	11659
ENSMUSG00000026830	9	Ermn	protein_coding	ensembl_havana	chr2:58045113-58052864:-	5.20302	2.93951	1.83551	2.96884e-05	0.000827715	yes	50	17322	2426	17322
ENSMUSG00000009394	13	Syn2	protein_coding	ensembl_havana	chr6:115134902-115282006:+	24.5014	2.89939	0.677384	8.46682e-08	2.56425e-06	yes	51	14179	1169	14179
ENSMUSG00000000489	7	Pdgfb	protein_coding	ensembl_havana	chr15:79995874-80014977:-	1563.14	2.83561	0.163724	6.27805e-69	2.13299e-65	yes	55	4324	4	4324
ENSMUSG00000058427	10	Cxcl2	protein_coding	ensembl_havana	chr5:90903871-90905938:+	15.6366	2.82667	1.28228	1.80778e-05	0.000348662	yes	56	15041	2152	15041
ENSMUSG00000097779	2	4833407H14Rik	lincRNA	havana	chr19:53460622-53462723:+	56.1264	2.82656	0.336243	5.72513e-19	5.304e-17	yes	57	12645	193	12645
ENSMUSG00000030162	14	Olr1	protein_coding	ensembl_havana	chr6:129485244-129507165:-	298.894	2.75478	0.282513	2.84659e-24	3.73634e-22	yes	58	9501	97	9501
ENSMUSG00000024737	2	Slc15a3	protein_coding	ensembl_havana	chr19:10839727-10859362:+	1091.78	2.74764	0.156704	1.57053e-70	6.99137e-67	yes	59	5577	3	5577
ENSMUSG00000041324	14	Inhba	protein_coding	ensembl_havana	chr13:16011851-16031621:+	3052.45	2.7408	0.34048	1.09829e-17	1.05046e-15	yes	62	2208	226	2208
ENSMUSG00000046223	10	Plaur	protein_coding	ensembl_havana	chr7:24462484-24475968:+	35.5417	2.68469	0.420001	1.64639e-12	7.83195e-11	yes	63	13490	497	13490
ENSMUSG00000026068	11	Il18rap	protein_coding	ensembl_havana	chr1:40515362-40551705:+	33.7883	2.65226	0.406659	7.14175e-13	2.80037e-11	yes	67	13577	456	13577
ENSMUSG00000027470	9	Mylk2	protein_coding	ensembl_havana	chr2:152911352-152923068:+	12.188	2.64955	0.884183	4.70053e-06	9.71764e-05	yes	69	15544	1807	15544
ENSMUSG00000045573	9	Penk	protein_coding	ensembl_havana	chr4:4133531-4138819:-	6204.48	2.64465	0.306747	9.28414e-20	1.02377e-17	yes	71	838	176	838
ENSMUSG00000020407	13	Upp1	protein_coding	ensembl_havana	chr11:9118103-9136170:+	8.03689	2.64341	1.8143	4.93562e-05	0.000711434	yes	72	16414	2379	16414
ENSMUSG00000089789	1	Rdh1	protein_coding	ensembl_havana	chr10:127759721-127768297:+	37.3097	2.6267	0.40814	1.23832e-12	5.89345e-11	yes	73	13385	486	13385
ENSMUSG00000019890	4	Nts	protein_coding	ensembl_havana	chr10:102481756-102490486:-	416.043	2.60484	0.485491	6.32222e-10	1.22857e-08	yes	74	8641	724	8641
ENSMUSG00000018914	5	Il3	protein_coding	ensembl_havana	chr11:54265303-54267277:-	2651.34	2.59512	0.45314	8.77677e-11	2.78976e-09	yes	75	2624	648	2624
ENSMUSG00000030500	6	Slc17a6	protein_coding	ensembl_havana	chr7:51622006-51671119:+	719.877	2.55429	0.359226	1.28392e-14	5.85289e-13	yes	77	7018	341	7018
ENSMUSG00000033470	12	Cysltr2	protein_coding	ensembl_havana	chr14:73025603-73049114:-	17.8792	2.54766	0.620395	1.89425e-07	5.34804e-06	yes	78	14797	1254	14797
ENSMUSG00000091903	8	Gm6460	protein_coding	ensembl_havana	chr5:11594913-11599784:+	9.87123	2.5465	0.792451	3.01618e-06	6.03489e-05	yes	79	15975	1697	15975
ENSMUSG00000057777	4	Mab21l2	protein_coding	ensembl_havana	chr3:86545581-86548629:-	14.8776	2.54533	0.882827	6.61306e-06	0.000125741	yes	80	15147	1862	15147
ENSMUSG00000052572	19	Dlg2	protein_coding	ensembl_havana	chr7:90476672-92449247:+	121.418	2.52044	0.277756	1.58384e-21	1.70858e-19	yes	83	11311	138	11311
ENSMUSG00000007594	10	Hapln4	protein_coding	ensembl_havana	chr8:70083457-70090862:+	57.5738	2.51963	0.537794	1.76873e-08	4.35485e-07	yes	84	12606	997	12606
ENSMUSG00000060284	7	Sp7	protein_coding	ensembl_havana	chr15:102356606-102367182:-	12.5267	2.47742	1.09989	2.43762e-05	0.000414673	yes	88	15494	2196	15494
ENSMUSG00000024517	17	Grp	protein_coding	ensembl_havana	chr18:65872820-65886596:+	653.993	2.47473	0.498168	4.72643e-09	1.01678e-07	yes	89	7334	864	7334
ENSMUSG00000018341	12	Il12rb2	protein_coding	ensembl_havana	chr6:67291318-67376188:-	484.637	2.4586	0.504746	7.52587e-09	1.20458e-07	yes	91	8234	878	8234
ENSMUSG00000069355	12	Gm5152	protein_coding	ensembl_havana	chr5:10242041-10246526:-	30.9641	2.44675	0.456244	6.30785e-10	2.03739e-08	yes	93	13735	760	13735
ENSMUSG00000029762	6	Akr1b8	protein_coding	ensembl_havana	chr6:34354119-34368463:+	84.7691	2.39415	0.358773	2.35989e-13	8.3051e-12	yes	96	11924	425	11924
ENSMUSG00000091304	2	Speer6-ps1	transcribed_unprocessed_pseudogene	havana	chr13:3149475-3189678:+	11.7752	2.36193	0.671332	1.47404e-06	3.4651e-05	yes	99	15630	1570	15630
ENSMUSG00000053886	4	Sh2d4a	protein_coding	ensembl_havana	chr8:68276567-68347699:+	4.31845	2.35384	1.95704	7.4558e-05	0.00191592	yes	101	17745	2759	17745
ENSMUSG00000074364	6	Ehd2	protein_coding	ensembl_havana	chr7:15946958-15967567:-	388.976	2.2786	0.2392	1.75223e-23	2.2754e-21	yes	108	8837	107	8837
ENSMUSG00000006310	10	Zbtb32	protein_coding	ensembl_havana	chr7:30589681-30598909:-	846.475	2.23909	0.182556	1.55539e-36	7.79945e-34	yes	109	6504	31	6504
ENSMUSG00000049630	6	C1ql3	protein_coding	ensembl_havana	chr2:13003457-13011806:-	95.5823	2.22055	0.356983	3.9599e-12	1.16273e-10	yes	111	11718	507	11718
ENSMUSG00000062127	11	Cttnbp2nl	protein_coding	ensembl_havana	chr3:105001915-105053146:-	50.6296	2.19919	0.420758	1.24609e-09	3.61175e-08	yes	112	12829	797	12829
ENSMUSG00000022309	9	Angpt1	protein_coding	ensembl_havana	chr15:42424723-42676977:-	27.5128	2.19619	1.26887	7.63822e-05	0.00123356	yes	113	13979	2570	13979
ENSMUSG00000094025	7	Gm8879	protein_coding	ensembl_havana	chr5:11127634-11132487:+	4.98662	2.15942	1.76684	0.000113141	0.00273623	yes	115	17423	2916	17423
ENSMUSG00000044505	5	Lingo4	protein_coding	ensembl_havana	chr3:94398517-94404501:+	4.92713	2.14292	1.77268	0.000116019	0.00280682	yes	117	17444	2928	17444
ENSMUSG00000091422	8	Gm6455	lincRNA	ensembl_havana	chr5:10865029-10870808:+	9.98665	2.12899	0.848717	2.15997e-05	0.000344505	yes	118	15955	2150	15955
ENSMUSG00000032014	6	Oaf	protein_coding	ensembl_havana	chr9:43221235-43239911:-	53.1106	2.12407	0.454669	1.99428e-08	3.64605e-07	yes	119	12747	978	12747
ENSMUSG00000028121	8	Bcar3	protein_coding	ensembl_havana	chr3:122294136-122530191:+	12.0534	2.10496	0.848045	2.33707e-05	0.000395114	yes	122	15565	2183	15565
ENSMUSG00000051855	15	Mest	protein_coding	ensembl_havana	chr6:30723547-30748465:+	40.1198	2.10216	1.08792	6.43077e-05	0.000639041	yes	123	13256	2338	13256
ENSMUSG00000026514	14	Cnih3	protein_coding	ensembl_havana	chr1:181352628-181460641:+	11.9513	2.09539	0.623907	2.81086e-06	6.33269e-05	yes	125	15587	1711	15587
ENSMUSG00000036356	15	Csgalnact1	protein_coding	ensembl_havana	chr8:68356781-68735146:-	38.9919	2.0798	0.435078	1.2107e-08	2.30295e-07	yes	128	13303	940	13303
ENSMUSG00000040413	15	Timd2	protein_coding	ensembl_havana	chr11:46668960-46707061:-	1578.61	2.07314	0.127287	1.02531e-61	2.53023e-58	yes	129	4291	5	4291
ENSMUSG00000027797	15	Dclk1	protein_coding	ensembl_havana	chr3:55242364-55539068:+	142.264	2.06954	0.241958	9.28037e-20	8.21334e-18	yes	130	11007	169	11007
ENSMUSG00000019194	15	Scn1b	protein_coding	ensembl_havana	chr7:31116524-31127003:-	65.7531	2.0557	0.325003	1.90279e-12	6.95756e-11	yes	131	12376	489	12376
ENSMUSG00000095115	2	Itpripl2	protein_coding	ensembl_havana	chr7:118485111-118491975:-	862.536	2.02923	0.206103	5.39752e-25	8.82108e-23	yes	133	6429	93	6429
ENSMUSG00000025790	14	Slco3a1	protein_coding	ensembl_havana	chr7:74275419-74554780:-	1302	2.02539	0.154332	1.83853e-41	1.29908e-38	yes	134	4962	22	4962
ENSMUSG00000015312	9	Gadd45b	protein_coding	ensembl_havana	chr10:80930073-80932204:+	499.36	2.0186	0.175101	7.14416e-33	2.39315e-30	yes	135	8159	41	8159
ENSMUSG00000021613	9	Hapln1	protein_coding	ensembl_havana	chr13:89539796-89611652:+	69.4618	1.99282	0.326754	8.07428e-12	3.5648e-10	yes	138	12272	556	12272
ENSMUSG00000026418	16	Tnni1	protein_coding	ensembl_havana	chr1:135779434-135810989:+	51.2803	1.99174	0.313726	1.6358e-12	7.79726e-11	yes	139	12808	496	12808
ENSMUSG00000021003	10	Galc	protein_coding	ensembl_havana	chr12:98202294-98259459:-	59.1203	1.98124	0.372235	7.7582e-10	1.84467e-08	yes	141	12551	752	12551
ENSMUSG00000026420	16	Il24	protein_coding	ensembl_havana	chr1:130882074-130887454:-	382.851	1.96168	0.547865	1.59396e-06	1.5608e-05	yes	145	8873	1419	8873
ENSMUSG00000000125	5	Wnt3	protein_coding	ensembl_havana	chr11:103774150-103817957:+	108.174	1.95023	0.299834	5.92907e-13	1.88157e-11	yes	146	11498	447	11498
ENSMUSG00000037820	15	Tgm2	protein_coding	ensembl_havana	chr2:158116402-158146436:-	6528.02	1.94604	0.53815	1.44119e-06	1.91707e-05	yes	147	776	1459	1459
ENSMUSG00000020826	9	Nos2	protein_coding	ensembl_havana	chr11:78920787-78960254:+	24.0427	1.94465	0.626444	6.41639e-06	0.000101144	yes	148	14214	1813	14214
ENSMUSG00000033427	14	Upb1	protein_coding	ensembl_havana	chr10:75401115-75441679:+	39.3986	1.93662	0.351032	2.69881e-10	6.90352e-09	yes	150	13289	698	13289
ENSMUSG00000019489	7	Cd70	protein_coding	ensembl_havana	chr17:57145997-57149777:-	71.8806	1.93483	0.35104	2.78371e-10	5.41594e-09	yes	151	12202	687	12202
ENSMUSG00000048895	13	Cdk5r1	protein_coding	ensembl_havana	chr11:80477023-80481184:+	127.891	1.90971	0.203192	3.96197e-23	5.19814e-21	yes	152	11206	114	11206
ENSMUSG00000112762	1	4930459C07Rik	lincRNA	havana	chr10:96226020-96248866:+	46.4671	1.9087	0.347498	3.16884e-10	8.0712e-09	yes	154	12993	702	12993
ENSMUSG00000074676	2	Foxs1	protein_coding	ensembl_havana	chr2:152931898-152933208:-	4.1564	1.90831	1.77021	0.000168985	0.0038442	yes	155	17829	3100	17829
ENSMUSG00000034612	7	Chst11	protein_coding	ensembl_havana	chr10:82985498-83195900:+	604.804	1.88603	0.17955	5.83688e-28	1.22162e-25	yes	157	7590	73	7590
ENSMUSG00000032387	15	Rbpms2	protein_coding	ensembl_havana	chr9:65629648-65660528:+	17.4257	1.87856	0.473116	4.48117e-07	1.33327e-05	yes	159	14848	1394	14848
ENSMUSG00000022602	14	Arc	protein_coding	ensembl_havana	chr15:74669083-74672570:-	865.295	1.86595	0.202644	2.43088e-22	3.55768e-20	yes	162	6418	127	6418
ENSMUSG00000031504	6	Rab20	protein_coding	ensembl_havana	chr8:11453518-11478710:-	35.212	1.86096	0.466126	4.20551e-07	7.61323e-06	yes	165	13502	1306	13502
ENSMUSG00000098188	1	Sowahc	protein_coding	havana	chr10:59221953-59226434:+	428.139	1.85839	0.20625	1.51912e-21	1.58316e-19	yes	166	8560	135	8560
ENSMUSG00000062393	13	Dgkk	protein_coding	ensembl_havana	chrX:6779306-6948363:+	971.816	1.84708	0.385973	1.4082e-08	2.3342e-07	yes	168	5994	942	5994
ENSMUSG00000000392	17	Fap	protein_coding	ensembl_havana	chr2:62500943-62574075:-	23.79	1.83498	0.408637	5.62905e-08	1.45908e-06	yes	170	14236	1102	14236
ENSMUSG00000042286	13	Stab1	protein_coding	ensembl_havana	chr14:31139013-31168641:-	27.515	1.82331	0.603503	8.97694e-06	0.000188557	yes	171	13978	1976	13978
ENSMUSG00000015437	5	Gzmb	protein_coding	ensembl_havana	chr14:56258838-56262260:-	67.7448	1.82251	0.414887	8.76511e-08	1.42605e-06	yes	172	12328	1099	12328
ENSMUSG00000044162	12	Tnip3	protein_coding	ensembl_havana	chr6:65525313-65634040:+	57.6741	1.81716	0.420825	1.21222e-07	2.42373e-06	yes	173	12602	1162	12602
ENSMUSG00000060594	6	Layn	protein_coding	ensembl_havana	chr9:51054640-51077094:-	165.467	1.79291	0.672843	2.19663e-05	0.000139154	yes	176	10725	1889	10725
ENSMUSG00000031596	15	Slc7a2	protein_coding	ensembl_havana	chr8:40862396-40922308:+	18.4887	1.79186	1.70334	0.00021384	0.00286219	yes	178	14727	2938	14727
ENSMUSG00000046971	7	Pla2g4f	protein_coding	ensembl_havana	chr2:120299957-120314165:-	129.814	1.79058	0.37399	1.50504e-08	2.27607e-07	yes	179	11179	938	11179
ENSMUSG00000068154	5	Insm1	protein_coding	ensembl_havana	chr2:146221921-146225020:+	8.61867	1.78821	0.80116	5.54004e-05	0.000849935	yes	180	16265	2435	16265
ENSMUSG00000018919	10	Tm4sf5	protein_coding	ensembl_havana	chr11:70505244-70511178:+	120.716	1.78274	0.238616	6.87566e-16	3.55963e-14	yes	182	11326	274	11326
ENSMUSG00000022178	11	Ajuba	protein_coding	ensembl_havana	chr14:54567472-54577558:-	1873.4	1.78003	0.305062	5.07069e-11	1.0785e-09	yes	184	3712	599	3712
ENSMUSG00000022996	15	Wnt10b	protein_coding	ensembl_havana	chr15:98770712-98778150:-	212.219	1.77305	0.174746	2.7463e-26	4.21272e-24	yes	186	10255	83	10255
ENSMUSG00000090877	3	Hspa1b	protein_coding	ensembl_havana	chr17:34956436-34959238:-	108.305	1.76745	0.308774	1.00641e-10	2.23417e-09	yes	187	11495	639	11495
ENSMUSG00000073987	4	Ggh	protein_coding	ensembl_havana	chr4:20042052-20066750:+	682.944	1.76383	0.185466	1.57457e-23	2.26952e-21	yes	188	7188	106	7188
ENSMUSG00000009614	16	Sardh	protein_coding	ensembl_havana	chr2:27188393-27248337:-	48.2433	1.75782	0.481845	1.57137e-06	2.41339e-05	yes	189	12918	1505	12918
ENSMUSG00000019647	16	Sema6a	protein_coding	ensembl_havana	chr18:47235598-47368870:-	24.4722	1.74364	0.917912	0.000109227	0.00127095	yes	193	14181	2581	14181
ENSMUSG00000036661	14	Dennd3	protein_coding	ensembl_havana	chr15:73512560-73572242:+	966.231	1.74117	0.172756	5.85585e-26	1.0766e-23	yes	194	6018	88	6018
ENSMUSG00000090326	2	Dthd1	protein_coding	ensembl_havana	chr5:62811674-62888308:+	4.01128	1.73728	1.79544	0.000209327	0.00460736	yes	195	17914	3203	17914
ENSMUSG00000026981	15	Il1rn	protein_coding	ensembl_havana	chr2:24336853-24351494:+	6.17856	1.73372	1.67581	0.000239785	0.00517439	yes	196	16947	3268	16947
ENSMUSG00000073910	10	Mob3b	protein_coding	ensembl_havana	chr4:34949074-35157484:-	236.211	1.72977	0.173683	2.02e-25	3.0891e-23	yes	197	10040	92	10040
ENSMUSG00000074813	14	Morrbid	lincRNA	ensembl_havana	chr2:128178319-128502765:-	61.3801	1.72562	0.336645	3.07457e-09	8.38387e-08	yes	200	12502	852	12502
ENSMUSG00000066363	12	Serpina3f	protein_coding	ensembl_havana	chr12:104214544-104221129:+	51.0032	1.71573	0.448913	9.23947e-07	1.59497e-05	yes	202	12814	1422	12814
ENSMUSG00000041046	7	Ramp3	protein_coding	ensembl_havana	chr11:6658521-6677475:+	477.505	1.70711	0.248391	6.63361e-14	2.41161e-12	yes	203	8274	387	8274
ENSMUSG00000073433	11	Arhgdig	protein_coding	ensembl_havana	chr17:26199183-26207786:-	130.285	1.7058	0.260023	5.76465e-13	1.92458e-11	yes	204	11170	448	11170
ENSMUSG00000029771	12	Irf5	protein_coding	ensembl_havana	chr6:29526625-29541871:+	483.25	1.70441	0.13925	1.70302e-36	5.92646e-34	yes	205	8246	30	8246
ENSMUSG00000036273	15	Lrrk2	protein_coding	ensembl_havana	chr15:91673175-91816120:+	1009.25	1.69372	0.35493	1.92234e-08	3.05941e-07	yes	208	5850	955	5850
ENSMUSG00000017667	9	Zfp334	protein_coding	ensembl_havana	chr2:165374264-165388259:-	36.5046	1.68183	0.391274	1.60542e-07	3.11605e-06	yes	212	13430	1197	13430
ENSMUSG00000026437	11	Cdk18	protein_coding	ensembl_havana	chr1:132112237-132139684:-	11.8202	1.68166	0.720397	5.15363e-05	0.000820245	yes	213	15615	2423	15615
ENSMUSG00000091387	2	Gcnt4	protein_coding	ensembl_havana	chr13:96924689-96950906:+	23.1323	1.67826	0.396534	2.11071e-07	6.81222e-06	yes	214	14303	1286	14303
ENSMUSG00000091971	3	Hspa1a	protein_coding	ensembl_havana	chr17:34969190-34972156:-	37.8809	1.67068	0.470625	2.39451e-06	3.706e-05	yes	215	13356	1585	13356
ENSMUSG00000041481	17	Serpina3g	protein_coding	havana	chr12:104236245-104241939:+	174.725	1.66743	0.259719	1.63071e-12	3.9813e-11	yes	216	10630	472	10630
ENSMUSG00000054855	13	Rnd1	protein_coding	ensembl_havana	chr15:98663421-98677461:-	50.0443	1.6505	0.278497	3.94033e-11	1.1684e-09	yes	217	12852	603	12852
ENSMUSG00000030970	16	Ctbp2	protein_coding	ensembl_havana	chr7:132987563-133124354:-	47.5258	1.64543	0.403152	4.00745e-07	7.2994e-06	yes	218	12947	1298	12947
ENSMUSG00000000440	12	Pparg	protein_coding	ensembl_havana	chr6:115360951-115490399:+	524.255	1.6395	0.173078	3.18942e-23	3.25816e-21	yes	219	8017	112	8017
ENSMUSG00000020363	6	Gfpt2	protein_coding	ensembl_havana	chr11:49794178-49838613:+	64.568	1.639	0.265621	8.9386e-12	3.77376e-10	yes	220	12400	560	12400
ENSMUSG00000032446	14	Eomes	protein_coding	ensembl_havana	chr9:118478212-118486132:+	15.9279	1.63778	0.69183	5.09374e-05	0.00086398	yes	221	15006	2447	15006
ENSMUSG00000052821	3	Cysltr1	protein_coding	ensembl_havana	chrX:106574346-106603679:-	82.5733	1.6358	0.299252	6.03365e-10	1.11854e-08	yes	222	11965	720	11965
ENSMUSG00000045092	8	S1pr1	protein_coding	ensembl_havana	chr3:115710433-115715072:-	210.958	1.62944	0.226971	9.19214e-15	3.13814e-13	yes	223	10265	327	10265
ENSMUSG00000025880	11	Smad7	protein_coding	ensembl_havana	chr18:75367529-75395935:+	142.193	1.61493	0.267214	2.13512e-11	5.62231e-10	yes	226	11011	568	11011
ENSMUSG00000026730	12	Pter	protein_coding	ensembl_havana	chr2:12924041-13003455:+	636.978	1.61248	0.129292	1.30471e-37	6.99364e-35	yes	228	7426	29	7426
ENSMUSG00000024064	14	Galnt14	protein_coding	ensembl_havana	chr17:73493228-73710453:-	24.5105	1.59138	0.428856	1.60353e-06	3.93374e-05	yes	231	14178	1603	14178
ENSMUSG00000056413	16	Adap1	protein_coding	ensembl_havana	chr5:139271876-139325622:-	312.875	1.58803	0.213513	1.54552e-15	5.94948e-14	yes	232	9393	290	9393
ENSMUSG00000003518	13	Dusp3	protein_coding	ensembl_havana	chr11:101971143-101987013:-	210.376	1.58594	0.217693	4.90264e-15	1.85854e-13	yes	233	10274	316	10274
ENSMUSG00000026407	17	Cacna1s	protein_coding	ensembl_havana	chr1:136052750-136119822:+	34.4152	1.58004	0.402957	8.00401e-07	1.32997e-05	yes	236	13537	1392	13537
ENSMUSG00000087651	3	1500009L16Rik	protein_coding	ensembl_havana	chr10:83722865-83762762:+	70.2824	1.57015	0.362139	1.69605e-07	2.19883e-06	yes	238	12252	1153	12252
ENSMUSG00000000266	11	Mid2	protein_coding	ensembl_havana	chrX:140664599-140767715:+	57.7356	1.56397	0.332614	3.54636e-08	8.31461e-07	yes	240	12598	1047	12598
ENSMUSG00000073234	4	Gm8773	protein_coding	ensembl_havana	chr5:5573799-5576203:+	7.41582	1.55878	1.58154	0.000344699	0.00378648	yes	243	16570	3091	16570
ENSMUSG00000026249	10	Serpine2	protein_coding	ensembl_havana	chr1:79794197-79861180:-	308.328	1.55671	0.218259	1.69519e-14	5.77953e-13	yes	244	9430	338	9430
ENSMUSG00000027583	13	Zbtb46	protein_coding	ensembl_havana	chr2:181387762-181459426:-	117.334	1.54816	0.210606	3.48496e-15	1.66282e-13	yes	245	11373	312	11373
ENSMUSG00000035735	10	Dagla	protein_coding	ensembl_havana	chr19:10245265-10304877:-	94.0377	1.54429	0.219691	3.75617e-14	1.52665e-12	yes	246	11753	367	11753
ENSMUSG00000022015	8	Tnfsf11	protein_coding	ensembl_havana	chr14:78277445-78308043:-	6236.99	1.54026	0.13374	1.84933e-32	7.97582e-30	yes	247	828	45	828
ENSMUSG00000040605	7	Bace2	protein_coding	ensembl_havana	chr16:97356742-97442936:+	43.9713	1.53173	0.369338	3.82326e-07	6.99083e-06	yes	249	13102	1292	13102
ENSMUSG00000040118	15	Cacna2d1	protein_coding	ensembl_havana	chr5:15934691-16374511:+	10.5994	1.52018	0.649427	6.32914e-05	0.00087679	yes	250	15829	2451	15829
ENSMUSG00000026872	18	Zeb2	protein_coding	ensembl_havana	chr2:44983632-45117395:-	463.565	1.51658	0.175848	1.27995e-19	8.564e-18	yes	252	8354	171	8354
ENSMUSG00000005089	15	Slc1a2	protein_coding	ensembl_havana	chr2:102658659-102790784:+	122.594	1.51344	0.258273	9.23554e-11	2.18374e-09	yes	253	11289	636	11289
ENSMUSG00000075122	5	Cd80	protein_coding	ensembl_havana	chr16:38455561-38496335:+	239.007	1.50994	0.219259	1.19427e-13	3.34143e-12	yes	258	10012	399	10012
ENSMUSG00000038402	2	Foxf2	protein_coding	ensembl_havana	chr13:31625816-31631403:+	35.4927	1.50082	0.466131	7.88021e-06	0.000102649	yes	262	13494	1815	13494
ENSMUSG00000071723	7	Gspt2	protein_coding	ensembl_havana	chrX:94636069-94643244:+	41.9953	1.49535	0.348658	2.37985e-07	4.54607e-06	yes	263	13189	1237	13189
ENSMUSG00000038264	8	Sema7a	protein_coding	ensembl_havana	chr9:57940112-57962865:+	393.998	1.49523	0.18095	3.12863e-18	1.63452e-16	yes	264	8795	199	8795
ENSMUSG00000042279	13	H1f8	protein_coding	ensembl_havana	chr6:115944938-115950236:+	34.0907	1.48573	0.428668	4.00729e-06	4.4012e-05	yes	266	13557	1628	13557
ENSMUSG00000028179	12	Cth	protein_coding	ensembl_havana	chr3:157894248-157925077:-	1190.83	1.47494	0.13832	3.59374e-28	7.75892e-26	yes	269	5266	72	5266
ENSMUSG00000024486	6	Hbegf	protein_coding	ensembl_havana	chr18:36504927-36515805:-	449.106	1.4728	0.111386	1.53882e-41	1.02925e-38	yes	271	8437	21	8437
ENSMUSG00000028518	8	Prkaa2	protein_coding	ensembl_havana	chr4:105029874-105109890:-	10.8449	1.46374	0.672266	9.65534e-05	0.00137922	yes	275	15790	2615	15790
ENSMUSG00000050232	6	Cxcr3	protein_coding	ensembl_havana	chrX:101731535-101734269:-	14.4977	1.46147	0.727242	0.000135189	0.00146181	yes	276	15200	2643	15200
ENSMUSG00000037712	16	Fermt2	protein_coding	ensembl_havana	chr14:45458795-45530118:-	11.2974	1.46108	0.966643	0.000319055	0.00380337	yes	277	15694	3096	15694
ENSMUSG00000003206	7	Ebi3	protein_coding	ensembl_havana	chr17:55952640-55957022:+	322.541	1.45435	0.18003	1.76289e-17	9.51262e-16	yes	282	9318	222	9318
ENSMUSG00000078532	9	Nkain1	protein_coding	ensembl_havana	chr4:130531602-130574173:-	90.5526	1.44797	0.371774	1.09411e-06	1.13536e-05	yes	283	11823	1367	11823
ENSMUSG00000004085	14	Map3k20	protein_coding	ensembl_havana	chr2:72285637-72442610:+	588.563	1.44584	0.214501	4.3359e-13	1.05763e-11	yes	285	7678	428	7678
ENSMUSG00000029121	16	Crmp1	protein_coding	ensembl_havana	chr5:37241940-37292133:+	101.136	1.44546	0.277663	4.31226e-09	7.72009e-08	yes	286	11606	840	11606
ENSMUSG00000042842	11	Serpinb6b	protein_coding	ensembl_havana	chr13:32965209-32979067:+	702.007	1.44435	0.163236	2.50178e-20	2.62871e-18	yes	287	7100	157	7100
ENSMUSG00000032324	11	Tspan3	protein_coding	ensembl_havana	chr9:56131725-56165477:-	1519.91	1.43561	0.158276	3.48833e-21	2.98902e-19	yes	289	4413	144	4413
ENSMUSG00000024899	7	Papss2	protein_coding	ensembl_havana	chr19:32595790-32667187:+	173.957	1.4282	0.205657	1.13615e-13	3.56289e-12	yes	293	10639	406	10639
ENSMUSG00000001473	7	Tubb6	protein_coding	ensembl_havana	chr18:67390717-67402749:+	986.382	1.42747	0.139167	3.35237e-26	6.20383e-24	yes	294	5937	84	5937
ENSMUSG00000112963	1	Gm6093	lincRNA	havana	chr13:33562486-33569317:-	85.5926	1.42593	0.453262	1.06684e-05	8.97282e-05	yes	295	11905	1788	11905
ENSMUSG00000052504	7	Epha3	protein_coding	ensembl_havana	chr16:63543534-63864175:-	125.283	1.41809	0.209066	3.65848e-13	1.13194e-11	yes	300	11254	432	11254
ENSMUSG00000022272	17	Myo10	protein_coding	ensembl_havana	chr15:25622525-25813673:+	589.662	1.41377	0.212545	9.11028e-13	2.78209e-11	yes	303	7672	455	7672
ENSMUSG00000000058	6	Cav2	protein_coding	ensembl_havana	chr6:17281185-17289115:+	74.7598	1.41306	0.252749	6.19639e-10	1.27998e-08	yes	304	12133	728	12133
ENSMUSG00000006356	10	Crip2	protein_coding	ensembl_havana	chr12:113140236-113145506:+	247.041	1.41189	0.164775	3.47333e-19	2.24907e-17	yes	305	9932	185	9932
ENSMUSG00000046314	16	Stxbp6	protein_coding	ensembl_havana	chr12:44852484-45074709:-	22.9006	1.40952	0.407081	4.51999e-06	0.000103248	yes	306	14330	1817	14330
ENSMUSG00000061878	16	Sphk1	protein_coding	ensembl_havana	chr11:116530925-116536675:+	74.6664	1.40552	0.26646	3.42236e-09	6.21163e-08	yes	307	12135	828	12135
ENSMUSG00000023067	14	Cdkn1a	protein_coding	ensembl_havana	chr17:29090976-29100727:+	5626.76	1.40107	0.118164	6.93428e-34	3.36368e-31	yes	309	983	40	983
ENSMUSG00000030790	15	Adm	protein_coding	ensembl_havana	chr7:110627661-110629820:+	8.04485	1.39961	1.04354	0.000446722	0.00506669	yes	310	16408	3254	16408
ENSMUSG00000024402	5	Lta	protein_coding	ensembl_havana	chr17:35203165-35205351:-	1123.18	1.39074	0.205428	4.51077e-13	1.58633e-11	yes	311	5486	444	5486
ENSMUSG00000026483	13	Fam129a	protein_coding	ensembl_havana	chr1:151571186-151721939:+	1466.02	1.37101	0.142111	2.07258e-23	2.75232e-21	yes	314	4540	108	4540
ENSMUSG00000025037	6	Maoa	protein_coding	ensembl_havana	chrX:16619698-16687818:+	121.817	1.36445	0.197126	1.77205e-13	6.34077e-12	yes	316	11304	418	11304
ENSMUSG00000004098	7	Col5a3	protein_coding	ensembl_havana	chr9:20770050-20815067:-	399.646	1.36297	0.371778	2.61341e-06	1.87905e-05	yes	317	8753	1452	8753
ENSMUSG00000001036	17	Epn2	protein_coding	ensembl_havana	chr11:61517249-61579687:-	263.503	1.36229	0.163844	3.90617e-18	2.26053e-16	yes	318	9778	207	9778
ENSMUSG00000086862	1	Gm13546	antisense	havana	chr2:58164001-58177063:+	95.9181	1.35526	0.279226	2.98173e-08	4.46421e-07	yes	319	11707	999	11707
ENSMUSG00000029761	16	Cald1	protein_coding	ensembl_havana	chr6:34598500-34775473:+	12.1488	1.3469	0.766791	0.000262358	0.00300141	yes	322	15550	2966	15550
ENSMUSG00000027555	8	Car13	protein_coding	ensembl_havana	chr3:14641727-14663002:+	261.892	1.34631	0.179501	2.84224e-15	1.12369e-13	yes	323	9793	303	9793
ENSMUSG00000046841	5	Ckap4	protein_coding	ensembl_havana	chr10:84526305-84534062:-	659.997	1.33877	0.142141	2.21929e-22	2.75989e-20	yes	324	7304	125	7304
ENSMUSG00000033880	11	Lgals3bp	protein_coding	ensembl_havana	chr11:118392751-118402092:-	938.648	1.33709	0.161749	6.62136e-18	4.83123e-16	yes	326	6120	214	6120
ENSMUSG00000031778	13	Cx3cl1	protein_coding	ensembl_havana	chr8:94772009-94782427:+	18.795	1.33671	0.667875	0.000168275	0.00244461	yes	327	14703	2857	14703
ENSMUSG00000112895	1	Gm47567	TEC	havana	chr12:98277517-98281040:+	8.3477	1.3363	1.378	0.000598276	0.00653694	yes	328	16331	3419	16331
ENSMUSG00000028494	12	Plin2	protein_coding	ensembl_havana	chr4:86648386-86670060:-	465.104	1.33309	0.15146	6.67894e-20	5.5841e-18	yes	330	8337	168	8337
ENSMUSG00000015134	15	Aldh1a3	protein_coding	ensembl_havana	chr7:66390890-66427517:-	13.2214	1.33301	0.62835	0.000133009	0.00180078	yes	331	15390	2726	15390
ENSMUSG00000018459	15	Slc13a3	protein_coding	ensembl_havana	chr2:165405028-165473230:-	375.461	1.32931	0.15641	9.5904e-19	6.87284e-17	yes	332	8932	196	8932
ENSMUSG00000026070	15	Il18r1	protein_coding	ensembl_havana	chr1:40465552-40500854:+	9.25542	1.32312	0.922041	0.000461198	0.00539942	yes	336	16086	3294	16086
ENSMUSG00000042262	5	Ccr8	protein_coding	ensembl_havana	chr9:120092114-120094906:+	1930.29	1.3225	0.282663	6.8651e-08	8.12149e-07	yes	338	3602	1042	3602
ENSMUSG00000000253	13	Gmpr	protein_coding	ensembl_havana	chr13:45507444-45553800:+	54.8577	1.32171	0.481852	3.39974e-05	0.000365005	yes	340	12686	2164	12686
ENSMUSG00000026193	15	Fn1	protein_coding	ensembl_havana	chr1:71585520-71653200:-	80.2535	1.31927	0.473166	3.05865e-05	0.000215112	yes	343	12018	2017	12018
ENSMUSG00000020841	5	Cpd	protein_coding	ensembl_havana	chr11:76778424-76847018:-	4544.03	1.31502	0.161353	1.93391e-17	1.63898e-15	yes	346	1312	229	1312
ENSMUSG00000029223	12	Uchl1	protein_coding	ensembl_havana	chr5:66676091-66687234:+	36.5618	1.31442	0.45536	2.41768e-05	0.000214429	yes	349	13421	2016	13421
ENSMUSG00000034765	6	Dusp5	protein_coding	ensembl_havana	chr19:53529109-53542431:+	2185.96	1.31403	0.0973939	9.84917e-43	6.97118e-40	yes	350	3200	18	3200
ENSMUSG00000033854	10	Kcnk10	protein_coding	ensembl_havana	chr12:98429437-98578310:-	391.782	1.31275	0.219902	1.00056e-10	2.20896e-09	yes	351	8813	637	8813
ENSMUSG00000023484	14	Prph	protein_coding	ensembl_havana	chr15:99055174-99058978:+	13.6452	1.3073	0.796595	0.000344906	0.00392708	yes	354	15327	3109	15327
ENSMUSG00000038679	16	Trps1	protein_coding	ensembl_havana	chr15:50654752-50890463:-	364.238	1.29564	0.258348	1.6124e-08	1.84172e-07	yes	355	9005	914	9005
ENSMUSG00000038400	15	Pmepa1	protein_coding	ensembl_havana	chr2:173224458-173276533:-	1009.39	1.28422	0.0866382	6.93165e-51	1.0195e-47	yes	359	5849	11	5849
ENSMUSG00000040613	14	Apobec1	protein_coding	ensembl_havana	chr6:122577792-122602444:-	320.831	1.27668	0.152766	4.10714e-18	2.22574e-16	yes	366	9335	206	9335
ENSMUSG00000021879	13	Dnah12	protein_coding	ensembl_havana	chr14:26693274-26891703:+	607.221	1.27488	0.146831	2.52501e-19	2.09663e-17	yes	369	7577	184	7577
ENSMUSG00000066687	5	Zbtb16	protein_coding	ensembl_havana	chr9:48654297-48836222:-	10.1775	1.27377	1.46556	0.000620442	0.00666815	yes	371	15912	3434	15912
ENSMUSG00000042638	14	Gucy2c	protein_coding	ensembl_havana	chr6:136697284-136781765:-	80.8539	1.27205	0.226246	7.96292e-10	1.59652e-08	yes	372	11997	746	11997
ENSMUSG00000045827	10	Serpinb9	protein_coding	ensembl_havana	chr13:33003250-33017957:+	517.945	1.26717	0.141675	2.5563e-20	2.29156e-18	yes	375	8050	154	8050
ENSMUSG00000048807	2	Slc35e4	protein_coding	ensembl_havana	chr11:3907021-3914664:-	95.2392	1.26262	0.288478	2.535e-07	3.14485e-06	yes	377	11726	1200	11726
ENSMUSG00000029108	14	Pcdh7	protein_coding	ensembl_havana	chr5:57717967-58133230:+	32.3044	1.26184	0.437382	2.60025e-05	0.000288502	yes	378	13663	2093	13663
ENSMUSG00000026630	9	Batf3	protein_coding	ensembl_havana	chr1:191097847-191108945:+	427.464	1.26137	0.203721	3.10183e-11	7.45659e-10	yes	379	8562	578	8562
ENSMUSG00000031530	6	Dusp4	protein_coding	ensembl_havana	chr8:34807297-34819894:+	3456.99	1.2607	0.171756	1.35718e-14	8.00977e-13	yes	380	1891	349	1891
ENSMUSG00000063506	14	Arhgap22	protein_coding	ensembl_havana	chr14:33214026-33369934:+	20.0076	1.25527	0.657297	0.000232179	0.00306966	yes	381	14577	2974	14577
ENSMUSG00000101439	1	Gm336	processed_pseudogene	havana	chr19:11090598-11092077:-	95.6734	1.25516	0.25975	3.93629e-08	5.49584e-07	yes	382	11714	1016	11714
ENSMUSG00000031026	15	Trim66	protein_coding	ensembl_havana	chr7:109449006-109508134:-	379.17	1.25395	0.213365	2.02095e-10	3.22116e-09	yes	384	8906	655	8906
ENSMUSG00000102900	1	Gm37811	TEC	havana	chr2:13009886-13012486:+	34.4647	1.24822	0.439232	2.94708e-05	0.000326676	yes	386	13536	2132	13536
ENSMUSG00000074766	10	Ism1	protein_coding	ensembl_havana	chr2:139678178-139758581:+	39.7024	1.24801	0.423525	2.26174e-05	0.000254444	yes	387	13274	2056	13274
ENSMUSG00000040899	14	Ccr6	protein_coding	ensembl_havana	chr17:8236043-8257141:+	22.0514	1.24235	0.596061	0.00016725	0.00231992	yes	390	14398	2835	14398
ENSMUSG00000005087	17	Cd44	protein_coding	ensembl_havana	chr2:102811141-102901665:-	4576.22	1.23781	0.192943	8.2612e-12	2.9389e-10	yes	392	1298	549	1298
ENSMUSG00000037217	15	Syn1	protein_coding	ensembl_havana	chrX:20860511-20921004:-	142.205	1.23343	0.169012	2.04e-14	7.83533e-13	yes	393	11010	348	11010
ENSMUSG00000025225	15	Nfkb2	protein_coding	ensembl_havana	chr19:46304320-46312385:+	14800.5	1.23056	0.0832493	1.67903e-50	2.88193e-47	yes	395	203	12	395
ENSMUSG00000043153	6	Crppa	protein_coding	ensembl_havana	chr12:36381450-36689503:+	50.7635	1.2266	0.276355	2.06291e-07	4.13044e-06	yes	397	12824	1226	12824
ENSMUSG00000086909	1	Gm4926	lincRNA	havana	chr11:46636516-46645006:-	9.70282	1.22232	0.934624	0.000671806	0.00739584	yes	399	16003	3503	16003
ENSMUSG00000030307	8	Slc6a11	protein_coding	ensembl_havana	chr6:114131241-114249952:+	19.5217	1.22126	0.596832	0.000187668	0.00193833	yes	400	14632	2767	14632
ENSMUSG00000038059	7	Smim3	protein_coding	ensembl_havana	chr18:60474191-60501987:-	213.628	1.20699	0.328568	3.0103e-06	2.52649e-05	yes	406	10237	1517	10237
ENSMUSG00000047496	6	Rnf152	protein_coding	ensembl_havana	chr1:105276914-105356710:-	111.125	1.20425	0.473561	6.44125e-05	0.000435341	yes	408	11457	2213	11457
ENSMUSG00000035901	14	Dennd5a	protein_coding	ensembl_havana	chr7:109893780-109960470:-	2452.92	1.20262	0.183452	3.68132e-12	1.46663e-10	yes	409	2842	517	2842
ENSMUSG00000059146	12	Ntrk3	protein_coding	ensembl_havana	chr7:78175959-78738012:-	760.127	1.20232	0.347074	5.70001e-06	5.19075e-05	yes	410	6852	1669	6852
ENSMUSG00000074923	10	Pak6	protein_coding	ensembl_havana	chr2:118663303-118698020:+	108.878	1.19747	0.259391	1.02995e-07	1.3977e-06	yes	415	11486	1097	11486
ENSMUSG00000043230	2	Fam124b	protein_coding	ensembl_havana	chr1:80198706-80218473:-	71.8034	1.19635	0.250556	5.31258e-08	7.27423e-07	yes	417	12206	1036	12206
ENSMUSG00000042388	14	Dlgap3	protein_coding	ensembl_havana	chr4:127169204-127237022:+	4.34103	1.1957	1.45936	0.000704974	0.0129912	yes	418	17732	3844	17732
ENSMUSG00000112132	1	Gm36229	lincRNA	havana	chr10:53409882-53424272:+	61.1603	1.19151	0.282116	4.72076e-07	8.45535e-06	yes	420	12505	1320	12505
ENSMUSG00000052629	5	Gm9885	antisense	ensembl_havana	chr7:78578830-78581038:+	33.4937	1.19004	0.437	4.25169e-05	0.000352768	yes	422	13596	2155	13596
ENSMUSG00000037999	13	Arap2	protein_coding	ensembl_havana	chr5:62602445-62766159:-	1539.91	1.18843	0.153439	8.11023e-16	3.99344e-14	yes	424	4374	276	4374
ENSMUSG00000004562	16	Arhgef40	protein_coding	ensembl_havana	chr14:51984719-52006251:+	336.852	1.18735	0.190392	2.78961e-11	6.82566e-10	yes	425	9221	575	9221
ENSMUSG00000027720	7	Il2	protein_coding	ensembl_havana	chr3:37120523-37125959:-	7492.6	1.18698	0.157542	4.07512e-15	2.47172e-13	yes	427	639	322	639
ENSMUSG00000097357	2	Gm16793	bidirectional_promoter_lncRNA	havana	chr8:35582503-35588972:-	29.0417	1.18513	0.431897	4.06235e-05	0.000709929	yes	428	13869	2375	13869
ENSMUSG00000111546	1	Gm47050	TEC	havana	chr9:120095663-120097838:+	405.223	1.18358	0.247349	5.10523e-08	5.25624e-07	yes	429	8712	1014	8712
ENSMUSG00000012519	14	Mlkl	protein_coding	ensembl_havana	chr8:111311797-111338177:-	317.671	1.18281	0.137575	7.64503e-19	5.54429e-17	yes	430	9356	194	9356
ENSMUSG00000074796	10	Slc4a11	protein_coding	ensembl_havana	chr2:130684113-130697519:-	83.816	1.18172	0.200702	2.15654e-10	4.72814e-09	yes	432	11939	679	11939
ENSMUSG00000000869	12	Il4	protein_coding	ensembl_havana	chr11:53602982-53618669:-	906.91	1.17611	0.409917	2.99236e-05	0.000268689	yes	434	6236	2070	6236
ENSMUSG00000029994	17	Anxa4	protein_coding	ensembl_havana	chr6:86736840-86793584:-	364.444	1.17545	0.127246	2.52626e-21	1.88386e-19	yes	435	9004	140	9004
ENSMUSG00000005950	14	P2rx5	protein_coding	ensembl_havana	chr11:73160421-73172685:+	32.4733	1.17036	0.491413	9.84011e-05	0.000970467	yes	436	13652	2489	13652
ENSMUSG00000008136	14	Fhl2	protein_coding	ensembl_havana	chr1:43123074-43196984:-	166.745	1.17006	0.215283	2.45572e-09	3.89365e-08	yes	437	10715	803	10715
ENSMUSG00000086517	1	Gm12534	antisense	havana	chr3:37231333-37232469:+	21.1529	1.16946	0.637481	0.000315538	0.00364601	yes	438	14481	3064	14481
ENSMUSG00000051615	14	Rap2a	protein_coding	ensembl_havana	chr14:120478444-120507194:+	1134.97	1.16821	0.105723	2.42004e-29	6.1177e-27	yes	439	5437	64	5437
ENSMUSG00000049511	5	Htr1b	protein_coding	ensembl_havana	chr9:81628291-81633828:-	741.292	1.16725	0.232297	1.77096e-08	3.40752e-07	yes	440	6932	966	6932
ENSMUSG00000041831	17	Sytl3	protein_coding	ensembl_havana	chr17:6659093-6738044:+	11.0866	1.16643	0.814282	0.000641106	0.00639679	yes	442	15738	3403	15738
ENSMUSG00000028337	14	Coro2a	protein_coding	ensembl_havana	chr4:46536937-46602202:-	1128.21	1.14245	0.151151	3.75e-15	1.80939e-13	yes	451	5467	315	5467
ENSMUSG00000045136	6	Tubb2b	protein_coding	ensembl_havana	chr13:34126748-34130466:-	318.078	1.14165	0.160778	1.04233e-13	3.16912e-12	yes	452	9353	394	9353
ENSMUSG00000026836	15	Acvr1	protein_coding	ensembl_havana	chr2:58388644-58567157:-	185.656	1.14131	0.195954	3.14035e-10	5.46788e-09	yes	454	10518	688	10518
ENSMUSG00000017009	3	Sdc4	protein_coding	ensembl_havana	chr2:164424247-164443887:-	152.795	1.1378	0.384347	2.44353e-05	0.00017622	yes	456	10876	1967	10876
ENSMUSG00000104998	1	Gm43822	TEC	havana	chr3:37232867-37233342:+	10.4054	1.13721	1.04568	0.00100141	0.0101008	yes	457	15866	3659	15866
ENSMUSG00000034457	10	Eda2r	protein_coding	ensembl_havana	chrX:97333840-97377216:-	99.2123	1.13618	0.25375	1.78739e-07	2.30463e-06	yes	458	11641	1160	11641
ENSMUSG00000066129	15	Kndc1	protein_coding	ensembl_havana	chr7:139894696-139941537:+	5.39915	1.12721	1.301	0.000966751	0.0168171	yes	463	17252	4054	17252
ENSMUSG00000038894	7	Irs2	protein_coding	ensembl_havana	chr8:10984681-11008458:-	622.843	1.12346	0.155939	5.10264e-14	2.44438e-12	yes	464	7493	388	7493
ENSMUSG00000026715	12	Serpinc1	protein_coding	ensembl_havana	chr1:160978585-161005863:+	100.725	1.1229	0.312082	3.89813e-06	3.3314e-05	yes	466	11614	1564	11614
ENSMUSG00000026413	12	Pkp1	protein_coding	ensembl_havana	chr1:135871395-135919207:-	4.17323	1.12275	1.43169	0.00081654	0.0146412	yes	467	17823	3954	17823
ENSMUSG00000000817	10	Fasl	protein_coding	ensembl_havana	chr1:161780689-161788495:-	491.24	1.12209	0.169416	2.62907e-12	7.47534e-11	yes	468	8198	494	8198
ENSMUSG00000096883	2	Shisa8	protein_coding	ensembl_havana	chr15:82206168-82212815:-	41.4205	1.12188	0.459463	9.17332e-05	0.000916116	yes	469	13207	2458	13207
ENSMUSG00000054404	13	Slfn5	protein_coding	ensembl_havana	chr11:82951349-82964840:+	230.665	1.12079	0.207283	2.79621e-09	4.15075e-08	yes	471	10090	807	10090
ENSMUSG00000037405	8	Icam1	protein_coding	ensembl_havana	chr9:21015985-21028817:+	727.437	1.12042	0.134293	7.72293e-18	5.55796e-16	yes	473	6985	216	6985
ENSMUSG00000022212	15	Cpne6	protein_coding	ensembl_havana	chr14:55510445-55517431:+	45.8101	1.11694	0.371169	2.17462e-05	0.000259133	yes	476	13021	2060	13021
ENSMUSG00000040584	8	Abcb1a	protein_coding	ensembl_havana	chr5:8660077-8748575:+	260.268	1.11399	0.149707	9.26318e-15	3.59566e-13	yes	478	9803	328	9803
ENSMUSG00000039470	15	Zdhhc2	protein_coding	ensembl_havana	chr8:40423815-40510268:+	287.649	1.11379	0.209056	4.11553e-09	5.96863e-08	yes	479	9585	826	9585
ENSMUSG00000021025	8	Nfkbia	protein_coding	ensembl_havana	chr12:55489410-55492647:-	6210.66	1.11216	0.0773687	1.05374e-47	1.57313e-44	yes	481	835	13	835
ENSMUSG00000020437	12	Myo1g	protein_coding	ensembl_havana	chr11:6506548-6520965:-	6414.06	1.11104	0.11937	1.56148e-21	1.85241e-19	yes	483	798	139	798
ENSMUSG00000034792	8	Gna15	protein_coding	ensembl_havana	chr10:81502306-81524225:-	149.905	1.11047	0.202896	1.98498e-09	3.72665e-08	yes	484	10910	801	10910
ENSMUSG00000102677	1	4930535E02Rik	lincRNA	havana	chr3:68759906-68761433:-	17.5072	1.10731	0.655336	0.000471187	0.00556931	yes	485	14834	3326	14834
ENSMUSG00000026241	5	Nppc	protein_coding	ensembl_havana	chr1:86666291-86670571:-	4.37264	1.10715	1.39933	0.000881646	0.0156228	yes	486	17704	4001	17704
ENSMUSG00000079259	2	Trim71	protein_coding	ensembl_havana	chr9:114507133-114564369:-	26.7557	1.10697	0.552246	0.000251475	0.00260875	yes	487	14014	2895	14014
ENSMUSG00000060147	15	Serpinb6a	protein_coding	ensembl_havana	chr13:33917918-34002794:-	510.068	1.10493	0.120553	5.87335e-21	5.61209e-19	yes	490	8098	147	8098
ENSMUSG00000001507	16	Itga3	protein_coding	ensembl_havana	chr11:95044474-95076801:-	1749.23	1.1036	0.147286	6.35509e-15	2.50668e-13	yes	491	3959	323	3959
ENSMUSG00000035506	16	Slc12a8	protein_coding	ensembl_havana	chr16:33517328-33664135:+	82.0755	1.10235	0.293677	2.35619e-06	2.36062e-05	yes	492	11975	1501	11975
ENSMUSG00000018930	3	Ccl4	protein_coding	ensembl_havana	chr11:83662584-83664683:+	391.461	1.10042	0.159378	4.10412e-13	1.3153e-11	yes	493	8816	439	8816
ENSMUSG00000115426	1	Gm19510	lincRNA	havana	chr15:59788417-59794959:-	131.268	1.09717	0.207016	4.61664e-09	8.14277e-08	yes	494	11157	848	11157
ENSMUSG00000048218	6	Amigo2	protein_coding	ensembl_havana	chr15:97244125-97247287:-	44.4923	1.09472	0.354997	1.79107e-05	0.000165048	yes	495	13079	1940	13079
ENSMUSG00000020333	17	Acsl6	protein_coding	ensembl_havana	chr11:54303798-54364756:+	244.155	1.09394	0.274268	1.0583e-06	8.90309e-06	yes	496	9961	1327	9961
ENSMUSG00000067764	11	Xlr5c	protein_coding	ensembl_havana	chrX:73282896-73292976:-	14.918	1.09235	0.684103	0.000576048	0.00692208	yes	497	15137	3454	15137
ENSMUSG00000001039	12	B9d1	protein_coding	ensembl_havana	chr11:61505144-61512931:+	112.869	1.09169	0.176031	3.51868e-11	8.9237e-10	yes	498	11436	587	11436
ENSMUSG00000020020	8	Usp44	protein_coding	ensembl_havana	chr10:93831555-93858088:+	708.438	1.08694	0.152942	1.01728e-13	3.86637e-12	yes	502	7074	409	7074
ENSMUSG00000028763	18	Hspg2	protein_coding	ensembl_havana	chr4:137468769-137570630:+	55.7987	1.08623	0.437053	8.65213e-05	0.000828253	yes	503	12653	2427	12653
ENSMUSG00000028063	15	Lmna	protein_coding	ensembl_havana	chr3:88480147-88509956:-	96.3296	1.0841	0.32784	9.43844e-06	7.62894e-05	yes	505	11699	1755	11699
ENSMUSG00000069094	12	Pde7a	protein_coding	ensembl_havana	chr3:19223108-19311322:-	3454.87	1.08088	0.0877017	9.81253e-36	6.45592e-33	yes	506	1893	33	1893
ENSMUSG00000000078	7	Klf6	protein_coding	ensembl_havana	chr13:5861482-5870394:+	5125.71	1.07345	0.0972101	3.35995e-29	1.02393e-26	yes	511	1109	67	1109
ENSMUSG00000026787	3	Gad2	protein_coding	ensembl_havana	chr2:22622205-22693874:+	8.06673	1.07137	1.03606	0.00121905	0.0123715	yes	514	16403	3800	16403
ENSMUSG00000068522	4	Aard	protein_coding	ensembl_havana	chr15:52040107-52045722:+	50.8624	1.07007	0.449385	0.000113762	0.00105092	yes	515	12820	2515	12820
ENSMUSG00000092035	8	Peg10	protein_coding	ensembl_havana	chr6:4747306-4760517:+	5.87796	1.06959	1.10479	0.00123367	0.0207509	yes	516	17060	4215	17060
ENSMUSG00000029073	9	Cptp	protein_coding	ensembl_havana	chr4:155864723-155869440:-	924.341	1.05938	0.0961695	4.58109e-29	1.02393e-26	yes	520	6175	67	6175
ENSMUSG00000022246	14	Rai14	protein_coding	ensembl_havana	chr15:10568969-10714624:-	2733	1.05933	0.157115	1.14929e-12	5.18496e-11	yes	521	2532	479	2532
ENSMUSG00000032265	14	Tent5a	protein_coding	ensembl_havana	chr9:85320439-85327348:-	1876.8	1.05757	0.365672	3.09352e-05	0.000192391	yes	522	3703	1984	3703
ENSMUSG00000025477	14	Inpp5a	protein_coding	ensembl_havana	chr7:139389109-139579652:+	758.558	1.05441	0.119514	1.31447e-19	1.12825e-17	yes	524	6860	178	6860
ENSMUSG00000026825	17	Dnm1	protein_coding	ensembl_havana	chr2:32308471-32353338:-	71.7983	1.05416	0.31828	9.24992e-06	7.81956e-05	yes	525	12207	1761	12207
ENSMUSG00000020282	18	Rhbdf1	protein_coding	ensembl_havana	chr11:32209585-32222300:-	203.066	1.054	0.23761	1.89445e-07	2.09921e-06	yes	526	10350	1149	10350
ENSMUSG00000033276	18	Stk36	protein_coding	ensembl_havana	chr1:74601445-74636894:+	14.8895	1.05228	0.685709	0.000702702	0.00597514	yes	529	15142	3361	15142
ENSMUSG00000060260	13	Pwwp2b	protein_coding	ensembl_havana	chr7:139248482-139269903:+	55.6542	1.05174	0.33642	1.60197e-05	0.000197312	yes	530	12657	1993	12657
ENSMUSG00000050395	9	Tnfsf15	protein_coding	ensembl_havana	chr4:63724603-63745113:-	65.4875	1.05159	0.240203	2.36698e-07	4.46369e-06	yes	531	12382	1232	12382
ENSMUSG00000070056	6	Mfhas1	protein_coding	ensembl_havana	chr8:35587798-35679449:+	1832.14	1.0507	0.100179	1.35565e-26	2.30293e-24	yes	534	3796	80	3796
ENSMUSG00000030775	11	Trat1	protein_coding	ensembl_havana	chr16:48730774-48772021:-	384.132	1.04977	0.239615	2.32926e-07	2.2994e-06	yes	535	8862	1159	8862
ENSMUSG00000024778	13	Fas	protein_coding	ensembl_havana	chr19:34290666-34327772:+	233.428	1.04531	0.160583	4.92979e-12	1.22589e-10	yes	538	10070	511	10070
ENSMUSG00000056486	18	Chn1	protein_coding	ensembl_havana	chr2:73610660-73775346:-	14.8952	1.04531	0.620537	0.000543461	0.0065847	yes	539	15140	3424	15140
ENSMUSG00000028977	17	Casz1	protein_coding	ensembl_havana	chr4:148804429-148954889:+	148.554	1.0436	0.292773	4.18456e-06	3.73331e-05	yes	543	10923	1590	10923
ENSMUSG00000026628	13	Atf3	protein_coding	ensembl_havana	chr1:191170296-191218039:-	1973.64	1.04354	0.1798	3.04707e-10	5.62617e-09	yes	544	3513	690	3513
ENSMUSG00000074695	3	Il22	protein_coding	ensembl_havana	chr10:118204942-118210047:+	30.8438	1.03963	1.07912	0.00134488	0.00915	yes	545	13740	3608	13740
ENSMUSG00000036528	16	Ppfibp2	protein_coding	ensembl_havana	chr7:107595207-107748583:+	63.9343	1.03801	0.321097	1.16884e-05	0.00014529	yes	546	12419	1902	12419
ENSMUSG00000019851	8	Perp	protein_coding	ensembl_havana	chr10:18845020-18857073:+	151.857	1.0376	0.222323	7.1002e-08	8.96153e-07	yes	547	10887	1059	10887
ENSMUSG00000020401	6	Fam71b	protein_coding	ensembl_havana	chr11:46396559-46407982:+	1507.2	1.03712	0.135049	1.47795e-15	7.2344e-14	yes	548	4445	293	4445
ENSMUSG00000003418	11	St8sia6	protein_coding	ensembl_havana	chr2:13651021-13794064:-	468.058	1.03476	0.135759	2.2671e-15	8.73359e-14	yes	551	8322	297	8322
ENSMUSG00000027165	16	B230118H07Rik	protein_coding	ensembl_havana	chr2:101560781-101649532:-	11.5343	1.03462	0.629361	0.000600839	0.00610119	yes	552	15659	3377	15659
ENSMUSG00000003352	14	Cacnb3	protein_coding	ensembl_havana	chr15:98630840-98644529:+	214.674	1.03402	0.175403	1.78996e-10	3.26865e-09	yes	553	10228	656	10228
ENSMUSG00000043036	13	Ccdc63	protein_coding	ensembl_havana	chr5:122108040-122140823:-	41.0322	1.03351	0.368601	3.98429e-05	0.00042	yes	554	13216	2204	13216
ENSMUSG00000029822	15	Osbpl3	protein_coding	ensembl_havana	chr6:50293330-50456201:-	571.543	1.03206	0.162063	1.13246e-11	2.39057e-10	yes	556	7763	542	7763
ENSMUSG00000001131	11	Timp1	protein_coding	ensembl_havana	chrX:20870166-20874735:+	120.32	1.03072	0.731137	0.00090786	0.00427155	yes	558	11332	3164	11332
ENSMUSG00000040592	11	Cd79b	protein_coding	ensembl_havana	chr11:106311341-106314762:-	103.776	1.0223	0.303094	7.55667e-06	6.55185e-05	yes	563	11569	1717	11569
ENSMUSG00000056832	14	Ttc26	protein_coding	ensembl_havana	chr6:38381469-38427647:+	67.6927	1.0213	0.255236	9.14154e-07	1.52633e-05	yes	564	12332	1416	12332
ENSMUSG00000004044	9	Cavin1	protein_coding	ensembl_havana	chr11:100956733-100970887:-	173.388	1.01108	0.430656	0.00013337	0.000713466	yes	568	10642	2380	10642
ENSMUSG00000106847	1	Peg13	sense_intronic	havana	chr15:72805600-72810324:-	114.656	1.00931	0.189345	3.13107e-09	5.66386e-08	yes	571	11412	822	11412
ENSMUSG00000112991	1	Gm36635	lincRNA	havana	chr12:111703082-111705550:+	69.4453	1.00641	0.341253	2.67475e-05	0.000310001	yes	573	12273	2118	12273
ENSMUSG00000021701	8	Plk2	protein_coding	ensembl_havana	chr13:110395046-110400844:+	1205.38	1.00465	0.164362	4.64554e-11	1.0392e-09	yes	574	5228	597	5228
ENSMUSG00000047369	17	Dnah14	protein_coding	ensembl_havana	chr1:181576559-181815774:+	12.8596	1.00286	0.705342	0.00095403	0.00898569	yes	576	15441	3605	15441
ENSMUSG00000025573	4	6030468B19Rik	protein_coding	ensembl_havana	chr11:117797660-117807301:+	7.23985	1.00145	1.21336	0.00136793	0.0135577	yes	577	16615	3891	16615
ENSMUSG00000098234	7	Snhg6	lincRNA	havana	chr1:9941959-9944118:-	1839.74	0.995634	0.130367	1.76772e-15	8.5651e-14	yes	580	3775	296	3775
ENSMUSG00000028434	12	Epb41l4b	protein_coding	ensembl_havana	chr4:56991972-57143437:-	60.0511	0.994017	0.286631	5.43618e-06	7.22631e-05	yes	582	12530	1740	12530
ENSMUSG00000034825	14	Nrip3	protein_coding	ensembl_havana	chr7:109758055-109782025:-	39.257	0.987331	0.403029	0.00010582	0.00103697	yes	586	13291	2505	13291
ENSMUSG00000026204	15	Ptprn	protein_coding	ensembl_havana	chr1:75247027-75264502:-	13.1086	0.986964	0.81179	0.00132608	0.013221	yes	587	15407	3868	15407
ENSMUSG00000039963	20	Ccdc40	protein_coding	ensembl_havana	chr11:119228572-119265238:+	134.416	0.985924	0.184611	2.68787e-09	4.89169e-08	yes	589	11114	818	11114
ENSMUSG00000029403	14	Cdkl2	protein_coding	ensembl_havana	chr5:92006074-92043883:-	80.4048	0.98222	0.253501	1.32773e-06	1.4201e-05	yes	591	12014	1406	12014
ENSMUSG00000051339	10	2900026A02Rik	protein_coding	ensembl_havana	chr5:113086323-113221236:-	1270.13	0.980886	0.128537	1.7184e-15	9.26722e-14	yes	592	5043	300	5043
ENSMUSG00000025089	15	Gfra1	protein_coding	ensembl_havana	chr19:58235604-58455909:-	17.2107	0.979086	0.96017	0.0015922	0.015641	yes	593	14871	4002	14871
ENSMUSG00000000958	10	Slc7a7	protein_coding	ensembl_havana	chr14:54369442-54417780:-	15.0762	0.978426	0.647771	0.000873358	0.00748113	yes	595	15114	3506	15114
ENSMUSG00000023827	8	Agpat4	protein_coding	ensembl_havana	chr17:12118704-12219645:+	392.757	0.977129	0.115469	2.32736e-18	1.63452e-16	yes	597	8805	199	8805
ENSMUSG00000026832	12	Cytip	protein_coding	ensembl_havana	chr2:58129137-58195532:-	5301.47	0.976871	0.103627	4.44892e-22	5.68697e-20	yes	598	1060	129	1060
ENSMUSG00000028793	15	Rnf19b	protein_coding	ensembl_havana	chr4:129058271-129085886:+	8606.75	0.976565	0.0980832	2.66893e-24	5.28425e-22	yes	600	517	98	600
ENSMUSG00000048537	16	Phldb1	protein_coding	ensembl_havana	chr9:44686304-44735198:-	1078.17	0.96936	0.101571	1.42221e-22	1.56969e-20	yes	605	5621	121	5621
ENSMUSG00000091722	2	Siah3	protein_coding	ensembl_havana	chr14:75455982-75529708:+	38.0257	0.968395	0.572135	0.000634911	0.00460683	yes	607	13352	3201	13352
ENSMUSG00000026814	16	Eng	protein_coding	ensembl_havana	chr2:32646595-32682669:+	106.966	0.965832	0.265411	2.93626e-06	2.84623e-05	yes	609	11513	1543	11513
ENSMUSG00000020120	15	Plek	protein_coding	ensembl_havana	chr11:16971206-17052381:-	2769.23	0.965737	0.147835	2.98521e-12	1.2745e-10	yes	610	2497	513	2497
ENSMUSG00000020027	18	Socs2	protein_coding	ensembl_havana	chr10:95385362-95417180:-	3159.56	0.962549	0.11603	8.49213e-18	8.38158e-16	yes	614	2111	219	2111
ENSMUSG00000067377	12	Tspan6	protein_coding	ensembl_havana	chrX:133891068-133898429:-	921.617	0.957665	0.108442	8.85007e-20	9.45375e-18	yes	619	6182	174	6182
ENSMUSG00000030103	11	Bhlhe40	protein_coding	ensembl_havana	chr6:108660629-108666925:+	14758.1	0.955017	0.112637	1.77729e-18	1.71567e-16	yes	622	204	201	622
ENSMUSG00000035042	2	Ccl5	protein_coding	ensembl_havana	chr11:83525778-83530518:-	46.2001	0.95404	0.313436	1.99835e-05	0.000227579	yes	624	13005	2031	13005
ENSMUSG00000026211	17	Obsl1	protein_coding	ensembl_havana	chr1:75479310-75506452:-	85.198	0.953743	0.279101	6.08567e-06	5.42125e-05	yes	625	11915	1679	11915
ENSMUSG00000067586	4	S1pr3	protein_coding	ensembl_havana	chr13:51408639-51422797:+	5.54847	0.953397	1.22804	0.00147907	0.0240028	yes	626	17192	4365	17192
ENSMUSG00000034485	10	Uaca	protein_coding	ensembl_havana	chr9:60794542-60880370:+	18.0838	0.952256	0.600398	0.00081109	0.0070259	yes	627	14773	3467	14773
ENSMUSG00000032965	11	Ift57	protein_coding	ensembl_havana	chr16:49699233-49765126:+	434.626	0.952028	0.129171	9.69945e-15	4.07352e-13	yes	628	8508	334	8508
ENSMUSG00000028995	14	Fam126a	protein_coding	ensembl_havana	chr5:23915276-24030690:-	1458.7	0.951474	0.181834	3.81681e-09	5.89421e-08	yes	629	4559	825	4559
ENSMUSG00000041801	5	Phlda3	protein_coding	ensembl_havana	chr1:135766119-135769136:+	739.21	0.950791	0.177126	1.94259e-09	3.70996e-08	yes	631	6939	800	6939
ENSMUSG00000028927	6	Padi2	protein_coding	ensembl_havana	chr4:140906344-140952586:+	106.974	0.94407	0.283361	7.95867e-06	6.84458e-05	yes	636	11512	1730	11512
ENSMUSG00000049734	9	Trex1	protein_coding	ensembl_havana	chr9:109057933-109059734:-	738.068	0.943632	0.107239	1.0603e-19	1.11343e-17	yes	637	6941	177	6941
ENSMUSG00000028970	9	Abcb1b	protein_coding	ensembl_havana	chr5:8798147-8866315:+	1270.43	0.942502	0.114676	1.38087e-17	1.00183e-15	yes	639	5040	223	5040
ENSMUSG00000002602	16	Axl	protein_coding	ensembl_havana	chr7:25757273-25788705:-	6097.21	0.942078	0.118502	1.16786e-16	9.58352e-15	yes	640	859	251	859
ENSMUSG00000045039	9	Megf8	protein_coding	ensembl_havana	chr7:25317164-25365917:+	423.872	0.938103	0.163825	2.74972e-10	4.27186e-09	yes	647	8593	672	8593
ENSMUSG00000058328	13	Xlr5a	protein_coding	ensembl_havana	chrX:73107635-73292976:-	13.8863	0.937885	0.688368	0.00123811	0.0127321	yes	648	15278	3824	15278
ENSMUSG00000020183	11	Cpm	protein_coding	ensembl_havana	chr10:117629500-117687352:+	240.861	0.93747	0.241604	1.15919e-06	1.0288e-05	yes	649	10000	1349	10000
ENSMUSG00000026475	7	Rgs16	protein_coding	ensembl_havana	chr1:153740349-153745468:+	2488.86	0.93745	0.101151	1.52492e-21	2.22759e-19	yes	650	2800	141	2800
ENSMUSG00000041912	12	Tdrkh	protein_coding	ensembl_havana	chr3:94413273-94434668:+	590.019	0.931565	0.149891	1.62919e-11	3.09248e-10	yes	657	7671	550	7671
ENSMUSG00000039787	13	Cercam	protein_coding	ensembl_havana	chr2:29869164-29882840:+	270.656	0.931168	0.163732	3.23712e-10	5.29104e-09	yes	658	9727	683	9727
ENSMUSG00000026764	15	Kif5c	protein_coding	ensembl_havana	chr2:49619298-49774778:+	40.9893	0.928962	0.428087	0.000232222	0.00194705	yes	660	13219	2771	13219
ENSMUSG00000008305	18	Tle1	protein_coding	ensembl_havana	chr4:72117142-72200919:-	104.519	0.926329	0.291796	1.29812e-05	9.62332e-05	yes	662	11558	1803	11558
ENSMUSG00000041649	13	Klf8	protein_coding	ensembl_havana	chrX:153237466-153396132:+	108.372	0.921831	0.257185	3.24152e-06	3.13484e-05	yes	667	11492	1555	11492
ENSMUSG00000015133	17	Lrrk1	protein_coding	ensembl_havana	chr7:66226912-66388350:-	37.4837	0.921553	0.487544	0.000460113	0.00351296	yes	668	13378	3043	13378
ENSMUSG00000053080	10	2700081O15Rik	protein_coding	ensembl_havana	chr19:7417625-7425904:+	412.918	0.915204	0.230382	7.62678e-07	6.79074e-06	yes	674	8664	1285	8664
ENSMUSG00000027907	4	S100a11	protein_coding	ensembl_havana	chr3:93520488-93526287:+	684.146	0.913657	0.121435	2.3057e-15	1.15879e-13	yes	677	7182	304	7182
ENSMUSG00000026480	12	Ncf2	protein_coding	ensembl_havana	chr1:152800194-152836991:+	106.305	0.911612	0.191431	2.77629e-08	3.77885e-07	yes	680	11525	982	11525
ENSMUSG00000032251	12	Irak1bp1	protein_coding	ensembl_havana	chr9:82829540-82847687:+	196.061	0.906424	0.143263	6.72926e-12	1.49127e-10	yes	690	10428	519	10428
ENSMUSG00000020773	11	Trim47	protein_coding	ensembl_havana	chr11:116105752-116127210:-	30.5989	0.90621	0.482139	0.00048614	0.00384827	yes	691	13757	3101	13757
ENSMUSG00000046727	13	Cystm1	protein_coding	ensembl_havana	chr18:36342520-36403097:+	66.5747	0.905275	0.281219	1.09518e-05	0.000134813	yes	694	12365	1879	12365
ENSMUSG00000025981	13	Coq10b	protein_coding	ensembl_havana	chr1:55052770-55072702:+	563.352	0.904713	0.081297	7.08107e-30	1.71485e-27	yes	695	7796	58	7796
ENSMUSG00000025582	4	Nptx1	protein_coding	ensembl_havana	chr11:119538719-119547753:-	9.05952	0.902353	0.692785	0.00149366	0.0132385	yes	697	16135	3869	16135
ENSMUSG00000036181	2	H1f2	protein_coding	ensembl_havana	chr13:23738808-23740367:+	181.26	0.900728	0.184473	1.49462e-08	1.93353e-07	yes	698	10559	924	10559
ENSMUSG00000035164	8	Zc3h12c	protein_coding	ensembl_havana	chr9:52111344-52168572:-	75.8745	0.895055	0.247359	2.69021e-06	2.39399e-05	yes	702	12111	1502	12111
ENSMUSG00000068220	6	Lgals1	protein_coding	ensembl_havana	chr15:78926725-78930465:+	11292.5	0.894892	0.135774	1.1627e-12	4.77062e-11	yes	703	338	476	703
ENSMUSG00000086414	2	Gm15645	transcribed_processed_pseudogene	havana	chr7:105762321-105863650:+	50.0731	0.894233	0.285004	1.41356e-05	0.000176317	yes	704	12851	1968	12851
ENSMUSG00000049097	9	Ankrd34a	protein_coding	ensembl_havana	chr3:96596636-96599775:+	30.1656	0.892841	0.462113	0.000441536	0.00344295	yes	707	13788	3032	13788
ENSMUSG00000022876	18	Samsn1	protein_coding	ensembl_havana	chr16:75858793-76022281:-	2643.5	0.892251	0.0867096	4.77974e-26	1.16602e-23	yes	708	2633	89	2633
ENSMUSG00000036155	13	Mgat5	protein_coding	ensembl_havana	chr1:127205015-127488336:+	343.072	0.891038	0.202104	1.17488e-07	1.47202e-06	yes	710	9181	1109	9181
ENSMUSG00000050974	4	Gm9847	processed_pseudogene	havana	chr12:14494561-14495159:+	146.015	0.88992	0.217579	4.37251e-07	5.25197e-06	yes	712	10954	1252	10954
ENSMUSG00000030208	15	Emp1	protein_coding	ensembl_havana	chr6:135362545-135383173:+	103.625	0.889035	0.35387	9.65149e-05	0.000617715	yes	713	11570	2326	11570
ENSMUSG00000028214	13	Gem	protein_coding	ensembl_havana	chr4:11704457-11714752:+	213.371	0.885581	0.244626	2.60821e-06	2.23018e-05	yes	716	10238	1488	10238
ENSMUSG00000016526	8	Dyrk3	protein_coding	ensembl_havana	chr1:131127455-131138340:-	220.758	0.884817	0.144739	1.98935e-11	4.23284e-10	yes	718	10190	563	10190
ENSMUSG00000054752	16	Fsd1l	protein_coding	ensembl_havana	chr4:53631471-53707009:+	158.585	0.87944	0.236425	1.77237e-06	1.8407e-05	yes	722	10811	1448	10811
ENSMUSG00000032059	13	Alg9	protein_coding	ensembl_havana	chr9:50775019-50843542:+	1081.72	0.878999	0.0788088	3.99697e-30	1.13449e-27	yes	723	5612	57	5612
ENSMUSG00000029378	5	Areg	protein_coding	ensembl_havana	chr5:91139599-91148432:+	26.4585	0.878861	0.429999	0.000344696	0.00448343	yes	724	14034	3190	14034
ENSMUSG00000044313	13	Mab21l3	protein_coding	ensembl_havana	chr3:101813076-101848959:-	6.74069	0.877094	1.13255	0.00196674	0.0178875	yes	725	16759	4107	16759
ENSMUSG00000027562	12	Car2	protein_coding	ensembl_havana	chr3:14886273-14900770:+	56.6239	0.876389	0.338821	7.82532e-05	0.000769273	yes	727	12631	2405	12631
ENSMUSG00000078851	4	H2aw	protein_coding	ensembl_havana	chr11:58954685-58956830:+	21.7637	0.871695	0.464061	0.000522608	0.00637592	yes	730	14430	3402	14430
ENSMUSG00000015932	8	Dstn	protein_coding	ensembl_havana	chr2:143915320-143943324:+	558.695	0.871548	0.107338	1.49089e-17	9.37354e-16	yes	731	7817	221	7817
ENSMUSG00000038213	7	Tapbpl	protein_coding	ensembl_havana	chr6:125223933-125231860:-	1979.63	0.870762	0.0796748	4.2598e-29	8.3494e-27	yes	732	3502	65	3502
ENSMUSG00000062661	6	Ncs1	protein_coding	ensembl_havana	chr2:31245823-31295989:+	1219.2	0.868115	0.107227	1.72436e-17	1.0274e-15	yes	733	5194	224	5194
ENSMUSG00000030268	17	Bcat1	protein_coding	ensembl_havana	chr6:144993835-145076184:-	4194.84	0.867864	0.0919696	1.52509e-22	2.40208e-20	yes	734	1455	124	1455
ENSMUSG00000042066	16	Tmcc2	protein_coding	ensembl_havana	chr1:132356315-132391281:-	116.227	0.867042	0.227516	1.20394e-06	1.17033e-05	yes	735	11391	1375	11391
ENSMUSG00000034659	14	Tmem109	protein_coding	ensembl_havana	chr19:10870660-10882001:-	3803.75	0.866451	0.143485	2.58381e-11	9.52439e-10	yes	736	1667	589	1667
ENSMUSG00000038301	15	Snx10	protein_coding	ensembl_havana	chr6:51523901-51590679:+	142.012	0.86425	0.193485	7.92646e-08	1.04401e-06	yes	743	11014	1077	11014
ENSMUSG00000020121	15	Srgap1	protein_coding	ensembl_havana	chr10:121780991-122047315:-	18.2569	0.862334	0.580866	0.0012335	0.00968728	yes	747	14752	3639	14752
ENSMUSG00000050071	8	Bex1	protein_coding	ensembl_havana	chrX:136213972-136215513:-	72.6741	0.861536	0.260812	7.68456e-06	6.35989e-05	yes	750	12181	1714	12181
ENSMUSG00000016150	15	Tenm1	protein_coding	ensembl_havana	chrX:42527866-43429126:-	90.8643	0.859951	0.313616	4.89884e-05	0.0003261	yes	751	11814	2131	11814
ENSMUSG00000054434	14	Tmem120b	protein_coding	ensembl_havana	chr5:123068415-123117749:+	409.164	0.858745	0.132119	1.42304e-12	3.50141e-11	yes	753	8682	465	8682
ENSMUSG00000026827	12	Gpd2	protein_coding	ensembl_havana	chr2:57237635-57370719:+	1580.63	0.85589	0.113278	9.49618e-16	4.32086e-14	yes	756	4289	280	4289
ENSMUSG00000030745	9	Il21r	protein_coding	ensembl_havana	chr7:125603429-125633570:+	5013.08	0.855839	0.109737	1.50702e-16	9.86132e-15	yes	757	1152	252	1152
ENSMUSG00000019866	15	Crybg1	protein_coding	ensembl_havana	chr10:43950636-44148853:-	2701.16	0.854825	0.134893	3.78259e-12	1.4954e-10	yes	758	2571	521	2571
ENSMUSG00000041920	14	Slc16a6	protein_coding	ensembl_havana	chr11:109450855-109473598:-	744.084	0.852677	0.124046	1.14601e-13	4.34503e-12	yes	759	6923	410	6923
ENSMUSG00000073771	11	Btbd19	protein_coding	ensembl_havana	chr4:117119219-117125725:-	800.642	0.85071	0.121207	4.17004e-14	2.03233e-12	yes	761	6698	381	6698
ENSMUSG00000091952	3	Gm17709	processed_pseudogene	havana	chr8:121972727-121973822:-	92.6538	0.850627	0.311803	5.11243e-05	0.000338412	yes	762	11783	2143	11783
ENSMUSG00000054256	11	Msi1	protein_coding	ensembl_havana	chr5:115429599-115455698:+	26.9938	0.85056	0.408589	0.00032775	0.00410725	yes	763	14002	3138	14002
ENSMUSG00000027074	14	Slc43a3	protein_coding	ensembl_havana	chr2:84936579-84958509:+	2422.57	0.84965	0.097753	9.55541e-20	1.15385e-17	yes	764	2872	179	2872
ENSMUSG00000030410	16	Dmwd	protein_coding	ensembl_havana	chr7:19076227-19082776:+	1174.96	0.849505	0.106244	2.98523e-17	1.71841e-15	yes	765	5316	232	5316
ENSMUSG00000032802	8	Srxn1	protein_coding	ensembl_havana	chr2:152105516-152111376:+	200.638	0.84695	0.16455	2.82192e-09	4.18372e-08	yes	766	10377	808	10377
ENSMUSG00000027075	16	Slc43a1	protein_coding	ensembl_havana	chr2:84838850-84863594:+	32.126	0.839157	0.465654	0.000669555	0.00479761	yes	772	13675	3228	13675
ENSMUSG00000034751	17	Mast4	protein_coding	ensembl_havana	chr13:102732486-103334497:-	230.628	0.836562	0.283511	2.48088e-05	0.000145459	yes	776	10091	1904	10091
ENSMUSG00000028300	14	C9orf72	protein_coding	ensembl_havana	chr4:35191285-35226175:-	539.291	0.832267	0.184754	5.56618e-08	7.51038e-07	yes	778	7930	1041	7930
ENSMUSG00000061666	6	Gdpd1	protein_coding	ensembl_havana	chr11:87033867-87074062:-	35.3445	0.831665	0.386754	0.000280975	0.00241923	yes	781	13498	2851	13498
ENSMUSG00000058755	3	Osm	protein_coding	ensembl_havana	chr11:4236420-4241026:+	731.178	0.83134	0.170568	9.73885e-09	1.67466e-07	yes	782	6968	904	6968
ENSMUSG00000060568	14	Fam78b	protein_coding	ensembl_havana	chr1:167001417-167091302:+	9.54418	0.828032	0.898498	0.00263977	0.0226437	yes	787	16027	4302	16027
ENSMUSG00000029449	11	Rhof	protein_coding	ensembl_havana	chr5:123103044-123132692:-	2108.25	0.827835	0.107895	2.69099e-16	1.34447e-14	yes	788	3303	255	3303
ENSMUSG00000005696	11	Sh2d1a	protein_coding	ensembl_havana	chrX:42502453-42529330:+	892.685	0.827826	0.132729	5.20296e-12	1.51994e-10	yes	789	6300	523	6300
ENSMUSG00000026817	14	Ak1	protein_coding	ensembl_havana	chr2:32621758-32635058:+	55.4791	0.827182	0.337329	0.000119531	0.00109854	yes	790	12668	2528	12668
ENSMUSG00000026875	14	Traf1	protein_coding	ensembl_havana	chr2:34941750-34961772:-	2846.29	0.826858	0.0834754	8.97379e-25	2.09089e-22	yes	791	2422	94	2422
ENSMUSG00000043557	16	Mdga1	protein_coding	ensembl_havana	chr17:29827949-29970087:-	17.4032	0.824642	0.584284	0.00156484	0.0118971	yes	794	14853	3759	14853
ENSMUSG00000001763	14	Tspan33	protein_coding	ensembl_havana	chr6:29694222-29718559:+	15.706	0.823396	0.57243	0.00149596	0.0114437	yes	796	15031	3735	15031
ENSMUSG00000081350	1	Gm5388	processed_pseudogene	havana	chrX:51218877-51219993:-	773.04	0.821128	0.103621	3.48424e-17	2.28532e-15	yes	800	6801	236	6801
ENSMUSG00000003452	15	Bicd1	protein_coding	ensembl_havana	chr6:149408886-149563329:+	56.5381	0.819106	0.407637	0.000417221	0.0025876	yes	801	12634	2883	12634
ENSMUSG00000083500	1	Gm15470	processed_pseudogene	havana	chr7:41490351-41491721:+	675.025	0.81824	0.100823	7.27684e-18	5.26128e-16	yes	803	7228	215	7228
ENSMUSG00000087598	9	Zfp111	protein_coding	ensembl_havana	chr7:24193947-24211443:-	74.3812	0.81407	0.256473	1.12346e-05	8.46466e-05	yes	806	12146	1774	12146
ENSMUSG00000046718	8	Bst2	protein_coding	ensembl_havana	chr8:71534255-71537456:-	911.941	0.812963	0.122353	3.24129e-13	1.36921e-11	yes	808	6218	440	6218
ENSMUSG00000048827	12	Pkd1l3	protein_coding	ensembl_havana	chr8:109614517-109674386:+	108.031	0.812922	0.312081	7.54776e-05	0.000499286	yes	809	11499	2250	11499
ENSMUSG00000025870	10	Arl10	protein_coding	ensembl_havana	chr13:54575015-54581128:+	149.64	0.812678	0.243113	6.08412e-06	5.17419e-05	yes	810	10912	1668	10912
ENSMUSG00000046546	3	Fam43a	protein_coding	ensembl_havana	chr16:30599723-30602797:+	179.404	0.81179	0.166885	8.87391e-09	1.40595e-07	yes	812	10574	888	10574
ENSMUSG00000061411	12	Nol4l	protein_coding	ensembl_havana	chr2:153407462-153529971:-	598.995	0.811523	0.125536	1.02792e-12	3.37435e-11	yes	813	7628	463	7628
ENSMUSG00000018648	15	Dusp14	protein_coding	ensembl_havana	chr11:84048041-84069261:-	280.539	0.811267	0.141622	8.93105e-11	1.7256e-09	yes	814	9639	620	9639
ENSMUSG00000051359	15	Ncald	protein_coding	ensembl_havana	chr15:37366175-37792570:-	35.04	0.809013	0.374601	0.000282971	0.00231029	yes	817	13510	2833	13510
ENSMUSG00000022074	6	Tnfrsf10b	protein_coding	ensembl_havana	chr14:69767472-69784411:+	1219.64	0.808966	0.0714361	1.91757e-31	6.11055e-29	yes	818	5193	49	5193
ENSMUSG00000009566	12	Fpgs	protein_coding	ensembl_havana	chr2:32682609-32704145:-	963.441	0.808207	0.11628	3.85499e-14	1.58355e-12	yes	819	6029	370	6029
ENSMUSG00000032092	5	Mpzl2	protein_coding	ensembl_havana	chr9:45039799-45054015:+	120.413	0.80485	0.271263	2.29381e-05	0.000167294	yes	820	11329	1945	11329
ENSMUSG00000032344	17	Cgas	protein_coding	ensembl_havana	chr9:78430526-78443237:-	340.382	0.80444	0.157604	2.50428e-09	4.34976e-08	yes	821	9196	810	9196
ENSMUSG00000049804	9	Armcx4	protein_coding	ensembl_havana	chrX:134686519-134696757:+	924.006	0.802422	0.38953	0.00037555	0.0024444	yes	825	6176	2855	6176
ENSMUSG00000025383	2	Il23a	protein_coding	ensembl_havana	chr10:128296139-128298752:-	12.1517	0.802144	0.751404	0.00269055	0.0232117	yes	826	15548	4329	15548
ENSMUSG00000063455	16	D630045J12Rik	protein_coding	ensembl_havana	chr6:38123174-38254009:-	397.987	0.801473	0.177441	4.38842e-08	4.97125e-07	yes	827	8765	1010	8765
ENSMUSG00000002059	18	Rab34	protein_coding	ensembl_havana	chr11:78188430-78192193:+	231.362	0.801421	0.230813	3.65564e-06	3.00278e-05	yes	828	10082	1550	10082
ENSMUSG00000022180	7	Slc7a8	protein_coding	ensembl_havana	chr14:54722209-54781946:-	146.775	0.799491	0.393327	0.000406196	0.0019565	yes	830	10943	2775	10943
ENSMUSG00000030096	8	Slc6a6	protein_coding	ensembl_havana	chr6:91684053-91759066:+	5495.07	0.798768	0.101484	3.77767e-17	3.24205e-15	yes	831	1019	240	1019
ENSMUSG00000080950	1	Gm7278	processed_pseudogene	havana	chr1:152729159-152730559:-	350.065	0.797538	0.120771	3.49604e-13	1.13408e-11	yes	832	9124	433	9124
ENSMUSG00000040998	18	Npnt	protein_coding	ensembl_havana	chr3:132881745-132950291:-	177.112	0.797166	0.248872	9.88509e-06	6.84458e-05	yes	833	10602	1730	10602
ENSMUSG00000079293	11	Clec7a	polymorphic_pseudogene	ensembl_havana	chr6:129461591-129472779:-	5.28207	0.796442	1.12697	0.00233903	0.0336535	yes	834	17285	4700	17285
ENSMUSG00000031488	14	Rab11fip1	protein_coding	ensembl_havana	chr8:27138773-27174646:-	1892.92	0.795572	0.110339	5.19214e-15	2.0083e-13	yes	836	3668	319	3668
ENSMUSG00000027199	14	Gatm	protein_coding	ensembl_havana	chr2:122594467-122611303:-	272.43	0.795356	0.33476	0.000154029	0.000810362	yes	837	9712	2420	9712
ENSMUSG00000041115	16	Iqsec2	protein_coding	ensembl_havana	chrX:152144268-152225236:+	2790.98	0.795231	0.146017	3.73684e-10	1.07648e-08	yes	838	2482	715	2482
ENSMUSG00000020592	14	Sdc1	protein_coding	ensembl_havana	chr12:8771323-8793715:+	493.294	0.794902	0.184433	1.09288e-07	1.15351e-06	yes	839	8187	1084	8187
ENSMUSG00000033102	15	Cdc14b	protein_coding	ensembl_havana	chr13:64189268-64275290:-	380.894	0.794829	0.140261	1.08011e-10	1.80709e-09	yes	840	8889	624	8889
ENSMUSG00000030259	12	Rassf8	protein_coding	ensembl_havana	chr6:145746748-145821079:+	187.743	0.794393	0.223383	2.5977e-06	2.03502e-05	yes	841	10507	1471	10507
ENSMUSG00000028035	13	Dnajb4	protein_coding	ensembl_havana	chr3:152178511-152210302:-	115.65	0.790293	0.217938	1.94981e-06	1.9893e-05	yes	843	11399	1466	11399
ENSMUSG00000098987	1	Gm8982	processed_pseudogene	havana	chr7:106123174-106124730:+	103.616	0.787504	0.313835	0.000102997	0.00062706	yes	846	11571	2330	11571
ENSMUSG00000024130	16	Abca3	protein_coding	ensembl_havana	chr17:24351950-24410201:+	952.772	0.787369	0.136309	5.3308e-11	1.40694e-09	yes	847	6068	613	6068
ENSMUSG00000041570	14	Camsap2	protein_coding	ensembl_havana	chr1:136268123-136346104:-	941.571	0.78649	0.12591	3.05889e-12	9.88316e-11	yes	848	6111	500	6111
ENSMUSG00000105102	1	Gm35507	lincRNA	havana	chr3:106827307-106879361:-	61.5224	0.786228	0.361518	0.000280269	0.00229341	yes	849	12500	2825	12500
ENSMUSG00000034041	5	Lyl1	protein_coding	ensembl_havana	chr8:84701449-84704940:+	79.6679	0.783435	0.260044	1.92613e-05	0.000150359	yes	853	12028	1916	12028
ENSMUSG00000080845	1	Gm9115	processed_pseudogene	havana	chrX:102724402-102725749:-	599.981	0.778956	0.114197	6.39125e-14	3.02273e-12	yes	858	7620	393	7620
ENSMUSG00000030630	16	Fah	protein_coding	ensembl_havana	chr7:84585159-84606722:-	70.1608	0.778805	0.265617	2.5482e-05	0.000192199	yes	859	12254	1983	12254
ENSMUSG00000078238	4	Gm12854	processed_pseudogene	havana	chr4:116067268-116067564:+	315.972	0.777412	0.161926	9.58314e-09	1.30157e-07	yes	863	9367	882	9367
ENSMUSG00000007659	18	Bcl2l1	protein_coding	ensembl_havana	chr2:152780668-152831728:-	12305.5	0.776545	0.0828258	6.03492e-23	1.05341e-20	yes	864	293	118	864
ENSMUSG00000011179	8	Odc1	protein_coding	ensembl_havana	chr12:17544794-17551505:+	7306.48	0.775663	0.139003	1.47652e-10	4.49883e-09	yes	865	658	676	865
ENSMUSG00000002343	11	Armc6	protein_coding	ensembl_havana	chr8:70220172-70234466:-	621.842	0.774699	0.101001	1.24772e-16	7.61602e-15	yes	867	7500	249	7500
ENSMUSG00000015568	16	Lpl	protein_coding	ensembl_havana	chr8:68880491-68907448:+	209.892	0.771207	0.475372	0.00119089	0.00513321	yes	871	10279	3264	10279
ENSMUSG00000027660	16	Skil	protein_coding	ensembl_havana	chr3:31095058-31122577:+	1702.75	0.769359	0.102683	4.46499e-16	2.30721e-14	yes	872	4050	263	4050
ENSMUSG00000062995	12	Ica1	protein_coding	ensembl_havana	chr6:8630527-8778488:-	27.156	0.764867	0.455496	0.00106403	0.0112389	yes	877	13993	3723	13993
ENSMUSG00000050271	12	Prag1	protein_coding	ensembl_havana	chr8:36094828-36147787:+	249.728	0.760331	0.168273	3.45665e-08	4.82942e-07	yes	883	9903	1007	9903
ENSMUSG00000049670	9	Morn4	protein_coding	ensembl_havana	chr19:42074939-42086357:-	61.9697	0.757586	0.286135	6.70077e-05	0.000526877	yes	889	12486	2274	12486
ENSMUSG00000029186	12	Pi4k2b	protein_coding	ensembl_havana	chr5:52741574-52769340:+	530.696	0.757329	0.111818	6.78544e-14	2.03233e-12	yes	891	7986	381	7986
ENSMUSG00000026811	18	St6galnac6	protein_coding	ensembl_havana	chr2:32599709-32620806:+	718.24	0.757102	0.116419	4.16766e-13	1.4681e-11	yes	893	7028	441	7028
ENSMUSG00000026826	13	Nr4a2	protein_coding	ensembl_havana	chr2:57106830-57124003:-	1534.97	0.754795	0.176639	1.06911e-07	1.46654e-06	yes	894	4385	1108	4385
ENSMUSG00000110148	1	5830408C22Rik	processed_transcript	havana	chr8:25101216-25109986:+	81.6508	0.747618	0.272118	4.80723e-05	0.00033457	yes	905	11980	2139	11980
ENSMUSG00000015647	9	Lama5	protein_coding	ensembl_havana	chr2:180176373-180225859:-	1390.05	0.746655	0.32636	0.000212505	0.00125479	yes	907	4716	2574	4716
ENSMUSG00000062825	15	Actg1	protein_coding	ensembl_havana	chr11:120345690-120348542:-	32471.4	0.746461	0.0596454	3.55037e-38	2.55143e-35	yes	908	51	27	908
ENSMUSG00000006301	17	Tmbim1	protein_coding	ensembl_havana	chr1:74288247-74305622:-	1022.18	0.744624	0.1559	8.8785e-09	1.59547e-07	yes	912	5817	900	5817
ENSMUSG00000028221	3	Pip4p2	protein_coding	ensembl_havana	chr4:14864076-14915176:+	402.45	0.743956	0.100139	5.0619e-16	2.66729e-14	yes	915	8730	266	8730
ENSMUSG00000026866	16	Kynu	protein_coding	ensembl_havana	chr2:43555329-43682715:+	3.21963	0.742883	1.18943	0.0021761	0.0316936	yes	916	18404	4644	18404
ENSMUSG00000081883	2	Gm15574	processed_pseudogene	havana	chr3:32880011-32880608:-	111.851	0.74227	0.209775	2.48904e-06	2.47394e-05	yes	918	11445	1513	11445
ENSMUSG00000074978	4	Actg-ps1	processed_pseudogene	havana	chr8:46228994-46230117:+	3926.31	0.741671	0.0800624	9.32414e-23	1.63854e-20	yes	919	1586	123	1586
ENSMUSG00000068329	12	Htra2	protein_coding	ensembl_havana	chr6:83051266-83055273:-	1238.29	0.741035	0.0857629	2.56612e-20	2.56849e-18	yes	920	5129	156	5129
ENSMUSG00000019878	8	Hsf2	protein_coding	ensembl_havana	chr10:57486385-57513135:+	429.731	0.740662	0.151688	5.02652e-09	6.30727e-08	yes	921	8546	832	8546
ENSMUSG00000112711	1	Gm32552	lincRNA	havana	chr10:117863681-117866715:-	5.20375	0.738989	0.980153	0.00333365	0.0466362	yes	924	17321	5040	17321
ENSMUSG00000007033	4	Hspa1l	protein_coding	ensembl_havana	chr17:34972703-34979285:+	14.3475	0.738451	0.651791	0.00313712	0.0211393	yes	926	15222	4241	15222
ENSMUSG00000004885	5	Crabp2	protein_coding	ensembl_havana	chr3:87948666-87953376:+	8218.4	0.736613	0.0957416	6.02948e-17	4.0748e-15	yes	927	550	244	927
ENSMUSG00000030878	11	Cdr2	protein_coding	ensembl_havana	chr7:120957036-120982312:-	629.589	0.734729	0.0909033	2.61922e-18	1.95207e-16	yes	932	7465	204	7465
ENSMUSG00000032860	5	P2ry2	protein_coding	ensembl_havana	chr7:100996568-101012866:-	25.2073	0.734643	0.486062	0.00167909	0.0125784	yes	933	14133	3815	14133
ENSMUSG00000003541	6	Ier3	protein_coding	ensembl_havana	chr17:35821684-35822923:+	1015.35	0.729274	0.245304	2.17374e-05	0.000151276	yes	939	5835	1919	5835
ENSMUSG00000028681	11	Ptch2	protein_coding	ensembl_havana	chr4:117096075-117116101:+	8.50658	0.727353	0.710992	0.0036369	0.0274529	yes	944	16285	4496	16285
ENSMUSG00000037242	8	Clic4	protein_coding	ensembl_havana	chr4:135213969-135272814:-	4082.67	0.726829	0.129692	8.54096e-11	2.59828e-09	yes	947	1509	642	1509
ENSMUSG00000086316	8	Nbdy	protein_coding	havana	chrX:153723590-153741920:+	69.1523	0.724707	0.265351	5.13974e-05	0.000523705	yes	949	12283	2270	12283
ENSMUSG00000087249	1	Gm16062	antisense	havana	chr11:59810080-59818491:+	39.4638	0.723622	0.355146	0.000461844	0.00369166	yes	952	13286	3071	13286
ENSMUSG00000113689	1	Gm29676	lincRNA	havana	chr13:44249460-44280449:-	22.7486	0.721554	0.518197	0.00221886	0.0158057	yes	953	14344	4011	14344
ENSMUSG00000068566	12	Myadm	protein_coding	ensembl_havana	chr7:3289080-3300442:+	130.253	0.721435	0.258293	4.14887e-05	0.000295496	yes	954	11171	2100	11171
ENSMUSG00000020702	13	Ccl1	protein_coding	ensembl_havana	chr11:82176657-82305690:-	140.382	0.720489	0.610521	0.00315057	0.0113019	yes	956	11031	3726	11031
ENSMUSG00000018830	10	Myh11	protein_coding	ensembl_havana	chr16:14194535-14291372:-	33.3255	0.720081	0.627686	0.00329271	0.0187767	yes	957	13603	4146	13603
ENSMUSG00000074071	11	Fam169b	protein_coding	ensembl_havana	chr7:68273839-68363092:+	659.103	0.715176	0.120138	9.54043e-12	3.21827e-10	yes	964	7311	551	7311
ENSMUSG00000001946	14	Esam	protein_coding	ensembl_havana	chr9:37528078-37538319:+	8.06748	0.71469	0.831058	0.00402623	0.0300994	yes	965	16402	4587	16402
ENSMUSG00000083774	1	Gm7180	processed_pseudogene	ensembl_havana	chr7:81222362-81222874:-	353.307	0.713366	0.127265	7.74667e-11	1.75072e-09	yes	968	9092	622	9092
ENSMUSG00000034738	8	Nostrin	protein_coding	ensembl_havana	chr2:69135800-69189330:+	6.41217	0.712526	0.7922	0.00407156	0.0303786	yes	970	16864	4596	16864
ENSMUSG00000109495	1	Gm47692	processed_pseudogene	havana	chr7:5127396-5129356:-	844.904	0.711943	0.0982298	1.34963e-15	7.02495e-14	yes	973	6511	292	6511
ENSMUSG00000022836	11	Mylk	protein_coding	ensembl_havana	chr16:34745210-35002420:+	7.10866	0.711232	0.923848	0.00384465	0.0319057	yes	974	16655	4647	16655
ENSMUSG00000071715	12	Ncf4	protein_coding	ensembl_havana	chr15:78244801-78262580:+	766.255	0.710046	0.137881	1.02296e-09	2.04839e-08	yes	976	6825	763	6825
ENSMUSG00000006442	10	Srm	protein_coding	ensembl_havana	chr4:148591503-148594993:+	4186.47	0.707347	0.0697722	1.02829e-26	2.14636e-24	yes	983	1457	79	1457
ENSMUSG00000034401	16	Spata6	protein_coding	ensembl_havana	chr4:111719984-111829184:+	330.565	0.707321	0.205363	3.50724e-06	2.64649e-05	yes	984	9268	1526	9268
ENSMUSG00000011831	16	Evi5	protein_coding	ensembl_havana	chr5:107744795-107875107:-	232.965	0.705688	0.174327	2.57867e-07	2.471e-06	yes	986	10072	1165	10072
ENSMUSG00000017929	13	B4galt5	protein_coding	ensembl_havana	chr2:167298444-167349183:-	4162.65	0.704449	0.178739	4.17432e-07	5.4804e-06	yes	988	1468	1256	1468
ENSMUSG00000065911	1	Gm24447	misc_RNA	ensembl	chr15:93234363-93234700:+	40.682	0.703385	0.55599	0.0029505	0.0176824	yes	991	13234	4096	13234
ENSMUSG00000054293	10	P2ry10b	protein_coding	ensembl_havana	chrX:107148927-107173661:+	145.341	0.702692	0.225288	1.26452e-05	0.000104484	yes	993	10966	1819	10966
ENSMUSG00000079602	2	9230102O04Rik	protein_coding	havana	chr2:9883041-9889540:-	7.81935	0.70199	0.78744	0.00425049	0.0311846	yes	994	16472	4628	16472
ENSMUSG00000035799	6	Twist1	protein_coding	ensembl_havana	chr12:33957671-33959829:+	140.602	0.69805	0.279261	0.000116011	0.000660121	yes	1006	11029	2349	11029
ENSMUSG00000030530	15	Furin	protein_coding	ensembl_havana	chr7:80388585-80405436:-	2966.87	0.696516	0.128978	2.33977e-10	6.90352e-09	yes	1010	2298	698	2298
ENSMUSG00000055320	18	Tead1	protein_coding	ensembl_havana	chr7:112679318-112906807:+	30.1794	0.695595	0.477838	0.00212896	0.0130602	yes	1013	13786	3853	13786
ENSMUSG00000029657	15	Hsph1	protein_coding	ensembl_havana	chr5:149614287-149636376:-	5299.19	0.693721	0.10213	3.11079e-14	1.62447e-12	yes	1016	1063	374	1063
ENSMUSG00000051111	16	Sv2c	protein_coding	ensembl_havana	chr13:95954594-96132577:-	38.0995	0.693642	0.411909	0.00127498	0.0084507	yes	1018	13347	3567	13347
ENSMUSG00000025888	6	Casp1	protein_coding	ensembl_havana	chr9:5298508-5307290:+	584.436	0.693294	0.156548	4.13659e-08	5.70572e-07	yes	1020	7698	1019	7698
ENSMUSG00000074480	4	Mex3a	protein_coding	ensembl_havana	chr3:88532395-88541396:+	314.814	0.69297	0.207118	5.2112e-06	3.7674e-05	yes	1021	9375	1594	9375
ENSMUSG00000028341	9	Nr4a3	protein_coding	ensembl_havana	chr4:48045153-48086447:+	3662.5	0.691308	0.177569	5.0961e-07	8.40124e-06	yes	1022	1761	1317	1761
ENSMUSG00000028937	14	Acot7	protein_coding	ensembl_havana	chr4:152178134-152271855:+	3131.77	0.691129	0.0533828	5.0499e-41	4.74578e-38	yes	1023	2139	23	2139
ENSMUSG00000108427	1	Gm36696	antisense	havana	chr7:72110761-72113456:+	7.82651	0.690456	0.780462	0.00445731	0.0361043	yes	1026	16471	4760	16471
ENSMUSG00000029371	7	Cxcl5	protein_coding	ensembl_havana	chr5:90759360-90761624:+	14.8376	0.690213	1.01354	0.00357335	0.0280017	yes	1027	15153	4518	15153
ENSMUSG00000058317	12	Ube2e2	protein_coding	ensembl_havana	chr14:18573575-18894267:-	286.597	0.687677	0.154693	3.76757e-08	4.51326e-07	yes	1034	9590	1000	9590
ENSMUSG00000047821	16	Trim16	protein_coding	ensembl_havana	chr11:62820231-62850808:+	937.718	0.687105	0.125356	1.40605e-10	3.32172e-09	yes	1035	6122	658	6122
ENSMUSG00000053835	17	H2-T24	protein_coding	ensembl_havana	chr17:36005695-36020560:-	217.004	0.686797	0.209858	6.99497e-06	4.86763e-05	yes	1038	10213	1656	10213
ENSMUSG00000053641	9	Dennd4a	protein_coding	ensembl_havana	chr9:64811340-64919667:+	1121.51	0.684584	0.151427	2.57388e-08	4.18935e-07	yes	1044	5493	994	5493
ENSMUSG00000116946	1	Gm41442	lincRNA	havana	chr16:31233590-31248313:+	13.7899	0.683275	0.549354	0.00327986	0.0297314	yes	1045	15291	4577	15291
ENSMUSG00000025980	14	Hspd1	protein_coding	ensembl_havana	chr1:55077835-55088243:-	22579	0.682099	0.104072	1.51576e-13	7.04845e-12	yes	1047	94	420	1047
ENSMUSG00000108294	1	Gm44429	processed_pseudogene	havana	chr6:102937353-102937538:-	401.466	0.681528	0.116261	1.38354e-11	3.51993e-10	yes	1049	8739	553	8739
ENSMUSG00000026047	13	Poglut2	protein_coding	ensembl_havana	chr1:44106546-44118808:-	753.468	0.679692	0.13041	6.44401e-10	1.36659e-08	yes	1054	6883	733	6883
ENSMUSG00000019817	18	Plagl1	protein_coding	ensembl_havana	chr10:13060504-13131694:+	45.9939	0.677163	0.358088	0.000776782	0.00437314	yes	1055	13015	3176	13015
ENSMUSG00000024891	6	Slc29a2	protein_coding	ensembl_havana	chr19:5023860-5031972:+	79.4688	0.676621	0.26028	8.57512e-05	0.000561648	yes	1057	12032	2296	12032
ENSMUSG00000036764	12	Dnajc12	protein_coding	ensembl_havana	chr10:63382443-63410576:+	154.52	0.67626	0.196199	3.4754e-06	3.16634e-05	yes	1058	10859	1557	10859
ENSMUSG00000066278	6	Vps37b	protein_coding	ensembl_havana	chr5:124004641-124032270:-	379.414	0.676059	0.141808	7.17036e-09	1.14386e-07	yes	1059	8904	871	8904
ENSMUSG00000047205	12	Dusp18	protein_coding	ensembl_havana	chr11:3895240-3901296:+	79.522	0.672005	0.258716	8.71206e-05	0.000515378	yes	1065	12031	2258	12031
ENSMUSG00000018199	9	Ro60	protein_coding	ensembl_havana	chr1:143750790-143777068:-	228.875	0.671601	0.164181	2.04726e-07	1.99671e-06	yes	1067	10103	1144	10103
ENSMUSG00000106239	1	Gm9260	processed_pseudogene	havana	chr12:115982263-115993370:-	867.415	0.670685	0.111648	5.35587e-12	1.55273e-10	yes	1070	6404	527	6404
ENSMUSG00000044005	13	Gls2	protein_coding	ensembl_havana	chr10:128194457-128210004:+	382.759	0.669764	0.175702	7.29226e-07	5.99926e-06	yes	1071	8874	1269	8874
ENSMUSG00000027087	11	Itgav	protein_coding	ensembl_havana	chr2:83724397-83806916:+	1353.37	0.669487	0.104093	3.30069e-13	1.18752e-11	yes	1072	4831	434	4831
ENSMUSG00000030447	15	Cyfip1	protein_coding	ensembl_havana	chr7:55841745-55932602:+	884.845	0.667516	0.126248	4.09996e-10	8.83509e-09	yes	1073	6332	709	6332
ENSMUSG00000029913	14	Prdm5	protein_coding	ensembl_havana	chr6:65778988-65937010:+	59.6057	0.665828	0.274803	0.000158785	0.00140018	yes	1075	12538	2623	12538
ENSMUSG00000064267	13	Hvcn1	protein_coding	ensembl_havana	chr5:122206804-122242297:+	2885.52	0.665424	0.110937	5.59202e-12	2.25253e-10	yes	1077	2378	539	2378
ENSMUSG00000036533	9	Cdc42ep3	protein_coding	ensembl_havana	chr17:79333727-79355091:-	76.8666	0.665393	0.221215	2.00103e-05	0.000155315	yes	1078	12096	1926	12096
ENSMUSG00000111684	1	Gm8543	processed_pseudogene	havana	chr9:39074102-39075735:+	2925.13	0.664448	0.0916106	9.22283e-16	6.52797e-14	yes	1080	2333	291	2333
ENSMUSG00000112105	1	Rps7-ps2	processed_pseudogene	havana	chr12:3521922-3523268:-	58.7202	0.659949	0.396371	0.00147749	0.00946757	yes	1090	12568	3625	12568
ENSMUSG00000028836	14	Slc30a2	protein_coding	ensembl_havana	chr4:134343181-134354484:+	124.311	0.658792	0.289399	0.000259223	0.00147048	yes	1092	11267	2649	11267
ENSMUSG00000021794	16	Glud1	protein_coding	ensembl_havana	chr14:34310727-34345265:+	5119.65	0.658091	0.0744202	1.71324e-21	2.3371e-19	yes	1094	1111	142	1111
ENSMUSG00000020100	15	Slc29a3	protein_coding	ensembl_havana	chr10:60712072-60752794:-	2876.78	0.657738	0.0925917	2.75236e-15	1.87919e-13	yes	1095	2389	318	2389
ENSMUSG00000043889	6	Gm8399	processed_pseudogene	havana	chr13:81064684-81065800:+	15765.4	0.6576	0.0750467	3.52708e-21	4.68744e-19	yes	1097	176	146	1097
ENSMUSG00000116811	1	Gm16385	processed_pseudogene	havana	chr16:64917983-64919084:-	925.892	0.657214	0.1042	7.37435e-13	2.53613e-11	yes	1100	6167	452	6167
ENSMUSG00000019796	12	Lrp11	protein_coding	ensembl_havana	chr10:7589800-7625483:+	79.8218	0.656546	0.245857	6.97964e-05	0.000465524	yes	1101	12024	2232	12024
ENSMUSG00000039232	12	Stx11	protein_coding	ensembl_havana	chr10:12938209-12964298:-	4867.58	0.656455	0.173941	8.73157e-07	1.29385e-05	yes	1102	1198	1390	1390
ENSMUSG00000043154	15	Ppp2r3a	protein_coding	ensembl_havana	chr9:101105084-101251795:-	512.95	0.656052	0.20133	7.66168e-06	6.30443e-05	yes	1103	8078	1707	8078
ENSMUSG00000053158	10	Fes	protein_coding	ensembl_havana	chr7:80377756-80387946:-	38.211	0.654539	0.449309	0.00243552	0.0143123	yes	1105	13341	3936	13341
ENSMUSG00000063253	11	Scoc	protein_coding	ensembl_havana	chr8:83430084-83458391:-	196.069	0.654156	0.165413	3.8823e-07	3.67613e-06	yes	1106	10427	1217	10427
ENSMUSG00000106651	1	Gm42608	TEC	havana	chr3:55517569-55519586:+	5.05607	0.653312	0.761558	0.00521509	0.0673172	yes	1109	17392	5487	17392
ENSMUSG00000023088	17	Abcc1	protein_coding	ensembl_havana	chr16:14361558-14475737:+	3315.16	0.652807	0.117563	8.58812e-11	2.73989e-09	yes	1112	1984	644	1984
ENSMUSG00000034930	16	Rtkn	protein_coding	ensembl_havana	chr6:83135463-83152579:+	161.883	0.651801	0.257351	0.000113622	0.000647632	yes	1114	10766	2345	10766
ENSMUSG00000015053	14	Gata2	protein_coding	ensembl_havana	chr6:88193891-88207032:+	25.1357	0.651323	0.435349	0.00226078	0.0192453	yes	1115	14140	4159	14140
ENSMUSG00000038028	9	Tigar	protein_coding	ensembl_havana	chr6:127085116-127109557:-	899.423	0.648699	0.0868351	1.68678e-16	1.10075e-14	yes	1118	6274	253	6274
ENSMUSG00000039178	9	Tbc1d19	protein_coding	ensembl_havana	chr5:53809606-53903965:+	267.224	0.647725	0.132013	3.39391e-09	4.64315e-08	yes	1119	9754	816	9754
ENSMUSG00000026617	16	Bpnt1	protein_coding	ensembl_havana	chr1:185332149-185357777:+	404.088	0.647067	0.10789	5.51886e-12	1.49127e-10	yes	1120	8721	519	8721
ENSMUSG00000107950	1	Gm6375	processed_pseudogene	havana	chr6:133761445-133763062:-	639.337	0.646577	0.122145	3.93224e-10	8.63364e-09	yes	1121	7406	708	7406
ENSMUSG00000037706	17	Cd81	protein_coding	ensembl_havana	chr7:143052739-143067934:+	5050.17	0.646473	0.121105	3.04131e-10	8.34861e-09	yes	1122	1136	707	1136
ENSMUSG00000113611	1	Gm47750	processed_pseudogene	havana	chr12:26150316-26150513:+	178.488	0.646046	0.169877	7.80759e-07	8.34698e-06	yes	1123	10585	1316	10585
ENSMUSG00000032776	9	Mctp2	protein_coding	ensembl_havana	chr7:72077830-72306608:-	77.3481	0.644853	0.248327	9.28443e-05	0.000572374	yes	1128	12084	2301	12084
ENSMUSG00000024897	9	Apba1	protein_coding	ensembl_havana	chr19:23758887-23949596:+	317.446	0.642852	0.23937	6.84195e-05	0.000353942	yes	1131	9359	2158	9359
ENSMUSG00000031383	8	Dusp9	protein_coding	ensembl_havana	chrX:73639419-73643514:+	36.4001	0.642172	0.393377	0.00169494	0.0111875	yes	1132	13436	3719	13436
ENSMUSG00000025189	9	Cnnm1	protein_coding	ensembl_havana	chr19:43440436-43497210:+	420.274	0.640811	0.126266	1.36094e-09	2.04345e-08	yes	1137	8612	762	8612
ENSMUSG00000027002	13	Nckap1	protein_coding	ensembl_havana	chr2:80500512-80581380:-	1501.17	0.638229	0.169498	9.39234e-07	9.01062e-06	yes	1143	4464	1328	4464
ENSMUSG00000020400	17	Tnip1	protein_coding	ensembl_havana	chr11:54910785-54962917:-	4447.02	0.637041	0.0764907	1.54078e-19	1.73419e-17	yes	1146	1357	183	1357
ENSMUSG00000026107	11	Nabp1	protein_coding	ensembl_havana	chr1:51465862-51478425:-	4417.71	0.6361	0.0740187	1.53452e-20	1.98477e-18	yes	1148	1368	151	1368
ENSMUSG00000024960	9	Plcb3	protein_coding	ensembl_havana	chr19:6952325-6976470:-	883.782	0.635616	0.136939	1.4082e-08	2.29127e-07	yes	1150	6336	939	6336
ENSMUSG00000006587	6	Snai3	protein_coding	ensembl_havana	chr8:122454208-122460733:-	77.1094	0.635523	0.260484	0.000162364	0.000979015	yes	1151	12088	2494	12088
ENSMUSG00000038371	15	Sbf2	protein_coding	ensembl_havana	chr7:110308013-110614922:-	580.554	0.63513	0.164909	6.44956e-07	6.94151e-06	yes	1153	7718	1291	7718
ENSMUSG00000011267	8	Zfp296	protein_coding	ensembl_havana	chr7:19577287-19580656:+	123.808	0.635	0.21633	2.81727e-05	0.000190132	yes	1154	11273	1980	11273
ENSMUSG00000034201	13	Gas2l1	protein_coding	ensembl_havana	chr11:5054132-5065327:-	522.53	0.634238	0.112985	6.09223e-11	1.38317e-09	yes	1157	8028	612	8028
ENSMUSG00000059195	10	Gm12715	processed_pseudogene	havana	chr4:103563402-103564529:+	26119.3	0.633662	0.10045	7.3877e-13	3.12984e-11	yes	1158	72	461	1158
ENSMUSG00000036825	12	Ssx2ip	protein_coding	ensembl_havana	chr3:146404642-146440144:+	918.743	0.633304	0.0936423	3.23651e-14	1.61278e-12	yes	1160	6195	373	6195
ENSMUSG00000027207	15	Galk2	protein_coding	ensembl_havana	chr2:125859109-125984299:+	1422.97	0.632806	0.0831789	5.81049e-17	3.73237e-15	yes	1161	4648	242	4648
ENSMUSG00000063889	16	Crem	protein_coding	ensembl_havana	chr18:3266048-3337748:-	1334.51	0.632783	0.236506	7.29441e-05	0.000520805	yes	1162	4875	2266	4875
ENSMUSG00000020116	7	Pno1	protein_coding	ensembl_havana	chr11:17203198-17211568:-	2165.68	0.631137	0.0755044	1.1958e-19	8.57833e-18	yes	1165	3232	172	3232
ENSMUSG00000018239	9	Zcchc10	protein_coding	ensembl_havana	chr11:53324679-53333301:+	831.761	0.630258	0.0893109	3.89728e-15	1.87836e-13	yes	1167	6574	317	6574
ENSMUSG00000076431	4	Sox4	protein_coding	ensembl_havana	chr13:28948919-28953713:-	97.285	0.628738	0.259951	0.000177782	0.00100796	yes	1169	11681	2502	11681
ENSMUSG00000079014	4	Serpina3i	protein_coding	ensembl_havana	chr12:104263122-104269372:+	12.6823	0.623733	0.858663	0.00545177	0.0386499	yes	1172	15470	4836	15470
ENSMUSG00000001542	7	Ell2	protein_coding	ensembl_havana	chr13:75706757-75772364:+	6785.35	0.623594	0.0930038	5.02112e-14	2.15618e-12	yes	1174	736	384	1174
ENSMUSG00000034145	14	Tmem63c	protein_coding	ensembl_havana	chr12:87021340-87090043:+	4.24661	0.622707	0.884808	0.00527802	0.0655388	yes	1178	17788	5447	17788
ENSMUSG00000085148	1	Mir22hg	processed_transcript	havana	chr11:75461539-75466676:+	223.689	0.622333	0.31755	0.000752775	0.00286131	yes	1180	10160	2937	10160
ENSMUSG00000024042	7	Sik1	protein_coding	ensembl_havana	chr17:31844250-31855804:-	1097.76	0.620866	0.142701	6.41973e-08	9.70684e-07	yes	1184	5558	1070	5558
ENSMUSG00000071637	5	Cebpd	protein_coding	havana	chr16:15887286-15891031:+	23.3443	0.619284	0.46946	0.00365372	0.0239439	yes	1188	14278	4361	14278
ENSMUSG00000032515	8	Csrnp1	protein_coding	ensembl_havana	chr9:119971163-119984658:-	2545.42	0.619217	0.0928209	6.49447e-14	3.49023e-12	yes	1189	2737	404	2737
ENSMUSG00000010154	7	Spire2	protein_coding	ensembl_havana	chr8:123332713-123369515:+	23.4662	0.617429	0.42882	0.00288395	0.0234992	yes	1192	14268	4345	14268
ENSMUSG00000058672	7	Tubb2a	protein_coding	ensembl_havana	chr13:34074274-34078007:-	243.531	0.615284	0.189003	8.7093e-06	5.74288e-05	yes	1196	9969	1693	9969
ENSMUSG00000035062	13	Zc4h2	protein_coding	ensembl_havana	chrX:95639193-95658509:-	167.887	0.613566	0.162989	1.02639e-06	9.22381e-06	yes	1199	10699	1332	10699
ENSMUSG00000053846	5	Lipg	protein_coding	ensembl_havana	chr18:74939322-74961263:-	630.765	0.613494	0.127104	5.77323e-09	1.01676e-07	yes	1200	7461	863	7461
ENSMUSG00000020901	13	Pik3r5	protein_coding	ensembl_havana	chr11:68432121-68497849:+	349.426	0.61211	0.250186	0.000171457	0.000968743	yes	1202	9127	2486	9127
ENSMUSG00000029861	17	Fam131b	protein_coding	ensembl_havana	chr6:42315312-42324643:-	54.3764	0.611578	0.381257	0.00201978	0.0125238	yes	1204	12703	3811	12703
ENSMUSG00000058809	8	Hspd1-ps3	processed_pseudogene	havana	chr11:41498737-41500458:+	4149.06	0.606602	0.127099	7.98114e-09	1.70711e-07	yes	1215	1478	907	1478
ENSMUSG00000031843	2	Mphosph6	protein_coding	ensembl_havana	chr8:117791645-117801943:-	1109.66	0.604736	0.0908837	7.99009e-14	3.25616e-12	yes	1219	5518	397	5518
ENSMUSG00000020834	17	Dhrs13	protein_coding	ensembl_havana	chr11:78032280-78037866:+	737.751	0.604256	0.101889	9.84794e-12	2.76074e-10	yes	1221	6943	545	6943
ENSMUSG00000028145	9	Them4	protein_coding	ensembl_havana	chr3:94310089-94332540:+	111.111	0.603735	0.193328	1.54334e-05	0.000112173	yes	1224	11458	1839	11458
ENSMUSG00000041351	16	Rap1gap	protein_coding	ensembl_havana	chr4:137664726-137729861:+	105.281	0.601311	0.306312	0.000803274	0.0035237	yes	1229	11545	3047	11545
ENSMUSG00000024669	8	Cd5	protein_coding	ensembl_havana	chr19:10717116-10739002:-	15352.1	0.600152	0.0764421	9.92357e-18	8.75222e-16	yes	1232	184	220	1232
ENSMUSG00000050953	10	Gja1	protein_coding	ensembl_havana	chr10:56377330-56402513:+	181.608	0.600121	0.216134	5.73101e-05	0.000303183	yes	1233	10552	2110	10552
ENSMUSG00000029376	8	Mthfd2l	protein_coding	ensembl_havana	chr5:90931117-91021368:+	47.6822	0.599755	0.320394	0.00104581	0.0073453	yes	1235	12938	3495	12938
ENSMUSG00000030102	11	Itpr1	protein_coding	ensembl_havana	chr6:108213096-108551109:+	5856.98	0.599252	0.169473	2.95439e-06	3.62814e-05	yes	1236	920	1579	1579
ENSMUSG00000049036	7	Tmem121	protein_coding	ensembl_havana	chr12:113185930-113189523:+	45.9857	0.598938	0.341856	0.00145242	0.00946757	yes	1237	13017	3625	13017
ENSMUSG00000062939	11	Stat4	protein_coding	ensembl_havana	chr1:51987148-52107189:+	880.753	0.593533	0.107771	1.42448e-10	3.29535e-09	yes	1244	6355	657	6355
ENSMUSG00000044626	13	Liph	protein_coding	ensembl_havana	chr16:21953817-21995663:-	14.5088	0.592502	0.519244	0.00547278	0.0433112	yes	1249	15198	4968	15198
ENSMUSG00000037679	9	Inf2	protein_coding	ensembl_havana	chr12:112588784-112615557:+	2584.17	0.590278	0.102305	3.00079e-11	1.08586e-09	yes	1254	2693	600	2693
ENSMUSG00000039629	14	Strip2	protein_coding	ensembl_havana	chr6:29917012-29959681:+	30.474	0.586676	0.438043	0.00399964	0.0217315	yes	1260	13769	4257	13769
ENSMUSG00000047648	13	Fbxo30	protein_coding	ensembl_havana	chr10:11281330-11298052:+	375.391	0.5859	0.113672	1.16191e-09	1.77251e-08	yes	1262	8933	750	8933
ENSMUSG00000002233	13	Rhoc	protein_coding	ensembl_havana	chr3:104788375-104794459:+	134.612	0.585185	0.275814	0.000536139	0.00276116	yes	1264	11111	2920	11111
ENSMUSG00000099974	1	Bcl2a1d	protein_coding	ensembl_havana	chr9:88723285-88731914:-	1310.67	0.584998	0.223542	0.000107893	0.00070678	yes	1265	4944	2373	4944
ENSMUSG00000042097	17	Zfp239	protein_coding	ensembl_havana	chr6:117862100-117873291:+	198.364	0.5847	0.151709	8.09536e-07	7.44254e-06	yes	1267	10399	1303	10399
ENSMUSG00000028894	18	Inpp5b	protein_coding	ensembl_havana	chr4:124741850-124801511:+	3786.4	0.584164	0.0936752	1.63569e-12	5.58432e-11	yes	1268	1680	483	1680
ENSMUSG00000028680	14	Plk3	protein_coding	ensembl_havana	chr4:117128655-117133963:-	4220	0.584058	0.0957857	4.0367e-12	1.29503e-10	yes	1269	1452	514	1452
ENSMUSG00000009621	18	Vav2	protein_coding	ensembl_havana	chr2:27262104-27427033:-	1492.63	0.580614	0.0790989	6.77492e-16	3.7444e-14	yes	1273	4483	275	4483
ENSMUSG00000102037	1	Bcl2a1a	protein_coding	ensembl_havana	chr9:88956900-88962419:+	200.607	0.580525	0.282017	0.000660671	0.00262802	yes	1274	10378	2897	10378
ENSMUSG00000041774	16	Ydjc	protein_coding	ensembl_havana	chr16:17144621-17160701:+	500.592	0.579236	0.118183	4.94028e-09	6.214e-08	yes	1277	8149	830	8149
ENSMUSG00000047557	2	Lxn	protein_coding	ensembl_havana	chr3:67457998-67463926:-	325.312	0.578895	0.125099	2.08045e-08	3.06173e-07	yes	1278	9294	956	9294
ENSMUSG00000025337	10	Sbds	protein_coding	ensembl_havana	chr5:130245731-130255530:-	2021.38	0.578262	0.0807741	2.72893e-15	1.11496e-13	yes	1279	3432	302	3432
ENSMUSG00000001627	12	Ifrd1	protein_coding	ensembl_havana	chr12:40201567-40248504:-	1824.04	0.578122	0.117328	4.33606e-09	7.04032e-08	yes	1280	3810	837	3810
ENSMUSG00000033623	13	Pcgf3	protein_coding	ensembl_havana	chr5:108461232-108506976:+	1148.52	0.576546	0.0965439	9.77549e-12	2.78312e-10	yes	1284	5391	546	5391
ENSMUSG00000056148	8	Rdh9	protein_coding	ensembl_havana	chr10:127776386-127792697:+	3.41376	0.575287	1.01138	0.00434602	0.057795	yes	1287	18265	5303	18265
ENSMUSG00000044707	7	Ccnjl	protein_coding	ensembl_havana	chr11:43528784-43586997:+	42.1365	0.574947	0.465737	0.00509723	0.0265349	yes	1289	13182	4463	13182
ENSMUSG00000030189	15	Ybx3	protein_coding	ensembl_havana	chr6:131364855-131388476:-	12218.2	0.574894	0.0816876	6.97017e-15	4.27278e-13	yes	1290	296	336	1290
ENSMUSG00000035049	4	Rrp12	protein_coding	ensembl_havana	chr19:41862851-41896173:-	2820.48	0.57272	0.102525	1.09202e-10	3.56015e-09	yes	1291	2457	663	2457
ENSMUSG00000049307	6	Fut4	protein_coding	ensembl_havana	chr9:14748320-14752393:-	51.7038	0.572163	0.300722	0.00107287	0.00713084	yes	1294	12792	3480	12792
ENSMUSG00000054814	14	Usp46	protein_coding	ensembl_havana	chr5:73998453-74068431:-	721.346	0.571661	0.100009	5.05237e-11	1.29175e-09	yes	1297	7012	608	7012
ENSMUSG00000027447	6	Cst3	protein_coding	ensembl_havana	chr2:148871722-148875692:-	1778.04	0.571451	0.16026	3.10733e-06	2.8845e-05	yes	1298	3899	1545	3899
ENSMUSG00000027010	16	Slc25a12	protein_coding	ensembl_havana	chr2:71271063-71367749:-	3214.89	0.570938	0.10249	1.22213e-10	3.96641e-09	yes	1300	2071	666	2071
ENSMUSG00000031391	18	L1cam	protein_coding	ensembl_havana	chrX:73853778-73896105:-	57.1939	0.570171	0.267237	0.00055301	0.00428909	yes	1301	12616	3165	12616
ENSMUSG00000106149	1	Gm43430	TEC	havana	chr3:135650670-135654566:-	27.9994	0.568186	0.50496	0.00622476	0.048167	yes	1303	13948	5082	13948
ENSMUSG00000029486	13	Mrpl1	protein_coding	ensembl_havana	chr5:96209493-96266727:+	1011.75	0.567291	0.0869639	2.92663e-13	1.04172e-11	yes	1306	5839	427	5839
ENSMUSG00000026796	16	Fam129b	protein_coding	ensembl_havana	chr2:32876114-32925254:+	180.196	0.567164	0.264486	0.000542932	0.00263545	yes	1307	10567	2898	10567
ENSMUSG00000038507	6	Parp12	protein_coding	ensembl_havana	chr6:39086410-39118349:-	35.7733	0.566463	0.340072	0.00206798	0.0125906	yes	1310	13479	3816	13479
ENSMUSG00000043424	10	Eif3j2	protein_coding	ensembl_havana	chr18:43475418-43477796:-	1625.79	0.563852	0.0754213	3.02978e-16	1.60214e-14	yes	1314	4199	257	4199
ENSMUSG00000031278	12	Acsl4	protein_coding	ensembl_havana	chrX:142317993-142390535:-	5192.89	0.563715	0.0664695	8.05071e-20	9.02945e-18	yes	1316	1094	173	1316
ENSMUSG00000045103	19	Dmd	protein_coding	ensembl_havana	chrX:82948870-85206141:+	25.7098	0.560316	0.428105	0.00474224	0.0296236	yes	1322	14093	4574	14093
ENSMUSG00000022656	15	Nectin3	protein_coding	ensembl_havana	chr16:46387706-46498525:-	74.4352	0.559447	0.27251	0.000739669	0.00328566	yes	1326	12143	3009	12143
ENSMUSG00000020300	14	Cpeb4	protein_coding	ensembl_havana	chr11:31872211-31935634:+	888.068	0.558544	0.120363	2.38515e-08	3.69914e-07	yes	1332	6320	980	6320
ENSMUSG00000029860	16	Zyx	protein_coding	ensembl_havana	chr6:42349630-42360213:+	7413.81	0.558541	0.0727492	6.83829e-17	5.42908e-15	yes	1333	650	246	1333
ENSMUSG00000026728	9	Vim	protein_coding	ensembl_havana	chr2:13573927-13582826:+	15026.4	0.5583	0.264912	0.000633378	0.00395036	yes	1335	195	3111	3111
ENSMUSG00000075602	10	Ly6a	protein_coding	ensembl_havana	chr15:74994877-74998031:-	168.443	0.557664	0.329836	0.00201649	0.00675507	yes	1336	10696	3440	10696
ENSMUSG00000021621	15	Zcchc9	protein_coding	ensembl_havana	chr13:91796533-91807705:-	1125.33	0.5572	0.0748872	4.42978e-16	2.62001e-14	yes	1341	5476	264	5476
ENSMUSG00000026384	13	Ptpn4	protein_coding	ensembl_havana	chr1:119652467-119837613:-	1709.4	0.555709	0.155479	3.40717e-06	2.73701e-05	yes	1345	4035	1536	4035
ENSMUSG00000032501	9	Trib1	protein_coding	ensembl_havana	chr15:59648350-59657099:+	3083.85	0.552717	0.0664548	3.98564e-19	4.48694e-17	yes	1352	2176	192	2176
ENSMUSG00000046731	5	Kctd11	protein_coding	ensembl_havana	chr11:69878261-69881406:-	235.366	0.552622	0.159782	5.6334e-06	4.02485e-05	yes	1353	10047	1608	10047
ENSMUSG00000016256	10	Ctsz	protein_coding	ensembl_havana	chr2:174427493-174439039:-	2817.97	0.552362	0.0770456	3.71243e-15	2.50955e-13	yes	1354	2461	324	2461
ENSMUSG00000030769	15	Slc5a11	protein_coding	ensembl_havana	chr7:123214780-123273253:+	22.0659	0.552013	0.450587	0.00572891	0.0471129	yes	1355	14397	5047	14397
ENSMUSG00000112458	1	Gm40773	lincRNA	havana	chr10:117864670-117868075:+	20.1912	0.551556	0.441285	0.00549731	0.0434704	yes	1356	14563	4973	14563
ENSMUSG00000020122	16	Egfr	protein_coding	ensembl_havana	chr11:16752203-16918158:+	651.299	0.55087	0.241527	0.000389132	0.00251837	yes	1357	7347	2872	7347
ENSMUSG00000026399	12	Cd55	protein_coding	ensembl_havana	chr1:130439027-130462744:-	169.539	0.550724	0.204508	0.000101073	0.00053151	yes	1358	10682	2278	10682
ENSMUSG00000081952	1	Gm12178	processed_pseudogene	havana	chr11:48289984-48290313:-	99.3992	0.550492	0.184165	3.5285e-05	0.000231871	yes	1359	11639	2034	11639
ENSMUSG00000041506	15	Rrp9	protein_coding	ensembl_havana	chr9:106475963-106485424:+	2884.92	0.550409	0.063921	3.28439e-20	4.15025e-18	yes	1360	2380	163	2380
ENSMUSG00000004043	14	Stat5a	protein_coding	ensembl_havana	chr11:100859351-100885169:+	10902.7	0.549851	0.097194	9.58894e-11	2.88562e-09	yes	1361	354	649	1361
ENSMUSG00000030110	13	Ret	protein_coding	ensembl_havana	chr6:118151745-118197718:-	16.1363	0.549144	0.457877	0.00606044	0.0378238	yes	1364	14984	4812	14984
ENSMUSG00000021823	10	Vcl	protein_coding	ensembl_havana	chr14:20929398-21033676:+	763.193	0.547802	0.123211	7.12317e-08	1.21801e-06	yes	1366	6840	1087	6840
ENSMUSG00000000168	9	Dlat	protein_coding	ensembl_havana	chr9:50634633-50659780:-	1979.61	0.547778	0.0907503	9.59138e-12	2.26291e-10	yes	1367	3503	540	3503
ENSMUSG00000114459	1	Gm2736	processed_pseudogene	havana	chr13:107348204-107348516:+	6.14298	0.547345	0.676815	0.00856693	0.0961091	yes	1369	16964	6029	16964
ENSMUSG00000038872	10	Zfhx3	protein_coding	ensembl_havana	chr8:107942644-108961630:+	12.6845	0.546008	0.576239	0.00833096	0.0542523	yes	1374	15469	5214	15469
ENSMUSG00000009093	7	Gstt4	protein_coding	ensembl_havana	chr10:75814943-75822543:-	5.73118	0.54525	0.736769	0.00832535	0.0660276	yes	1378	17125	5462	17125
ENSMUSG00000048528	7	Nkx1-2	protein_coding	ensembl_havana	chr7:132594878-132599637:-	11.0409	0.544029	0.527461	0.00781611	0.0550824	yes	1382	15747	5237	15747
ENSMUSG00000041911	3	Dlx1	protein_coding	ensembl_havana	chr2:71528113-71533981:+	4.17226	0.543417	0.942734	0.00560575	0.0688499	yes	1384	17825	5507	17825
ENSMUSG00000020744	13	Slc25a19	protein_coding	ensembl_havana	chr11:115614178-115628295:-	1499.87	0.542551	0.0876452	3.88646e-12	9.88316e-11	yes	1387	4468	500	4468
ENSMUSG00000024664	5	Fads3	protein_coding	ensembl_havana	chr19:10041569-10060110:+	195.822	0.542453	0.224798	0.00026979	0.00132164	yes	1388	10431	2598	10431
ENSMUSG00000023947	8	Nfkbie	protein_coding	ensembl_havana	chr17:45555703-45563169:+	1275.02	0.542095	0.0848121	1.04492e-12	3.62002e-11	yes	1389	5027	467	5027
ENSMUSG00000037594	11	Clba1	protein_coding	ensembl_havana	chr12:112808937-112816252:+	26.8433	0.541583	0.418713	0.0053081	0.0388043	yes	1390	14009	4843	14009
ENSMUSG00000023147	17	Get1	protein_coding	ensembl_havana	chr16:96145407-96157852:+	274.317	0.541558	0.154273	5.04873e-06	3.57399e-05	yes	1391	9693	1577	9693
ENSMUSG00000050473	5	Slc35d3	protein_coding	ensembl_havana	chr10:19847916-19851459:-	354.829	0.541104	0.283331	0.00121836	0.00405728	yes	1393	9078	3134	9078
ENSMUSG00000020155	2	Kcnmb1	protein_coding	ensembl_havana	chr11:33963013-33973641:+	882.164	0.540811	0.171538	2.07206e-05	0.000162586	yes	1394	6343	1934	6343
ENSMUSG00000038633	5	Degs1	protein_coding	ensembl_havana	chr1:182275772-182282804:-	1457.76	0.540737	0.10068	5.84588e-10	1.1079e-08	yes	1395	4561	717	4561
ENSMUSG00000034947	13	Tmem106a	protein_coding	ensembl_havana	chr11:101582242-101591788:+	63.3991	0.539516	0.335354	0.0026873	0.0155431	yes	1397	12438	3999	12438
ENSMUSG00000024736	15	Tmem132a	protein_coding	ensembl_havana	chr19:10857822-10869940:-	144.314	0.539303	0.218724	0.000232568	0.00127772	yes	1399	10984	2582	10984
ENSMUSG00000008167	14	Fbxw9	protein_coding	ensembl_havana	chr8:85060055-85067124:+	372.058	0.5391	0.147524	2.85397e-06	2.62867e-05	yes	1400	8961	1525	8961
ENSMUSG00000026342	10	Slc35f5	protein_coding	ensembl_havana	chr1:125560595-125595820:+	190.592	0.538471	0.187124	5.79249e-05	0.000343659	yes	1401	10478	2146	10478
ENSMUSG00000052837	7	Junb	protein_coding	ensembl_havana	chr8:84976910-84978718:-	14064.1	0.538179	0.0927237	4.7209e-11	1.49221e-09	yes	1403	222	614	1403
ENSMUSG00000030200	13	Bcl2l14	protein_coding	ensembl_havana	chr6:134396318-134438736:+	138.36	0.536785	0.260989	0.000823844	0.00360202	yes	1408	11055	3056	11055
ENSMUSG00000087943	1	Gm24245	miRNA	ensembl	chr4:139338304-139338360:+	67.1171	0.536149	0.373415	0.00406945	0.023097	yes	1413	12345	4324	12345
ENSMUSG00000024772	9	Ehd1	protein_coding	ensembl_havana	chr19:6276725-6300096:+	1958.76	0.534723	0.0862534	4.18172e-12	1.05707e-10	yes	1416	3549	504	3549
ENSMUSG00000062580	9	Timm17a	protein_coding	ensembl_havana	chr1:135295213-135313778:-	2049.39	0.534025	0.0742483	4.35692e-15	2.06293e-13	yes	1419	3389	321	3389
ENSMUSG00000016528	10	Mapkapk2	protein_coding	ensembl_havana	chr1:131053700-131097826:-	15141.9	0.533773	0.110364	1.19197e-08	2.45001e-07	yes	1420	192	944	1420
ENSMUSG00000042228	14	Lyn	protein_coding	ensembl_havana	chr4:3678115-3813122:+	8.78633	0.532993	0.600523	0.00917512	0.0626731	yes	1423	16214	5403	16214
ENSMUSG00000051502	7	Ufsp1	protein_coding	ensembl_havana	chr5:137294629-137295665:+	72.4413	0.532989	0.279285	0.0012764	0.00547183	yes	1424	12184	3309	12184
ENSMUSG00000087008	4	Gm5530	processed_pseudogene	havana	chr1:81741985-81742969:-	815.523	0.532573	0.102645	1.83964e-09	3.59258e-08	yes	1427	6644	796	6644
ENSMUSG00000037465	10	Klf10	protein_coding	ensembl_havana	chr15:38291463-38300706:-	315.718	0.532424	0.167945	2.09016e-05	0.000128804	yes	1428	9368	1870	9368
ENSMUSG00000038187	14	Btbd10	protein_coding	ensembl_havana	chr7:113315626-113369392:-	659.443	0.532337	0.121829	1.25025e-07	2.02777e-06	yes	1429	7308	1146	7308
ENSMUSG00000015957	12	Wnt11	protein_coding	ensembl_havana	chr7:98835112-98855195:+	8.97078	0.531469	0.638066	0.00933779	0.0636312	yes	1434	16156	5416	16156
ENSMUSG00000027670	4	Ocstamp	protein_coding	ensembl_havana	chr2:165393760-165400405:-	31.9114	0.531242	0.501089	0.00804799	0.0385082	yes	1436	13690	4833	13690
ENSMUSG00000024793	14	Tnfrsf25	protein_coding	ensembl_havana	chr4:152115934-152120119:+	194.703	0.531119	0.211307	0.000210781	0.00100879	yes	1438	10442	2503	10442
ENSMUSG00000022723	16	Crybg3	protein_coding	ensembl_havana	chr16:59490775-59600979:-	486.551	0.530547	0.224473	0.000340853	0.00136236	yes	1441	8224	2612	8224
ENSMUSG00000053553	11	3110082I17Rik	protein_coding	ensembl_havana	chr5:139359739-139460527:-	785.906	0.529615	0.0801767	3.08384e-13	1.11483e-11	yes	1445	6747	430	6747
ENSMUSG00000024659	15	Anxa1	protein_coding	ensembl_havana	chr19:20373428-20390944:-	300.772	0.529445	0.201933	0.000149563	0.000860976	yes	1446	9486	2444	9486
ENSMUSG00000014075	15	Tctex1d2	protein_coding	ensembl_havana	chr16:32419702-32429099:+	44.5843	0.527759	0.280161	0.00140426	0.00904757	yes	1453	13070	3606	13070
ENSMUSG00000102918	1	Pcdhgc3	protein_coding	ensembl_havana	chr18:37806364-37841873:+	349.053	0.527157	0.150041	5.77634e-06	4.08463e-05	yes	1454	9133	1618	9133
ENSMUSG00000025584	17	Pde8a	protein_coding	ensembl_havana	chr7:81213596-81334533:+	343.353	0.527076	0.149084	5.28958e-06	4.54805e-05	yes	1455	9179	1636	9179
ENSMUSG00000040918	12	Slc19a2	protein_coding	ensembl_havana	chr1:164249046-164265385:+	923.295	0.526151	0.0773388	8.38409e-14	3.81946e-12	yes	1459	6179	408	6179
ENSMUSG00000030595	15	Nfkbib	protein_coding	ensembl_havana	chr7:28758251-28767512:-	2336.05	0.525275	0.0704446	7.10824e-16	5.37217e-14	yes	1462	3012	286	3012
ENSMUSG00000036676	14	Tmtc3	protein_coding	ensembl_havana	chr10:100443902-100487350:-	283.424	0.523733	0.13778	1.82013e-06	1.53873e-05	yes	1463	9616	1417	9616
ENSMUSG00000074754	4	Smim26	protein_coding	ensembl_havana	chr2:144594054-144595366:+	133.046	0.521937	0.209497	0.000242073	0.00132164	yes	1468	11131	2598	11131
ENSMUSG00000030353	15	Tead4	protein_coding	ensembl_havana	chr6:128224288-128300823:-	7.71897	0.521241	0.697848	0.0095601	0.0605609	yes	1471	16496	5360	16496
ENSMUSG00000041959	14	S100a10	protein_coding	ensembl_havana	chr3:93555080-93564643:+	3548.14	0.520928	0.126103	4.41892e-07	7.34162e-06	yes	1472	1833	1301	1833
ENSMUSG00000020869	8	Lrrc59	protein_coding	ensembl_havana	chr11:94629767-94645216:+	6664.72	0.520388	0.0642176	4.59758e-18	4.44587e-16	yes	1473	755	213	1473
ENSMUSG00000036067	12	Slc2a6	protein_coding	ensembl_havana	chr2:27021363-27027998:-	1780.27	0.520259	0.0970837	8.66691e-10	1.44513e-08	yes	1474	3896	740	3896
ENSMUSG00000113275	1	Tubb2a-ps2	processed_pseudogene	havana	chr12:11881325-11882663:-	42.3696	0.519859	0.350319	0.00395474	0.0225712	yes	1475	13170	4300	13170
ENSMUSG00000015846	15	Rxra	protein_coding	ensembl_havana	chr2:27676440-27762957:+	8252.55	0.519593	0.0864852	1.8515e-11	6.32181e-10	yes	1476	543	572	1476
ENSMUSG00000006526	13	Stimate	protein_coding	ensembl_havana	chr14:30825590-30877210:+	662.635	0.519586	0.140636	2.99795e-06	2.96082e-05	yes	1477	7288	1547	7288
ENSMUSG00000002660	8	Clpp	protein_coding	ensembl_havana	chr17:56990305-56996188:+	1584.86	0.519151	0.0751771	4.66831e-14	1.56101e-12	yes	1479	4281	369	4281
ENSMUSG00000084105	1	Gm13252	processed_pseudogene	havana	chr4:132244946-132245266:-	7.90742	0.518993	0.582743	0.00985572	0.0664854	yes	1480	16450	5471	16450
ENSMUSG00000078970	5	Wdr92	protein_coding	ensembl_havana	chr11:17182107-17233796:+	917.839	0.518071	0.0947764	4.88415e-10	1.11854e-08	yes	1482	6201	720	6201
ENSMUSG00000032128	15	Robo3	protein_coding	ensembl_havana	chr9:37415669-37433246:-	29.2149	0.517847	0.406907	0.00616978	0.0438627	yes	1483	13864	4979	13864
ENSMUSG00000079442	12	St6galnac4	protein_coding	ensembl_havana	chr2:32587095-32599698:+	1332.59	0.517796	0.0747759	4.19348e-14	1.73683e-12	yes	1484	4882	377	4882
ENSMUSG00000028414	17	Fktn	protein_coding	ensembl_havana	chr4:53713998-53777890:+	374.983	0.517492	0.176745	5.80802e-05	0.000289428	yes	1486	8938	2095	8938
ENSMUSG00000020900	15	Myh10	protein_coding	ensembl_havana	chr11:68691559-68816632:+	8245.92	0.517332	0.189159	0.00011305	0.000941956	yes	1487	545	2472	2472
ENSMUSG00000069184	4	Zfp72	protein_coding	ensembl_havana	chr13:74369326-74390836:-	64.6493	0.516419	0.290902	0.00199085	0.0122045	yes	1490	12397	3788	12397
ENSMUSG00000071552	5	Tigit	protein_coding	ensembl_havana	chr16:43648867-43664146:-	794.516	0.51599	0.161035	2.16261e-05	0.000169529	yes	1492	6716	1949	6716
ENSMUSG00000014782	16	Plekhg4	protein_coding	ensembl_havana	chr8:105373274-105382862:+	121.347	0.515592	0.279536	0.00166998	0.00714185	yes	1496	11315	3481	11315
ENSMUSG00000021814	17	Anxa7	protein_coding	ensembl_havana	chr14:20455260-20480133:-	2358.15	0.51559	0.0784739	5.13882e-13	2.46286e-11	yes	1497	2984	451	2984
ENSMUSG00000059077	6	Pth	protein_coding	ensembl_havana	chr7:113385580-113388570:-	9.24671	0.514779	0.925849	0.00615694	0.0426427	yes	1498	16088	4951	16088
ENSMUSG00000034330	10	Plcg2	protein_coding	ensembl_havana	chr8:117498291-117635142:+	106.395	0.514386	0.212718	0.000322785	0.00176924	yes	1501	11523	2715	11523
ENSMUSG00000025321	14	Itgb8	protein_coding	ensembl_havana	chr12:119158022-119238802:-	9.38882	0.51386	0.571463	0.0100882	0.0685207	yes	1506	16059	5500	16059
ENSMUSG00000115280	1	Gm7107	processed_pseudogene	havana	chr14:51358603-51359964:+	398.166	0.513223	0.107035	2.01533e-08	2.93834e-07	yes	1509	8763	953	8763
ENSMUSG00000022474	15	Pmm1	protein_coding	ensembl_havana	chr15:81951108-81960930:-	526.706	0.513222	0.101465	5.09231e-09	8.31449e-08	yes	1510	8003	851	8003
ENSMUSG00000020806	15	Rhbdf2	protein_coding	ensembl_havana	chr11:116598165-116627019:-	577.89	0.513182	0.109583	3.55009e-08	4.94201e-07	yes	1511	7732	1009	7732
ENSMUSG00000017615	12	Tnfaip1	protein_coding	ensembl_havana	chr11:78522850-78536332:-	1145.97	0.512608	0.0827207	6.38615e-12	1.86952e-10	yes	1512	5407	531	5407
ENSMUSG00000029467	15	Atp2a2	protein_coding	ensembl_havana	chr5:122453513-122502225:-	12239.9	0.512053	0.0731476	2.74662e-14	1.4591e-12	yes	1514	295	365	1514
ENSMUSG00000072381	3	Gm10355	processed_pseudogene	havana	chr3:101306563-101307079:-	118.375	0.511529	0.184299	0.000103777	0.00063127	yes	1515	11359	2332	11359
ENSMUSG00000020458	16	Rtn4	protein_coding	ensembl_havana	chr11:29692947-29744331:+	3174.78	0.511437	0.0781831	6.77449e-13	3.03338e-11	yes	1516	2096	460	2096
ENSMUSG00000023988	8	Bysl	protein_coding	ensembl_havana	chr17:47599331-47611492:-	2387.15	0.510651	0.0738962	5.37069e-14	2.82918e-12	yes	1517	2929	391	2929
ENSMUSG00000091548	2	Gm17572	processed_pseudogene	havana	chr17:31950534-31950941:+	105.026	0.510167	0.204437	0.000261957	0.00141345	yes	1520	11548	2629	11548
ENSMUSG00000028140	13	Mrpl9	protein_coding	ensembl_havana	chr3:94443318-94451130:+	1983.19	0.509402	0.0588886	5.56319e-20	4.32175e-18	yes	1522	3494	164	3494
ENSMUSG00000020089	8	Ppa1	protein_coding	ensembl_havana	chr10:61648552-61674168:+	3203.12	0.508164	0.0571117	6.31973e-21	8.73613e-19	yes	1524	2078	149	2078
ENSMUSG00000070730	11	Rmdn3	protein_coding	ensembl_havana	chr2:119137001-119157034:-	1392.45	0.50734	0.0817597	6.70486e-12	1.94815e-10	yes	1527	4715	535	4715
ENSMUSG00000001227	12	Sema6b	protein_coding	ensembl_havana	chr17:56123085-56140343:-	61.8445	0.506667	0.356808	0.00485784	0.0254038	yes	1530	12491	4423	12491
ENSMUSG00000022211	9	Carmil3	protein_coding	ensembl_havana	chr14:55490651-55508272:+	36.5005	0.506346	0.347896	0.00450835	0.0251062	yes	1532	13431	4408	13431
ENSMUSG00000027236	8	Eif3j1	protein_coding	ensembl_havana	chr2:122028546-122056598:+	2888.95	0.506189	0.0612325	1.61745e-18	1.75373e-16	yes	1533	2374	202	2374
ENSMUSG00000081151	1	Gm11448	processed_pseudogene	havana	chr2:161287220-161287669:+	33.848	0.506071	0.342715	0.00430962	0.0186229	yes	1534	13573	4137	13573
ENSMUSG00000032845	16	Alpk2	protein_coding	ensembl_havana	chr18:65265529-65394066:-	757.503	0.506002	0.168239	4.90638e-05	0.000415051	yes	1535	6865	2197	6865
ENSMUSG00000034205	16	Loxl2	protein_coding	ensembl_havana	chr14:69609068-69695834:+	57.6503	0.50545	0.449692	0.00839888	0.0322748	yes	1537	12603	4653	12603
ENSMUSG00000024436	16	Mrps18b	protein_coding	ensembl_havana	chr17:35910379-35916389:-	1967.77	0.505089	0.0674666	8.66948e-16	4.42485e-14	yes	1539	3529	281	3529
ENSMUSG00000026627	7	Pacc1	protein_coding	ensembl_havana	chr1:191325912-191350914:+	541.002	0.504776	0.101889	1.01714e-08	1.59179e-07	yes	1541	7913	899	7913
ENSMUSG00000032652	13	Crebl2	protein_coding	ensembl_havana	chr6:134830154-134858931:+	358.984	0.504747	0.118362	3.0185e-07	3.50684e-06	yes	1542	9050	1211	9050
ENSMUSG00000006589	8	Aprt	protein_coding	ensembl_havana	chr8:122574635-122576909:-	3337.8	0.503481	0.0558684	2.49835e-21	3.72425e-19	yes	1547	1965	145	1965
ENSMUSG00000085111	3	Ascl4	protein_coding	ensembl_havana	chr10:85927681-85946206:+	24.5747	0.503345	0.396876	0.0066813	0.0408914	yes	1549	14170	4907	14170
ENSMUSG00000001707	8	Eef1e1	protein_coding	ensembl_havana	chr13:38644207-38659058:-	1878.95	0.502989	0.140282	5.74378e-06	4.48116e-05	yes	1552	3700	1633	3700
ENSMUSG00000024533	17	Spire1	protein_coding	ensembl_havana	chr18:67488209-67610790:-	367.341	0.502554	0.179247	0.000102694	0.000620894	yes	1554	8990	2327	8990
ENSMUSG00000051413	17	Plagl2	protein_coding	ensembl_havana	chr2:153227759-153241426:-	10155.2	0.501316	0.0899353	3.54586e-10	9.67889e-09	yes	1560	399	711	1560
ENSMUSG00000067367	9	Lyar	protein_coding	ensembl_havana	chr5:38220470-38234306:+	3510.49	0.501004	0.0922189	8.02236e-10	2.27893e-08	yes	1563	1857	771	1857
ENSMUSG00000025283	15	Sat1	protein_coding	ensembl_havana	chrX:155213132-155216449:-	1724.18	0.49856	0.108082	6.35804e-08	8.65976e-07	yes	1571	4003	1053	4003
ENSMUSG00000011114	18	Tbrg1	protein_coding	ensembl_havana	chr9:37648763-37657312:-	2881.23	0.498472	0.0566519	1.92152e-20	2.62871e-18	yes	1573	2387	157	2387
ENSMUSG00000004846	10	Plod3	protein_coding	ensembl_havana	chr5:136987019-136996648:+	1652.2	0.497966	0.115449	2.67221e-07	3.03924e-06	yes	1575	4148	1194	4148
ENSMUSG00000041684	11	Bivm	protein_coding	ensembl_havana	chr1:44118957-44144770:+	431.996	0.497886	0.119627	5.33277e-07	5.8575e-06	yes	1576	8529	1265	8529
ENSMUSG00000056612	7	Ppp1r14b	protein_coding	ensembl_havana	chr19:6974968-6977324:+	2189.75	0.497784	0.056699	2.32206e-20	2.29156e-18	yes	1577	3192	154	3192
ENSMUSG00000107824	1	Gm6443	processed_pseudogene	havana	chr6:47977003-47977876:-	586.539	0.497439	0.237955	0.000961403	0.0042695	yes	1580	7691	3162	7691
ENSMUSG00000117401	1	4833419F23Rik	lincRNA	havana	chr18:4353558-4368920:+	88.0629	0.496975	0.224792	0.000685875	0.00339126	yes	1581	11862	3025	11862
ENSMUSG00000028683	14	Eif2b3	protein_coding	ensembl_havana	chr4:117019402-117087306:+	1105.86	0.496374	0.0713077	5.06051e-14	2.02405e-12	yes	1583	5527	380	5527
ENSMUSG00000028127	10	Abcd3	protein_coding	ensembl_havana	chr3:121758774-121815302:-	1938.05	0.496318	0.133278	3.57983e-06	3.28484e-05	yes	1584	3581	1563	3581
ENSMUSG00000075254	12	Heg1	protein_coding	ensembl_havana	chr16:33684370-33771576:+	4354.27	0.495412	0.168054	6.75764e-05	0.000570465	yes	1589	1399	2299	2299
ENSMUSG00000028893	8	Sesn2	protein_coding	ensembl_havana	chr4:132492032-132510501:-	1834.5	0.495302	0.0749442	5.97841e-13	1.70777e-11	yes	1591	3787	446	3787
ENSMUSG00000032892	14	Rangrf	protein_coding	ensembl_havana	chr11:68972484-68975185:-	183.713	0.495231	0.156063	3.04887e-05	0.000178347	yes	1592	10529	1970	10529
ENSMUSG00000041135	15	Ripk2	protein_coding	ensembl_havana	chr4:16122733-16163647:-	1579.24	0.494981	0.0918938	1.1645e-09	2.2905e-08	yes	1593	4290	772	4290
ENSMUSG00000027552	14	E2f5	protein_coding	ensembl_havana	chr3:14578641-14606309:+	306.654	0.49471	0.114666	2.79817e-07	2.82613e-06	yes	1594	9440	1186	9440
ENSMUSG00000001700	10	Gramd3	protein_coding	ensembl_havana	chr18:56400337-56503792:+	435.303	0.494654	0.134293	4.32101e-06	3.17319e-05	yes	1595	8503	1558	8503
ENSMUSG00000035245	12	Eogt	protein_coding	ensembl_havana	chr6:97110024-97149182:-	892.712	0.494547	0.0965933	5.06124e-09	9.02306e-08	yes	1596	6299	857	6299
ENSMUSG00000024986	12	Hhex	protein_coding	ensembl_havana	chr19:37434810-37440731:+	19.7403	0.494472	0.673406	0.0110359	0.0591585	yes	1598	14613	5330	14613
ENSMUSG00000029161	7	Cgref1	protein_coding	ensembl_havana	chr5:30933143-30945591:-	20.2365	0.49429	0.43293	0.00865962	0.050646	yes	1599	14558	5135	14558
ENSMUSG00000020230	15	Prmt2	protein_coding	ensembl_havana	chr10:76207222-76237865:-	373.41	0.492842	0.119384	6.69526e-07	6.03174e-06	yes	1602	8949	1270	8949
ENSMUSG00000028655	11	Mfsd2a	protein_coding	ensembl_havana	chr4:122946850-122961188:-	754.794	0.492471	0.149118	1.9582e-05	0.000155315	yes	1604	6874	1926	6874
ENSMUSG00000081633	1	Gm8522	processed_pseudogene	havana	chrX:75271010-75272938:-	106.572	0.491968	0.207512	0.000446712	0.00224933	yes	1606	11520	2817	11520
ENSMUSG00000000791	9	Il12rb1	protein_coding	ensembl_havana	chr8:70808449-70821424:+	4871.79	0.491459	0.081368	2.61251e-11	9.1514e-10	yes	1609	1197	588	1609
ENSMUSG00000030188	12	Magohb	protein_coding	ensembl_havana	chr6:131284388-131293244:-	450.188	0.491379	0.093879	2.8907e-09	4.10853e-08	yes	1610	8431	805	8431
ENSMUSG00000026019	15	Wdr12	protein_coding	ensembl_havana	chr1:60069785-60098645:-	1691.03	0.490397	0.057936	4.3234e-19	2.94553e-17	yes	1613	4069	187	4069
ENSMUSG00000001642	18	Akr1b3	protein_coding	ensembl_havana	chr6:34302434-34317478:-	756.135	0.489855	0.103505	4.07169e-08	6.175e-07	yes	1616	6870	1025	6870
ENSMUSG00000033420	12	Antxr1	protein_coding	ensembl_havana	chr6:87133853-87335821:-	27.4392	0.489647	0.315898	0.00399596	0.0268293	yes	1619	13982	4473	13982
ENSMUSG00000028668	5	Eloa	protein_coding	ensembl_havana	chr4:136003368-136021763:-	3675.87	0.48887	0.0759661	2.18263e-12	9.47336e-11	yes	1622	1753	498	1753
ENSMUSG00000028690	4	Mmachc	protein_coding	ensembl_havana	chr4:116702279-116708406:-	690.501	0.487868	0.0969952	9.20998e-09	1.86883e-07	yes	1628	7146	916	7146
ENSMUSG00000029388	14	Eif2b1	protein_coding	ensembl_havana	chr5:124570213-124579131:-	1795.44	0.487017	0.0703836	8.30356e-14	2.71256e-12	yes	1631	3861	390	3861
ENSMUSG00000040322	10	Slc25a24	protein_coding	ensembl_havana	chr3:109123149-109168457:+	591.507	0.486973	0.191651	0.000278568	0.00158927	yes	1632	7662	2678	7662
ENSMUSG00000023391	8	Dlx2	protein_coding	ensembl_havana	chr2:71543408-71546754:-	3.88561	0.486183	0.90314	0.00689399	0.0566353	yes	1637	17980	5273	17980
ENSMUSG00000025779	10	Ly96	protein_coding	ensembl_havana	chr1:16688051-16709611:+	25.3926	0.486126	0.341057	0.00535403	0.0445062	yes	1638	14118	4993	14118
ENSMUSG00000037362	8	Ccn3	protein_coding	ensembl_havana	chr15:54745702-54754039:+	16.7173	0.485569	0.431579	0.00929056	0.0536666	yes	1641	14922	5199	14922
ENSMUSG00000022856	9	Tmem41a	protein_coding	ensembl_havana	chr16:21934326-21947552:-	242.605	0.485396	0.147816	2.29332e-05	0.000166058	yes	1643	9980	1943	9980
ENSMUSG00000052459	13	Atp6v1a	protein_coding	ensembl_havana	chr16:44085402-44139705:-	2855.67	0.485015	0.110111	2.15154e-07	2.9739e-06	yes	1645	2407	1193	2407
ENSMUSG00000025499	18	Hras	protein_coding	ensembl_havana	chr7:141189105-141194005:-	1804.23	0.484847	0.0784817	1.2559e-11	2.91981e-10	yes	1647	3849	548	3849
ENSMUSG00000032216	15	Nedd4	protein_coding	ensembl_havana	chr9:72662346-72749852:+	506.921	0.483429	0.16961	0.000107124	0.000497275	yes	1650	8114	2248	8114
ENSMUSG00000113514	1	Gm18960	processed_pseudogene	havana	chr13:93420604-93421316:-	42.0167	0.481726	0.286729	0.00309339	0.0175806	yes	1656	13188	4088	13188
ENSMUSG00000035754	8	Wdr18	protein_coding	ensembl_havana	chr10:79960152-79970203:+	3196.27	0.481235	0.0497423	8.03159e-24	1.28582e-21	yes	1658	2081	103	2081
ENSMUSG00000026718	17	Stam	protein_coding	ensembl_havana	chr2:14074098-14149634:+	729.802	0.478125	0.092618	5.45585e-09	1.16159e-07	yes	1664	6974	873	6974
ENSMUSG00000026991	20	Pkp4	protein_coding	ensembl_havana	chr2:59160850-59355208:+	2406.39	0.477543	0.115669	8.50324e-07	1.26274e-05	yes	1665	2896	1387	2896
ENSMUSG00000063972	13	Nr6a1	protein_coding	ensembl_havana	chr2:38723370-38927688:-	188.047	0.476036	0.1411	1.85773e-05	0.000126951	yes	1671	10502	1863	10502
ENSMUSG00000026520	8	Pycr2	protein_coding	ensembl_havana	chr1:180904293-180908088:+	1928.26	0.475809	0.0676525	4.70563e-14	1.61159e-12	yes	1672	3608	372	3608
ENSMUSG00000108799	1	Glud-ps	processed_pseudogene	havana	chr7:125075351-125076007:+	188.145	0.475784	0.143942	2.39961e-05	0.000141288	yes	1673	10499	1896	10499
ENSMUSG00000020387	15	Jade2	protein_coding	ensembl_havana	chr11:51813455-51857653:-	6002.14	0.475355	0.118612	1.48736e-06	1.71273e-05	yes	1675	881	1432	1675
ENSMUSG00000112120	1	Gm32255	lincRNA	havana	chr10:67496359-67497707:-	191.488	0.475065	0.169881	0.000140196	0.000664864	yes	1677	10472	2354	10472
ENSMUSG00000031352	10	Hccs	protein_coding	ensembl_havana	chrX:169250193-169320372:-	1780.61	0.475026	0.10624	1.86541e-07	2.07019e-06	yes	1678	3894	1148	3894
ENSMUSG00000061458	9	Nol10	protein_coding	ensembl_havana	chr12:17348458-17430095:+	2270.91	0.474544	0.0644137	4.18171e-15	1.65908e-13	yes	1681	3101	311	3101
ENSMUSG00000024132	6	Eci1	protein_coding	ensembl_havana	chr17:24426641-24439348:+	326.643	0.474265	0.106016	1.8698e-07	1.95965e-06	yes	1682	9284	1143	9284
ENSMUSG00000024878	9	Cbwd1	protein_coding	ensembl_havana	chr19:24919916-24961610:-	700.02	0.473965	0.0917953	5.86944e-09	1.03551e-07	yes	1684	7109	866	7109
ENSMUSG00000063235	16	Ptpmt1	protein_coding	ensembl_havana	chr2:90908716-90918258:-	615.315	0.473863	0.126012	4.26202e-06	4.80107e-05	yes	1685	7530	1650	7530
ENSMUSG00000030717	9	Nupr1	protein_coding	ensembl_havana	chr7:126623249-126630861:-	225.537	0.473725	0.40324	0.00916714	0.024941	yes	1687	10137	4403	10137
ENSMUSG00000026784	14	Pdss1	protein_coding	ensembl_havana	chr2:22895522-22940266:+	472.364	0.472757	0.117587	1.46717e-06	1.12378e-05	yes	1692	8296	1363	8296
ENSMUSG00000035372	2	1810055G02Rik	protein_coding	ensembl_havana	chr19:3708293-3717881:+	1024.32	0.472405	0.0747658	6.59394e-12	1.93171e-10	yes	1693	5810	533	5810
ENSMUSG00000106990	1	Gm42547	TEC	havana	chr6:28211008-28214805:-	323.743	0.471694	0.103492	1.31146e-07	1.50427e-06	yes	1698	9313	1110	9313
ENSMUSG00000035274	13	Tpbg	protein_coding	ensembl_havana	chr9:85842380-85847040:+	71.0615	0.471054	0.326771	0.00563641	0.0201009	yes	1701	12226	4194	12226
ENSMUSG00000022022	3	Mtrf1	protein_coding	ensembl_havana	chr14:79397772-79423587:+	157.56	0.470958	0.160695	9.45491e-05	0.00058162	yes	1702	10822	2306	10822
ENSMUSG00000022433	20	Csnk1e	protein_coding	ensembl_havana	chr15:79417856-79455566:-	1540.98	0.470157	0.0943956	1.64668e-08	2.23933e-07	yes	1704	4371	936	4371
ENSMUSG00000022621	16	Rabl2	protein_coding	ensembl_havana	chr15:89582533-89591923:-	183.068	0.469845	0.144051	3.0446e-05	0.0001735	yes	1706	10538	1959	10538
ENSMUSG00000025869	11	Nop16	protein_coding	ensembl_havana	chr13:54584185-54590090:-	1928.9	0.469742	0.0697544	4.36234e-13	1.26889e-11	yes	1707	3606	438	3606
ENSMUSG00000040212	12	Emp3	protein_coding	ensembl_havana	chr7:45918023-45921404:-	703.305	0.469284	0.137087	1.69508e-05	0.000136748	yes	1712	7096	1884	7096
ENSMUSG00000014164	15	Klhl3	protein_coding	ensembl_havana	chr13:58000228-58113592:-	378.446	0.469209	0.200656	0.000601996	0.00287885	yes	1714	8910	2942	8910
ENSMUSG00000018378	13	Cuedc1	protein_coding	ensembl_havana	chr11:88098058-88194140:+	501.189	0.468146	0.124604	4.71256e-06	4.09523e-05	yes	1719	8148	1619	8148
ENSMUSG00000018395	19	Kif3a	protein_coding	ensembl_havana	chr11:53567379-53601967:+	678.512	0.466923	0.123723	4.48591e-06	5.01981e-05	yes	1722	7207	1661	7207
ENSMUSG00000030825	19	Hsd17b14	protein_coding	ensembl_havana	chr7:45554893-45567752:+	11.6053	0.466642	0.500202	0.012802	0.0766097	yes	1723	15652	5674	15652
ENSMUSG00000081169	1	Gm12551	unprocessed_pseudogene	havana	chr4:86627075-86631251:-	5.72288	0.466294	0.731706	0.0114538	0.0850033	yes	1725	17128	5837	17128
ENSMUSG00000032184	5	Lysmd2	protein_coding	ensembl_havana	chr9:75625741-75637771:+	47.1074	0.465773	0.279849	0.00355784	0.0197799	yes	1727	12968	4179	12968
ENSMUSG00000097493	3	9930014A18Rik	processed_transcript	havana	chr15:60822271-60831793:+	110.096	0.464678	0.168112	0.000174998	0.0010468	yes	1730	11468	2514	11468
ENSMUSG00000034254	17	Agpat1	protein_coding	ensembl_havana	chr17:34604262-34613449:+	2470.67	0.464574	0.0569729	1.05545e-17	1.0274e-15	yes	1731	2820	224	2820
ENSMUSG00000022554	7	Hgh1	protein_coding	ensembl_havana	chr15:76368898-76371437:+	604.489	0.464551	0.0890112	5.20069e-09	1.11237e-07	yes	1733	7591	869	7591
ENSMUSG00000063802	5	Hspbp1	protein_coding	ensembl_havana	chr7:4660521-4685068:-	2138.45	0.464524	0.0685792	3.71455e-13	1.06837e-11	yes	1734	3263	429	3263
ENSMUSG00000024614	7	Tmx3	protein_coding	ensembl_havana	chr18:90510154-90543267:+	2920.22	0.464056	0.10578	3.33452e-07	5.7779e-06	yes	1736	2339	1263	2339
ENSMUSG00000028633	7	Ctps	protein_coding	ensembl_havana	chr4:120539868-120570276:-	3170.88	0.463545	0.0656922	5.17987e-14	2.21283e-12	yes	1739	2101	385	2101
ENSMUSG00000105349	1	Gm43604	antisense	havana	chr5:136120966-136121670:-	7.10164	0.463338	0.538491	0.0135653	0.0809	yes	1740	16660	5750	16660
ENSMUSG00000060256	1	Tdpoz4	protein_coding	ensembl_havana	chr3:93796398-93797510:+	7.28662	0.463131	0.882052	0.00763892	0.0505421	yes	1742	16601	5131	16601
ENSMUSG00000025492	6	Ifitm3	protein_coding	ensembl_havana	chr7:141009586-141010770:-	196.595	0.462749	0.220301	0.00122884	0.00483782	yes	1745	10423	3234	10423
ENSMUSG00000039988	14	Ankrd13c	protein_coding	ensembl_havana	chr3:157947239-158008034:+	2152.52	0.46268	0.0747951	1.87848e-11	5.05322e-10	yes	1746	3249	565	3249
ENSMUSG00000020577	17	Tspan13	protein_coding	ensembl_havana	chr12:36014557-36042500:-	1877.66	0.462507	0.121686	4.30916e-06	3.86747e-05	yes	1747	3702	1598	3702
ENSMUSG00000037216	5	Lipt1	protein_coding	ensembl_havana	chr1:37871738-37876228:+	135.214	0.462067	0.151556	7.10056e-05	0.000476695	yes	1749	11103	2240	11103
ENSMUSG00000020544	14	Cox11	protein_coding	ensembl_havana	chr11:90638173-90644931:+	361.672	0.461435	0.101948	1.82545e-07	1.83853e-06	yes	1752	9026	1136	9026
ENSMUSG00000020250	10	Txnrd1	protein_coding	ensembl_havana	chr10:82833951-82897712:+	4132.38	0.461195	0.0992689	1.03468e-07	1.77392e-06	yes	1753	1486	1132	1753
ENSMUSG00000022682	8	Rrn3	protein_coding	ensembl_havana	chr16:13780708-13814839:+	3077.77	0.461027	0.0654989	6.19869e-14	3.22412e-12	yes	1754	2184	396	2184
ENSMUSG00000026426	10	Arl8a	protein_coding	ensembl_havana	chr1:135146824-135156269:+	949.002	0.460891	0.103264	2.47585e-07	3.13946e-06	yes	1756	6085	1198	6085
ENSMUSG00000026585	13	Kifap3	protein_coding	ensembl_havana	chr1:163779583-163917109:+	416.226	0.460664	0.149876	6.64583e-05	0.000422771	yes	1758	8640	2208	8640
ENSMUSG00000016128	14	Stard13	protein_coding	ensembl_havana	chr5:151037510-151233836:-	12.9973	0.460598	0.492692	0.0132328	0.0792895	yes	1759	15424	5723	15424
ENSMUSG00000047181	12	Samd14	protein_coding	ensembl_havana	chr11:95009879-95026087:+	45.505	0.460259	0.332372	0.00674545	0.0332596	yes	1761	13030	4691	13030
ENSMUSG00000110686	1	Gm45855	processed_pseudogene	havana	chr8:105585321-105586200:-	324.31	0.460075	0.110761	1.01479e-06	9.63475e-06	yes	1762	9307	1340	9307
ENSMUSG00000003847	16	Nfat5	protein_coding	ensembl_havana	chr8:107293470-107379517:+	5427.29	0.460034	0.173361	0.000260348	0.00160184	yes	1763	1035	2680	2680
ENSMUSG00000041058	15	Wwp1	protein_coding	ensembl_havana	chr4:19608303-19708993:-	1280.5	0.458972	0.0908659	1.40758e-08	2.01911e-07	yes	1767	5011	931	5011
ENSMUSG00000055184	4	Fam72a	protein_coding	ensembl_havana	chr1:131527903-131539872:+	295.409	0.45886	0.112667	1.47078e-06	1.19021e-05	yes	1770	9529	1379	9529
ENSMUSG00000024359	10	Hspa9	protein_coding	ensembl_havana	chr18:34937414-34954357:-	19611.5	0.458751	0.0939422	3.34508e-08	6.30759e-07	yes	1771	122	1029	1771
ENSMUSG00000068747	14	Sort1	protein_coding	ensembl_havana	chr3:108284082-108361511:+	151.415	0.458576	0.220842	0.00135711	0.00605415	yes	1773	10893	3371	10893
ENSMUSG00000040811	15	Eml2	protein_coding	ensembl_havana	chr7:19176421-19206482:+	1874.31	0.458069	0.106231	5.20114e-07	5.88753e-06	yes	1777	3710	1267	3710
ENSMUSG00000028247	2	Coq3	protein_coding	ensembl_havana	chr4:21879673-21912162:+	678.352	0.457845	0.0884737	7.48229e-09	1.55215e-07	yes	1778	7208	896	7208
ENSMUSG00000115538	1	Hspd1-ps5	processed_pseudogene	havana	chr14:101343544-101345232:+	260.941	0.457214	0.171552	0.00025948	0.00139285	yes	1783	9798	2621	9798
ENSMUSG00000021149	8	Gtpbp4	protein_coding	ensembl_havana	chr13:8966331-8996083:-	4500.11	0.456927	0.0907119	1.57299e-08	3.17596e-07	yes	1786	1328	961	1786
ENSMUSG00000027852	14	Nras	protein_coding	ensembl_havana	chr3:103058285-103067914:+	4825.56	0.456793	0.0633586	1.96489e-14	1.06793e-12	yes	1787	1212	357	1787
ENSMUSG00000020280	12	Pus10	protein_coding	ensembl_havana	chr11:23665674-23732876:+	1367.27	0.456547	0.0838167	1.73473e-09	3.41574e-08	yes	1789	4794	793	4794
ENSMUSG00000088246	1	Gm25911	miRNA	ensembl	chr1:167340369-167340424:-	69.7898	0.456039	0.355667	0.00841059	0.0254078	yes	1791	12264	4424	12264
ENSMUSG00000043207	10	Zmpste24	protein_coding	ensembl_havana	chr4:121059237-121098241:-	2564.05	0.45528	0.0696199	2.20034e-12	9.65766e-11	yes	1793	2715	499	2715
ENSMUSG00000019808	8	Adat2	protein_coding	ensembl_havana	chr10:13552894-13563376:+	353.949	0.455236	0.169773	0.000252577	0.00113862	yes	1794	9085	2538	9085
ENSMUSG00000047388	10	Atmin	protein_coding	ensembl_havana	chr8:116943393-116960445:+	2771.71	0.455212	0.0816778	8.71558e-10	2.42766e-08	yes	1795	2494	776	2494
ENSMUSG00000032640	10	Chsy1	protein_coding	ensembl_havana	chr7:66109515-66173798:+	1979.2	0.454773	0.0977494	1.12532e-07	1.46159e-06	yes	1798	3504	1104	3504
ENSMUSG00000004837	2	Grap	protein_coding	ensembl_havana	chr11:61653265-61672784:+	5882.52	0.45436	0.07523	5.5438e-11	1.74353e-09	yes	1800	912	621	1800
ENSMUSG00000025068	8	Gsto1	protein_coding	ensembl_havana	chr19:47854970-47864790:+	480.783	0.453714	0.100934	2.42071e-07	2.38555e-06	yes	1804	8258	1161	8258
ENSMUSG00000064063	6	BC048507	protein_coding	ensembl_havana	chr13:67863326-67863925:+	10.004	0.453073	0.53681	0.0144843	0.084431	yes	1807	15953	5824	15953
ENSMUSG00000032803	15	Cdv3	protein_coding	ensembl_havana	chr9:103353094-103365840:-	6654.86	0.452716	0.0710758	7.09446e-12	2.68613e-10	yes	1808	759	544	1808
ENSMUSG00000034165	16	Ccnd3	protein_coding	ensembl_havana	chr17:47505051-47599691:+	5926.13	0.452452	0.0583957	3.61735e-16	2.2767e-14	yes	1811	902	261	1811
ENSMUSG00000033386	10	Frrs1	protein_coding	ensembl_havana	chr3:116859464-116908177:+	1047.66	0.452048	0.0784769	3.13072e-10	6.82687e-09	yes	1814	5741	697	5741
ENSMUSG00000024732	7	Ccdc86	protein_coding	ensembl_havana	chr19:10941481-10949266:-	1576.37	0.452033	0.0873941	8.46741e-09	1.30321e-07	yes	1815	4293	883	4293
ENSMUSG00000028251	5	Tstd3	protein_coding	ensembl_havana	chr4:21757382-21767212:-	471.593	0.451741	0.0939517	5.54399e-08	6.18236e-07	yes	1816	8299	1026	8299
ENSMUSG00000017386	10	Traf4	protein_coding	ensembl_havana	chr11:78158499-78165589:-	2750.4	0.451664	0.0821777	1.44602e-09	3.02597e-08	yes	1817	2519	788	2519
ENSMUSG00000020395	13	Itk	protein_coding	ensembl_havana	chr11:46325150-46389515:-	14564.2	0.451609	0.0566094	5.91017e-17	4.71138e-15	yes	1819	210	245	1819
ENSMUSG00000028163	17	Nfkb1	protein_coding	ensembl_havana	chr3:135584655-135691547:-	21618.2	0.451449	0.0829048	1.93111e-09	4.62769e-08	yes	1820	99	815	1820
ENSMUSG00000041438	8	Utp4	protein_coding	ensembl_havana	chr8:106893636-106923088:+	3315.93	0.451342	0.0802694	7.07072e-10	2.02262e-08	yes	1821	1983	759	1983
ENSMUSG00000038128	7	Camk4	protein_coding	ensembl_havana	chr18:32934931-33191228:+	805.785	0.451255	0.0976547	1.39484e-07	1.86456e-06	yes	1822	6675	1137	6675
ENSMUSG00000019256	17	Ahr	protein_coding	ensembl_havana	chr12:35497974-35535038:-	117.348	0.451145	0.321369	0.00686429	0.0235087	yes	1824	11371	4346	11371
ENSMUSG00000032366	15	Tpm1	protein_coding	ensembl_havana	chr9:67022590-67049406:-	1711.23	0.45112	0.0903647	2.21134e-08	2.95315e-07	yes	1825	4032	954	4032
ENSMUSG00000027804	13	Ppid	protein_coding	ensembl_havana	chr3:79591342-79603650:+	3413.1	0.450814	0.072524	1.973e-11	5.71784e-10	yes	1828	1919	569	1919
ENSMUSG00000028047	11	Thbs3	protein_coding	ensembl_havana	chr3:89215180-89226837:+	81.574	0.450762	0.205227	0.00106148	0.00468204	yes	1829	11983	3216	11983
ENSMUSG00000029635	15	Cdk8	protein_coding	ensembl_havana	chr5:146231230-146302874:+	1575.42	0.450442	0.0702421	5.60436e-12	1.53101e-10	yes	1834	4296	525	4296
ENSMUSG00000094103	2	Fam177a2	protein_coding	ensembl_havana	chr12:55199592-55217168:+	716.451	0.450402	0.212001	0.00128759	0.00584876	yes	1835	7039	3346	7039
ENSMUSG00000037720	16	Tmem33	protein_coding	ensembl_havana	chr5:67260565-67291461:+	1934.86	0.45035	0.0992628	2.11209e-07	2.72275e-06	yes	1836	3590	1179	3590
ENSMUSG00000041716	7	Gm20604	protein_coding	ensembl_havana	chr12:102741732-102758672:-	142.983	0.450347	0.167205	0.000257909	0.0014658	yes	1837	10996	2646	10996
ENSMUSG00000069808	13	Fam57a	protein_coding	ensembl_havana	chr11:76179671-76214827:+	337.702	0.44838	0.144931	7.31489e-05	0.000400671	yes	1842	9213	2187	9213
ENSMUSG00000059325	14	Hopx	protein_coding	ensembl_havana	chr5:77086988-77115121:-	245.879	0.448248	0.222839	0.00175418	0.00653424	yes	1844	9946	3418	9946
ENSMUSG00000003848	14	Nob1	protein_coding	ensembl_havana	chr8:107412486-107425051:-	1965.57	0.448104	0.0679971	1.81574e-12	5.16238e-11	yes	1846	3533	478	3533
ENSMUSG00000092284	1	Gm8801	unprocessed_pseudogene	havana	chr17:35947246-35952297:+	97.2539	0.448103	0.179431	0.000473359	0.00248448	yes	1847	11683	2865	11683
ENSMUSG00000030284	11	Creld1	protein_coding	ensembl_havana	chr6:113483297-113493343:+	513.168	0.447567	0.103127	5.49961e-07	4.63402e-06	yes	1851	8075	1239	8075
ENSMUSG00000033530	8	Ttc7b	protein_coding	ensembl_havana	chr12:100300770-100520826:-	898.278	0.446989	0.0952179	1.05709e-07	1.46159e-06	yes	1854	6278	1104	6278
ENSMUSG00000102270	1	Gm8388	processed_pseudogene	havana	chr3:63173106-63173861:-	59.9247	0.446605	0.24365	0.00275358	0.0128361	yes	1856	12536	3835	12536
ENSMUSG00000035268	14	Pkig	protein_coding	ensembl_havana	chr2:163658386-163726158:+	313.482	0.446453	0.118268	6.16621e-06	5.1917e-05	yes	1857	9389	1671	9389
ENSMUSG00000076258	1	Gm23935	miRNA	ensembl	chr16:11144125-11144181:+	146.136	0.444306	0.340189	0.00863541	0.0283784	yes	1863	10952	4530	10952
ENSMUSG00000009207	15	Lnpk	protein_coding	ensembl_havana	chr2:74520291-74579435:-	1059.22	0.44415	0.0873076	1.53829e-08	2.4741e-07	yes	1865	5703	945	5703
ENSMUSG00000030203	17	Dusp16	protein_coding	ensembl_havana	chr6:134715468-134792625:-	1495.15	0.444028	0.102598	6.17582e-07	6.17596e-06	yes	1867	4478	1274	4478
ENSMUSG00000109893	1	Gm9655	processed_pseudogene	havana	chr8:82747616-82757987:+	28.2989	0.443916	0.362307	0.00998608	0.0707987	yes	1870	13920	5546	13920
ENSMUSG00000074797	11	Itpa	protein_coding	ensembl_havana	chr2:130667610-130681614:+	1397.79	0.443604	0.068441	4.0885e-12	1.08121e-10	yes	1872	4703	505	4703
ENSMUSG00000021007	14	Spata7	protein_coding	ensembl_havana	chr12:98628157-98669815:+	139.345	0.44295	0.157357	0.000194208	0.00114405	yes	1879	11043	2539	11043
ENSMUSG00000001056	3	Nhp2	protein_coding	ensembl_havana	chr11:51619735-51623714:+	3560.4	0.441703	0.0592918	4.49753e-15	2.99535e-13	yes	1881	1824	326	1881
ENSMUSG00000040732	20	Erg	protein_coding	ensembl_havana	chr16:95359169-95586593:-	73.0499	0.441437	0.320263	0.00767046	0.0247348	yes	1883	12173	4399	12173
ENSMUSG00000003099	11	Ppp5c	protein_coding	ensembl_havana	chr7:17004640-17027924:-	4835.46	0.441238	0.0515557	5.67819e-19	5.65e-17	yes	1885	1208	195	1885
ENSMUSG00000027293	13	Ehd4	protein_coding	ensembl_havana	chr2:120089175-120154606:-	2579.31	0.441091	0.111915	3.43062e-06	4.53809e-05	yes	1886	2701	1634	2701
ENSMUSG00000108095	1	Gm44067	lincRNA	havana	chr6:128843786-128846959:-	9.15499	0.439955	0.50935	0.0155835	0.0895609	yes	1892	16109	5907	16109
ENSMUSG00000044768	16	D1Ertd622e	protein_coding	ensembl_havana	chr1:97606318-97662074:-	336.032	0.439926	0.108528	2.18943e-06	1.74846e-05	yes	1893	9230	1443	9230
ENSMUSG00000030257	16	Srgap3	protein_coding	ensembl_havana	chr6:112717971-112947266:-	91.118	0.439731	0.284165	0.0055076	0.0188304	yes	1894	11807	4149	11807
ENSMUSG00000025812	18	Pard3	protein_coding	ensembl_havana	chr8:127063893-127612286:+	24.0532	0.438499	0.376558	0.0113879	0.0606848	yes	1900	14211	5362	14211
ENSMUSG00000025997	13	Ikzf2	protein_coding	ensembl_havana	chr1:69531214-69687245:-	34.7605	0.437819	0.362573	0.0106704	0.0486477	yes	1904	13522	5096	13522
ENSMUSG00000015869	16	Prpsap1	protein_coding	ensembl_havana	chr11:116470845-116494202:-	1625.65	0.437587	0.0600239	1.60789e-14	5.84788e-13	yes	1907	4200	339	4200
ENSMUSG00000028383	17	Hsdl2	protein_coding	ensembl_havana	chr4:59581563-59618689:+	724.756	0.437282	0.0840235	9.41594e-09	1.90025e-07	yes	1910	6994	921	6994
ENSMUSG00000107092	1	Gm7993	processed_pseudogene	havana	chr5:95974240-95975623:+	607.787	0.437161	0.199057	0.0012139	0.00555052	yes	1912	7572	3324	7572
ENSMUSG00000038496	16	Slc19a3	protein_coding	ensembl_havana	chr1:83012523-83038448:-	4.41511	0.436212	0.730483	0.012791	0.0928571	yes	1918	17685	5966	17685
ENSMUSG00000074578	14	Zfas1	processed_transcript	ensembl_havana	chr2:167062934-167065862:+	1936.94	0.436186	0.158252	0.000253539	0.00121916	yes	1919	3586	2566	3586
ENSMUSG00000016498	10	Pdcd1lg2	protein_coding	ensembl_havana	chr19:29410919-29471161:+	2382.8	0.435858	0.088709	4.37718e-08	9.0357e-07	yes	1923	2940	1061	2940
ENSMUSG00000062093	5	Gm10110	transcribed_processed_pseudogene	havana	chr14:89896228-89899447:-	2917.7	0.435299	0.0695238	2.00889e-11	7.55992e-10	yes	1927	2343	580	2343
ENSMUSG00000090213	1	Tmem189	protein_coding	ensembl_havana	chr2:167642608-167689822:-	1309.72	0.435172	0.076905	7.84512e-10	1.63985e-08	yes	1928	4946	747	4946
ENSMUSG00000021728	8	Emb	protein_coding	ensembl_havana	chr13:117208536-117274415:+	2122.15	0.434849	0.0875836	3.43128e-08	4.25506e-07	yes	1930	3287	995	3287
ENSMUSG00000005610	17	Eif4g2	protein_coding	ensembl_havana	chr7:111067750-111083030:-	40391.1	0.434825	0.0643479	7.58395e-13	2.75458e-11	yes	1931	43	454	1931
ENSMUSG00000015143	15	Actn1	protein_coding	ensembl_havana	chr12:80167547-80260371:-	1805.4	0.434537	0.113739	6.23517e-06	5.61751e-05	yes	1934	3842	1687	3842
ENSMUSG00000024164	15	C3	protein_coding	ensembl_havana	chr17:57203970-57228136:-	105.926	0.434071	0.180625	0.000721537	0.00355758	yes	1935	11535	3050	11535
ENSMUSG00000032415	14	Ube2cbp	protein_coding	ensembl_havana	chr9:86307306-86464950:-	141.131	0.434005	0.15202	0.000192548	0.00113057	yes	1937	11023	2535	11023
ENSMUSG00000026031	15	Cflar	protein_coding	ensembl_havana	chr1:58711508-58758884:+	3179.22	0.433752	0.107644	2.687e-06	3.66894e-05	yes	1939	2090	1583	2090
ENSMUSG00000004929	12	Thop1	protein_coding	ensembl_havana	chr10:81070035-81082559:+	2198.82	0.433383	0.0559122	5.20074e-16	2.66712e-14	yes	1942	3183	265	3183
ENSMUSG00000022957	20	Itsn1	protein_coding	ensembl_havana	chr16:91729281-91920597:+	175.097	0.43335	0.176987	0.000641901	0.002572	yes	1943	10624	2875	10624
ENSMUSG00000033960	6	Jcad	protein_coding	ensembl_havana	chr18:4634878-4682869:+	401.683	0.432528	0.202417	0.0014811	0.00615774	yes	1945	8734	3384	8734
ENSMUSG00000041845	11	Rhod	protein_coding	ensembl_havana	chr19:4425459-4439432:-	44.0613	0.432356	0.290056	0.00652323	0.026193	yes	1946	13100	4453	13100
ENSMUSG00000003123	15	Lipe	protein_coding	ensembl_havana	chr7:25379527-25398710:-	618.488	0.432021	0.0991611	6.6797e-07	9.29302e-06	yes	1947	7513	1336	7513
ENSMUSG00000001249	14	Hpn	protein_coding	ensembl_havana	chr7:31098725-31115290:-	21.8962	0.431774	0.375098	0.0121067	0.0758698	yes	1950	14417	5649	14417
ENSMUSG00000010045	2	Tmem115	protein_coding	ensembl_havana	chr9:107533945-107538673:+	971.692	0.431423	0.0964563	3.97925e-07	4.99466e-06	yes	1951	5995	1244	5995
ENSMUSG00000018932	9	Map2k3	protein_coding	ensembl_havana	chr11:60932033-60952811:+	4073.84	0.431301	0.0661105	3.92417e-12	1.46991e-10	yes	1952	1510	518	1952
ENSMUSG00000021298	8	Gpr132	protein_coding	ensembl_havana	chr12:112850873-112868228:-	1361.03	0.431223	0.131285	4.85859e-05	0.000306691	yes	1954	4808	2114	4808
ENSMUSG00000026819	15	Slc25a25	protein_coding	ensembl_havana	chr2:32414487-32451445:-	868.267	0.431175	0.0742158	3.49032e-10	7.56759e-09	yes	1955	6399	701	6399
ENSMUSG00000082878	1	Gm12583	processed_pseudogene	havana	chr3:37108174-37109026:+	200.141	0.431136	0.12125	1.82959e-05	0.000125237	yes	1957	10383	1860	10383
ENSMUSG00000052684	4	Jun	protein_coding	ensembl_havana	chr4:95049034-95052222:-	282.225	0.430743	0.155056	0.000254588	0.00115322	yes	1958	9624	2544	9624
ENSMUSG00000063077	15	Kif1b	protein_coding	ensembl_havana	chr4:149176319-149307693:-	1201.67	0.430729	0.173974	0.000613208	0.00280029	yes	1959	5241	2924	5241
ENSMUSG00000022313	10	Utp23	protein_coding	ensembl_havana	chr15:51877429-51884614:+	637.305	0.430562	0.0808094	5.46677e-09	9.65024e-08	yes	1962	7424	861	7424
ENSMUSG00000045980	13	Tmem104	protein_coding	ensembl_havana	chr11:115187487-115247023:+	569.7	0.430097	0.0892311	7.74257e-08	8.45284e-07	yes	1965	7770	1048	7770
ENSMUSG00000040177	10	2310057M21Rik	protein_coding	ensembl_havana	chr7:131338220-131362759:-	562.397	0.429837	0.0888862	7.1933e-08	9.37511e-07	yes	1971	7800	1066	7800
ENSMUSG00000014226	10	Cacybp	protein_coding	ensembl_havana	chr1:160202367-160212875:-	4297.37	0.429348	0.068088	1.69092e-11	5.75599e-10	yes	1976	1421	570	1976
ENSMUSG00000040463	16	Mybbp1a	protein_coding	ensembl_havana	chr11:72441355-72451768:+	16244.5	0.428183	0.0895212	9.61474e-08	1.67065e-06	yes	1984	166	1124	1984
ENSMUSG00000010142	12	Tnfrsf13b	protein_coding	ensembl_havana	chr11:61126755-61149372:+	1488.29	0.427831	0.0778628	2.28743e-09	3.55021e-08	yes	1987	4487	795	4487
ENSMUSG00000051557	15	Pusl1	protein_coding	ensembl_havana	chr4:155887879-155891781:-	447.378	0.427189	0.123522	2.78375e-05	0.000196612	yes	1991	8452	1992	8452
ENSMUSG00000041161	8	Otud3	protein_coding	ensembl_havana	chr4:138895379-138913945:-	178.971	0.427156	0.139361	0.000108166	0.000648681	yes	1992	10579	2346	10579
ENSMUSG00000027865	10	Gdap2	protein_coding	ensembl_havana	chr3:100162381-100206981:+	775.576	0.427081	0.110278	5.71119e-06	6.22964e-05	yes	1993	6789	1704	6789
ENSMUSG00000014444	17	Piezo1	protein_coding	ensembl_havana	chr8:122481698-122551329:-	3714.93	0.42679	0.098006	7.37759e-07	9.14014e-06	yes	1995	1727	1331	1995
ENSMUSG00000060950	12	Trmt61a	protein_coding	ensembl_havana	chr12:111678105-111683902:+	1125.78	0.42659	0.0810656	8.39644e-09	1.43031e-07	yes	1998	5475	891	5475
ENSMUSG00000106889	1	Gm7463	processed_pseudogene	havana	chr6:37541414-37541960:+	59.5064	0.426544	0.238804	0.00362039	0.019995	yes	1999	12542	4188	12542
ENSMUSG00000039206	13	Daglb	protein_coding	ensembl_havana	chr5:143464584-143505942:+	349.192	0.4258	0.139244	0.000112882	0.000520302	yes	2005	9131	2264	9131
ENSMUSG00000021771	14	Vdac2	protein_coding	ensembl_havana	chr14:21825238-21845879:+	5419.63	0.425748	0.0580073	1.40124e-14	7.83533e-13	yes	2006	1040	347	2006
ENSMUSG00000019564	12	Arid3a	protein_coding	ensembl_havana	chr10:79927043-79955018:+	1065.25	0.425321	0.121823	2.54151e-05	0.000205285	yes	2008	5672	2003	5672
ENSMUSG00000036019	8	Tmtc2	protein_coding	ensembl_havana	chr10:105187663-105574451:-	225.99	0.42463	0.183519	0.00101953	0.00392708	yes	2012	10132	3109	10132
ENSMUSG00000020648	3	Dus4l	protein_coding	ensembl_havana	chr12:31640050-31654826:-	320.102	0.424257	0.100719	1.44579e-06	1.17298e-05	yes	2014	9339	1376	9339
ENSMUSG00000102740	1	Gm37599	TEC	havana	chr1:141356789-141357277:+	71.8654	0.423065	0.201999	0.00181116	0.00770034	yes	2021	12203	3517	12203
ENSMUSG00000022849	5	Hspbap1	protein_coding	ensembl_havana	chr16:35770375-35828477:+	394.325	0.422895	0.092981	3.25198e-07	3.70676e-06	yes	2022	8789	1219	8789
ENSMUSG00000047766	15	Lrrc49	protein_coding	ensembl_havana	chr9:60568859-60688158:-	137.282	0.422525	0.174861	0.000794631	0.0038523	yes	2025	11076	3102	11076
ENSMUSG00000047632	11	Fgfbp3	protein_coding	ensembl_havana	chr19:36917550-36919615:-	32.3441	0.422406	0.287051	0.00727265	0.035587	yes	2026	13657	4748	13657
ENSMUSG00000025190	13	Got1	protein_coding	ensembl_havana	chr19:43499752-43524605:-	2456.08	0.422149	0.0738729	7.21282e-10	2.04976e-08	yes	2030	2838	764	2838
ENSMUSG00000031078	15	Cttn	protein_coding	ensembl_havana	chr7:144435733-144471009:-	345.276	0.42206	0.121696	2.9086e-05	0.000170268	yes	2031	9167	1952	9167
ENSMUSG00000020359	13	Phykpl	protein_coding	ensembl_havana	chr11:51584757-51604489:+	299.126	0.421755	0.113253	1.12018e-05	7.64176e-05	yes	2036	9500	1756	9500
ENSMUSG00000060716	7	Plekhh1	protein_coding	ensembl_havana	chr12:79029163-79081655:+	73.4839	0.42124	0.218226	0.00272997	0.0110628	yes	2038	12165	3711	12165
ENSMUSG00000020527	14	Myo19	protein_coding	ensembl_havana	chr11:84880148-84911226:+	726.752	0.421057	0.120938	2.81313e-05	0.000213512	yes	2040	6988	2012	6988
ENSMUSG00000032120	11	C2cd2l	protein_coding	ensembl_havana	chr9:44309237-44320285:-	1177.75	0.420613	0.0770798	3.22141e-09	6.05518e-08	yes	2042	5306	827	5306
ENSMUSG00000041313	14	Slc7a1	protein_coding	ensembl_havana	chr5:148327410-148399904:-	7305.8	0.420479	0.0948212	5.73283e-07	8.43524e-06	yes	2043	659	1318	2043
ENSMUSG00000060519	11	Tor3a	protein_coding	ensembl_havana	chr1:156653617-156674356:-	808.169	0.420007	0.0988726	1.32965e-06	1.43531e-05	yes	2047	6666	1408	6666
ENSMUSG00000015176	11	Nolc1	protein_coding	ensembl_havana	chr19:46075863-46085530:+	10109.3	0.419627	0.0902938	2.15464e-07	3.48066e-06	yes	2050	403	1209	2050
ENSMUSG00000041449	16	Serpina3h	transcribed_unprocessed_pseudogene	havana	chr12:104247905-104253669:+	10.4994	0.41962	0.666572	0.0155985	0.0903083	yes	2051	15846	5921	15846
ENSMUSG00000083246	1	Gm11839	processed_pseudogene	havana	chr4:12114284-12116236:+	414.565	0.419064	0.109799	8.14235e-06	5.53206e-05	yes	2054	8649	1683	8649
ENSMUSG00000039886	8	Tmem120a	protein_coding	ensembl_havana	chr5:135735485-135744448:-	550.057	0.419061	0.0941182	5.40845e-07	4.97829e-06	yes	2055	7859	1243	7859
ENSMUSG00000000340	10	Dbt	protein_coding	ensembl_havana	chr3:116513070-116549981:+	1136.08	0.418836	0.0909261	2.65418e-07	3.53504e-06	yes	2057	5432	1214	5432
ENSMUSG00000025809	15	Itgb1	protein_coding	ensembl_havana	chr8:128685654-128733200:+	9879.17	0.418451	0.0676003	4.31369e-11	1.17768e-09	yes	2059	421	604	2059
ENSMUSG00000038279	10	Nop2	protein_coding	ensembl_havana	chr6:125131909-125144753:+	5106.8	0.41752	0.0842736	4.93486e-08	9.0353e-07	yes	2065	1115	1060	2065
ENSMUSG00000090389	2	Cdv3-ps	processed_pseudogene	havana	chr14:43120937-43122471:-	501.856	0.417297	0.1174	2.28341e-05	0.000163627	yes	2066	8140	1939	8140
ENSMUSG00000112023	1	Lilr4b	protein_coding	ensembl_havana	chr10:51480632-51486703:+	145.165	0.417188	0.410522	0.015863	0.0450045	yes	2067	10968	5000	10968
ENSMUSG00000029447	11	Cct6a	protein_coding	ensembl_havana	chr5:129786998-129846371:+	10128	0.417092	0.0567171	1.47698e-14	8.1647e-13	yes	2068	401	351	2068
ENSMUSG00000080875	4	Gm7332	processed_pseudogene	havana	chr5:9260935-9261388:-	492.68	0.416959	0.100127	2.01117e-06	1.487e-05	yes	2069	8190	1412	8190
ENSMUSG00000030735	6	Gm9755	processed_pseudogene	havana	chr8:67514235-67515590:-	881.045	0.416508	0.0698557	1.82624e-10	4.46693e-09	yes	2071	6351	675	6351
ENSMUSG00000020307	15	Cdc34	protein_coding	ensembl_havana	chr10:79682195-79688398:+	3301.61	0.416235	0.065652	1.72603e-11	6.58597e-10	yes	2074	2001	574	2074
ENSMUSG00000092289	1	Gm6659	processed_pseudogene	havana	chr17:36157988-36158534:+	18.3729	0.416194	0.375942	0.0142201	0.0934332	yes	2075	14741	5985	14741
ENSMUSG00000048458	8	Inka2	protein_coding	ensembl_havana	chr3:105704599-105720842:+	832.904	0.416035	0.116246	2.12726e-05	0.000167187	yes	2077	6569	1944	6569
ENSMUSG00000064264	14	Zfp428	protein_coding	ensembl_havana	chr7:24507006-24515682:+	75.625	0.415586	0.203649	0.00222512	0.00834727	yes	2081	12115	3563	12115
ENSMUSG00000002845	14	Tmem39a	protein_coding	ensembl_havana	chr16:38558698-38592162:+	1232.37	0.415301	0.0819451	2.8632e-08	3.87803e-07	yes	2084	5150	986	5150
ENSMUSG00000045763	8	Basp1	protein_coding	ensembl_havana	chr15:25363277-25413764:-	220.933	0.415232	0.286485	0.00799884	0.0234498	yes	2085	10188	4342	10188
ENSMUSG00000057963	9	Itpk1	protein_coding	ensembl_havana	chr12:102568582-102704930:-	818.307	0.415164	0.118245	2.76939e-05	0.000209829	yes	2086	6635	2006	6635
ENSMUSG00000026037	14	Orc2	protein_coding	ensembl_havana	chr1:58462771-58505109:-	2805.9	0.414498	0.0558743	9.54622e-15	4.67108e-13	yes	2089	2470	337	2470
ENSMUSG00000035725	13	Prkx	protein_coding	ensembl_havana	chrX:77761411-77796278:-	1137.21	0.414213	0.107562	7.68863e-06	6.92748e-05	yes	2091	5428	1733	5428
ENSMUSG00000028126	16	Pip5k1a	protein_coding	ensembl_havana	chr3:95058530-95106930:-	2625.34	0.413983	0.0656503	2.23746e-11	8.40561e-10	yes	2094	2650	583	2650
ENSMUSG00000041360	8	Pum3	protein_coding	ensembl_havana	chr19:27388698-27429825:-	3880.96	0.413845	0.086971	1.39327e-07	2.60591e-06	yes	2095	1621	1171	2095
ENSMUSG00000030493	13	Faap24	protein_coding	ensembl_havana	chr7:35392152-35396836:-	689.004	0.413229	0.0765711	5.12268e-09	1.09694e-07	yes	2098	7155	868	7155
ENSMUSG00000048277	15	Syngr2	protein_coding	ensembl_havana	chr11:117809668-117814283:+	5687.07	0.412885	0.0492465	4.3422e-18	4.00025e-16	yes	2101	962	212	2101
ENSMUSG00000001288	15	Rarg	protein_coding	ensembl_havana	chr15:102234938-102257517:-	913.748	0.41199	0.120326	3.98231e-05	0.000344434	yes	2107	6214	2149	6214
ENSMUSG00000030409	16	Dmpk	protein_coding	ensembl_havana	chr7:19083849-19093821:+	77.5628	0.411843	0.229457	0.00404065	0.0138305	yes	2108	12081	3905	12081
ENSMUSG00000027935	14	Rab13	protein_coding	ensembl_havana	chr3:90213695-90226385:+	85.354	0.411836	0.292793	0.00889071	0.0290507	yes	2109	11908	4555	11908
ENSMUSG00000029135	10	Fosl2	protein_coding	ensembl_havana	chr5:32135801-32157842:+	3431.55	0.411741	0.112891	1.76233e-05	0.000193962	yes	2110	1909	1989	2110
ENSMUSG00000027206	13	Cops2	protein_coding	ensembl_havana	chr2:125830304-125859139:-	4632.4	0.411704	0.0503085	2.37781e-17	1.70477e-15	yes	2111	1281	230	2111
ENSMUSG00000040220	10	Gas8	protein_coding	ensembl_havana	chr8:123518834-123536650:+	464.939	0.411392	0.114968	2.2934e-05	0.000165877	yes	2112	8338	1942	8338
ENSMUSG00000025857	10	Dnaaf5	protein_coding	ensembl_havana	chr5:139150223-139186510:+	1241.71	0.411085	0.0896777	3.36549e-07	3.6901e-06	yes	2114	5118	1218	5118
ENSMUSG00000031533	4	Mrps31	protein_coding	ensembl_havana	chr8:22411361-22429665:+	692.882	0.410577	0.0877142	2.14363e-07	2.75641e-06	yes	2117	7138	1182	7138
ENSMUSG00000027669	14	Gnb4	protein_coding	ensembl_havana	chr3:32580332-32616585:-	380.168	0.410502	0.167777	0.000845985	0.00298178	yes	2118	8896	2962	8896
ENSMUSG00000024349	10	Sting1	protein_coding	ensembl_havana	chr18:35733679-35740554:-	5572.66	0.410365	0.0564556	3.12672e-14	1.71281e-12	yes	2120	997	376	2120
ENSMUSG00000023025	16	Larp4	protein_coding	ensembl_havana	chr15:99970065-100016358:+	3885.48	0.410355	0.0950602	1.15463e-06	1.737e-05	yes	2121	1614	1434	2121
ENSMUSG00000040021	13	Lats1	protein_coding	ensembl_havana	chr10:7681214-7716460:+	1888.08	0.410077	0.0746465	3.15737e-09	5.51562e-08	yes	2122	3682	821	3682
ENSMUSG00000019971	10	Cep290	protein_coding	ensembl_havana	chr10:100487558-100574840:+	490.615	0.40933	0.178213	0.0012682	0.00541172	yes	2125	8201	3297	8201
ENSMUSG00000029802	13	Abcg2	protein_coding	ensembl_havana	chr6:58584523-58695676:+	305.112	0.409213	0.144074	0.000281647	0.00149192	yes	2126	9457	2655	9457
ENSMUSG00000015950	13	Ncf1	protein_coding	ensembl_havana	chr5:134220053-134229625:-	157.397	0.409123	0.197647	0.00221936	0.00832935	yes	2127	10827	3561	10827
ENSMUSG00000031932	14	Gpr83	protein_coding	ensembl_havana	chr9:14860210-14870789:+	300.191	0.408756	0.132955	0.00013675	0.000669159	yes	2129	9490	2355	9490
ENSMUSG00000021279	5	Cdc42bpb	protein_coding	ensembl_havana	chr12:111292976-111377718:-	250.168	0.408577	0.150229	0.000405609	0.00178701	yes	2130	9896	2719	9896
ENSMUSG00000023022	14	Lima1	protein_coding	ensembl_havana	chr15:99778470-99875456:-	57.2518	0.408471	0.311837	0.0108394	0.0516301	yes	2132	12613	5152	12613
ENSMUSG00000061244	14	Exoc5	protein_coding	ensembl_havana	chr14:49004090-49066653:-	2482.76	0.408293	0.0787635	1.76153e-08	3.86551e-07	yes	2133	2805	985	2805
ENSMUSG00000025264	12	Tsr2	protein_coding	ensembl_havana	chrX:151087094-151096543:-	1052.15	0.408224	0.0788294	1.81289e-08	3.06482e-07	yes	2134	5730	957	5730
ENSMUSG00000021392	8	Nol8	protein_coding	ensembl_havana	chr13:49653078-49679016:+	1660.82	0.408132	0.0865645	1.89749e-07	2.04122e-06	yes	2135	4131	1147	4131
ENSMUSG00000031432	3	Prps1	protein_coding	ensembl_havana	chrX:140456613-140476140:+	2549.4	0.407922	0.0748045	4.10554e-09	1.03049e-07	yes	2138	2732	865	2732
ENSMUSG00000031781	14	Ciapin1	protein_coding	ensembl_havana	chr8:94819804-94838358:-	1946.52	0.407877	0.0831293	7.41285e-08	9.91749e-07	yes	2139	3566	1072	3566
ENSMUSG00000024270	11	Slc39a6	protein_coding	ensembl_havana	chr18:24579881-24603817:-	1704.32	0.407797	0.0538371	3.27509e-15	1.60573e-13	yes	2141	4047	310	4047
ENSMUSG00000028069	16	Gpatch4	protein_coding	ensembl_havana	chr3:88043108-88055993:+	2018.12	0.407418	0.0996031	3.22281e-06	2.68538e-05	yes	2143	3441	1529	3441
ENSMUSG00000044367	7	Slc16a13	protein_coding	ensembl_havana	chr11:70216789-70221064:-	293.306	0.406529	0.114463	2.73117e-05	0.00016804	yes	2146	9542	1947	9542
ENSMUSG00000024121	13	Atp6v0c	protein_coding	ensembl_havana	chr17:24163866-24169702:-	4319.64	0.406502	0.0532793	2.19225e-15	1.4613e-13	yes	2147	1415	309	2147
ENSMUSG00000027774	16	Gfm1	protein_coding	ensembl_havana	chr3:67430096-67476529:+	2609.28	0.40644	0.0808278	4.08801e-08	8.52719e-07	yes	2148	2666	1049	2666
ENSMUSG00000106917	1	Gm7832	processed_pseudogene	havana	chr5:91760696-91761575:-	1008.46	0.40588	0.0798397	3.10224e-08	4.81506e-07	yes	2151	5852	1006	5852
ENSMUSG00000085401	2	Slc39a1-ps	processed_pseudogene	havana	chr2:30159398-30160366:+	517.461	0.405249	0.107461	1.21517e-05	7.8812e-05	yes	2155	8053	1764	8053
ENSMUSG00000053801	18	Grwd1	protein_coding	ensembl_havana	chr7:45825223-45830944:-	2299.68	0.404534	0.0661795	8.92582e-11	2.29977e-09	yes	2160	3059	640	3059
ENSMUSG00000008035	12	Mid1ip1	protein_coding	ensembl_havana	chrX:10715013-10719690:+	2060.05	0.404186	0.0823579	7.84114e-08	9.93122e-07	yes	2161	3376	1073	3376
ENSMUSG00000051000	17	Fam160a1	protein_coding	ensembl_havana	chr3:85660061-85817291:-	136.083	0.404069	0.234927	0.00508508	0.016774	yes	2162	11090	4052	11090
ENSMUSG00000028622	11	Mrpl37	protein_coding	ensembl_havana	chr4:107055874-107066868:-	1825.52	0.403998	0.062099	7.23444e-12	1.94301e-10	yes	2163	3806	534	3806
ENSMUSG00000035435	17	Abca17	protein_coding	ensembl_havana	chr17:24264259-24351068:-	20.1142	0.40386	0.390915	0.0169313	0.0834418	yes	2166	14568	5799	14568
ENSMUSG00000005615	15	Pcyt1a	protein_coding	ensembl_havana	chr16:32430921-32475070:+	1226.92	0.403595	0.0906726	7.05704e-07	7.2664e-06	yes	2167	5169	1297	5169
ENSMUSG00000030583	16	Sipa1l3	protein_coding	ensembl_havana	chr7:29320372-29518641:-	993.643	0.402448	0.117421	4.55458e-05	0.000331307	yes	2171	5912	2136	5912
ENSMUSG00000025268	15	Maged2	protein_coding	ensembl_havana	chrX:150806370-150814345:-	489.991	0.402392	0.11981	5.80499e-05	0.000371871	yes	2172	8208	2169	8208
ENSMUSG00000027394	13	Ttl	protein_coding	ensembl_havana	chr2:129065942-129096283:+	499.679	0.40224	0.092469	1.13875e-06	1.15494e-05	yes	2173	8158	1370	8158
ENSMUSG00000023110	12	Prmt5	protein_coding	ensembl_havana	chr14:54507187-54517525:-	4128.33	0.402131	0.075561	9.31328e-09	1.94938e-07	yes	2175	1488	927	2175
ENSMUSG00000037797	14	Adh4	protein_coding	ensembl_havana	chr3:138415466-138430892:+	14.3883	0.402119	0.383962	0.0168342	0.0983989	yes	2176	15215	6057	15215
ENSMUSG00000099397	1	Gm7809	processed_pseudogene	havana	chr17:21967501-21968242:-	678.3	0.401899	0.106104	1.20101e-05	0.000120456	yes	2179	7209	1853	7209
ENSMUSG00000039013	16	Siglecf	protein_coding	ensembl_havana	chr7:43351341-43359531:+	130.156	0.401646	0.260016	0.00739174	0.0249863	yes	2181	11175	4404	11175
ENSMUSG00000059495	14	Arhgef12	protein_coding	ensembl_havana	chr9:42963842-43107239:-	1070.46	0.401463	0.133981	0.000194618	0.00103715	yes	2183	5652	2506	5652
ENSMUSG00000089682	10	Bcl2l2	protein_coding	ensembl_havana	chr14:54883377-54888234:+	672.2	0.401431	0.095654	2.2596e-06	2.29568e-05	yes	2184	7242	1495	7242
ENSMUSG00000002984	17	Tomm40	protein_coding	ensembl_havana	chr7:19701313-19715438:-	4364.94	0.401293	0.0443648	1.56406e-20	2.00966e-18	yes	2185	1395	152	2185
ENSMUSG00000024334	9	H2-Oa	protein_coding	ensembl_havana	chr17:34092340-34095234:+	111.21	0.400817	0.203852	0.00307585	0.0121207	yes	2187	11456	3776	11456
ENSMUSG00000027215	13	Cd82	protein_coding	ensembl_havana	chr2:93419111-93463140:-	15012.2	0.400213	0.0652838	8.59327e-11	2.73989e-09	yes	2192	196	644	2192
ENSMUSG00000052962	3	Mrpl35	protein_coding	ensembl_havana	chr6:71812997-71826969:-	1359.81	0.400042	0.064374	5.08568e-11	1.29813e-09	yes	2196	4814	609	4814
ENSMUSG00000026655	15	Fam107b	protein_coding	ensembl_havana	chr2:3570488-3782142:+	8908.36	0.399603	0.0673874	2.97035e-10	8.2404e-09	yes	2198	483	704	2198
ENSMUSG00000026285	7	Pdcd1	protein_coding	ensembl_havana	chr1:94038305-94052553:-	3271.48	0.399411	0.0827989	1.28754e-07	1.86567e-06	yes	2201	2020	1138	2201
ENSMUSG00000082896	1	Gm5844	processed_pseudogene	havana	chr3:18008806-18010996:+	3609.02	0.399158	0.10203	7.66406e-06	8.84853e-05	yes	2205	1792	1784	2205
ENSMUSG00000020775	13	Mrpl38	protein_coding	ensembl_havana	chr11:116131817-116138868:-	1763.52	0.398755	0.0613645	8.29702e-12	1.92435e-10	yes	2214	3933	532	3933
ENSMUSG00000042729	11	Wdr74	protein_coding	ensembl_havana	chr19:8735827-8740624:+	1866.42	0.398687	0.05685	2.42917e-13	7.11949e-12	yes	2215	3726	421	3726
ENSMUSG00000116564	1	Riok2	protein_coding	ensembl_havana	chr17:17374309-17394899:+	1268.33	0.398551	0.0702125	1.35341e-09	2.33521e-08	yes	2216	5047	774	5047
ENSMUSG00000003604	14	Aven	protein_coding	ensembl_havana	chr2:112492964-112634573:+	648.532	0.398435	0.0920993	1.34686e-06	1.73967e-05	yes	2217	7358	1439	7358
ENSMUSG00000101841	1	Gm11993	processed_pseudogene	havana	chr11:9149778-9150597:-	724.161	0.398098	0.0883679	6.02816e-07	7.23047e-06	yes	2220	6997	1296	6997
ENSMUSG00000066643	12	Wdr35	protein_coding	ensembl_havana	chr12:8973892-9028847:+	424.751	0.397942	0.138348	0.000295674	0.00120621	yes	2223	8583	2558	8583
ENSMUSG00000024667	12	Tmem216	protein_coding	ensembl_havana	chr19:10533865-10556238:-	242.022	0.397799	0.116421	5.07482e-05	0.000280752	yes	2224	9988	2082	9988
ENSMUSG00000022292	16	Rrm2b	protein_coding	ensembl_havana	chr15:37923952-37961318:-	286.716	0.397484	0.123886	0.000104109	0.000527348	yes	2226	9589	2275	9589
ENSMUSG00000051169	14	Rpusd3	protein_coding	ensembl_havana	chr6:113415319-113419340:-	262.321	0.397353	0.113751	3.89309e-05	0.000242616	yes	2227	9788	2043	9788
ENSMUSG00000026797	16	Stxbp1	protein_coding	ensembl_havana	chr2:32787602-32847245:-	360.154	0.396219	0.126616	0.000137558	0.000617677	yes	2233	9038	2325	9038
ENSMUSG00000000787	12	Ddx3x	protein_coding	ensembl_havana	chrX:13280970-13294052:+	18786.5	0.396058	0.107299	1.90924e-05	0.000162586	yes	2234	133	1934	2234
ENSMUSG00000060591	9	Ifitm2	protein_coding	ensembl_havana	chr7:140954837-140955987:-	866.518	0.395944	0.110309	2.80034e-05	0.000211856	yes	2237	6409	2009	6409
ENSMUSG00000032279	11	Idh3a	protein_coding	ensembl_havana	chr9:54586334-54604661:+	3365.58	0.395877	0.0525996	5.78009e-15	3.61864e-13	yes	2240	1948	329	2240
ENSMUSG00000039182	6	AW209491	protein_coding	ensembl_havana	chr13:14630154-14639096:+	561.988	0.395594	0.0835772	2.13296e-07	2.56487e-06	yes	2245	7802	1170	7802
ENSMUSG00000036053	17	Fmnl2	protein_coding	ensembl_havana	chr2:52857860-53133804:+	31.1108	0.395047	0.320651	0.0135593	0.0618097	yes	2249	13722	5385	13722
ENSMUSG00000020870	7	Cdc34b	protein_coding	ensembl_havana	chr11:94741782-94743033:+	254.084	0.394656	0.111085	3.26849e-05	0.000190132	yes	2256	9865	1980	9865
ENSMUSG00000019877	10	Serinc1	protein_coding	ensembl_havana	chr10:57515774-57532530:-	2602.25	0.394538	0.0822701	1.60083e-07	2.91016e-06	yes	2258	2677	1189	2677
ENSMUSG00000022962	15	Gart	protein_coding	ensembl_havana	chr16:91621186-91646952:-	7807.02	0.394386	0.0752717	1.64839e-08	3.31784e-07	yes	2259	590	964	2259
ENSMUSG00000047407	17	Tgif1	protein_coding	ensembl_havana	chr17:70844205-70853546:-	593.823	0.39413	0.120665	9.01681e-05	0.000637013	yes	2260	7647	2337	7647
ENSMUSG00000072235	6	Tuba1a	protein_coding	ensembl_havana	chr15:98949837-98953703:-	2646.53	0.394066	0.100312	7.77948e-06	8.96671e-05	yes	2261	2629	1787	2629
ENSMUSG00000017999	16	Ddx27	protein_coding	ensembl_havana	chr2:167015193-167034947:+	5501.91	0.393648	0.0748075	1.47731e-08	2.5724e-07	yes	2266	1017	947	2266
ENSMUSG00000063317	7	Usp31	protein_coding	ensembl_havana	chr7:121642021-121707253:-	1337.35	0.393477	0.0883438	8.20661e-07	9.85692e-06	yes	2267	4871	1347	4871
ENSMUSG00000106820	1	D5Ertd605e	lincRNA	havana	chr5:147418601-147423044:+	36.4339	0.393431	0.317358	0.0135488	0.0588509	yes	2268	13434	5325	13434
ENSMUSG00000060600	15	Eno3	protein_coding	ensembl_havana	chr11:70657202-70662513:+	1379.34	0.393037	0.269232	0.00930224	0.0275942	yes	2272	4749	4502	4749
ENSMUSG00000035778	17	Ggta1	protein_coding	ensembl_havana	chr2:35400179-35463231:-	1651.14	0.392912	0.0745933	1.45327e-08	2.11458e-07	yes	2276	4149	934	4149
ENSMUSG00000030774	13	Pak1	protein_coding	ensembl_havana	chr7:97788541-97912381:+	98.0473	0.392894	0.177925	0.00191337	0.00771076	yes	2277	11660	3519	11660
ENSMUSG00000063531	7	Sema3e	protein_coding	ensembl_havana	chr5:14025276-14256689:+	62.2121	0.392873	0.321773	0.0140114	0.0606882	yes	2278	12478	5364	12478
ENSMUSG00000041298	15	Katnal1	protein_coding	ensembl_havana	chr5:148871584-148929320:-	127.119	0.392713	0.179626	0.00202062	0.00808327	yes	2280	11223	3546	11223
ENSMUSG00000046567	10	4930430F08Rik	protein_coding	ensembl_havana	chr10:100572265-100590423:-	252.762	0.392339	0.114258	5.19406e-05	0.000340681	yes	2283	9872	2145	9872
ENSMUSG00000032369	13	Plscr1	protein_coding	ensembl_havana	chr9:92249750-92272278:+	2519.13	0.392285	0.087286	6.95254e-07	1.10499e-05	yes	2284	2765	1360	2765
ENSMUSG00000026547	15	Tagln2	protein_coding	ensembl_havana	chr1:172500047-172507380:+	14841.5	0.392163	0.0866844	6.0709e-07	9.35252e-06	yes	2286	200	1337	2286
ENSMUSG00000027397	14	Slc20a1	protein_coding	ensembl_havana	chr2:129198764-129211616:+	2828.6	0.392074	0.0953534	3.76678e-06	4.91065e-05	yes	2287	2444	1658	2444
ENSMUSG00000023034	7	Nr4a1	protein_coding	ensembl_havana	chr15:101254269-101274795:+	6164.77	0.392063	0.104346	1.5768e-05	0.000137864	yes	2288	847	1886	2288
ENSMUSG00000006599	13	Gtf2h1	protein_coding	ensembl_havana	chr7:46796103-46823800:+	2703.11	0.391886	0.0668555	5.06885e-10	1.4962e-08	yes	2289	2567	742	2567
ENSMUSG00000103593	1	Gm37352	TEC	havana	chr8:84200869-84203049:+	38.6638	0.391513	0.354268	0.0167627	0.0567869	yes	2292	13316	5278	13316
ENSMUSG00000028889	17	Yrdc	protein_coding	ensembl_havana	chr4:124850679-124855242:+	1211.31	0.391456	0.0918135	1.98223e-06	2.08622e-05	yes	2293	5214	1477	5214
ENSMUSG00000034777	2	Vax2	protein_coding	ensembl_havana	chr6:83711264-83738313:+	45.3839	0.391249	0.237939	0.00665233	0.0328987	yes	2295	13035	4677	13035
ENSMUSG00000030760	14	Acer3	protein_coding	ensembl_havana	chr7:98206389-98321208:-	226.854	0.391157	0.154978	0.000879822	0.00347154	yes	2296	10124	3036	10124
ENSMUSG00000026121	13	Sema4c	protein_coding	ensembl_havana	chr1:36548639-36558349:-	891.45	0.391086	0.136133	0.000329122	0.0018645	yes	2297	6307	2742	6307
ENSMUSG00000038510	12	Rpf2	protein_coding	ensembl_havana	chr10:40223246-40247036:-	1640.15	0.39081	0.058372	2.51526e-12	6.97606e-11	yes	2299	4171	490	4171
ENSMUSG00000004317	14	Clcn5	protein_coding	ensembl_havana	chrX:7153810-7319358:-	645.725	0.390584	0.161225	0.00115547	0.00571343	yes	2301	7369	3339	7369
ENSMUSG00000021556	12	Golm1	protein_coding	ensembl_havana	chr13:59634626-59675811:-	840.607	0.39015	0.0864921	6.66205e-07	9.27541e-06	yes	2306	6529	1335	6529
ENSMUSG00000031799	10	Tpm4	protein_coding	ensembl_havana	chr8:72130174-72153142:+	12485.4	0.390022	0.0727524	9.15867e-09	1.67248e-07	yes	2307	280	903	2307
ENSMUSG00000080840	1	Gm11349	processed_pseudogene	havana	chr13:25582271-25583386:-	71.3381	0.389575	0.21825	0.00509072	0.0176432	yes	2309	12215	4092	12215
ENSMUSG00000041057	10	Wdr43	protein_coding	ensembl_havana	chr17:71615895-71659031:+	6353.59	0.38941	0.0681297	1.24659e-09	3.24605e-08	yes	2310	814	791	2310
ENSMUSG00000030946	13	Lhpp	protein_coding	ensembl_havana	chr7:132610638-132706420:+	211.004	0.388685	0.16924	0.00162355	0.0061178	yes	2315	10264	3378	10264
ENSMUSG00000032021	14	Crtam	protein_coding	ensembl_havana	chr9:40969691-41004628:-	250.264	0.38863	0.150403	0.00077435	0.00356961	yes	2316	9894	3052	9894
ENSMUSG00000026003	5	Acadl	protein_coding	ensembl_havana	chr1:66830839-66863277:-	3150.35	0.388526	0.0624387	5.80518e-11	1.90702e-09	yes	2318	2121	627	2318
ENSMUSG00000041762	16	Gpr155	protein_coding	ensembl_havana	chr2:73341506-73386572:-	177.325	0.388154	0.146435	0.000649097	0.00306966	yes	2321	10598	2974	10598
ENSMUSG00000027405	16	Nop56	protein_coding	ensembl_havana	chr2:130274430-130279313:+	8248.21	0.387913	0.066708	7.11706e-10	1.84595e-08	yes	2324	544	753	2324
ENSMUSG00000002210	11	Smg9	protein_coding	ensembl_havana	chr7:24399619-24422778:+	1384.59	0.387803	0.0681958	1.51375e-09	2.99377e-08	yes	2325	4734	786	4734
ENSMUSG00000042377	8	Fam83g	protein_coding	ensembl_havana	chr11:61684091-61709951:+	209.238	0.387714	0.151202	0.000826588	0.00377159	yes	2326	10286	3083	10286
ENSMUSG00000030029	14	Lrig1	protein_coding	ensembl_havana	chr6:94604529-94700158:-	1791.73	0.38746	0.0782268	8.17022e-08	1.03288e-06	yes	2329	3871	1075	3871
ENSMUSG00000020706	13	Ftsj3	protein_coding	ensembl_havana	chr11:106249142-106256079:-	6560.12	0.387372	0.0863695	7.83345e-07	9.63475e-06	yes	2331	772	1340	2331
ENSMUSG00000031132	1	Cd40lg	protein_coding	ensembl_havana	chrX:57212143-57224042:+	5559.39	0.387259	0.0775755	6.72273e-08	1.2014e-06	yes	2333	1001	1086	2333
ENSMUSG00000047989	11	Ino80c	protein_coding	ensembl_havana	chr18:24104757-24121953:-	1134.51	0.387007	0.0747191	2.54811e-08	4.15577e-07	yes	2334	5438	992	5438
ENSMUSG00000078941	9	Ak6	protein_coding	ensembl_havana	chr13:100650979-100666359:+	880.673	0.386983	0.0800001	1.46903e-07	1.95513e-06	yes	2335	6356	1142	6356
ENSMUSG00000063856	7	Gpx1	protein_coding	ensembl_havana	chr9:108338903-108340343:+	4021.94	0.386867	0.0945215	4.42295e-06	5.72525e-05	yes	2337	1537	1692	2337
ENSMUSG00000018446	8	C1qbp	protein_coding	ensembl_havana	chr11:70977836-70983026:-	5609.79	0.38643	0.0521124	1.5511e-14	9.07622e-13	yes	2340	989	352	2340
ENSMUSG00000033107	6	Rnf125	protein_coding	ensembl_havana	chr18:20944625-20983862:+	100.044	0.38573	0.179295	0.00237973	0.00883797	yes	2344	11627	3599	11627
ENSMUSG00000072294	5	Klf12	protein_coding	ensembl_havana	chr14:99870632-100284679:-	90.267	0.385711	0.300145	0.0133256	0.038959	yes	2345	11827	4852	11827
ENSMUSG00000019850	11	Tnfaip3	protein_coding	ensembl_havana	chr10:19000910-19015657:-	2950.75	0.385575	0.0827324	3.54331e-07	5.7779e-06	yes	2348	2310	1263	2348
ENSMUSG00000053192	9	Mllt11	protein_coding	ensembl_havana	chr3:95219135-95232171:-	498.234	0.385553	0.148558	0.000782241	0.00359654	yes	2349	8167	3055	8167
ENSMUSG00000018841	17	Rad51d	protein_coding	ensembl_havana	chr11:82876434-82890614:-	958.611	0.385468	0.0812946	2.40277e-07	3.2314e-06	yes	2350	6050	1203	6050
ENSMUSG00000063406	11	Tmed5	protein_coding	ensembl_havana	chr5:108106366-108132620:-	2253.05	0.385273	0.0911816	2.57751e-06	2.45138e-05	yes	2353	3120	1508	3120
ENSMUSG00000110331	1	Nudc-ps1	processed_pseudogene	havana	chr8:29286431-29286981:-	383.649	0.384993	0.0975928	8.37679e-06	6.82028e-05	yes	2355	8866	1728	8866
ENSMUSG00000027006	13	Dnajc10	protein_coding	ensembl_havana	chr2:80315466-80354043:+	3955.16	0.384749	0.0561873	9.67411e-13	4.43123e-11	yes	2360	1569	474	2360
ENSMUSG00000000384	15	Tbrg4	protein_coding	ensembl_havana	chr11:6615598-6626067:-	3739.35	0.384338	0.0651681	4.59389e-10	1.06245e-08	yes	2362	1713	713	2362
ENSMUSG00000068040	10	Tm9sf4	protein_coding	ensembl_havana	chr2:153161303-153210466:+	2619.43	0.384084	0.0533684	8.10893e-14	3.34287e-12	yes	2364	2656	400	2656
ENSMUSG00000053110	13	Yap1	protein_coding	ensembl_havana	chr9:7931999-8004596:-	50.698	0.383979	0.319409	0.0153713	0.0664431	yes	2367	12827	5468	12827
ENSMUSG00000020925	16	Ccdc43	protein_coding	ensembl_havana	chr11:102684686-102697782:-	1127.45	0.383232	0.0698021	4.97036e-09	9.04535e-08	yes	2374	5472	858	5472
ENSMUSG00000052419	7	2610001J05Rik	protein_coding	havana	chr6:13867735-13871518:-	552.468	0.383031	0.119822	0.000133974	0.000780508	yes	2377	7847	2411	7847
ENSMUSG00000073542	3	Cep76	protein_coding	ensembl_havana	chr18:67617800-67641336:-	894.296	0.382945	0.0914331	3.13388e-06	3.08509e-05	yes	2378	6293	1552	6293
ENSMUSG00000001098	15	Kctd10	protein_coding	ensembl_havana	chr5:114363567-114380508:-	2629.85	0.382831	0.0889642	1.90411e-06	2.71863e-05	yes	2379	2646	1534	2646
ENSMUSG00000068328	9	Aup1	protein_coding	ensembl_havana	chr6:83054521-83057808:+	3977.67	0.382622	0.0659883	8.51935e-10	1.86317e-08	yes	2380	1559	754	2380
ENSMUSG00000024740	10	Ddb1	protein_coding	ensembl_havana	chr19:10605327-10629819:+	19473.5	0.382568	0.0977306	9.82372e-06	9.05486e-05	yes	2381	124	1789	2381
ENSMUSG00000026074	15	Map4k4	protein_coding	ensembl_havana	chr1:39900913-40026310:+	5502.75	0.382438	0.0870954	1.29566e-06	1.84141e-05	yes	2382	1013	1449	2382
ENSMUSG00000061589	14	Dot1l	protein_coding	ensembl_havana	chr10:80755206-80795461:+	7633.94	0.38202	0.0650493	5.5223e-10	1.53087e-08	yes	2386	612	743	2386
ENSMUSG00000032436	17	Cmtm7	protein_coding	ensembl_havana	chr9:114756836-114781856:-	676.898	0.381943	0.13073	0.000323549	0.00180329	yes	2389	7219	2727	7219
ENSMUSG00000035530	13	Eif1	protein_coding	ensembl_havana	chr11:100319885-100322096:+	7853.83	0.381802	0.0464342	2.78366e-17	2.28532e-15	yes	2390	584	236	2390
ENSMUSG00000020829	9	Slc46a1	protein_coding	ensembl_havana	chr11:78465697-78472059:+	39.6217	0.380822	0.264951	0.0107042	0.049506	yes	2397	13280	5112	13280
ENSMUSG00000083860	2	Gm13313	processed_pseudogene	havana	chr2:15127600-15128683:+	127.497	0.380638	0.163301	0.00164922	0.00712886	yes	2399	11212	3479	11212
ENSMUSG00000044072	14	Eml6	protein_coding	ensembl_havana	chr11:29743048-30026033:-	36.1857	0.380416	0.353999	0.0188338	0.0767482	yes	2402	13452	5675	13452
ENSMUSG00000030847	8	Bag3	protein_coding	ensembl_havana	chr7:128523616-128546981:+	269.468	0.380267	0.116275	0.000109194	0.000549725	yes	2404	9738	2289	9738
ENSMUSG00000027533	10	Fabp5	protein_coding	ensembl_havana	chr3:10012548-10016607:+	1820.15	0.380197	0.0796541	2.23367e-07	2.44481e-06	yes	2405	3818	1164	3818
ENSMUSG00000026179	14	Pnkd	protein_coding	ensembl_havana	chr1:74284930-74353694:+	360.327	0.3798	0.0986902	1.33242e-05	7.8812e-05	yes	2411	9036	1764	9036
ENSMUSG00000018012	11	Rac3	protein_coding	ensembl_havana	chr11:120721470-120723969:+	39.0257	0.379758	0.260011	0.0103679	0.0383893	yes	2412	13302	4826	13302
ENSMUSG00000112825	1	Gm9118	processed_pseudogene	havana	chr10:56497341-56498094:+	4428.53	0.379674	0.0901534	2.98049e-06	3.65557e-05	yes	2413	1364	1582	2413
ENSMUSG00000018882	12	Mrpl45	protein_coding	ensembl_havana	chr11:97315716-97329920:+	2829.6	0.379659	0.076012	7.44561e-08	1.45908e-06	yes	2414	2441	1102	2441
ENSMUSG00000030172	15	Erc1	protein_coding	ensembl_havana	chr6:119570796-119848167:-	1656.87	0.379285	0.162662	0.001674	0.00729442	yes	2418	4140	3488	4140
ENSMUSG00000031691	14	Tnpo2	protein_coding	ensembl_havana	chr8:85036915-85057583:+	5315.26	0.379195	0.0587768	1.52767e-11	5.23703e-10	yes	2419	1059	566	2419
ENSMUSG00000020184	15	Mdm2	protein_coding	ensembl_havana	chr10:117688875-117710758:-	3369.68	0.379074	0.0554884	1.1761e-12	5.34418e-11	yes	2423	1946	482	2423
ENSMUSG00000028848	13	Gpn2	protein_coding	ensembl_havana	chr4:133584362-133591735:+	894.066	0.37873	0.073944	3.91296e-08	5.84395e-07	yes	2429	6295	1023	6295
ENSMUSG00000091900	3	Gm4353	processed_pseudogene	havana	chr7:116083367-116084558:-	679.913	0.378263	0.0955202	8.72182e-06	7.60156e-05	yes	2433	7197	1753	7197
ENSMUSG00000055760	12	Gemin6	protein_coding	ensembl_havana	chr17:80224441-80228497:+	560.635	0.378074	0.0924174	5.09673e-06	4.35266e-05	yes	2436	7808	1627	7808
ENSMUSG00000039431	16	Mtmr7	protein_coding	ensembl_havana	chr8:40551095-40634797:-	115.398	0.37806	0.470714	0.0238136	0.062568	yes	2438	11402	5398	11402
ENSMUSG00000092243	8	Gm7030	protein_coding	ensembl_havana	chr17:36109719-36129425:-	169.006	0.37791	0.157216	0.00142497	0.00547948	yes	2439	10690	3310	10690
ENSMUSG00000004100	12	Ppan	protein_coding	ensembl_havana	chr9:20888175-20892178:+	3522.02	0.377708	0.0738727	4.16183e-08	8.58934e-07	yes	2442	1851	1052	2442
ENSMUSG00000031783	10	Polr2c	protein_coding	ensembl_havana	chr8:94857450-94873535:+	1438.75	0.377445	0.0634513	3.74313e-10	8.29031e-09	yes	2444	4608	705	4608
ENSMUSG00000061689	15	Dlgap4	protein_coding	ensembl_havana	chr2:156613705-156764363:+	1107.64	0.377263	0.0825365	6.13718e-07	7.36008e-06	yes	2445	5524	1302	5524
ENSMUSG00000019297	9	Nop9	protein_coding	ensembl_havana	chr14:55745693-55755500:+	2312.83	0.377245	0.0719343	2.09167e-08	4.32555e-07	yes	2446	3048	996	3048
ENSMUSG00000003032	8	Klf4	protein_coding	ensembl_havana	chr4:55527143-55532466:-	233.886	0.377083	0.147419	0.000968066	0.00396057	yes	2448	10063	3112	10063
ENSMUSG00000026770	5	Il2ra	protein_coding	ensembl_havana	chr2:11642807-11693193:+	45246.3	0.376953	0.110839	7.33402e-05	0.000612848	yes	2450	32	2322	2450
ENSMUSG00000020634	12	Ubxn2a	protein_coding	ensembl_havana	chr12:4879032-4907705:-	1673.47	0.376799	0.0621176	1.84322e-10	3.43552e-09	yes	2452	4102	662	4102
ENSMUSG00000000776	13	Polr3d	protein_coding	ensembl_havana	chr14:70438757-70443447:-	799.807	0.376631	0.0860677	1.51248e-06	1.737e-05	yes	2454	6700	1434	6700
ENSMUSG00000060860	8	Ube2s	protein_coding	ensembl_havana	chr7:4794546-4812590:-	1821.46	0.376606	0.101881	2.51453e-05	0.000165048	yes	2455	3814	1940	3814
ENSMUSG00000026694	19	Eef1aknmt	protein_coding	ensembl_havana	chr1:162532127-162548551:-	1239.96	0.376349	0.0743572	5.55226e-08	8.54696e-07	yes	2458	5121	1051	5121
ENSMUSG00000021668	15	Polk	protein_coding	ensembl_havana	chr13:96480690-96542579:-	963.725	0.376084	0.0838104	9.20006e-07	9.22381e-06	yes	2461	6028	1332	6028
ENSMUSG00000005575	16	Ube2m	protein_coding	ensembl_havana	chr7:13035120-13038275:-	4788.93	0.376042	0.0548154	1.00733e-12	3.56452e-11	yes	2462	1226	466	2462
ENSMUSG00000027395	15	Polr1b	protein_coding	ensembl_havana	chr2:129100995-129126594:+	2708.33	0.375693	0.0729911	3.58446e-08	7.4831e-07	yes	2464	2558	1040	2558
ENSMUSG00000032834	11	Pwp2	protein_coding	ensembl_havana	chr10:78170909-78185149:-	2247.4	0.375345	0.0889336	3.05687e-06	2.49129e-05	yes	2465	3123	1514	3123
ENSMUSG00000042155	3	Klhl23	protein_coding	ensembl_havana	chr2:69821944-69836651:+	196.419	0.374954	0.152684	0.00129823	0.00465476	yes	2467	10425	3214	10425
ENSMUSG00000019838	11	Slc16a10	protein_coding	ensembl_havana	chr10:40033532-40142258:-	451.054	0.374743	0.0841398	1.09393e-06	9.35433e-06	yes	2468	8425	1338	8425
ENSMUSG00000031292	14	Cdkl5	protein_coding	ensembl_havana	chrX:160771923-160994704:-	174.487	0.374672	0.186406	0.0037112	0.0124213	yes	2470	10633	3804	10633
ENSMUSG00000032553	14	Srprb	protein_coding	ensembl_havana	chr9:103188032-103202137:-	1821.54	0.374598	0.0681703	5.49924e-09	9.18166e-08	yes	2472	3813	859	3813
ENSMUSG00000005686	17	Ampd3	protein_coding	ensembl_havana	chr7:110768206-110812405:+	157.262	0.374451	0.175827	0.00285699	0.0109386	yes	2474	10829	3704	10829
ENSMUSG00000030512	13	Snrpa1	protein_coding	ensembl_havana	chr7:66059003-66074587:+	3006.77	0.3742	0.0629043	3.91949e-10	1.1734e-08	yes	2476	2256	722	2476
ENSMUSG00000037253	8	Mex3c	protein_coding	ensembl_havana	chr18:73573044-73592575:+	2163.81	0.374056	0.0805493	4.56125e-07	4.54607e-06	yes	2477	3234	1237	3234
ENSMUSG00000028729	15	Ebna1bp2	protein_coding	ensembl_havana	chr4:118620799-118627776:+	4375.51	0.373909	0.0504944	2.01132e-14	1.09727e-12	yes	2478	1390	358	2478
ENSMUSG00000030265	14	Kras	protein_coding	ensembl_havana	chr6:145216699-145250239:-	3032.52	0.373562	0.0791091	3.15667e-07	5.46106e-06	yes	2480	2230	1255	2480
ENSMUSG00000028456	18	Unc13b	protein_coding	ensembl_havana	chr4:43058953-43264871:+	41.652	0.373425	0.343886	0.019508	0.0792228	yes	2481	13201	5721	13201
ENSMUSG00000017774	19	Myo1c	protein_coding	ensembl_havana	chr11:75650504-75673910:+	4955.52	0.373411	0.0688648	8.3859e-09	1.88154e-07	yes	2482	1174	918	2482
ENSMUSG00000001305	5	Rrp15	protein_coding	ensembl_havana	chr1:186720978-186749358:-	1672.24	0.373142	0.0739935	6.3996e-08	8.69985e-07	yes	2483	4105	1055	4105
ENSMUSG00000105124	2	Gm5297	transcribed_processed_pseudogene	havana	chr5:72626858-72628028:-	206.52	0.372661	0.143396	0.000921061	0.00412037	yes	2486	10314	3143	10314
ENSMUSG00000004789	10	Dlst	protein_coding	ensembl_havana	chr12:85110833-85134845:+	6060.86	0.372209	0.0514327	7.17805e-14	3.4568e-12	yes	2489	868	403	2489
ENSMUSG00000030521	11	Mphosph10	protein_coding	ensembl_havana	chr7:64376527-64392268:-	2758.33	0.371823	0.0535576	6.00215e-13	2.72908e-11	yes	2496	2511	453	2511
ENSMUSG00000029623	14	Pdap1	protein_coding	ensembl_havana	chr5:145128769-145140238:-	5656.54	0.371721	0.0569248	1.01169e-11	3.56016e-10	yes	2498	973	555	2498
ENSMUSG00000063275	15	Hacd1	protein_coding	ensembl_havana	chr2:13850282-14056135:-	115.139	0.371634	0.158137	0.00176351	0.00752114	yes	2499	11406	3507	11406
ENSMUSG00000022114	5	Spry2	protein_coding	ensembl_havana	chr14:105891947-105896819:-	142.85	0.370197	0.225165	0.00810769	0.0271851	yes	2513	11001	4485	11001
ENSMUSG00000098713	1	Rps2-ps5	processed_pseudogene	havana	chr14:69158671-69159519:+	535.39	0.37014	0.095615	1.40421e-05	0.000107086	yes	2514	7948	1822	7948
ENSMUSG00000018821	3	Avpi1	protein_coding	ensembl_havana	chr19:42123273-42129059:-	241.127	0.369532	0.154951	0.0016637	0.00679443	yes	2520	9999	3445	9999
ENSMUSG00000028975	16	Pex14	protein_coding	ensembl_havana	chr4:148960535-149099876:-	1055.46	0.369526	0.0680537	8.49872e-09	1.47776e-07	yes	2521	5717	894	5717
ENSMUSG00000031986	6	Sprtn	protein_coding	ensembl_havana	chr8:124897886-124906161:+	1455.12	0.3694	0.0632349	7.97625e-10	1.53758e-08	yes	2523	4566	744	4566
ENSMUSG00000035847	15	Ids	protein_coding	ensembl_havana	chrX:70343069-70365084:-	958.708	0.369196	0.0831118	1.25022e-06	1.39042e-05	yes	2526	6049	1404	6049
ENSMUSG00000063145	10	Bbs5	protein_coding	ensembl_havana	chr2:69647171-69667571:+	102.723	0.369022	0.181101	0.00373103	0.0141548	yes	2528	11582	3924	11582
ENSMUSG00000109324	2	Prmt1	protein_coding	ensembl_havana	chr7:44975989-44986568:-	7160.21	0.368473	0.0510486	8.66726e-14	3.52893e-12	yes	2532	684	405	2532
ENSMUSG00000061024	8	Rrs1	protein_coding	ensembl_havana	chr1:9545408-9547455:+	1974.12	0.368424	0.0836008	1.48288e-06	1.35041e-05	yes	2533	3511	1398	3511
ENSMUSG00000020132	10	Rab21	protein_coding	ensembl_havana	chr10:115287084-115315594:-	2074.34	0.368298	0.0923436	8.99392e-06	6.65805e-05	yes	2534	3350	1720	3350
ENSMUSG00000027429	16	Sec23b	protein_coding	ensembl_havana	chr2:144556229-144590749:+	3068.81	0.367753	0.0795088	5.45227e-07	8.88766e-06	yes	2537	2192	1326	2537
ENSMUSG00000020032	14	Nuak1	protein_coding	ensembl_havana	chr10:84370905-84440597:-	45.3275	0.367587	0.310625	0.0178463	0.0596667	yes	2538	13042	5348	13042
ENSMUSG00000046999	2	1110032F04Rik	protein_coding	ensembl_havana	chr3:68869586-68872163:+	1858.03	0.367567	0.075972	1.94945e-07	2.1597e-06	yes	2540	3744	1150	3744
ENSMUSG00000052125	16	F730043M19Rik	bidirectional_promoter_lncRNA	ensembl_havana	chr12:33111711-33147597:-	260.022	0.366868	0.237043	0.00996873	0.0252179	yes	2543	9808	4413	9808
ENSMUSG00000034593	16	Myo5a	protein_coding	ensembl_havana	chr9:75071015-75223688:+	1511.42	0.366357	0.128432	0.000494057	0.0025983	yes	2548	4431	2890	4431
ENSMUSG00000006800	14	Sulf2	protein_coding	ensembl_havana	chr2:166073089-166155663:-	217.965	0.366336	0.249765	0.0115299	0.0291375	yes	2549	10207	4560	10207
ENSMUSG00000027378	16	Nphp1	protein_coding	ensembl_havana	chr2:127740732-127788897:-	204.731	0.366092	0.153226	0.00172052	0.00642388	yes	2552	10323	3410	10323
ENSMUSG00000035505	14	Cox18	protein_coding	ensembl_havana	chr5:90214724-90224001:-	366.396	0.365151	0.1126	0.000148825	0.000856705	yes	2560	8996	2440	8996
ENSMUSG00000081593	1	Gm11841	processed_pseudogene	havana	chr4:12125290-12127252:+	613.851	0.365136	0.0858841	3.09634e-06	3.09931e-05	yes	2561	7547	1553	7547
ENSMUSG00000026078	10	Pdcl3	protein_coding	ensembl_havana	chr1:38985608-38997238:+	1492.9	0.364999	0.0695626	2.45302e-08	3.79279e-07	yes	2565	4482	983	4482
ENSMUSG00000020464	15	Pnpt1	protein_coding	ensembl_havana	chr11:29130744-29161828:+	2183.72	0.364968	0.0651218	3.38805e-09	6.21163e-08	yes	2566	3204	828	3204
ENSMUSG00000044268	4	Gm4895	processed_pseudogene	havana	chr10:22153280-22154416:-	501.381	0.364719	0.111087	0.000130894	0.000757493	yes	2568	8145	2401	8145
ENSMUSG00000021715	12	Cwc27	protein_coding	ensembl_havana	chr13:104631140-104817142:-	1056.93	0.364269	0.103228	5.5944e-05	0.000399603	yes	2572	5709	2186	5709
ENSMUSG00000050697	9	Prkaa1	protein_coding	ensembl_havana	chr15:5143861-5181899:+	1238.75	0.364265	0.0917435	1.0246e-05	8.95776e-05	yes	2573	5126	1786	5126
ENSMUSG00000039911	13	Spsb1	protein_coding	ensembl_havana	chr4:149896283-149955043:-	697.364	0.364093	0.144327	0.0012616	0.00573924	yes	2575	7117	3341	7117
ENSMUSG00000026479	13	Lamc2	protein_coding	ensembl_havana	chr1:153122756-153186447:-	37.5743	0.364016	0.311314	0.018707	0.0764163	yes	2576	13372	5660	13372
ENSMUSG00000021585	10	Cast	protein_coding	ensembl_havana	chr13:74692368-74808810:-	3360.52	0.363774	0.0853099	2.98655e-06	4.02485e-05	yes	2580	1950	1608	2580
ENSMUSG00000000561	14	Wdr77	protein_coding	ensembl_havana	chr3:105959369-105970037:+	1382.16	0.363614	0.0824967	1.5821e-06	1.7726e-05	yes	2582	4743	1444	4743
ENSMUSG00000024670	17	Cd6	protein_coding	ensembl_havana	chr19:10789341-10830058:-	15187.1	0.36331	0.070367	3.92464e-08	7.38441e-07	yes	2586	189	1038	2586
ENSMUSG00000029777	10	Gars	protein_coding	ensembl_havana	chr6:55038007-55079500:+	8518.63	0.362514	0.0807923	1.11887e-06	1.61837e-05	yes	2592	523	1424	2592
ENSMUSG00000002578	18	Ikzf4	protein_coding	ensembl_havana	chr10:128630843-128669358:-	675.145	0.362138	0.181654	0.00443934	0.0178506	yes	2597	7227	4106	7227
ENSMUSG00000033542	13	Arhgef5	protein_coding	ensembl_havana	chr6:43265582-43289320:+	203.63	0.362001	0.143026	0.00126957	0.0044477	yes	2598	10340	3185	10340
ENSMUSG00000029594	12	Rbm19	protein_coding	ensembl_havana	chr5:120116465-120198981:+	2064.41	0.361538	0.0992903	3.84663e-05	0.000280752	yes	2603	3369	2082	3369
ENSMUSG00000028833	13	Ncdn	protein_coding	ensembl_havana	chr4:126743750-126753438:-	2436.33	0.361494	0.0628925	1.5471e-09	4.18844e-08	yes	2605	2853	809	2853
ENSMUSG00000092192	7	Dnaaf4	protein_coding	ensembl_havana	chr9:72958785-72973064:+	46.4621	0.361377	0.248688	0.012335	0.0547852	yes	2606	12995	5231	12995
ENSMUSG00000021843	17	Ktn1	protein_coding	ensembl_havana	chr14:47648448-47739894:+	3068.35	0.361352	0.0787694	7.12615e-07	8.8686e-06	yes	2607	2193	1325	2607
ENSMUSG00000041891	16	Lman1	protein_coding	ensembl_havana	chr18:65980738-66022580:-	3156.95	0.361129	0.058364	1.07114e-10	3.34787e-09	yes	2612	2117	659	2612
ENSMUSG00000069020	9	Urm1	protein_coding	ensembl_havana	chr2:29820075-29845002:+	995.372	0.360544	0.0805958	1.22308e-06	1.18534e-05	yes	2619	5898	1378	5898
ENSMUSG00000022003	7	Slc25a30	protein_coding	ensembl_havana	chr14:75760117-75787037:-	760.112	0.360396	0.0926825	1.50496e-05	0.000146392	yes	2622	6853	1910	6853
ENSMUSG00000109565	1	Gm6579	unprocessed_pseudogene	havana	chr7:29798712-29799796:-	210.839	0.360361	0.134146	0.000858218	0.00339749	yes	2623	10267	3026	10267
ENSMUSG00000032307	16	Ube2q2	protein_coding	ensembl_havana	chr9:55148854-55207529:+	1560.17	0.360244	0.0853703	3.80427e-06	3.11889e-05	yes	2625	4327	1554	4327
ENSMUSG00000118093	1	Gm17802	processed_pseudogene	havana	chr19:12273011-12274610:+	798.255	0.360189	0.0948628	2.16483e-05	0.000171869	yes	2626	6704	1958	6704
ENSMUSG00000024360	8	Etf1	protein_coding	ensembl_havana	chr18:34902785-34932007:-	12411.4	0.360177	0.0666618	1.12039e-08	2.32537e-07	yes	2627	285	941	2627
ENSMUSG00000078440	10	Dohh	protein_coding	ensembl_havana	chr10:81384428-81388352:+	1038.97	0.359906	0.068694	2.74031e-08	3.73051e-07	yes	2628	5758	981	5758
ENSMUSG00000085396	7	Firre	processed_transcript	havana	chrX:50555744-50635321:-	377.563	0.359822	0.172484	0.00374759	0.0134275	yes	2630	8914	3877	8914
ENSMUSG00000033902	12	Mapkbp1	protein_coding	ensembl_havana	chr2:119972699-120027408:+	828.456	0.359567	0.0864783	5.00919e-06	5.53206e-05	yes	2632	6591	1683	6591
ENSMUSG00000034203	8	Chchd4	protein_coding	ensembl_havana	chr6:91462172-91473546:-	1439.9	0.35953	0.0835102	2.64435e-06	2.77807e-05	yes	2633	4605	1540	4605
ENSMUSG00000055723	6	Rras2	protein_coding	ensembl_havana	chr7:114046782-114117781:-	1132.58	0.359379	0.077357	5.55705e-07	6.73293e-06	yes	2635	5449	1283	5449
ENSMUSG00000033809	15	Alg3	protein_coding	ensembl_havana	chr16:20605374-20611735:-	748.179	0.359221	0.0868996	5.57735e-06	5.19156e-05	yes	2636	6903	1670	6903
ENSMUSG00000047415	12	Gpr68	protein_coding	ensembl_havana	chr12:100876682-100908198:-	3194.29	0.359199	0.0832969	2.57494e-06	3.38458e-05	yes	2637	2083	1567	2637
ENSMUSG00000034135	15	Sik3	protein_coding	ensembl_havana	chr9:46012820-46224194:+	3128.26	0.359141	0.0937253	1.91633e-05	0.000163055	yes	2638	2142	1938	2638
ENSMUSG00000061731	9	Ext1	protein_coding	ensembl_havana	chr15:53064038-53346159:-	1089.68	0.358891	0.102875	6.9692e-05	0.00047372	yes	2639	5583	2236	5583
ENSMUSG00000043618	9	Eif5al3-ps	processed_pseudogene	ensembl_havana	chr5:90132229-90132675:+	1236.6	0.358823	0.0880131	7.12336e-06	6.3314e-05	yes	2640	5136	1710	5136
ENSMUSG00000047714	14	Ppp1r2	protein_coding	ensembl_havana	chr16:31251537-31275277:-	872.296	0.358757	0.0737657	1.9407e-07	2.53859e-06	yes	2642	6386	1168	6386
ENSMUSG00000044080	9	S100a1	protein_coding	ensembl_havana	chr3:90511034-90514392:-	66.2119	0.358658	0.294856	0.0182521	0.0762683	yes	2644	12372	5658	12372
ENSMUSG00000030609	18	Aen	protein_coding	ensembl_havana	chr7:78895854-78911209:+	1932.73	0.35815	0.057719	9.96861e-11	1.9555e-09	yes	2648	3595	629	3595
ENSMUSG00000044328	13	Trp53i13	protein_coding	ensembl_havana	chr11:77508099-77515980:-	230.47	0.357765	0.155804	0.00239409	0.00781996	yes	2651	10094	3528	10094
ENSMUSG00000053469	14	Tg	protein_coding	ensembl_havana	chr15:66670753-66850721:+	3276.45	0.357531	0.148075	0.00180679	0.010598	yes	2652	2017	3685	3685
ENSMUSG00000021906	14	Oxnad1	protein_coding	ensembl_havana	chr14:32085374-32103202:+	550.092	0.35746	0.0808842	1.63203e-06	1.2302e-05	yes	2654	7858	1385	7858
ENSMUSG00000002319	16	Ipo4	protein_coding	ensembl_havana	chr14:55625400-55635957:-	1271.52	0.356968	0.0656238	9.54426e-09	1.43031e-07	yes	2658	5037	891	5037
ENSMUSG00000033554	17	Dph5	protein_coding	ensembl_havana	chr3:115887837-115934361:+	751.387	0.356601	0.0741647	2.62546e-07	3.99011e-06	yes	2659	6892	1223	6892
ENSMUSG00000033294	11	Noc4l	protein_coding	ensembl_havana	chr5:110648418-110653417:-	3952.48	0.356523	0.0542362	9.2655e-12	3.58912e-10	yes	2660	1570	557	2660
ENSMUSG00000041417	15	Pik3r1	protein_coding	ensembl_havana	chr13:101680563-101768217:-	1274.59	0.356016	0.116211	0.000301342	0.00169443	yes	2664	5030	2703	5030
ENSMUSG00000070371	11	Prss36	protein_coding	ensembl_havana	chr7:127932638-127946725:-	64.5873	0.355616	0.238433	0.0122032	0.0543453	yes	2671	12398	5217	12398
ENSMUSG00000002825	8	Qtrt1	protein_coding	ensembl_havana	chr9:21411837-21420274:+	847.578	0.355553	0.0917999	1.70998e-05	0.000147658	yes	2672	6502	1912	6502
ENSMUSG00000035278	9	Plekhj1	protein_coding	ensembl_havana	chr10:80796099-80798626:-	1568.07	0.355444	0.0829149	3.03035e-06	2.47294e-05	yes	2674	4312	1512	4312
ENSMUSG00000042215	8	Bag2	protein_coding	ensembl_havana	chr1:33745484-33757795:-	348.344	0.355435	0.117354	0.000338452	0.00146459	yes	2675	9141	2644	9141
ENSMUSG00000074221	12	Zfp568	protein_coding	ensembl_havana	chr7:29983955-30028282:+	1061.28	0.354989	0.0900137	1.29832e-05	0.000110204	yes	2680	5693	1831	5693
ENSMUSG00000028741	13	Mrto4	protein_coding	ensembl_havana	chr4:139347435-139352576:-	2648.87	0.354847	0.0703565	8.19851e-08	1.60468e-06	yes	2682	2627	1119	2682
ENSMUSG00000026806	15	Ddx31	protein_coding	ensembl_havana	chr2:28840406-28905571:+	699.517	0.354598	0.0775475	8.36491e-07	9.68215e-06	yes	2683	7110	1343	7110
ENSMUSG00000030682	4	Cdipt	protein_coding	ensembl_havana	chr7:126975914-126980501:+	1934.11	0.354467	0.0529287	4.12972e-12	1.01506e-10	yes	2686	3591	502	3591
ENSMUSG00000027131	3	Emc4	protein_coding	ensembl_havana	chr2:112363011-112368027:-	1452.5	0.354195	0.11287	0.000243997	0.00118018	yes	2689	4577	2551	4577
ENSMUSG00000022179	5	4931414P19Rik	protein_coding	ensembl_havana	chr14:54583663-54605993:-	137.213	0.353526	0.145368	0.0018236	0.00738888	yes	2694	11078	3501	11078
ENSMUSG00000039067	5	Psmd7	protein_coding	ensembl_havana	chr8:107580381-107588464:-	5174.92	0.353104	0.0489862	1.13492e-13	5.32828e-12	yes	2700	1102	416	2700
ENSMUSG00000029036	18	Atad3a	protein_coding	ensembl_havana	chr4:155740641-155761093:-	2707.5	0.352873	0.0760713	6.26389e-07	1.0044e-05	yes	2701	2559	1348	2701
ENSMUSG00000040550	17	Otud6b	protein_coding	ensembl_havana	chr4:14809498-14826587:-	1402.6	0.352721	0.0993145	6.04487e-05	0.000417424	yes	2702	4688	2201	4688
ENSMUSG00000011257	19	Pabpc4	protein_coding	ensembl_havana	chr4:123262351-123298925:+	4391.73	0.352663	0.0697282	7.83905e-08	1.38906e-06	yes	2704	1380	1095	2704
ENSMUSG00000069833	13	Ahnak	protein_coding	ensembl_havana	chr19:8989284-9076914:+	4638.84	0.352593	0.331104	0.0233495	0.0792053	yes	2705	1276	5720	5720
ENSMUSG00000117439	1	Gm50083	processed_pseudogene	havana	chr18:17828819-17829020:+	144.556	0.352544	0.137554	0.00132502	0.0058864	yes	2706	10978	3351	10978
ENSMUSG00000026749	11	Nek6	protein_coding	ensembl_havana	chr2:38511643-38594606:+	886.144	0.352401	0.0986459	5.62665e-05	0.000392828	yes	2707	6326	2177	6326
ENSMUSG00000030084	11	Plxna1	protein_coding	ensembl_havana	chr6:89316314-89362620:-	1445.55	0.352343	0.103827	0.000106595	0.000588408	yes	2708	4590	2308	4590
ENSMUSG00000036167	16	Pphln1	protein_coding	ensembl_havana	chr15:93398350-93491510:+	2113.48	0.352143	0.0794292	1.64342e-06	1.737e-05	yes	2710	3297	1434	3297
ENSMUSG00000083242	1	Gm15659	processed_pseudogene	havana	chr1:66033085-66033425:+	53.9464	0.351926	0.236237	0.0126746	0.0567858	yes	2712	12720	5277	12720
ENSMUSG00000020219	7	Timm13	protein_coding	ensembl_havana	chr10:80899450-80900969:-	1999.27	0.35178	0.0761457	6.94922e-07	6.87384e-06	yes	2714	3466	1288	3466
ENSMUSG00000020954	16	Strn3	protein_coding	ensembl_havana	chr12:51609632-51691897:-	1615.84	0.351757	0.0698683	8.93614e-08	1.24719e-06	yes	2715	4217	1089	4217
ENSMUSG00000038712	16	Mindy1	protein_coding	ensembl_havana	chr3:95281345-95296166:+	472.775	0.351635	0.0971635	4.78722e-05	0.000316581	yes	2716	8294	2124	8294
ENSMUSG00000035235	13	Trim13	protein_coding	ensembl_havana	chr14:61598247-61605946:+	53.6316	0.351498	0.214842	0.00992163	0.045752	yes	2719	12728	5014	12728
ENSMUSG00000032477	14	Cdc25a	protein_coding	ensembl_havana	chr9:109875579-109893895:+	3003.09	0.351382	0.0754769	5.89537e-07	9.12991e-06	yes	2722	2259	1330	2722
ENSMUSG00000021567	15	Nkd2	protein_coding	ensembl_havana	chr13:73818534-73847631:-	53.0228	0.351327	0.221519	0.0108424	0.0516301	yes	2724	12749	5152	12749
ENSMUSG00000117060	1	Gm7253	processed_pseudogene	havana	chr17:63627617-63627954:-	566.117	0.351238	0.0780761	1.23329e-06	1.04291e-05	yes	2725	7787	1353	7787
ENSMUSG00000035150	15	Eif2s3x	protein_coding	ensembl_havana	chrX:94188707-94212862:-	9963.13	0.351003	0.0751884	5.57213e-07	8.24253e-06	yes	2728	412	1312	2728
ENSMUSG00000025201	7	Bloc1s2-ps	processed_pseudogene	havana	chr2:52619754-52620185:+	514.539	0.350986	0.0867266	8.9667e-06	6.03835e-05	yes	2729	8070	1698	8070
ENSMUSG00000028419	5	Chmp5	protein_coding	ensembl_havana	chr4:40948407-40965303:+	1426.01	0.350941	0.0758416	6.78115e-07	8.34301e-06	yes	2731	4639	1315	4639
ENSMUSG00000060098	11	Prmt7	protein_coding	ensembl_havana	chr8:106210936-106252794:+	1736.49	0.350544	0.0613048	2.11903e-09	3.61175e-08	yes	2736	3980	797	3980
ENSMUSG00000061273	3	Mmgt1	protein_coding	ensembl_havana	chrX:56585512-56598069:-	1450.32	0.350374	0.0736953	3.70719e-07	3.8682e-06	yes	2738	4581	1221	4581
ENSMUSG00000021759	14	Plpp1	protein_coding	ensembl_havana	chr13:112800792-112867894:+	160.247	0.349982	0.175699	0.005139	0.0169309	yes	2741	10787	4057	10787
ENSMUSG00000028431	11	Elp1	protein_coding	ensembl_havana	chr4:56749680-56802331:-	2854.64	0.349931	0.0831347	4.57251e-06	5.85885e-05	yes	2742	2412	1694	2742
ENSMUSG00000020205	8	Phlda1	protein_coding	ensembl_havana	chr10:111506286-111508645:+	714.584	0.349385	0.138837	0.00155707	0.00735132	yes	2748	7045	3497	7045
ENSMUSG00000053746	8	Ptrh1	protein_coding	ensembl_havana	chr2:32775786-32777597:+	172.164	0.349232	0.129793	0.000984949	0.00436454	yes	2750	10654	3175	10654
ENSMUSG00000025393	12	Atp5b	protein_coding	ensembl_havana	chr10:128083273-128090391:+	45492.4	0.349117	0.064631	1.30111e-08	2.66025e-07	yes	2753	31	949	2753
ENSMUSG00000020029	6	Nudt4	protein_coding	ensembl_havana	chr10:95547007-95564146:-	3081.7	0.349102	0.0973582	5.59991e-05	0.000419163	yes	2754	2180	2203	2754
ENSMUSG00000021270	13	Hsp90aa1	protein_coding	ensembl_havana	chr12:110690605-110702728:-	23064.1	0.349058	0.0971507	5.45656e-05	0.000475969	yes	2756	92	2238	2756
ENSMUSG00000027905	15	Ddx20	protein_coding	ensembl_havana	chr3:105678270-105687574:-	1470.38	0.34884	0.0592059	7.72089e-10	1.41986e-08	yes	2757	4526	739	4526
ENSMUSG00000028700	14	Pomgnt1	protein_coding	ensembl_havana	chr4:116123840-116159849:+	1385	0.348685	0.078624	1.70764e-06	1.8988e-05	yes	2759	4732	1455	4732
ENSMUSG00000022722	18	Arl6	protein_coding	ensembl_havana	chr16:59612949-59639391:-	160.186	0.34858	0.166757	0.00425713	0.0159491	yes	2761	10788	4014	10788
ENSMUSG00000049717	9	Lig4	protein_coding	ensembl_havana	chr8:9969049-9977686:-	370.292	0.348088	0.130866	0.00108731	0.00469335	yes	2762	8974	3219	8974
ENSMUSG00000028252	20	Ccnc	protein_coding	ensembl_havana	chr4:21727701-21759922:+	919.166	0.347941	0.073758	4.57677e-07	5.55848e-06	yes	2763	6194	1258	6194
ENSMUSG00000083899	2	Gm12346	transcribed_processed_pseudogene	havana	chr11:77293444-77295898:+	8774.47	0.347885	0.105921	0.00016439	0.00123996	yes	2764	499	2573	2764
ENSMUSG00000006732	14	Mettl1	protein_coding	ensembl_havana	chr10:127041414-127046365:+	897.927	0.347857	0.0734869	4.23441e-07	5.15754e-06	yes	2765	6280	1247	6280
ENSMUSG00000026798	10	Coq4	protein_coding	ensembl_havana	chr2:29787493-29797935:+	298.493	0.347526	0.117637	0.000472907	0.00234357	yes	2770	9506	2839	9506
ENSMUSG00000022247	12	Brix1	protein_coding	ensembl_havana	chr15:10474779-10485947:-	3175.71	0.347288	0.0478244	8.21408e-14	4.36661e-12	yes	2773	2093	411	2773
ENSMUSG00000069520	6	Tmem19	protein_coding	ensembl_havana	chr10:115339674-115362501:-	835.108	0.347197	0.103004	0.000123632	0.000932227	yes	2775	6557	2465	6557
ENSMUSG00000031557	16	Plekha2	protein_coding	ensembl_havana	chr8:25039144-25102376:-	5700.19	0.347098	0.0750061	7.11134e-07	1.0288e-05	yes	2776	957	1349	2776
ENSMUSG00000057789	14	Bak1	protein_coding	ensembl_havana	chr17:27019810-27029009:-	2883.34	0.346923	0.0777023	1.52336e-06	2.21631e-05	yes	2778	2382	1485	2778
ENSMUSG00000026766	16	Mmadhc	protein_coding	ensembl_havana	chr2:50279881-50296801:-	1981.94	0.346831	0.0632293	8.40372e-09	1.43031e-07	yes	2779	3497	891	3497
ENSMUSG00000025538	15	Sumf2	protein_coding	ensembl_havana	chr5:129846986-129864050:+	729.959	0.346783	0.080729	3.26528e-06	3.8051e-05	yes	2783	6973	1595	6973
ENSMUSG00000084098	1	Gm13422	processed_pseudogene	havana	chr2:23235236-23235739:+	395.49	0.346643	0.0908966	2.43504e-05	0.000174326	yes	2784	8780	1961	8780
ENSMUSG00000053560	5	Ier2	protein_coding	ensembl_havana	chr8:84661331-84662854:-	3792.8	0.346631	0.0798657	2.68527e-06	3.706e-05	yes	2785	1677	1585	2785
ENSMUSG00000026427	16	Eif2d	protein_coding	ensembl_havana	chr1:131153181-131187658:+	2820.18	0.346314	0.0718149	2.79524e-07	4.86464e-06	yes	2789	2458	1242	2789
ENSMUSG00000032479	15	Map4	protein_coding	ensembl_havana	chr9:109931460-110083955:+	5728.77	0.346282	0.0920558	2.99443e-05	0.000293839	yes	2790	950	2099	2790
ENSMUSG00000001380	7	Hars	protein_coding	ensembl_havana	chr18:36766528-36783205:-	4456.35	0.346203	0.0721259	3.125e-07	5.15754e-06	yes	2791	1351	1247	2791
ENSMUSG00000030123	15	Plxnd1	protein_coding	ensembl_havana	chr6:115954811-115995005:-	3714.52	0.34603	0.0945526	4.43083e-05	0.000415051	yes	2792	1728	2197	2792
ENSMUSG00000070462	4	Tlnrd1	protein_coding	ensembl_havana	chr7:83879873-83884305:-	771.337	0.345715	0.0960949	5.60504e-05	0.000398762	yes	2797	6805	2185	6805
ENSMUSG00000047370	5	Gm7367	processed_pseudogene	havana	chr7:60155609-60156100:+	2289.23	0.345488	0.115003	0.000417586	0.00203406	yes	2800	3077	2789	3077
ENSMUSG00000027185	15	Nat10	protein_coding	ensembl_havana	chr2:103721256-103761270:-	3246.86	0.345118	0.0698096	1.54508e-07	2.82613e-06	yes	2806	2038	1186	2806
ENSMUSG00000019792	8	Trmt11	protein_coding	ensembl_havana	chr10:30534225-30600749:-	889.154	0.344865	0.0844789	8.38086e-06	7.84856e-05	yes	2808	6315	1763	6315
ENSMUSG00000023938	8	Aars2	protein_coding	ensembl_havana	chr17:45506841-45520843:+	716.936	0.344495	0.0785264	2.23669e-06	2.71364e-05	yes	2810	7037	1531	7037
ENSMUSG00000025613	13	Cct8	protein_coding	ensembl_havana	chr16:87483326-87495873:-	14727.3	0.344214	0.0571381	3.65292e-10	9.95711e-09	yes	2813	205	712	2813
ENSMUSG00000028082	14	Sh3d19	protein_coding	ensembl_havana	chr3:85971109-86130526:+	46.8571	0.344209	0.242947	0.0153229	0.0663014	yes	2814	12979	5464	12979
ENSMUSG00000031562	15	Dctd	protein_coding	ensembl_havana	chr8:48099092-48153233:+	538.894	0.344161	0.103303	0.000147214	0.000654836	yes	2816	7932	2347	7932
ENSMUSG00000034501	7	Pcnx4	protein_coding	ensembl_havana	chr12:72536383-72580119:+	235.878	0.343883	0.123016	0.000789906	0.00297811	yes	2820	10044	2961	10044
ENSMUSG00000050628	6	Ubald2	protein_coding	ensembl_havana	chr11:116434094-116439077:+	3129.07	0.343799	0.0693755	1.47816e-07	2.71283e-06	yes	2822	2140	1177	2822
ENSMUSG00000030471	17	Zdhhc13	protein_coding	ensembl_havana	chr7:48789003-48827440:+	1176.78	0.34347	0.0871588	1.52889e-05	0.000127322	yes	2825	5312	1866	5312
ENSMUSG00000024666	6	Tmem138	protein_coding	ensembl_havana	chr19:10570478-10577362:-	398.675	0.343191	0.0965678	6.80148e-05	0.000427817	yes	2827	8758	2209	8758
ENSMUSG00000045045	7	Lrfn4	protein_coding	ensembl_havana	chr19:4611785-4615667:-	334.241	0.343132	0.12824	0.00111241	0.00483794	yes	2830	9242	3235	9242
ENSMUSG00000058392	13	Rrp1b	protein_coding	ensembl_havana	chr17:32036100-32062865:+	3451.28	0.342919	0.0675787	8.11601e-08	1.58995e-06	yes	2832	1896	1118	2832
ENSMUSG00000058622	1	Gm5265	processed_pseudogene	ensembl_havana	chr1:169453528-169453869:-	234.702	0.342693	0.124942	0.000930384	0.00343012	yes	2835	10053	3028	10053
ENSMUSG00000002603	15	Tgfb1	protein_coding	ensembl_havana	chr7:25687002-25705077:+	8331.17	0.342494	0.0799169	3.60241e-06	3.7337e-05	yes	2840	537	1591	2840
ENSMUSG00000020630	9	Rnaseh1	protein_coding	ensembl_havana	chr12:28649602-28659589:+	739.429	0.342224	0.0831547	7.53346e-06	6.78878e-05	yes	2843	6938	1725	6938
ENSMUSG00000033285	15	Wdr3	protein_coding	ensembl_havana	chr3:100138180-100162407:-	3576.6	0.342144	0.0789027	2.8908e-06	3.90772e-05	yes	2845	1811	1599	2845
ENSMUSG00000022257	4	Laptm4b	protein_coding	ensembl_havana	chr15:34238028-34284302:+	71.1885	0.342075	0.225064	0.0132847	0.0403854	yes	2846	12221	4897	12221
ENSMUSG00000014873	15	Surf2	protein_coding	ensembl_havana	chr2:26916367-26920183:+	1110.06	0.341829	0.0992664	0.000102874	0.000594486	yes	2850	5516	2311	5516
ENSMUSG00000035941	15	Ibtk	protein_coding	ensembl_havana	chr9:85687360-85749334:-	2518.71	0.341689	0.092224	3.94856e-05	0.000393435	yes	2852	2767	2178	2852
ENSMUSG00000030600	15	Lrfn1	protein_coding	ensembl_havana	chr7:28451980-28468242:+	153.212	0.34165	0.221874	0.0129159	0.0362226	yes	2853	10869	4764	10869
ENSMUSG00000026491	13	Ahctf1	protein_coding	ensembl_havana	chr1:179744894-179803680:-	5366.32	0.341623	0.123217	0.00086832	0.00448573	yes	2854	1051	3192	3192
ENSMUSG00000029617	10	Ccz1	protein_coding	ensembl_havana	chr5:143987909-144014877:-	2024.75	0.341333	0.0608779	4.5055e-09	7.30671e-08	yes	2860	3427	838	3427
ENSMUSG00000027475	9	Kif3b	protein_coding	ensembl_havana	chr2:153291413-153333390:+	3657.92	0.341268	0.0757114	1.34269e-06	1.98104e-05	yes	2862	1764	1465	2862
ENSMUSG00000069743	5	Zfp820	protein_coding	ensembl_havana	chr17:21816885-21845772:-	40.7249	0.341035	0.236185	0.0151423	0.0656405	yes	2865	13231	5454	13231
ENSMUSG00000032185	15	Carm1	protein_coding	ensembl_havana	chr9:21546894-21592623:+	3694.35	0.340929	0.0639909	2.15548e-08	4.6405e-07	yes	2867	1741	1004	2867
ENSMUSG00000028982	9	Slc25a33	protein_coding	ensembl_havana	chr4:149744036-149774277:-	217.966	0.340823	0.137046	0.00187701	0.00752792	yes	2868	10206	3508	10206
ENSMUSG00000047221	5	Fam185a	protein_coding	ensembl_havana	chr5:21424958-21482124:+	467.374	0.340696	0.100763	0.00012987	0.000587705	yes	2872	8326	2307	8326
ENSMUSG00000025533	15	Asl	protein_coding	ensembl_havana	chr5:130011258-130029247:-	1012.45	0.340596	0.070986	3.37861e-07	4.18168e-06	yes	2874	5837	1228	5837
ENSMUSG00000050533	3	Gm9845	processed_pseudogene	havana	chr3:39358306-39358903:-	400.42	0.34048	0.125769	0.00105706	0.00462828	yes	2875	8748	3208	8748
ENSMUSG00000022661	14	Cd200	protein_coding	ensembl_havana	chr16:45382135-45409053:-	12216.8	0.340378	0.0622078	9.79922e-09	1.77374e-07	yes	2876	297	911	2876
ENSMUSG00000046079	16	Lrrc8d	protein_coding	ensembl_havana	chr5:105699969-105832436:+	1242.25	0.339978	0.0760942	1.63736e-06	1.73664e-05	yes	2881	5114	1433	5114
ENSMUSG00000023068	16	Nus1	protein_coding	ensembl_havana	chr10:52417547-52440183:+	2821.56	0.339971	0.0648954	3.52814e-08	5.70572e-07	yes	2882	2456	1019	2882
ENSMUSG00000015396	4	Cd83	protein_coding	ensembl_havana	chr13:43784775-43803132:+	2767.16	0.339366	0.16951	0.00571843	0.0220627	yes	2890	2499	4274	4274
ENSMUSG00000035828	11	Pim3	protein_coding	ensembl_havana	chr15:88862186-88865726:+	3541.73	0.339174	0.0875356	2.10441e-05	0.000227048	yes	2893	1839	2030	2893
ENSMUSG00000110882	1	Gm7642	processed_pseudogene	havana	chr9:15644283-15646091:+	65.1613	0.338931	0.200018	0.0102377	0.0491991	yes	2895	12387	5108	12387
ENSMUSG00000033917	15	Gde1	protein_coding	ensembl_havana	chr7:118688545-118705778:-	1282.29	0.338882	0.0791937	3.87521e-06	3.91361e-05	yes	2896	5007	1601	5007
ENSMUSG00000029551	13	Psmg3	protein_coding	ensembl_havana	chr5:139823592-139826885:-	534.53	0.338862	0.0878471	2.26307e-05	0.000162586	yes	2897	7954	1934	7954
ENSMUSG00000033991	9	Ttc37	protein_coding	ensembl_havana	chr13:76098734-76190316:+	1627.54	0.338783	0.114484	0.000522923	0.00272933	yes	2899	4196	2912	4196
ENSMUSG00000027286	16	Lrrc57	protein_coding	ensembl_havana	chr2:120604238-120609520:-	416.669	0.338628	0.0989053	0.000114941	0.000684931	yes	2903	8635	2361	8635
ENSMUSG00000034024	8	Cct2	protein_coding	ensembl_havana	chr10:117051001-117063814:-	17853	0.338372	0.052743	3.27014e-11	1.12072e-09	yes	2907	147	601	2907
ENSMUSG00000054321	7	Taf4b	protein_coding	ensembl_havana	chr18:14783245-14900359:+	518.471	0.338234	0.105411	0.000239953	0.00108685	yes	2909	8046	2526	8046
ENSMUSG00000070305	10	Mpzl3	protein_coding	ensembl_havana	chr9:45055186-45077436:+	1156.93	0.337951	0.0744219	1.19609e-06	1.33327e-05	yes	2912	5362	1394	5362
ENSMUSG00000032041	15	Tirap	protein_coding	ensembl_havana	chr9:35184551-35200291:-	346.059	0.337882	0.187149	0.0084952	0.0209618	yes	2913	9162	4231	9162
ENSMUSG00000000420	15	Galnt1	protein_coding	ensembl_havana	chr18:24205344-24286818:+	3917.42	0.337815	0.0596933	3.47205e-09	8.38387e-08	yes	2914	1592	852	2914
ENSMUSG00000040649	15	Rimklb	protein_coding	ensembl_havana	chr6:122447296-122498761:-	170.134	0.33776	0.235183	0.0158196	0.0369276	yes	2915	10674	4782	10674
ENSMUSG00000082154	1	Gm16464	processed_pseudogene	havana	chr7:104501055-104502149:-	83.2383	0.33775	0.169724	0.005974	0.0210047	yes	2916	11950	4234	11950
ENSMUSG00000110188	1	Gm45432	processed_pseudogene	havana	chr8:79863664-79864079:-	145.812	0.337407	0.157689	0.00439851	0.0163971	yes	2921	10960	4032	10960
ENSMUSG00000025995	16	Wdr75	protein_coding	ensembl_havana	chr1:45795166-45823619:+	3298.06	0.337342	0.0593893	3.09073e-09	8.011e-08	yes	2922	2005	845	2922
ENSMUSG00000018433	14	Nol11	protein_coding	ensembl_havana	chr11:107166663-107189381:-	2952.3	0.337329	0.0782821	3.45923e-06	4.58239e-05	yes	2923	2309	1639	2923
ENSMUSG00000081128	1	Gm13328	processed_pseudogene	havana	chr2:20235045-20236064:-	389.314	0.337179	0.109009	0.00035305	0.00181714	yes	2924	8832	2729	8832
ENSMUSG00000020415	16	Pttg1	protein_coding	ensembl_havana	chr11:43420250-43426251:-	432.634	0.337139	0.159558	0.00467214	0.016315	yes	2926	8524	4028	8524
ENSMUSG00000108506	1	Gm44705	processed_pseudogene	havana	chr7:79790287-79790625:-	567.299	0.337115	0.087231	2.24736e-05	0.000136553	yes	2927	7781	1883	7781
ENSMUSG00000051790	15	Nlgn2	protein_coding	ensembl_havana	chr11:69823122-69837784:-	1902.27	0.336952	0.10887	0.000352018	0.00166474	yes	2928	3650	2692	3650
ENSMUSG00000026792	16	Lrsam1	protein_coding	ensembl_havana	chr2:32925216-32961614:-	336.239	0.336551	0.102557	0.000192429	0.00107433	yes	2933	9229	2520	9229
ENSMUSG00000115801	1	AC160336.1	lincRNA	havana	chr14:44544055-44637201:-	413.352	0.33655	0.120887	0.000898285	0.00403241	yes	2934	8658	3129	8658
ENSMUSG00000038650	15	Rnh1	protein_coding	ensembl_havana	chr7:141160326-141172857:-	2711.63	0.336395	0.067547	1.42475e-07	2.62625e-06	yes	2935	2552	1172	2935
ENSMUSG00000096740	8	Lbhd1	protein_coding	havana	chr19:8883732-8892627:+	236.736	0.336209	0.108446	0.00034954	0.00156707	yes	2937	10034	2672	10034
ENSMUSG00000021645	16	Smn1	protein_coding	ensembl_havana	chr13:100124852-100137690:+	1495.01	0.336084	0.0647111	4.6983e-08	5.84548e-07	yes	2938	4479	1024	4479
ENSMUSG00000027613	15	Eif6	protein_coding	ensembl_havana	chr2:155819832-155826925:-	5014.86	0.335937	0.0462494	9.20839e-14	4.36661e-12	yes	2941	1148	411	2941
ENSMUSG00000083841	1	Gm1947	processed_pseudogene	havana	chrX:157429417-157430326:+	504.25	0.335844	0.109029	0.00037398	0.00190775	yes	2943	8128	2758	8128
ENSMUSG00000074825	4	Itpripl1	protein_coding	ensembl_havana	chr2:127138772-127143442:-	1417.08	0.335797	0.0630037	2.26256e-08	3.52965e-07	yes	2944	4662	971	4662
ENSMUSG00000036087	18	Slain2	protein_coding	ensembl_havana	chr5:72914304-72978829:+	2228.29	0.335745	0.0753263	1.80916e-06	1.79565e-05	yes	2945	3150	1445	3150
ENSMUSG00000001909	16	Trmt1	protein_coding	ensembl_havana	chr8:84686307-84699808:+	2409.87	0.33565	0.0621413	1.52948e-08	3.4606e-07	yes	2946	2891	968	2946
ENSMUSG00000048481	15	Mypop	protein_coding	ensembl_havana	chr7:18991245-19001766:+	136.914	0.335363	0.190917	0.00954844	0.0310433	yes	2953	11082	4625	11082
ENSMUSG00000003808	18	Farsa	protein_coding	ensembl_havana	chr8:84856989-84869257:+	3052.44	0.335151	0.0568424	8.83546e-10	2.46888e-08	yes	2956	2209	777	2956
ENSMUSG00000052310	9	Slc39a1	protein_coding	ensembl_havana	chr3:90248172-90253612:+	2724.77	0.334747	0.0826642	1.08991e-05	0.000126951	yes	2963	2538	1863	2963
ENSMUSG00000028232	13	Tmem68	protein_coding	ensembl_havana	chr4:3549041-3574853:-	717.388	0.334475	0.102733	0.000215432	0.00126961	yes	2965	7032	2579	7032
ENSMUSG00000024234	7	Mtpap	protein_coding	ensembl_havana	chr18:4375592-4397330:+	1171.05	0.334227	0.0767795	2.95214e-06	2.97584e-05	yes	2966	5324	1548	5324
ENSMUSG00000034412	13	Tbc1d10a	protein_coding	ensembl_havana	chr11:4186789-4215505:+	1303.24	0.334141	0.0796024	5.85506e-06	4.75049e-05	yes	2967	4956	1646	4956
ENSMUSG00000063884	6	Ptcd3	protein_coding	ensembl_havana	chr6:71880638-71908750:-	2687.11	0.334125	0.0561276	6.33776e-10	1.4175e-08	yes	2968	2593	737	2968
ENSMUSG00000038079	14	Tmem237	protein_coding	ensembl_havana	chr1:59100590-59120408:-	509.414	0.334023	0.10801	0.000368354	0.00188452	yes	2971	8105	2750	8105
ENSMUSG00000037860	15	Aim2	protein_coding	ensembl_havana	chr1:173350879-173466040:+	1317.2	0.333975	0.105523	0.000292276	0.00168901	yes	2973	4928	2701	4928
ENSMUSG00000024725	13	Ostf1	protein_coding	ensembl_havana	chr19:18516137-18631823:-	1401.15	0.333785	0.146792	0.00342151	0.0136481	yes	2977	4695	3896	4695
ENSMUSG00000083341	1	Gm14238	processed_pseudogene	havana	chr2:155486047-155486369:-	176.938	0.333348	0.16489	0.00591345	0.0163769	yes	2984	10605	4031	10605
ENSMUSG00000019699	16	Akt3	protein_coding	ensembl_havana	chr1:177020073-177258203:-	687.279	0.333221	0.108723	0.000405964	0.00220415	yes	2987	7163	2814	7163
ENSMUSG00000000326	13	Comt	protein_coding	ensembl_havana	chr16:18406886-18426852:-	1997.52	0.333035	0.0695622	3.88836e-07	4.51189e-06	yes	2990	3469	1236	3469
ENSMUSG00000036206	12	Sh3bp4	protein_coding	ensembl_havana	chr1:89070415-89155068:+	513.181	0.333022	0.120244	0.000979256	0.00433356	yes	2991	8074	3174	8074
ENSMUSG00000057134	6	Ado	protein_coding	ensembl_havana	chr10:67544511-67549068:-	1296.84	0.332546	0.065396	8.6631e-08	1.23774e-06	yes	2999	4975	1088	4975
ENSMUSG00000032577	16	Mapkapk3	protein_coding	ensembl_havana	chr9:107254927-107289877:-	3990.79	0.332444	0.120175	0.000995538	0.00640171	yes	3000	1550	3405	3405
ENSMUSG00000042208	15	0610010F05Rik	protein_coding	ensembl_havana	chr11:23564961-23633639:-	991.958	0.332357	0.0841488	1.69193e-05	0.000139154	yes	3001	5920	1889	5920
ENSMUSG00000030641	10	Ddias	protein_coding	ensembl_havana	chr7:92857525-92874247:-	1531.01	0.332105	0.104104	0.000275737	0.0013126	yes	3006	4395	2592	4395
ENSMUSG00000022972	10	Cfap298	protein_coding	ensembl_havana	chr16:90925809-90935114:-	634.073	0.331795	0.0864405	2.66062e-05	0.000217248	yes	3010	7441	2022	7441
ENSMUSG00000020075	8	Ddx21	protein_coding	ensembl_havana	chr10:62580251-62602281:-	15948.1	0.331723	0.112155	0.000575259	0.00364409	yes	3011	172	3063	3063
ENSMUSG00000036099	16	Vezt	protein_coding	ensembl_havana	chr10:93939165-94035817:-	835.298	0.331702	0.115112	0.000721837	0.00359237	yes	3014	6553	3054	6553
ENSMUSG00000031962	6	Cdh15	protein_coding	ensembl_havana	chr8:122847966-122867397:+	160.699	0.33164	0.155979	0.00486397	0.0178229	yes	3015	10784	4104	10784
ENSMUSG00000031585	13	Gtf2e2	protein_coding	ensembl_havana	chr8:33731833-33777173:+	1891.38	0.331583	0.0575431	2.03874e-09	3.65955e-08	yes	3016	3675	799	3675
ENSMUSG00000040667	11	Nup88	protein_coding	ensembl_havana	chr11:70943058-70969973:-	3874.33	0.331496	0.0890962	4.22254e-05	0.000415051	yes	3019	1624	2197	3019
ENSMUSG00000034361	10	Cpne2	protein_coding	ensembl_havana	chr8:94532990-94570531:+	48.3089	0.331284	0.216658	0.0146161	0.0625936	yes	3022	12917	5400	12917
ENSMUSG00000084378	1	Gm15238	processed_pseudogene	havana	chrX:167776261-167777556:+	30.528	0.331221	0.267465	0.0223298	0.0876884	yes	3024	13764	5890	13764
ENSMUSG00000004127	12	Trmt10a	protein_coding	ensembl_havana	chr3:138143448-138159821:+	645.258	0.331157	0.077313	4.17208e-06	4.02485e-05	yes	3025	7372	1608	7372
ENSMUSG00000026791	14	Slc2a8	protein_coding	ensembl_havana	chr2:32972990-32982083:-	298.245	0.330859	0.164569	0.00623426	0.0170964	yes	3030	9508	4069	9508
ENSMUSG00000045672	15	Col27a1	protein_coding	ensembl_havana	chr4:63214004-63334991:+	950.008	0.330809	0.13434	0.00226973	0.0100387	yes	3032	6080	3658	6080
ENSMUSG00000052253	6	Zfp622	protein_coding	ensembl_havana	chr15:25984366-25998481:+	1276.07	0.330734	0.0787678	6.06287e-06	4.88644e-05	yes	3034	5024	1657	5024
ENSMUSG00000028792	14	Ak2	protein_coding	ensembl_havana	chr4:128991958-129011529:+	8185.67	0.33053	0.0722212	1.10405e-06	1.59805e-05	yes	3037	551	1423	3037
ENSMUSG00000057788	13	Ddx49	protein_coding	ensembl_havana	chr8:70292866-70302489:-	1773.64	0.330402	0.0577602	2.64402e-09	4.42519e-08	yes	3040	3907	812	3907
ENSMUSG00000087569	1	Actb-ps1	transcribed_processed_pseudogene	havana	chrX:152489661-152491860:-	4330.59	0.330233	0.0684994	3.40482e-07	5.27372e-06	yes	3041	1410	1253	3041
ENSMUSG00000027423	15	Snx5	protein_coding	ensembl_havana	chr2:144250123-144270906:-	7919.54	0.330232	0.0525566	8.40605e-11	2.1829e-09	yes	3042	580	635	3042
ENSMUSG00000052681	8	Rap1b	protein_coding	ensembl_havana	chr10:117813871-117846035:-	11670.4	0.330204	0.0904586	5.60067e-05	0.000484705	yes	3043	319	2242	3043
ENSMUSG00000060708	4	Bloc1s4	protein_coding	ensembl_havana	chr5:36747378-36748650:-	262.346	0.330195	0.117138	0.00088261	0.00327672	yes	3044	9787	3006	9787
ENSMUSG00000046598	15	Bdh1	protein_coding	ensembl_havana	chr16:31422280-31458901:+	1876.43	0.3297	0.0825118	1.44574e-05	0.00011884	yes	3050	3706	1849	3706
ENSMUSG00000091105	1	Mrto4-ps2	processed_pseudogene	ensembl	chr12:21776159-21776707:-	178.468	0.329385	0.122924	0.00131545	0.00513274	yes	3055	10586	3261	10586
ENSMUSG00000054871	5	Tmem158	protein_coding	ensembl_havana	chr9:123259053-123260764:-	79.6123	0.32938	0.171618	0.0075857	0.0254915	yes	3056	12030	4430	12030
ENSMUSG00000036112	15	Metap2	protein_coding	ensembl_havana	chr10:93858489-93897093:-	7535.03	0.329272	0.0787092	6.59232e-06	7.38254e-05	yes	3058	629	1744	3058
ENSMUSG00000004748	5	Mtfp1	protein_coding	ensembl_havana	chr11:4091480-4095445:-	212.442	0.32926	0.139249	0.00293525	0.0102079	yes	3059	10251	3661	10251
ENSMUSG00000069844	12	Sco1	protein_coding	ensembl_havana	chr11:67052670-67067070:+	450.603	0.329176	0.0903871	5.8539e-05	0.000315482	yes	3060	8426	2123	8426
ENSMUSG00000030357	10	Fkbp4	protein_coding	ensembl_havana	chr6:128429735-128438677:-	7657.57	0.329128	0.0625306	3.49404e-08	6.96682e-07	yes	3061	608	1033	3061
ENSMUSG00000022828	10	Gtf2e1	protein_coding	ensembl_havana	chr16:37509790-37539789:-	997.469	0.328871	0.0741522	2.16837e-06	2.21632e-05	yes	3063	5893	1487	5893
ENSMUSG00000049086	8	Bmyc	protein_coding	ensembl_havana	chr2:25706739-25707721:+	428.071	0.328782	0.108529	0.000479447	0.00234487	yes	3065	8561	2840	8561
ENSMUSG00000032540	16	Abhd5	protein_coding	ensembl_havana	chr9:122351608-122381524:+	269.082	0.328712	0.107258	0.000429948	0.00215574	yes	3067	9742	2806	9742
ENSMUSG00000040111	17	Gramd1b	protein_coding	ensembl_havana	chr9:40293233-40531383:-	19209.8	0.328692	0.0688956	4.43375e-07	6.71732e-06	yes	3068	128	1281	3068
ENSMUSG00000068115	13	Ninl	protein_coding	ensembl_havana	chr2:150934519-151039382:-	166.301	0.328578	0.123962	0.00143702	0.00600823	yes	3069	10718	3364	10718
ENSMUSG00000019814	5	Ltv1	protein_coding	ensembl_havana	chr10:13178140-13193168:-	2419.23	0.32856	0.065862	1.49129e-07	2.7317e-06	yes	3070	2876	1180	3070
ENSMUSG00000022744	12	Cldnd1	protein_coding	ensembl_havana	chr16:58727910-58734251:+	966.918	0.328508	0.0853347	2.64668e-05	0.000205301	yes	3071	6014	2004	6014
ENSMUSG00000021235	13	Coq6	protein_coding	ensembl_havana	chr12:84361657-84373796:+	629.395	0.32848	0.0839579	2.0596e-05	0.000162586	yes	3072	7466	1934	7466
ENSMUSG00000031422	16	Morf4l2	protein_coding	ensembl_havana	chrX:136732942-136743690:-	4126.68	0.327641	0.0529488	1.58556e-10	4.54431e-09	yes	3075	1490	677	3075
ENSMUSG00000039768	16	Dnajc11	protein_coding	ensembl_havana	chr4:151933691-151982137:+	2723.81	0.327627	0.0735187	1.99505e-06	2.68577e-05	yes	3078	2540	1530	3078
ENSMUSG00000079297	4	Gm2223	processed_pseudogene	havana	chrX:33505661-33507010:+	3932.39	0.327493	0.086733	3.57895e-05	0.000358142	yes	3082	1584	2160	3082
ENSMUSG00000022827	14	Rabl3	protein_coding	ensembl_havana	chr16:37539885-37572385:+	509.656	0.326967	0.0848563	2.65729e-05	0.000189008	yes	3089	8103	1978	8103
ENSMUSG00000083199	1	Gm9432	processed_pseudogene	havana	chrX:12619474-12620232:-	586.893	0.326923	0.102084	0.000282357	0.00115827	yes	3090	7687	2545	7687
ENSMUSG00000001785	13	Pwp1	protein_coding	ensembl_havana	chr10:85829494-85889096:+	2449.44	0.326903	0.0740759	2.45095e-06	3.23607e-05	yes	3091	2843	1560	3091
ENSMUSG00000028614	14	Ndc1	protein_coding	ensembl_havana	chr4:107367784-107416346:+	2590.36	0.326707	0.0698752	7.19931e-07	1.15178e-05	yes	3093	2687	1369	3093
ENSMUSG00000032373	15	Car12	protein_coding	ensembl_havana	chr9:66713686-66766845:+	300.851	0.32658	0.137171	0.00292112	0.00962928	yes	3094	9485	3634	9485
ENSMUSG00000103632	1	Gm38329	TEC	havana	chr1:160727734-160728160:-	50.89	0.326546	0.249395	0.0211777	0.0688105	yes	3095	12819	5502	12819
ENSMUSG00000036327	18	Qsox2	protein_coding	ensembl_havana	chr2:26208637-26237525:-	899.509	0.326492	0.0765369	4.755e-06	4.76628e-05	yes	3099	6272	1647	6272
ENSMUSG00000059482	15	2610301B20Rik	protein_coding	ensembl_havana	chr4:10874498-10899425:+	274.243	0.326439	0.106918	0.000458461	0.0018645	yes	3100	9694	2742	9694
ENSMUSG00000045822	4	Zswim3	protein_coding	ensembl_havana	chr2:164805098-164822130:+	216.759	0.32637	0.115274	0.000893816	0.00331061	yes	3102	10217	3014	10217
ENSMUSG00000034826	14	Nup54	protein_coding	ensembl_havana	chr5:92415540-92435219:-	1888.99	0.326277	0.0733957	2.12955e-06	2.07066e-05	yes	3104	3679	1475	3679
ENSMUSG00000023106	15	Denr	protein_coding	ensembl_havana	chr5:123907175-123928835:+	2317.03	0.326215	0.0616358	3.07998e-08	6.54927e-07	yes	3105	3039	1030	3105
ENSMUSG00000021258	10	Ccnk	protein_coding	ensembl_havana	chr12:108179579-108203359:+	2741.76	0.326205	0.073332	2.10337e-06	2.97584e-05	yes	3106	2528	1548	3106
ENSMUSG00000022391	16	Rangap1	protein_coding	ensembl_havana	chr15:81704248-81745530:-	11412.5	0.326159	0.0880324	4.77802e-05	0.000420545	yes	3109	331	2205	3109
ENSMUSG00000027163	13	Commd9	protein_coding	ensembl_havana	chr2:101886247-101901646:+	354.887	0.326117	0.111055	0.000657898	0.00241166	yes	3111	9075	2848	9075
ENSMUSG00000048234	13	Rnf149	protein_coding	ensembl_havana	chr1:39551296-39577405:-	633.009	0.326012	0.0838521	2.33906e-05	0.00018113	yes	3112	7446	1973	7446
ENSMUSG00000080708	1	Ccnd3-ps	processed_pseudogene	havana	chr4:139345300-139346180:-	253.707	0.325944	0.122454	0.00144196	0.00552998	yes	3114	9867	3318	9867
ENSMUSG00000070942	8	Il1rl2	protein_coding	ensembl_havana	chr1:40324610-40367562:+	151.819	0.325859	0.140953	0.00346669	0.0128264	yes	3116	10888	3834	10888
ENSMUSG00000083688	1	Gm13743	processed_pseudogene	havana	chr2:87562997-87563720:-	74.3972	0.325787	0.183192	0.0102506	0.0328162	yes	3117	12144	4672	12144
ENSMUSG00000030007	8	Cct7	protein_coding	ensembl_havana	chr6:85451514-85468475:+	15264.9	0.325636	0.0548839	7.82863e-10	1.72354e-08	yes	3120	186	749	3120
ENSMUSG00000032519	11	Slc25a38	protein_coding	ensembl_havana	chr9:120110374-120124504:+	615.68	0.325159	0.0851835	3.12931e-05	0.000234827	yes	3127	7528	2036	7528
ENSMUSG00000029012	11	Orc5	protein_coding	ensembl_havana	chr5:22486485-22550429:-	1129.25	0.325001	0.0818151	1.68084e-05	0.000138465	yes	3130	5463	1887	5463
ENSMUSG00000003438	17	Timm50	protein_coding	ensembl_havana	chr7:28305516-28312072:-	2582.44	0.324722	0.0494908	1.44439e-11	5.50624e-10	yes	3132	2696	567	3132
ENSMUSG00000039523	16	Cep104	protein_coding	ensembl_havana	chr4:153975194-154008732:+	1165.89	0.324599	0.0696527	7.93075e-07	9.58249e-06	yes	3134	5335	1339	5335
ENSMUSG00000008429	8	Herpud2	protein_coding	ensembl_havana	chr9:25108132-25151820:-	662.735	0.324524	0.0830302	2.19076e-05	0.000203597	yes	3135	7286	2000	7286
ENSMUSG00000027985	14	Lef1	protein_coding	ensembl_havana	chr3:131110471-131224356:+	5796.52	0.32436	0.0955089	0.000151043	0.000997466	yes	3136	937	2497	3136
ENSMUSG00000104074	1	Gm37025	processed_pseudogene	havana	chr3:86864492-86865320:+	1278.55	0.324339	0.120049	0.00131975	0.0060804	yes	3137	5015	3374	5015
ENSMUSG00000029314	14	Gpat3	protein_coding	ensembl_havana	chr5:100845713-100899102:+	98.3019	0.324106	0.184514	0.0108595	0.0345624	yes	3143	11657	4725	11657
ENSMUSG00000051335	6	Gfod1	protein_coding	ensembl_havana	chr13:43195245-43304172:-	4454.25	0.324068	0.0908903	8.2585e-05	0.000714413	yes	3144	1354	2381	3144
ENSMUSG00000009035	15	Tmem184b	protein_coding	ensembl_havana	chr15:79360684-79403569:-	1548.03	0.323809	0.0692855	7.50515e-07	7.15093e-06	yes	3146	4355	1295	4355
ENSMUSG00000034321	14	Exosc1	protein_coding	ensembl_havana	chr19:41922292-41933423:-	1056.81	0.323744	0.0789451	9.98773e-06	7.60456e-05	yes	3148	5710	1754	5710
ENSMUSG00000033918	16	Parl	protein_coding	ensembl_havana	chr16:20279818-20302387:-	1306.1	0.323684	0.068009	4.95478e-07	6.0599e-06	yes	3149	4954	1271	4954
ENSMUSG00000020580	10	Rock2	protein_coding	ensembl_havana	chr12:16894895-16987823:+	3467.2	0.323644	0.108527	0.000590857	0.0032459	yes	3150	1884	3001	3150
ENSMUSG00000022711	16	Pmm2	protein_coding	ensembl_havana	chr16:8637674-8662467:+	1219.99	0.323344	0.0701494	1.02485e-06	1.16466e-05	yes	3153	5191	1374	5191
ENSMUSG00000040658	7	Dnph1	protein_coding	ensembl_havana	chr17:46496711-46499624:+	446.359	0.323331	0.0968672	0.000187101	0.0010462	yes	3154	8458	2512	8458
ENSMUSG00000034390	16	Cmip	protein_coding	ensembl_havana	chr8:117257064-117459430:+	2125.05	0.323208	0.0876762	5.30863e-05	0.000337126	yes	3157	3284	2140	3284
ENSMUSG00000104496	1	Gm5837	processed_pseudogene	havana	chr1:139928240-139929608:-	1533.81	0.32318	0.0860404	4.06318e-05	0.000245038	yes	3158	4390	2046	4390
ENSMUSG00000106534	1	Gm6366	processed_pseudogene	havana	chr5:89499152-89499977:-	685.893	0.32311	0.0785596	9.55846e-06	8.25072e-05	yes	3160	7173	1770	7173
ENSMUSG00000027601	13	Mtfr1	protein_coding	ensembl_havana	chr3:19187327-19220817:+	1543.76	0.322828	0.0667182	3.38253e-07	3.54395e-06	yes	3162	4364	1216	4364
ENSMUSG00000031826	20	Usp10	protein_coding	ensembl_havana	chr8:119910360-119957560:+	3265.52	0.322466	0.0577265	6.24752e-09	1.17872e-07	yes	3166	2029	874	3166
ENSMUSG00000037816	10	Fbxw17	protein_coding	ensembl_havana	chr13:50417864-50433780:+	392.296	0.32202	0.130937	0.00255633	0.00985895	yes	3170	8806	3648	8806
ENSMUSG00000037275	14	Gemin5	protein_coding	ensembl_havana	chr11:58120002-58168539:-	3046.53	0.321811	0.093003	0.000124134	0.000841671	yes	3171	2214	2432	3171
ENSMUSG00000110617	1	Gm5910	processed_pseudogene	havana	chr8:83477471-83479216:-	274.493	0.321694	0.123369	0.00175726	0.00711048	yes	3173	9692	3477	9692
ENSMUSG00000029859	6	Epha1	protein_coding	ensembl_havana	chr6:42358487-42373268:-	45.7998	0.321555	0.241569	0.0215632	0.0697589	yes	3175	13023	5527	13023
ENSMUSG00000042148	8	Cox10	protein_coding	ensembl_havana	chr11:63962627-64079468:-	1239.28	0.321526	0.0767511	7.01874e-06	6.2567e-05	yes	3177	5124	1705	5124
ENSMUSG00000117077	1	Gm18735	processed_pseudogene	havana	chr17:50227643-50228369:-	85.0352	0.321496	0.161101	0.00719702	0.0246314	yes	3178	11921	4394	11921
ENSMUSG00000022704	16	Qtrt2	protein_coding	ensembl_havana	chr16:43861407-43926809:-	1040.67	0.321485	0.0703827	1.27325e-06	1.40872e-05	yes	3179	5752	1405	5752
ENSMUSG00000059689	15	Zfp637	protein_coding	ensembl_havana	chr6:117841180-117845956:+	270.596	0.321413	0.119096	0.00137982	0.00490609	yes	3181	9728	3241	9728
ENSMUSG00000043183	18	Simc1	protein_coding	ensembl_havana	chr13:54503779-54551290:+	750.88	0.321411	0.0946348	0.000156288	0.000974792	yes	3182	6893	2492	6893
ENSMUSG00000056666	13	Retsat	protein_coding	ensembl_havana	chr6:72598475-72608425:+	298.672	0.320947	0.117941	0.00130458	0.00552998	yes	3184	9505	3318	9505
ENSMUSG00000003348	10	Mob3a	protein_coding	ensembl_havana	chr10:80685253-80701977:-	3455.25	0.320932	0.0577705	7.56605e-09	1.79924e-07	yes	3185	1892	913	3185
ENSMUSG00000044250	8	Pced1b	protein_coding	ensembl_havana	chr15:97247107-97385680:+	806.976	0.320265	0.0809686	1.90055e-05	0.000153634	yes	3196	6671	1922	6671
ENSMUSG00000057113	13	Npm1	protein_coding	ensembl_havana	chr11:33152287-33163206:-	46276.6	0.320166	0.0743235	4.23852e-06	4.3012e-05	yes	3198	29	1624	3198
ENSMUSG00000032601	13	Prkar2a	protein_coding	ensembl_havana	chr9:108689314-108750436:+	1416.17	0.320075	0.111845	0.000884194	0.00448343	yes	3199	4664	3190	4664
ENSMUSG00000000555	8	Itga5	protein_coding	ensembl_havana	chr15:103344286-103366763:-	403.745	0.319949	0.096279	0.000204817	0.00113583	yes	3200	8723	2537	8723
ENSMUSG00000020537	9	Drg2	protein_coding	ensembl_havana	chr11:60454591-60468754:+	2245.01	0.319663	0.0710086	1.7665e-06	1.68234e-05	yes	3203	3128	1427	3203
ENSMUSG00000022994	9	Adcy6	protein_coding	ensembl_havana	chr15:98589973-98610076:-	810.156	0.319612	0.11391	0.00104534	0.00526345	yes	3205	6660	3279	6660
ENSMUSG00000033166	11	Dis3	protein_coding	ensembl_havana	chr14:99075206-99099770:-	3032.05	0.319588	0.0681779	7.34078e-07	1.11013e-05	yes	3207	2231	1362	3207
ENSMUSG00000044533	15	Rps2	protein_coding	ensembl_havana	chr17:24718116-24721929:+	21303.2	0.319405	0.0438115	8.94804e-14	3.62535e-12	yes	3208	103	407	3208
ENSMUSG00000033020	7	Polr2f	protein_coding	ensembl_havana	chr15:79141009-79151774:+	1482.53	0.319341	0.0649509	2.37431e-07	2.73219e-06	yes	3210	4499	1181	4499
ENSMUSG00000001552	14	Jup	protein_coding	ensembl_havana	chr11:100368958-100397763:-	68.9113	0.318799	0.216625	0.018171	0.078337	yes	3216	12293	5694	12293
ENSMUSG00000047879	17	Usp14	protein_coding	ensembl_havana	chr18:9993066-10045119:-	3125.04	0.318586	0.0623294	8.78046e-08	1.61475e-06	yes	3220	2146	1120	3220
ENSMUSG00000021687	14	Scamp1	protein_coding	ensembl_havana	chr13:94201310-94285857:-	195.742	0.318512	0.146463	0.00516177	0.016315	yes	3221	10432	4028	10432
ENSMUSG00000025616	14	Usp16	protein_coding	ensembl_havana	chr16:87454703-87483517:+	2224.41	0.318477	0.0581319	1.197e-08	1.6851e-07	yes	3222	3157	905	3222
ENSMUSG00000004393	10	Ddx56	protein_coding	ensembl_havana	chr11:6258919-6267772:-	2474.48	0.318447	0.054096	1.11545e-09	2.9305e-08	yes	3223	2812	783	3223
ENSMUSG00000032435	9	Dync1li1	protein_coding	ensembl_havana	chr9:114688790-114724302:+	1793.08	0.318382	0.0625935	1.00197e-07	1.17653e-06	yes	3224	3864	1085	3864
ENSMUSG00000017765	17	Slc12a4	protein_coding	ensembl_havana	chr8:105943590-105966097:-	1856.04	0.318293	0.0770568	9.34976e-06	7.29416e-05	yes	3225	3746	1742	3746
ENSMUSG00000030347	6	D6Wsu163e	protein_coding	ensembl_havana	chr6:126939962-126975967:+	411.855	0.317829	0.0978926	0.000271898	0.00143213	yes	3229	8668	2637	8668
ENSMUSG00000001435	15	Col18a1	protein_coding	ensembl_havana	chr10:77052178-77166548:-	231.095	0.31767	0.16059	0.00780216	0.0229892	yes	3232	10083	4321	10083
ENSMUSG00000033967	4	Rnf225	protein_coding	ensembl_havana	chr7:12927416-12931072:+	57.8288	0.317272	0.274781	0.0281032	0.0858524	yes	3237	12594	5853	12594
ENSMUSG00000021102	4	Glrx5	protein_coding	ensembl_havana	chr12:105032688-105042906:+	1239.52	0.31726	0.0783549	1.33454e-05	0.000113189	yes	3238	5123	1841	5123
ENSMUSG00000027340	15	Slc23a2	protein_coding	ensembl_havana	chr2:132052496-132145108:-	1483.52	0.317227	0.0962181	0.000231155	0.00134815	yes	3240	4497	2606	4497
ENSMUSG00000043289	12	Mei4	protein_coding	ensembl_havana	chr9:81863670-82206007:+	115.447	0.317166	0.217665	0.0188804	0.0543921	yes	3241	11401	5220	11401
ENSMUSG00000041112	17	Elmo1	protein_coding	ensembl_havana	chr13:20090596-20608353:+	3682.19	0.317108	0.110764	0.000913488	0.00591155	yes	3244	1748	3355	3355
ENSMUSG00000035021	13	Baz1a	protein_coding	ensembl_havana	chr12:54892989-55014348:-	5745.81	0.316899	0.106289	0.00064237	0.00348669	yes	3247	946	3038	3247
ENSMUSG00000038545	13	Cul7	protein_coding	ensembl_havana	chr17:46650337-46664364:+	2169.98	0.316897	0.101773	0.000424656	0.00228551	yes	3248	3229	2824	3248
ENSMUSG00000054027	8	Nt5dc3	protein_coding	ensembl_havana	chr10:86779005-86838389:+	575.383	0.316883	0.0821865	2.95031e-05	0.000159426	yes	3249	7745	1932	7745
ENSMUSG00000018765	5	Fxr2	protein_coding	ensembl_havana	chr11:69632990-69653297:+	3432.65	0.31677	0.0759461	7.99602e-06	9.69703e-05	yes	3250	1908	1806	3250
ENSMUSG00000071073	5	Lrrc73	protein_coding	ensembl_havana	chr17:46253531-46257315:+	34.1335	0.316591	0.252149	0.024987	0.0962574	yes	3252	13551	6030	13551
ENSMUSG00000095419	1	Gm14328	processed_pseudogene	ensembl_havana	chr18:74303524-74303931:-	418.304	0.316588	0.131218	0.00306599	0.0115228	yes	3253	8625	3737	8625
ENSMUSG00000021048	7	Mthfd1	protein_coding	ensembl_havana	chr12:76255298-76319803:+	4991.69	0.316564	0.0938811	0.000179994	0.0013415	yes	3255	1160	2604	3255
ENSMUSG00000024999	7	Noc3l	protein_coding	ensembl_havana	chr19:38788128-38819237:-	1761.41	0.316525	0.0963641	0.000242949	0.00140561	yes	3256	3935	2627	3935
ENSMUSG00000104643	1	Gm8862	processed_pseudogene	havana	chr6:70437111-70438456:+	47.682	0.316361	0.252886	0.0251873	0.0788475	yes	3257	12939	5710	12939
ENSMUSG00000066487	3	Gm5786	processed_pseudogene	ensembl_havana	chr12:59081019-59081900:+	776.444	0.316346	0.0918602	0.000140181	0.000937773	yes	3258	6784	2468	6784
ENSMUSG00000024997	7	Prdx3	protein_coding	ensembl_havana	chr19:60864051-60874556:-	2603.2	0.316308	0.0656872	4.0667e-07	6.82995e-06	yes	3259	2676	1287	3259
ENSMUSG00000001521	12	Tulp3	protein_coding	ensembl_havana	chr6:128321161-128355851:-	745.171	0.316233	0.0962119	0.000241994	0.00166836	yes	3260	6917	2696	6917
ENSMUSG00000004356	8	Utp20	protein_coding	ensembl_havana	chr10:88746607-88826804:-	4384.78	0.316096	0.159693	0.0079336	0.0345663	yes	3264	1384	4726	4726
ENSMUSG00000002820	6	Atg4d	protein_coding	ensembl_havana	chr9:21265293-21277772:+	1134.03	0.315954	0.0728324	3.87311e-06	3.91361e-05	yes	3266	5441	1601	5441
ENSMUSG00000027709	9	Mccc1	protein_coding	ensembl_havana	chr3:35959312-36000678:-	812.418	0.315345	0.0799442	2.09698e-05	0.000167509	yes	3275	6655	1946	6655
ENSMUSG00000115632	1	Gm17922	processed_pseudogene	havana	chr14:93202100-93202901:-	138.739	0.315206	0.133374	0.00351016	0.0135103	yes	3278	11051	3886	11051
ENSMUSG00000038622	8	Med30	protein_coding	ensembl_havana	chr15:52712408-52730564:+	981.612	0.315182	0.086491	6.82283e-05	0.000475969	yes	3279	5953	2238	5953
ENSMUSG00000023262	13	Acy1	protein_coding	ensembl_havana	chr9:106432981-106438319:-	491.789	0.315104	0.131221	0.00320946	0.0119868	yes	3281	8193	3767	8193
ENSMUSG00000030934	9	Oat	protein_coding	ensembl_havana	chr7:132557478-132576398:-	2870.53	0.315093	0.0787364	1.66194e-05	0.000174382	yes	3282	2392	1963	3282
ENSMUSG00000040455	17	Usp45	protein_coding	ensembl_havana	chr4:21767156-21837872:+	1076.49	0.314813	0.0850505	5.51002e-05	0.000406684	yes	3286	5630	2192	5630
ENSMUSG00000085492	7	Trmt61b	antisense	havana	chr17:71557027-71598755:-	144.598	0.314666	0.134818	0.00378558	0.013762	yes	3289	10977	3902	10977
ENSMUSG00000115379	1	Gm48990	processed_pseudogene	havana	chr14:95285234-95285656:-	358.994	0.314636	0.135547	0.00390141	0.0140096	yes	3290	9049	3918	9049
ENSMUSG00000051256	10	Jagn1	protein_coding	ensembl_havana	chr6:113442569-113448229:+	932.333	0.314486	0.102244	0.000492849	0.00260381	yes	3292	6137	2891	6137
ENSMUSG00000024072	9	Yipf4	protein_coding	ensembl_havana	chr17:74489493-74500277:+	1042.88	0.314471	0.0732958	4.86349e-06	4.60708e-05	yes	3293	5749	1641	5749
ENSMUSG00000083218	2	Gm16425	processed_pseudogene	havana	chr8:19535454-19538583:+	333.231	0.314362	0.131543	0.00332997	0.0113634	yes	3295	9248	3731	9248
ENSMUSG00000024235	11	Map3k8	protein_coding	ensembl_havana	chr18:4331327-4353015:-	2121.82	0.314357	0.101594	0.000465568	0.00234865	yes	3296	3288	2843	3296
ENSMUSG00000073838	10	Tufm	protein_coding	ensembl_havana	chr7:126487361-126490731:+	3534.07	0.314341	0.0710695	2.68396e-06	3.67885e-05	yes	3297	1844	1584	3297
ENSMUSG00000031879	14	Ciao2b	protein_coding	ensembl_havana	chr8:104639838-104641965:-	1056.3	0.314228	0.0984899	0.000341577	0.00193034	yes	3299	5712	2763	5712
ENSMUSG00000022385	11	Gtse1	protein_coding	ensembl_havana	chr15:85859745-85876573:+	3148.07	0.31408	0.0907706	0.000135655	0.00115304	yes	3301	2124	2543	3301
ENSMUSG00000032786	16	Alas1	protein_coding	ensembl_havana	chr9:106233455-106248654:-	1878.36	0.314047	0.0788994	1.83667e-05	0.00014623	yes	3302	3701	1909	3701
ENSMUSG00000055491	14	Pprc1	protein_coding	ensembl_havana	chr19:46044886-46072915:+	5351.33	0.313991	0.0626173	1.52263e-07	2.18075e-06	yes	3303	1054	1151	3303
ENSMUSG00000028986	12	Klhl7	protein_coding	ensembl_havana	chr5:24100605-24160792:+	295.555	0.313972	0.146114	0.00577025	0.0170052	yes	3304	9527	4064	9527
ENSMUSG00000032478	14	Nme6	protein_coding	ensembl_havana	chr9:109832749-109843116:+	375.927	0.313914	0.103767	0.00058152	0.00216204	yes	3305	8930	2807	8930
ENSMUSG00000002968	9	Med25	protein_coding	ensembl_havana	chr7:44876765-44892712:-	2708.48	0.313793	0.0526677	7.58498e-10	1.67213e-08	yes	3307	2557	748	3307
ENSMUSG00000028879	4	Stx12	protein_coding	ensembl_havana	chr4:132853501-132884509:-	1027.97	0.313766	0.0719206	3.54892e-06	3.52284e-05	yes	3308	5804	1573	5804
ENSMUSG00000038335	13	Tsr1	protein_coding	ensembl_havana	chr11:74898071-74909342:+	3905.94	0.313258	0.0792862	2.08918e-05	0.00021366	yes	3314	1600	2014	3314
ENSMUSG00000024622	8	Hmgxb3	protein_coding	ensembl_havana	chr18:61131277-61177050:-	2306.01	0.313026	0.0612088	9.15478e-08	1.75742e-06	yes	3316	3055	1131	3316
ENSMUSG00000040229	11	Gpr34	protein_coding	ensembl_havana	chrX:13632089-13640858:+	82.4183	0.312677	0.209657	0.0188416	0.0518278	yes	3321	11967	5157	11967
ENSMUSG00000106496	1	Gm7733	processed_pseudogene	havana	chr3:35536882-35537800:-	97.7705	0.31253	0.155723	0.00785089	0.0264775	yes	3322	11670	4459	11670
ENSMUSG00000020399	14	Havcr2	protein_coding	ensembl_havana	chr11:46454935-46481255:+	80.5612	0.312223	0.269784	0.0293284	0.0741067	yes	3327	12007	5612	12007
ENSMUSG00000018398	18	Septin8	protein_coding	ensembl_havana	chr11:53519257-53549565:+	1621.1	0.312204	0.0789637	2.08874e-05	0.000140502	yes	3328	4210	1894	4210
ENSMUSG00000026873	9	Phf19	protein_coding	ensembl_havana	chr2:34893757-34914026:-	1302.78	0.312199	0.0678636	1.20238e-06	1.38653e-05	yes	3329	4958	1403	4958
ENSMUSG00000040213	13	Kyat3	protein_coding	ensembl_havana	chr3:142701051-142746870:+	224.593	0.312162	0.1142	0.00140287	0.00588651	yes	3330	10150	3352	10150
ENSMUSG00000115338	2	Pnp	protein_coding	ensembl_havana	chr14:50931082-50965237:+	731.515	0.312123	0.0759262	1.08624e-05	0.000110204	yes	3331	6965	1831	6965
ENSMUSG00000025228	5	Actr1a	protein_coding	ensembl_havana	chr19:46376811-46395748:-	3973.06	0.312086	0.0573527	1.56878e-08	3.49937e-07	yes	3332	1561	969	3332
ENSMUSG00000024800	8	Rpp30	protein_coding	ensembl_havana	chr19:36083716-36104777:+	747.377	0.311909	0.0819769	3.80787e-05	0.000331307	yes	3333	6907	2136	6907
ENSMUSG00000063888	7	Rpl7l1	protein_coding	ensembl_havana	chr17:46773907-46782672:-	5254.19	0.311882	0.0595358	4.77743e-08	9.25695e-07	yes	3334	1078	1063	3334
ENSMUSG00000022099	17	Dmtn	protein_coding	ensembl_havana	chr14:70601263-70636048:-	54.62	0.311065	0.232139	0.0236413	0.0922823	yes	3341	12694	5952	12694
ENSMUSG00000021710	11	Nln	protein_coding	ensembl_havana	chr13:104023057-104109614:-	954.011	0.310896	0.0850833	6.88769e-05	0.000468599	yes	3342	6061	2234	6061
ENSMUSG00000025047	9	Pdcd11	protein_coding	ensembl_havana	chr19:47090768-47131865:+	5195.05	0.310849	0.0979296	0.000374433	0.00265848	yes	3343	1092	2901	3343
ENSMUSG00000081729	1	Hspa9-ps1	processed_pseudogene	havana	chrX:60576946-60578878:-	578.443	0.310791	0.121626	0.00230213	0.0069508	yes	3345	7726	3457	7726
ENSMUSG00000063354	7	Slc39a4	protein_coding	ensembl_havana	chr15:76612383-76617384:-	1348.64	0.310649	0.0863222	8.49824e-05	0.000594684	yes	3349	4843	2312	4843
ENSMUSG00000021569	10	Trip13	protein_coding	ensembl_havana	chr13:73911347-73937784:-	1707.75	0.31051	0.0612966	1.2086e-07	1.6372e-06	yes	3352	4040	1122	4040
ENSMUSG00000027663	12	Zmat3	protein_coding	ensembl_havana	chr3:32334792-32366014:-	3174.12	0.31042	0.138654	0.00495531	0.0245242	yes	3353	2098	4387	4387
ENSMUSG00000025962	15	Fastkd2	protein_coding	ensembl_havana	chr1:63730614-63754655:+	1132.99	0.310387	0.0872763	9.9678e-05	0.000662021	yes	3355	5444	2351	5444
ENSMUSG00000025591	6	Tma16	protein_coding	ensembl_havana	chr8:66473118-66486530:-	509.829	0.310179	0.0935787	0.000235744	0.00128406	yes	3359	8100	2583	8100
ENSMUSG00000022706	16	Mrpl40	protein_coding	ensembl_havana	chr16:18872018-18876862:-	1383.19	0.310017	0.064846	5.13949e-07	6.29002e-06	yes	3360	4738	1275	4738
ENSMUSG00000019854	17	Reps1	protein_coding	ensembl_havana	chr10:18055861-18125155:+	2016.71	0.309632	0.0747988	9.86466e-06	7.01508e-05	yes	3365	3444	1735	3444
ENSMUSG00000111188	1	Gm19709	processed_pseudogene	havana	chr9:38786290-38786771:-	43.7612	0.309568	0.221862	0.0222918	0.0892825	yes	3366	13110	5903	13110
ENSMUSG00000028931	12	Kcnab2	protein_coding	ensembl_havana	chr4:152390742-152477910:-	6608.1	0.309173	0.0642051	4.36889e-07	6.62269e-06	yes	3371	765	1280	3371
ENSMUSG00000020803	3	Txndc17	protein_coding	ensembl_havana	chr11:72207547-72210015:+	1825.92	0.308981	0.113905	0.00154352	0.00587188	yes	3374	3805	3349	3805
ENSMUSG00000022265	7	Ank	protein_coding	ensembl_havana	chr15:27466677-27594909:+	182.179	0.30862	0.1171	0.00191251	0.00702534	yes	3379	10541	3466	10541
ENSMUSG00000048920	8	Fkrp	protein_coding	ensembl_havana	chr7:16809246-16816732:-	1208.35	0.308447	0.0713837	4.5176e-06	4.31891e-05	yes	3383	5220	1626	5220
ENSMUSG00000083734	1	Gm16209	processed_pseudogene	havana	chr8:107037480-107038106:-	666.968	0.308428	0.115507	0.00174537	0.00811732	yes	3384	7268	3548	7268
ENSMUSG00000058355	8	Abce1	protein_coding	ensembl_havana	chr8:79683462-79711740:-	9584.94	0.308229	0.0693737	2.60644e-06	3.24055e-05	yes	3386	438	1561	3386
ENSMUSG00000039220	16	Ppp1r10	protein_coding	ensembl_havana	chr17:35916434-35932283:+	3759.69	0.308084	0.0815648	4.42016e-05	0.000433854	yes	3389	1697	2212	3389
ENSMUSG00000052748	14	Swt1	protein_coding	ensembl_havana	chr1:151367699-151428455:-	781.219	0.307989	0.0706794	3.85236e-06	3.96037e-05	yes	3393	6765	1606	6765
ENSMUSG00000110964	1	Gm20953	processed_pseudogene	havana	chr9:38937489-38940102:-	145.72	0.307969	0.135657	0.00475805	0.0166736	yes	3394	10962	4048	10962
ENSMUSG00000019917	10	Septin10	protein_coding	ensembl_havana	chr10:59141627-59221847:-	112.27	0.307842	0.214171	0.0214267	0.0596553	yes	3395	11442	5347	11442
ENSMUSG00000027132	3	Katnbl1	protein_coding	ensembl_havana	chr2:112379211-112414240:+	436.411	0.307753	0.0935104	0.00026239	0.00140348	yes	3396	8497	2625	8497
ENSMUSG00000028703	14	Lrrc41	protein_coding	ensembl_havana	chr4:116075269-116097043:+	1636.49	0.307615	0.0717426	5.28041e-06	4.40524e-05	yes	3397	4179	1629	4179
ENSMUSG00000036285	10	Noa1	protein_coding	ensembl_havana	chr5:77294182-77310084:-	1206.66	0.307219	0.068509	2.17633e-06	2.35049e-05	yes	3405	5224	1498	5224
ENSMUSG00000024158	17	Hagh	protein_coding	ensembl_havana	chr17:24840143-24864450:+	459.565	0.306958	0.0848296	8.21033e-05	0.000393435	yes	3408	8379	2178	8379
ENSMUSG00000000753	15	Serpinf1	protein_coding	ensembl_havana	chr11:75409769-75422701:-	518.093	0.306645	0.126652	0.00338992	0.0105309	yes	3411	8047	3683	8047
ENSMUSG00000089803	3	Gm10171	processed_pseudogene	havana	chr1:172144274-172144901:-	744.979	0.306624	0.0908964	0.000200096	0.00119077	yes	3412	6918	2554	6918
ENSMUSG00000005371	15	Fbxo11	protein_coding	ensembl_havana	chr17:87990859-88065291:-	2654.42	0.306551	0.080031	3.64207e-05	0.000363953	yes	3413	2623	2163	3413
ENSMUSG00000085666	3	Tdg-ps2	processed_pseudogene	havana	chr10:42054113-42055306:-	221.194	0.306271	0.12431	0.00306576	0.0115359	yes	3417	10183	3739	10183
ENSMUSG00000108702	1	Gm9333	processed_pseudogene	havana	chr7:134660335-134661657:+	1330.47	0.306231	0.100144	0.000573054	0.00300141	yes	3418	4886	2966	4886
ENSMUSG00000051518	8	Rps19bp1	protein_coding	ensembl_havana	chr15:80260615-80264315:-	722.953	0.306069	0.0805551	4.13535e-05	0.000321146	yes	3421	7005	2126	7005
ENSMUSG00000032643	12	Fhl3	protein_coding	ensembl_havana	chr4:124700701-124708611:+	1921.45	0.305972	0.0654434	8.93707e-07	8.59976e-06	yes	3424	3618	1324	3618
ENSMUSG00000031948	14	Kars	protein_coding	ensembl_havana	chr8:111993443-112011323:-	7556.85	0.305774	0.0732034	8.73061e-06	9.94061e-05	yes	3426	626	1809	3426
ENSMUSG00000032171	7	Pin1	protein_coding	ensembl_havana	chr9:20652095-20666584:+	2266.06	0.305571	0.0666721	1.39299e-06	1.35124e-05	yes	3428	3109	1400	3428
ENSMUSG00000025473	16	Adam8	protein_coding	ensembl_havana	chr7:139978932-139992562:-	78.1148	0.305409	0.208906	0.0212537	0.0597305	yes	3431	12064	5351	12064
ENSMUSG00000020741	17	Cluh	protein_coding	ensembl_havana	chr11:74649495-74670847:+	6086.41	0.305304	0.0730688	8.72385e-06	9.46037e-05	yes	3432	863	1801	3432
ENSMUSG00000026361	9	Cdc73	protein_coding	ensembl_havana	chr1:143598800-143702893:-	2528.71	0.305162	0.0927344	0.00027026	0.00199949	yes	3437	2752	2784	3437
ENSMUSG00000002981	10	Clptm1	protein_coding	ensembl_havana	chr7:19631571-19665033:-	4282.52	0.304479	0.0547006	8.33957e-09	1.78592e-07	yes	3445	1425	912	3445
ENSMUSG00000118653	1	AC159819.1	protein_coding	havana	chr9:56437457-56438444:+	7165.66	0.304248	0.0589026	7.60293e-08	1.34846e-06	yes	3451	683	1094	3451
ENSMUSG00000041733	10	Coq5	protein_coding	ensembl_havana	chr5:115279666-115296972:+	911.228	0.304243	0.0728362	8.86324e-06	7.70284e-05	yes	3452	6221	1758	6221
ENSMUSG00000022724	15	Riox2	protein_coding	ensembl_havana	chr16:59471775-59492461:+	2132.35	0.303754	0.0873101	0.000141808	0.000798007	yes	3458	3270	2415	3458
ENSMUSG00000032966	14	Fkbp1a	protein_coding	ensembl_havana	chr2:151542483-151561692:+	7425.6	0.303746	0.050764	7.12903e-10	1.94143e-08	yes	3459	648	756	3459
ENSMUSG00000032215	15	Rsl24d1	protein_coding	ensembl_havana	chr9:73113426-73123333:+	1537.5	0.30374	0.0603469	1.52628e-07	1.72386e-06	yes	3460	4380	1128	4380
ENSMUSG00000049233	7	Apoo-ps	processed_pseudogene	havana	chr13:107414144-107414729:-	179.65	0.303709	0.124758	0.00339882	0.0125376	yes	3462	10570	3814	10570
ENSMUSG00000034432	11	Cops8	protein_coding	ensembl_havana	chr1:90602981-90613341:+	1893.18	0.303682	0.062393	3.55712e-07	3.95594e-06	yes	3464	3665	1222	3665
ENSMUSG00000040495	4	Chrm4	protein_coding	ensembl_havana	chr2:91927249-91928688:+	122.47	0.303624	0.157003	0.0100637	0.0323355	yes	3465	11291	4655	11291
ENSMUSG00000021072	12	Tmx1	protein_coding	ensembl_havana	chr12:70453095-70468040:+	2839.49	0.303593	0.0821428	6.34208e-05	0.000568693	yes	3466	2428	2297	3466
ENSMUSG00000025024	7	Smndc1	protein_coding	ensembl_havana	chr19:53379390-53390578:-	1985.21	0.303444	0.0519492	1.69034e-09	2.9305e-08	yes	3467	3490	783	3490
ENSMUSG00000021890	6	Eaf1	protein_coding	ensembl_havana	chr14:31494399-31509858:+	2573.61	0.303304	0.0607756	1.90958e-07	3.46221e-06	yes	3473	2704	1208	3473
ENSMUSG00000021773	11	Comtd1	protein_coding	ensembl_havana	chr14:21845855-21848977:-	281.968	0.303047	0.102057	0.000781613	0.00313567	yes	3477	9625	2986	9625
ENSMUSG00000041926	15	Rnpep	protein_coding	ensembl_havana	chr1:135262712-135284084:-	2097.91	0.303015	0.0790065	3.70318e-05	0.000271248	yes	3478	3323	2075	3478
ENSMUSG00000001416	13	Cct3	protein_coding	ensembl_havana	chr3:88297116-88321767:+	11380.6	0.302683	0.0473892	5.61995e-11	1.75072e-09	yes	3482	332	622	3482
ENSMUSG00000018334	18	Ksr1	protein_coding	ensembl_havana	chr11:79013440-79146407:-	2133.01	0.302539	0.0924084	0.000294292	0.00157726	yes	3485	3269	2676	3485
ENSMUSG00000040997	14	Abhd4	protein_coding	ensembl_havana	chr14:54254188-54270637:+	1385.5	0.302238	0.123743	0.00339017	0.013551	yes	3487	4728	3888	4728
ENSMUSG00000085893	1	Gm12091	processed_pseudogene	havana	chr11:29601784-29602613:-	71.9844	0.302159	0.182823	0.0166136	0.0467321	yes	3489	12200	5043	12200
ENSMUSG00000032000	17	Birc3	protein_coding	ensembl_havana	chr9:7848699-7873186:-	2852.82	0.302048	0.065161	1.12412e-06	1.70555e-05	yes	3493	2414	1431	3493
ENSMUSG00000003868	14	Ruvbl2	protein_coding	ensembl_havana	chr7:45421760-45438096:-	4784.9	0.301921	0.067185	2.19242e-06	2.40376e-05	yes	3494	1230	1503	3494
ENSMUSG00000028601	18	Echdc2	protein_coding	ensembl_havana	chr4:108165437-108179308:+	74.0414	0.301775	0.283286	0.0356223	0.090428	yes	3495	12153	5924	12153
ENSMUSG00000020658	10	Efr3b	protein_coding	ensembl_havana	chr12:3962554-4038915:-	62.4857	0.301719	0.199	0.0204965	0.0858947	yes	3496	12470	5856	12470
ENSMUSG00000042719	17	Naa25	protein_coding	ensembl_havana	chr5:121397936-121444378:+	2868.75	0.301689	0.0807751	5.56447e-05	0.000508709	yes	3497	2396	2253	3497
ENSMUSG00000065979	12	Cpped1	protein_coding	ensembl_havana	chr16:11803721-11909445:-	563.762	0.301456	0.0972972	0.000531169	0.00216351	yes	3502	7794	2809	7794
ENSMUSG00000022421	19	Nptxr	protein_coding	ensembl_havana	chr15:79786351-79804766:-	119.042	0.301442	0.164369	0.0123911	0.0383893	yes	3504	11351	4826	11351
ENSMUSG00000113651	1	Gm4900	processed_pseudogene	havana	chr13:3138485-3140112:-	619.206	0.301139	0.0762079	2.36091e-05	0.000185823	yes	3511	7510	1975	7510
ENSMUSG00000074182	8	Znhit6	protein_coding	ensembl_havana	chr3:145576205-145604795:+	792.563	0.301132	0.0742413	1.53012e-05	0.000127331	yes	3512	6724	1868	6724
ENSMUSG00000016257	15	Prelid3b	protein_coding	ensembl_havana	chr2:174465067-174473081:-	3231.39	0.300959	0.0666866	2.02388e-06	2.23833e-05	yes	3514	2055	1491	3514
ENSMUSG00000068039	13	Tcp1	protein_coding	ensembl_havana	chr17:12915701-12925067:+	19673.4	0.300818	0.0482905	1.57841e-10	4.78099e-09	yes	3515	121	680	3515
ENSMUSG00000083397	1	Gm5466	processed_pseudogene	havana	chr2:181896823-181898712:+	153.177	0.300612	0.165586	0.0129263	0.0395462	yes	3520	10871	4866	10871
ENSMUSG00000039782	15	Cpeb2	protein_coding	ensembl_havana	chr5:43233170-43289724:+	105.354	0.300535	0.171152	0.0143219	0.0431618	yes	3521	11541	4963	11541
ENSMUSG00000027597	15	Ahcy	protein_coding	ensembl_havana	chr2:155059310-155074497:-	5853.36	0.300344	0.0600156	1.82754e-07	3.13946e-06	yes	3527	922	1198	3527
ENSMUSG00000027374	12	Mrps5	protein_coding	ensembl_havana	chr2:127587222-127606829:+	1562.46	0.300341	0.0753478	2.06453e-05	0.000139154	yes	3528	4325	1889	4325
ENSMUSG00000115662	1	Gm7232	processed_pseudogene	havana	chr14:92602458-92604397:-	8493.82	0.300299	0.0549133	1.50535e-08	3.06892e-07	yes	3531	525	958	3531
ENSMUSG00000062937	7	Mtap	protein_coding	ensembl_havana	chr4:89137122-89181081:+	1894.28	0.300292	0.0712832	7.89383e-06	6.92708e-05	yes	3533	3661	1732	3661
ENSMUSG00000023143	10	Nagpa	protein_coding	ensembl_havana	chr16:5195289-5204012:-	678.25	0.300279	0.0839195	0.00010228	0.000710121	yes	3534	7210	2377	7210
ENSMUSG00000039987	15	Phtf2	protein_coding	ensembl_havana	chr5:20758663-20882124:-	1130.46	0.300152	0.0872474	0.000169199	0.00104663	yes	3537	5458	2513	5458
ENSMUSG00000023286	16	Ube2j2	protein_coding	ensembl_havana	chr4:155943831-155959604:+	1697.79	0.30014	0.054334	1.10325e-08	1.56522e-07	yes	3539	4057	898	4057
ENSMUSG00000118332	1	Fam220a	protein_coding	ensembl_havana	chr5:143548706-143564531:+	51.9206	0.299676	0.196233	0.020642	0.0672855	yes	3544	12786	5485	12786
ENSMUSG00000045503	16	Sys1	protein_coding	ensembl_havana	chr2:164456964-164479638:+	561.342	0.299649	0.0846469	0.000118522	0.000702136	yes	3545	7807	2371	7807
ENSMUSG00000004936	8	Map2k1	protein_coding	ensembl_havana	chr9:64185770-64253631:-	3314.21	0.299516	0.0878795	0.000190799	0.00154577	yes	3547	1985	2668	3547
ENSMUSG00000029500	16	Pgam5	protein_coding	ensembl_havana	chr5:110259130-110269913:-	1469.97	0.299383	0.0533758	6.83928e-09	1.18663e-07	yes	3549	4528	876	4528
ENSMUSG00000013846	10	St3gal1	protein_coding	ensembl_havana	chr15:67102875-67176830:-	5608.81	0.29878	0.0944735	0.000443859	0.00292207	yes	3552	990	2948	3552
ENSMUSG00000020413	11	Hus1	protein_coding	ensembl_havana	chr11:8993137-9011191:-	1029.23	0.298508	0.0670013	2.70686e-06	2.74633e-05	yes	3557	5800	1538	5800
ENSMUSG00000056708	5	Ier5	protein_coding	ensembl_havana	chr1:155096361-155099636:-	1598.89	0.29847	0.0908971	0.000297251	0.00151696	yes	3559	4262	2663	4262
ENSMUSG00000031984	8	2810004N23Rik	protein_coding	ensembl_havana	chr8:124836945-124863120:-	1530.26	0.298101	0.0598944	2.14641e-07	2.50171e-06	yes	3563	4398	1166	4398
ENSMUSG00000025132	13	Arhgdia	protein_coding	ensembl_havana	chr11:120578104-120581624:-	25648.9	0.298005	0.0611745	3.672e-07	5.68273e-06	yes	3564	76	1262	3564
ENSMUSG00000020692	14	Nle1	protein_coding	ensembl_havana	chr11:82900768-82908411:-	1269.44	0.29792	0.0848177	0.000133394	0.000834334	yes	3566	5045	2430	5045
ENSMUSG00000039361	11	Picalm	protein_coding	ensembl_havana	chr7:90130213-90213465:+	4683.52	0.297879	0.0930412	0.000394025	0.00229671	yes	3568	1263	2829	3568
ENSMUSG00000034663	13	Bmp2k	protein_coding	ensembl_havana	chr5:96997689-97091867:+	526.127	0.297763	0.117998	0.00291205	0.011031	yes	3571	8007	3708	8007
ENSMUSG00000031954	6	Cfdp1	protein_coding	ensembl_havana	chr8:111768491-111854291:-	3381.97	0.297648	0.0688991	5.03864e-06	6.37882e-05	yes	3572	1938	1715	3572
ENSMUSG00000030397	11	Mark4	protein_coding	ensembl_havana	chr7:19424775-19458821:-	1148.82	0.297624	0.0833335	0.000107701	0.000729676	yes	3573	5390	2388	5390
ENSMUSG00000020549	14	Elac2	protein_coding	ensembl_havana	chr11:64979038-65002069:+	2239.35	0.297383	0.0633715	8.91191e-07	8.58852e-06	yes	3578	3136	1322	3578
ENSMUSG00000037197	11	Rbm17	protein_coding	ensembl_havana	chr2:11585437-11604153:-	3979.84	0.297321	0.0830174	0.000104112	0.000875624	yes	3579	1556	2449	3579
ENSMUSG00000024521	8	Pmaip1	protein_coding	ensembl_havana	chr18:66458533-66465565:+	762.663	0.297227	0.106954	0.00146423	0.00663365	yes	3581	6844	3431	6844
ENSMUSG00000030835	6	Nomo1	protein_coding	ensembl_havana	chr7:46033698-46084212:+	4164.83	0.297167	0.091348	0.000334069	0.00229341	yes	3582	1467	2825	3582
ENSMUSG00000037531	8	Mrpl47	protein_coding	ensembl_havana	chr3:32725397-32737605:-	678.663	0.297029	0.0805242	6.96577e-05	0.000510064	yes	3584	7205	2254	7205
ENSMUSG00000040167	16	Ikzf5	protein_coding	ensembl_havana	chr7:131388652-131410521:-	1104.54	0.296989	0.0720878	1.21595e-05	0.000107795	yes	3586	5534	1825	5534
ENSMUSG00000025366	8	Esyt1	protein_coding	ensembl_havana	chr10:128509965-128525871:-	11354.3	0.296555	0.0714876	1.0806e-05	0.000114575	yes	3591	335	1842	3591
ENSMUSG00000031545	6	Gpat4	protein_coding	ensembl_havana	chr8:23171265-23208346:-	2906.84	0.296448	0.0524776	5.56894e-09	1.36014e-07	yes	3592	2354	885	3592
ENSMUSG00000100615	1	Gm5511	processed_pseudogene	havana	chr19:11438031-11438832:+	2742.3	0.296157	0.114927	0.00258094	0.0143508	yes	3599	2527	3939	3939
ENSMUSG00000048538	7	Gm9826	processed_pseudogene	ensembl_havana	chr1:7177739-7179037:+	1084.73	0.296116	0.0685584	5.13165e-06	4.74135e-05	yes	3602	5599	1645	5599
ENSMUSG00000003421	13	Nosip	protein_coding	ensembl_havana	chr7:45062429-45078210:+	1768.57	0.29601	0.0711578	1.03342e-05	7.95257e-05	yes	3604	3922	1766	3922
ENSMUSG00000032078	17	Zpr1	protein_coding	ensembl_havana	chr9:46273064-46282643:+	2111.54	0.295894	0.0742889	2.18253e-05	0.000141885	yes	3606	3300	1898	3606
ENSMUSG00000037278	9	Tmem97	protein_coding	ensembl_havana	chr11:78541817-78550777:-	1782.62	0.29581	0.0829554	0.000111961	0.000597001	yes	3608	3888	2314	3888
ENSMUSG00000062007	13	Hsh2d	protein_coding	ensembl_havana	chr8:72189638-72201527:+	181.51	0.295565	0.133019	0.00614806	0.0188618	yes	3610	10553	4150	10553
ENSMUSG00000090626	9	Tex9	protein_coding	ensembl_havana	chr9:72450394-72492212:-	234.631	0.295297	0.113208	0.00239698	0.00853652	yes	3612	10055	3575	10055
ENSMUSG00000019849	11	Prep	protein_coding	ensembl_havana	chr10:45067203-45167198:+	2993.34	0.29526	0.0946463	0.000529685	0.00295581	yes	3613	2266	2955	3613
ENSMUSG00000022557	11	Bop1	protein_coding	ensembl_havana	chr15:76452989-76477277:-	4499.6	0.295132	0.0581723	1.33948e-07	1.93583e-06	yes	3618	1329	1141	3618
ENSMUSG00000024912	6	Fosl1	protein_coding	ensembl_havana	chr19:5447547-5455946:+	156.905	0.295102	0.137569	0.00730495	0.0237887	yes	3619	10839	4356	10839
ENSMUSG00000006262	15	Mob1b	protein_coding	ensembl_havana	chr5:88720855-88764220:+	1501.01	0.295054	0.058967	1.92391e-07	2.50567e-06	yes	3620	4465	1167	4465
ENSMUSG00000024277	14	Mapre2	protein_coding	ensembl_havana	chr18:23752333-23893861:+	5459.87	0.294788	0.098134	0.000768254	0.00488541	yes	3626	1026	3239	3626
ENSMUSG00000033735	9	Spr	protein_coding	ensembl_havana	chr6:85130176-85137766:-	993.959	0.294772	0.069485	7.30676e-06	6.60748e-05	yes	3627	5909	1719	5909
ENSMUSG00000041153	9	Osgin2	protein_coding	ensembl_havana	chr4:15997121-16013888:-	361.951	0.294713	0.0932788	0.000467853	0.00193529	yes	3629	9025	2765	9025
ENSMUSG00000095762	1	Gm16378	processed_pseudogene	ensembl_havana	chr8:122841731-122842072:+	117.683	0.294623	0.153413	0.011494	0.0328623	yes	3630	11367	4675	11367
ENSMUSG00000057506	5	Bloc1s2	protein_coding	ensembl_havana	chr19:44139246-44146446:-	770.238	0.294434	0.0877484	0.000241868	0.00166812	yes	3631	6810	2695	6810
ENSMUSG00000054226	13	Tprkb	protein_coding	ensembl_havana	chr6:85911865-85930284:+	933.82	0.294346	0.0756272	3.21163e-05	0.000252869	yes	3634	6133	2054	6133
ENSMUSG00000073409	12	H2-Q6	protein_coding	ensembl_havana	chr17:35424850-35430055:+	592.929	0.294204	0.175343	0.0175183	0.0526683	yes	3638	7649	5170	7649
ENSMUSG00000023961	16	Enpp4	protein_coding	ensembl_havana	chr17:44096308-44105809:-	169.251	0.294088	0.175466	0.017593	0.0425846	yes	3641	10685	4949	10685
ENSMUSG00000081232	3	Gm14373	processed_pseudogene	havana	chrX:5699727-5701884:-	476.102	0.294029	0.119389	0.00354411	0.0129783	yes	3645	8280	3842	8280
ENSMUSG00000079343	4	C1s2	protein_coding	ensembl_havana	chr6:124624625-124636085:-	114.52	0.293593	0.176768	0.0181201	0.050164	yes	3648	11416	5123	11416
ENSMUSG00000022434	8	Fam118a	protein_coding	ensembl_havana	chr15:85028948-85062830:+	383.717	0.293538	0.0921578	0.000435144	0.00168313	yes	3649	8865	2699	8865
ENSMUSG00000027349	5	Fam98b	protein_coding	ensembl_havana	chr2:117249739-117271540:+	2033.22	0.293405	0.0860464	0.000201826	0.00120013	yes	3653	3409	2556	3653
ENSMUSG00000026675	12	Hsd17b7	protein_coding	ensembl_havana	chr1:169949535-169969241:-	2209.64	0.293075	0.0792287	6.95573e-05	0.000393695	yes	3655	3170	2180	3655
ENSMUSG00000026926	14	Pmpca	protein_coding	ensembl_havana	chr2:26389339-26397122:+	4277.6	0.293046	0.0590114	2.37752e-07	3.80608e-06	yes	3657	1426	1220	3657
ENSMUSG00000005312	15	Ubqln1	protein_coding	ensembl_havana	chr13:58176156-58215653:-	4939.69	0.292854	0.0737104	2.34054e-05	0.000224156	yes	3662	1186	2026	3662
ENSMUSG00000082087	4	Gm12138	processed_pseudogene	ensembl_havana	chr11:40672906-40673856:-	215.514	0.29276	0.134991	0.00713859	0.0203413	yes	3666	10221	4204	10221
ENSMUSG00000083087	1	Gm11249	processed_pseudogene	havana	chr4:67930881-67931739:+	2409.52	0.292723	0.0858624	0.000203661	0.00156933	yes	3668	2893	2673	3668
ENSMUSG00000036026	15	Tmem63b	protein_coding	ensembl_havana	chr17:45660171-45686905:-	896.815	0.292715	0.0920808	0.000447985	0.002572	yes	3669	6284	2875	6284
ENSMUSG00000067212	8	H2-T23	protein_coding	ensembl_havana	chr17:36029773-36032855:-	3041.83	0.292635	0.0653063	2.53683e-06	3.33876e-05	yes	3672	2224	1565	3672
ENSMUSG00000095567	8	Noc2l	protein_coding	ensembl_havana	chr4:156235919-156247616:+	9194.91	0.292337	0.060775	5.24373e-07	6.73428e-06	yes	3675	463	1284	3675
ENSMUSG00000063273	11	Naa15	protein_coding	ensembl_havana	chr3:51415148-51476507:+	6466.9	0.292138	0.0867587	0.000237471	0.00171204	yes	3678	787	2709	3678
ENSMUSG00000029701	15	Rbm28	protein_coding	ensembl_havana	chr6:29123576-29165006:-	3590.01	0.292113	0.0704021	1.122e-05	0.000131132	yes	3680	1804	1874	3680
ENSMUSG00000010914	10	Pdhx	protein_coding	ensembl_havana	chr2:103021075-103073513:-	723.797	0.291959	0.0811577	0.000103376	0.000716525	yes	3682	7000	2382	7000
ENSMUSG00000029426	8	Scarb2	protein_coding	ensembl_havana	chr5:92441314-92506833:-	974.577	0.2915	0.0664989	4.00604e-06	4.02485e-05	yes	3688	5982	1608	5982
ENSMUSG00000020547	5	Bzw2	protein_coding	ensembl_havana	chr12:36091835-36158080:-	3020.42	0.291394	0.0757309	3.94583e-05	0.000307351	yes	3690	2243	2117	3690
ENSMUSG00000017831	8	Rab5a	protein_coding	ensembl_havana	chr17:53479234-53507680:+	1420.12	0.291347	0.0759671	4.15088e-05	0.000305515	yes	3691	4656	2112	4656
ENSMUSG00000020021	4	Fgd6	protein_coding	ensembl_havana	chr10:94036001-94145339:+	509.603	0.291294	0.204654	0.0261275	0.0664048	yes	3693	8104	5467	8104
ENSMUSG00000034266	6	Batf	protein_coding	ensembl_havana	chr12:85686669-85709087:+	3780.36	0.291242	0.129014	0.00597138	0.0287566	yes	3695	1684	4548	4548
ENSMUSG00000024824	7	Rad9a	protein_coding	ensembl_havana	chr19:4195196-4201662:-	1424.74	0.29089	0.0783962	6.79659e-05	0.000472716	yes	3701	4643	2235	4643
ENSMUSG00000079834	2	Tmlhe	protein_coding	ensembl	chrX_GL456233_random:159647-334183:+	241.353	0.290815	0.121554	0.00437089	0.0134774	yes	3703	9997	3885	9997
ENSMUSG00000081476	1	Itpa-ps1	processed_pseudogene	havana	chr2:94384502-94385098:-	309.908	0.290637	0.103819	0.00148258	0.00539333	yes	3707	9418	3293	9418
ENSMUSG00000025940	6	Tmem70	protein_coding	ensembl_havana	chr1:16665207-16678275:+	1006.31	0.290528	0.080232	9.58952e-05	0.000640124	yes	3709	5864	2339	5864
ENSMUSG00000073775	4	Kti12	protein_coding	ensembl_havana	chr4:108847785-108849413:+	1323.17	0.289786	0.0698142	1.13812e-05	8.54378e-05	yes	3718	4915	1778	4915
ENSMUSG00000086229	3	Gm4887	processed_pseudogene	ensembl_havana	chr7:104821204-104822256:+	121.657	0.289686	0.153649	0.0129998	0.0399946	yes	3722	11307	4887	11307
ENSMUSG00000021532	11	Fastkd3	protein_coding	ensembl_havana	chr13:68582234-68592338:+	1408.94	0.289542	0.0836897	0.000175401	0.00108497	yes	3725	4677	2524	4677
ENSMUSG00000030138	8	Bms1	protein_coding	ensembl_havana	chr6:118383381-118419474:-	5125.45	0.289235	0.101666	0.00131761	0.00771076	yes	3728	1110	3519	3728
ENSMUSG00000001082	12	Mfsd10	protein_coding	ensembl_havana	chr5:34633642-34637212:-	1936.97	0.28922	0.0982218	0.000977503	0.00399143	yes	3729	3585	3120	3729
ENSMUSG00000039640	7	Mrpl12	protein_coding	ensembl_havana	chr11:120484613-120489065:+	2939.88	0.289204	0.0787337	7.96929e-05	0.000725171	yes	3730	2323	2386	3730
ENSMUSG00000027782	10	Kpna4	protein_coding	ensembl_havana	chr3:69067149-69127113:-	4961.46	0.289202	0.0681769	7.69668e-06	7.28989e-05	yes	3731	1171	1741	3731
ENSMUSG00000066324	2	Impad1	protein_coding	ensembl_havana	chr4:4762484-4793355:-	1959.74	0.289157	0.0590331	3.46883e-07	4.28636e-06	yes	3732	3543	1230	3732
ENSMUSG00000016946	6	Kctd5	protein_coding	ensembl_havana	chr17:24047734-24073485:-	974.593	0.289152	0.0713418	1.73535e-05	0.000142613	yes	3733	5981	1899	5981
ENSMUSG00000007739	10	Cct4	protein_coding	ensembl_havana	chr11:22990519-23003780:+	12019.9	0.289035	0.0572355	1.59596e-07	2.63831e-06	yes	3735	306	1174	3735
ENSMUSG00000021366	8	Hivep1	protein_coding	ensembl_havana	chr13:42052021-42192537:+	3873.25	0.288877	0.101677	0.00133749	0.00817537	yes	3739	1628	3552	3739
ENSMUSG00000013150	15	Gfod2	protein_coding	ensembl_havana	chr8:105713854-105758664:-	187.84	0.288625	0.125596	0.00560614	0.0160785	yes	3743	10504	4018	10504
ENSMUSG00000025933	15	Tmem14a	protein_coding	ensembl_havana	chr1:21218575-21230167:+	84.0451	0.288581	0.179484	0.0208269	0.0535853	yes	3744	11937	5195	11937
ENSMUSG00000083311	3	Gm5643	processed_pseudogene	havana	chrX:142297565-142298530:+	2324.48	0.288544	0.0804472	0.000111146	0.000929092	yes	3746	3026	2464	3746
ENSMUSG00000039304	11	Tnfsf10	protein_coding	ensembl_havana	chr3:27317028-27342427:+	2324.72	0.288462	0.122569	0.00493009	0.023403	yes	3747	3024	4339	4339
ENSMUSG00000081132	1	Gm13744	processed_pseudogene	havana	chr2:87559920-87560769:-	62.5288	0.288358	0.198296	0.0259211	0.0806609	yes	3750	12468	5746	12468
ENSMUSG00000030689	15	Ino80e	protein_coding	ensembl_havana	chr7:126850960-126862377:-	3100.89	0.287758	0.0610126	8.65121e-07	1.0536e-05	yes	3760	2164	1354	3760
ENSMUSG00000033819	16	Ppp1r16a	protein_coding	ensembl_havana	chr15:76671615-76694919:+	877.885	0.287625	0.0702344	1.47209e-05	0.000120615	yes	3764	6365	1855	6365
ENSMUSG00000027787	14	Nmd3	protein_coding	ensembl_havana	chr3:69721985-69756373:+	1947.34	0.287474	0.059686	5.30048e-07	5.99525e-06	yes	3766	3562	1268	3766
ENSMUSG00000026721	16	Rabgap1l	protein_coding	ensembl_havana	chr1:160219174-160793211:-	2336.3	0.287315	0.0802768	0.000115713	0.00100085	yes	3769	3011	2499	3769
ENSMUSG00000022565	15	Plec	protein_coding	ensembl_havana	chr15:76170974-76232574:-	5336.05	0.287213	0.145491	0.0113375	0.0463979	yes	3770	1057	5033	5033
ENSMUSG00000026020	9	Nop58	protein_coding	ensembl_havana	chr1:59684971-59719044:+	7710.47	0.286906	0.0676567	7.90079e-06	8.66403e-05	yes	3775	600	1781	3775
ENSMUSG00000038374	10	Rbm8a	protein_coding	ensembl_havana	chr3:96629933-96633791:+	3328.37	0.28686	0.08434	0.000221761	0.00176616	yes	3777	1971	2713	3777
ENSMUSG00000018697	14	Aatf	protein_coding	ensembl_havana	chr11:84422855-84513522:-	1536	0.286645	0.0764488	6.07796e-05	0.000348651	yes	3779	4383	2151	4383
ENSMUSG00000020495	13	Smg8	protein_coding	ensembl_havana	chr11:87077732-87086774:-	1125.21	0.286557	0.0832756	0.000192978	0.00118073	yes	3780	5477	2552	5477
ENSMUSG00000024048	15	Myl12a	protein_coding	ensembl_havana	chr17:70993656-71002878:-	3739.19	0.286111	0.0536577	3.62388e-08	7.21174e-07	yes	3788	1714	1035	3788
ENSMUSG00000007415	15	Gatad1	protein_coding	ensembl_havana	chr5:3632932-3657185:-	2025.81	0.286032	0.0780478	8.47379e-05	0.000468233	yes	3789	3424	2233	3789
ENSMUSG00000030145	14	Zfp248	protein_coding	ensembl_havana	chr6:118427319-118455528:-	161.768	0.28601	0.128723	0.00686743	0.023513	yes	3790	10769	4348	10769
ENSMUSG00000026577	13	Blzf1	protein_coding	ensembl_havana	chr1:164289800-164307489:-	662.426	0.285796	0.0998023	0.00129186	0.00588651	yes	3794	7290	3352	7290
ENSMUSG00000028948	16	Nol9	protein_coding	ensembl_havana	chr4:152039321-152061494:+	3629.34	0.285757	0.0704167	1.75134e-05	0.000191848	yes	3796	1777	1982	3796
ENSMUSG00000078812	10	Eif5a	protein_coding	ensembl_havana	chr11:69916714-69921958:-	40744.9	0.285715	0.0473352	6.01873e-10	1.3577e-08	yes	3799	42	730	3799
ENSMUSG00000005846	12	Rsl1d1	protein_coding	ensembl_havana	chr16:11192970-11203331:-	7274.79	0.285704	0.056847	1.8596e-07	3.03924e-06	yes	3800	663	1194	3800
ENSMUSG00000024909	15	Efemp2	protein_coding	ensembl_havana	chr19:5473954-5482517:+	76.8074	0.285648	0.229556	0.0344731	0.0872633	yes	3802	12098	5880	12098
ENSMUSG00000112218	1	Gm18726	processed_pseudogene	havana	chr12:32710161-32712532:+	153.094	0.285488	0.136829	0.00924337	0.0300185	yes	3803	10873	4584	10873
ENSMUSG00000037944	8	Ccr7	protein_coding	ensembl_havana	chr11:99144196-99155077:-	2366.55	0.285488	0.164706	0.017756	0.0668109	yes	3804	2970	5474	5474
ENSMUSG00000069114	8	Zbtb10	protein_coding	ensembl_havana	chr3:9250602-9285333:+	129.473	0.28543	0.137712	0.00951579	0.0307089	yes	3805	11184	4613	11184
ENSMUSG00000030759	16	Far1	protein_coding	ensembl_havana	chr7:113513834-113571511:+	4728.7	0.2854	0.0689711	1.25066e-05	0.000129699	yes	3806	1249	1871	3806
ENSMUSG00000039756	12	Dnttip2	protein_coding	ensembl_havana	chr3:122274388-122285271:+	2997.21	0.285362	0.0690202	1.27003e-05	0.000145863	yes	3808	2264	1906	3808
ENSMUSG00000083725	1	Gm11865	processed_pseudogene	havana	chr4:16246269-16249514:+	183.656	0.285116	0.115406	0.00383685	0.0121594	yes	3816	10530	3780	10530
ENSMUSG00000031403	14	Dkc1	protein_coding	ensembl_havana	chrX:75095854-75109777:+	5546.7	0.284992	0.0711542	2.19973e-05	0.000213512	yes	3819	1005	2012	3819
ENSMUSG00000027082	15	Tfpi	protein_coding	ensembl_havana	chr2:84432855-84476775:-	229.108	0.284773	0.138217	0.00983312	0.024937	yes	3823	10102	4402	10102
ENSMUSG00000032374	14	Plod2	protein_coding	ensembl_havana	chr9:92542223-92608428:+	521.888	0.284707	0.155371	0.0151531	0.0425521	yes	3826	8035	4948	8035
ENSMUSG00000073131	12	Vma21	protein_coding	ensembl_havana	chrX:71815924-71839757:+	830.654	0.284663	0.0952879	0.000897079	0.00511627	yes	3828	6578	3259	6578
ENSMUSG00000017837	12	Nkiras2	protein_coding	ensembl_havana	chr11:100619244-100627607:+	994.551	0.284544	0.0756106	5.8703e-05	0.000416641	yes	3833	5905	2200	5905
ENSMUSG00000029672	16	Fam3c	protein_coding	ensembl_havana	chr6:22306520-22356243:-	1249.59	0.284476	0.062957	2.28671e-06	2.32167e-05	yes	3834	5091	1497	5091
ENSMUSG00000089829	2	Gm16565	processed_transcript	havana	chr1:165781075-165789367:+	82.5821	0.284226	0.21998	0.0331545	0.0846597	yes	3841	11964	5830	11964
ENSMUSG00000072621	13	Slfn10-ps	transcribed_unprocessed_pseudogene	ensembl_havana	chr11:83028130-83040042:-	870.163	0.284196	0.106117	0.00223594	0.00938516	yes	3843	6392	3621	6392
ENSMUSG00000031146	6	Plp2	protein_coding	ensembl_havana	chrX:7667941-7671390:-	4764.09	0.284113	0.0764406	7.06292e-05	0.000515378	yes	3845	1236	2258	3845
ENSMUSG00000007207	10	Stx1a	protein_coding	ensembl_havana	chr5:135023482-135051100:+	172.074	0.284002	0.153877	0.0149279	0.0373175	yes	3847	10656	4792	10656
ENSMUSG00000038299	16	Wdr36	protein_coding	ensembl_havana	chr18:32837225-32867594:+	3020.01	0.283929	0.0621375	1.80931e-06	2.6018e-05	yes	3849	2244	1523	3849
ENSMUSG00000039130	18	Zc3hc1	protein_coding	ensembl_havana	chr6:30366380-30391028:-	1322.98	0.283885	0.0814994	0.00016992	0.00105411	yes	3851	4916	2517	4916
ENSMUSG00000047719	2	Ubiad1	protein_coding	ensembl_havana	chr4:148434495-148444771:-	1233.81	0.283854	0.0973291	0.00112436	0.00522121	yes	3853	5146	3273	5146
ENSMUSG00000057335	11	Cep170	protein_coding	ensembl_havana	chr1:176733653-176814067:-	1803.86	0.283813	0.118883	0.00478437	0.0161661	yes	3854	3850	4022	4022
ENSMUSG00000020358	17	Hnrnpab	protein_coding	ensembl_havana	chr11:51600100-51606847:-	28367.1	0.28376	0.095323	0.00093532	0.00576277	yes	3855	60	3343	3855
ENSMUSG00000078249	5	Hmga1b	protein_coding	ensembl_havana	chr11:120762794-120764419:+	5101.93	0.283657	0.0548598	8.84691e-08	1.5423e-06	yes	3856	1116	1111	3856
ENSMUSG00000114184	1	Gm7143	processed_pseudogene	havana	chr12:102866631-102867489:-	218.808	0.283605	0.129585	0.00759773	0.0214304	yes	3857	10202	4247	10202
ENSMUSG00000025066	10	Sfr1	protein_coding	ensembl_havana	chr19:47731682-47735588:+	4006.77	0.283182	0.0785691	0.000109402	0.000916372	yes	3862	1542	2459	3862
ENSMUSG00000025226	11	Fbxl15	protein_coding	ensembl	chr19:46328184-46330446:+	208.622	0.2831	0.14359	0.0119533	0.0326235	yes	3863	10291	4664	10291
ENSMUSG00000046707	9	Csnk2a2	protein_coding	ensembl_havana	chr8:95446096-95490039:-	2975.86	0.283089	0.0612564	1.42318e-06	2.10753e-05	yes	3864	2285	1479	3864
ENSMUSG00000028869	13	Gnl2	protein_coding	ensembl_havana	chr4:125016585-125055380:+	3227.88	0.283025	0.0666696	8.0089e-06	7.5484e-05	yes	3866	2060	1749	3866
ENSMUSG00000059895	13	Ptp4a3	protein_coding	ensembl_havana	chr15:73723145-73758766:+	3208.26	0.28301	0.110524	0.00310993	0.0168057	yes	3867	2075	4053	4053
ENSMUSG00000115070	1	Gm4740	processed_pseudogene	havana	chr15:38990234-38992007:+	80.7571	0.283009	0.169871	0.0203453	0.0550985	yes	3868	12000	5238	12000
ENSMUSG00000021009	15	Ptpn21	protein_coding	ensembl_havana	chr12:98676741-98737405:-	220.588	0.283004	0.139979	0.0108466	0.0326909	yes	3869	10192	4668	10192
ENSMUSG00000021079	16	Timm9	protein_coding	ensembl_havana	chr12:71123173-71136684:-	791.76	0.28253	0.0986487	0.00133364	0.0064552	yes	3876	6728	3411	6728
ENSMUSG00000028990	13	Lzic	protein_coding	ensembl_havana	chr4:149485229-149496668:+	1294.18	0.282219	0.073029	4.01061e-05	0.000290685	yes	3882	4981	2097	4981
ENSMUSG00000035614	11	Togaram1	protein_coding	ensembl_havana	chr12:64965804-65022573:+	1009.22	0.282194	0.101059	0.00165147	0.00736761	yes	3883	5851	3498	5851
ENSMUSG00000022761	12	Lztr1	protein_coding	ensembl_havana	chr16:17508688-17526333:+	2495.38	0.282116	0.0552617	1.26664e-07	2.25294e-06	yes	3884	2794	1158	3884
ENSMUSG00000013736	16	Trnt1	protein_coding	ensembl_havana	chr6:106769120-106782474:+	1907.49	0.281958	0.0751402	6.26854e-05	0.000391679	yes	3885	3641	2175	3885
ENSMUSG00000070544	6	Top1	protein_coding	ensembl_havana	chr2:160645888-160722764:+	7122.9	0.281913	0.108985	0.0029358	0.0145085	yes	3886	692	3952	3952
ENSMUSG00000068744	12	Psrc1	protein_coding	ensembl_havana	chr3:108383839-108388231:+	2695.27	0.281868	0.103822	0.00206701	0.0119293	yes	3887	2579	3762	3887
ENSMUSG00000000531	5	Grasp	protein_coding	ensembl_havana	chr15:101224188-101232756:+	87.6539	0.281751	0.181904	0.0245531	0.0670388	yes	3889	11868	5476	11868
ENSMUSG00000024335	20	Brd2	protein_coding	ensembl_havana	chr17:34112023-34122634:-	10603.3	0.281684	0.0688254	1.56715e-05	0.000157634	yes	3890	369	1929	3890
ENSMUSG00000022407	10	Adsl	protein_coding	ensembl_havana	chr15:80948490-80970946:+	4268.7	0.281469	0.0522177	2.73109e-08	5.23118e-07	yes	3891	1429	1013	3891
ENSMUSG00000021013	16	Ttc8	protein_coding	ensembl_havana	chr12:98920574-98983238:+	70.5787	0.281415	0.187534	0.0263511	0.0707457	yes	3895	12246	5545	12246
ENSMUSG00000006740	14	Kif5b	protein_coding	ensembl_havana	chr18:6201002-6242174:-	4924.36	0.281272	0.0901184	0.000605923	0.00331395	yes	3897	1190	3015	3897
ENSMUSG00000035561	5	Aldh1b1	protein_coding	ensembl_havana	chr4:45799022-45804604:+	74.5577	0.281163	0.203337	0.0307734	0.073532	yes	3900	12139	5593	12139
ENSMUSG00000005897	14	Nr2c1	protein_coding	ensembl_havana	chr10:94148023-94197211:+	330.11	0.281079	0.10753	0.00275257	0.00859059	yes	3901	9273	3577	9273
ENSMUSG00000030983	4	Bccip	protein_coding	ensembl_havana	chr7:133709333-133721145:+	2012.71	0.28104	0.05775	4.35514e-07	4.76929e-06	yes	3904	3449	1241	3904
ENSMUSG00000034853	16	Acot11	protein_coding	ensembl_havana	chr4:106744555-106804998:-	192.338	0.280952	0.142637	0.0122993	0.0299596	yes	3907	10462	4583	10462
ENSMUSG00000005917	15	Otx1	protein_coding	ensembl_havana	chr11:21994764-22002897:-	401.918	0.280898	0.261934	0.0430761	0.0788137	yes	3908	8733	5706	8733
ENSMUSG00000020326	7	Ccng1	protein_coding	ensembl_havana	chr11:40748552-40755311:-	10671.8	0.280865	0.0916535	0.000730371	0.0044477	yes	3909	367	3185	3909
ENSMUSG00000026618	11	Iars2	protein_coding	ensembl_havana	chr1:185284726-185329396:-	3872.72	0.280828	0.0610063	1.581e-06	1.80169e-05	yes	3910	1629	1446	3910
ENSMUSG00000045589	7	Frrs1l	protein_coding	ensembl_havana	chr4:56957173-56990391:-	122.735	0.280813	0.154876	0.0164032	0.0484532	yes	3912	11285	5091	11285
ENSMUSG00000022698	17	Naa50	protein_coding	ensembl_havana	chr16:44139830-44163366:+	6181.91	0.280812	0.0717567	3.33109e-05	0.000305886	yes	3913	843	2113	3913
ENSMUSG00000029580	14	Actb	protein_coding	ensembl_havana	chr5:142903115-142906754:-	134099	0.28078	0.0631432	3.29243e-06	3.46027e-05	yes	3914	3	1569	3914
ENSMUSG00000053205	9	Styx	protein_coding	ensembl_havana	chr14:45351093-45422820:+	1109.51	0.280727	0.086682	0.000412545	0.00234851	yes	3915	5519	2842	5519
ENSMUSG00000002326	6	Gmpr2	protein_coding	ensembl_havana	chr14:55671941-55679200:+	1128.88	0.280706	0.0727936	4.20166e-05	0.000302799	yes	3916	5464	2109	5464
ENSMUSG00000107853	1	Gm18584	processed_pseudogene	havana	chr6:47432126-47433089:-	959.578	0.280373	0.0722056	3.78268e-05	0.000282739	yes	3923	6044	2088	6044
ENSMUSG00000022064	10	Pibf1	protein_coding	ensembl_havana	chr14:99099424-99254493:+	324.96	0.280301	0.118925	0.00534971	0.0150206	yes	3925	9298	3976	9298
ENSMUSG00000051232	13	Tmem199	protein_coding	ensembl_havana	chr11:78507055-78512172:-	712.374	0.280217	0.0917423	0.000758792	0.0037636	yes	3927	7055	3080	7055
ENSMUSG00000037214	12	Thap1	protein_coding	ensembl_havana	chr8:26158141-26164151:+	437.075	0.280151	0.095618	0.00111943	0.00378336	yes	3930	8491	3087	8491
ENSMUSG00000066232	4	Ipo7	protein_coding	ensembl_havana	chr7:110018274-110056609:+	8492.13	0.279997	0.0727202	4.32822e-05	0.000333825	yes	3932	526	2138	3932
ENSMUSG00000038936	13	Sccpdh	protein_coding	ensembl_havana	chr1:179668210-179687189:+	259.455	0.279947	0.140257	0.0118231	0.0289828	yes	3935	9816	4554	9816
ENSMUSG00000026383	14	Epb41l5	protein_coding	ensembl_havana	chr1:119545037-119649000:-	82.3974	0.279697	0.187652	0.0272434	0.0698588	yes	3939	11969	5532	11969
ENSMUSG00000082066	1	Gm13904	processed_pseudogene	havana	chr2:107010938-107011774:+	868.918	0.279568	0.0809777	0.000197634	0.0012657	yes	3941	6396	2578	6396
ENSMUSG00000008435	15	Rdh13	protein_coding	ensembl_havana	chr7:4424770-4445649:-	436.339	0.279408	0.0995328	0.0016264	0.00558471	yes	3943	8499	3332	8499
ENSMUSG00000020178	6	Adora2a	protein_coding	ensembl_havana	chr10:75316877-75334784:+	1062.5	0.279346	0.0636185	4.30089e-06	3.63298e-05	yes	3944	5690	1581	5690
ENSMUSG00000022634	9	Yaf2	protein_coding	ensembl_havana	chr15:93284278-93336935:-	778.216	0.279234	0.0887207	0.000566999	0.00297767	yes	3948	6776	2960	6776
ENSMUSG00000024955	15	Esrra	protein_coding	ensembl_havana	chr19:6910977-6921840:-	680.984	0.27903	0.0948052	0.00108654	0.00509691	yes	3950	7193	3257	7193
ENSMUSG00000039263	16	Npepl1	protein_coding	ensembl_havana	chr2:174110349-174123070:+	2649.03	0.278923	0.0644377	5.72231e-06	7.14549e-05	yes	3957	2626	1738	3957
ENSMUSG00000015668	13	Pdzd11	protein_coding	ensembl_havana	chrX:100622883-100626568:-	802.734	0.278552	0.0789321	0.000150873	0.00110823	yes	3961	6690	2530	6690
ENSMUSG00000018736	14	Ndel1	protein_coding	ensembl_havana	chr11:68821434-68871858:-	1103.99	0.278545	0.0700069	2.59636e-05	0.000197902	yes	3962	5536	1994	5536
ENSMUSG00000018040	9	Rrp7a	protein_coding	ensembl_havana	chr15:83113433-83122801:-	2351.61	0.278307	0.062611	3.38688e-06	3.54373e-05	yes	3970	2996	1576	3970
ENSMUSG00000025486	17	Sirt3	protein_coding	ensembl_havana	chr7:140863666-140882309:-	225.847	0.278301	0.133341	0.0100193	0.0259577	yes	3971	10133	4448	10133
ENSMUSG00000032869	15	Psmf1	protein_coding	ensembl_havana	chr2:151715812-151744186:-	1503.16	0.278172	0.0672665	1.34554e-05	9.25954e-05	yes	3975	4457	1793	4457
ENSMUSG00000035765	10	Dym	protein_coding	ensembl_havana	chr18:75018781-75286964:+	924.534	0.278042	0.103287	0.00229147	0.00977781	yes	3978	6173	3643	6173
ENSMUSG00000053091	16	Lins1	protein_coding	ensembl_havana	chr7:66689889-66717256:+	356.584	0.277976	0.0957585	0.00124109	0.00412037	yes	3979	9069	3143	9069
ENSMUSG00000041264	16	Uspl1	protein_coding	ensembl_havana	chr5:149184350-149215434:+	1666.86	0.277934	0.061803	2.66917e-06	2.21631e-05	yes	3980	4117	1485	4117
ENSMUSG00000036503	13	Rnf13	protein_coding	ensembl_havana	chr3:57736062-57835233:+	678.208	0.277808	0.084516	0.000359327	0.00196646	yes	3983	7212	2777	7212
ENSMUSG00000030980	17	Knop1	protein_coding	ensembl_havana	chr7:118842222-118856254:-	2505.07	0.277795	0.0715774	3.89796e-05	0.000370498	yes	3984	2781	2167	3984
ENSMUSG00000054808	15	Actn4	protein_coding	ensembl_havana	chr7:28893248-28962340:-	16262.4	0.277783	0.0718122	4.10598e-05	0.000389013	yes	3985	165	2174	3985
ENSMUSG00000070565	11	Rasal2	protein_coding	ensembl_havana	chr1:157135182-157412595:-	84.1181	0.277241	0.191666	0.0296861	0.0780474	yes	3993	11935	5689	11935
ENSMUSG00000006216	10	Clcnkb	protein_coding	ensembl_havana	chr4:141404353-141416014:-	104.091	0.277097	0.220275	0.0371798	0.0893308	yes	3995	11564	5904	11564
ENSMUSG00000037995	15	Igsf9	protein_coding	ensembl_havana	chr1:172481788-172498878:+	292.132	0.277011	0.161824	0.0203056	0.0479112	yes	3996	9554	5077	9554
ENSMUSG00000029311	16	Hsd17b11	protein_coding	ensembl_havana	chr5:103989762-104021919:-	228.327	0.276987	0.14053	0.0128399	0.0345688	yes	3997	10110	4729	10110
ENSMUSG00000099891	1	Gm5575	processed_pseudogene	havana	chr5:24209327-24209724:-	1178.98	0.276861	0.0655962	9.39277e-06	8.54378e-05	yes	3999	5301	1778	5301
ENSMUSG00000057244	6	Gm6139	processed_pseudogene	havana	chr5:129622990-129623871:-	1184.07	0.276486	0.114953	0.00495334	0.0182642	yes	4004	5289	4122	5289
ENSMUSG00000025732	6	Mcrip2	protein_coding	ensembl_havana	chr17:25863698-25868764:-	210.339	0.276426	0.133591	0.0106196	0.0272617	yes	4006	10275	4488	10275
ENSMUSG00000026135	17	Zfp142	protein_coding	ensembl_havana	chr1:74565127-74588246:-	2019.88	0.27634	0.0827926	0.000305533	0.00147001	yes	4007	3435	2648	4007
ENSMUSG00000002733	8	Plekha3	protein_coding	ensembl_havana	chr2:76675281-76696828:+	1218.26	0.276312	0.0705645	3.42873e-05	0.000258859	yes	4010	5197	2059	5197
ENSMUSG00000017724	14	Etv4	protein_coding	ensembl_havana	chr11:101769742-101785371:-	301.564	0.276276	0.122055	0.00696093	0.0209517	yes	4011	9477	4227	9477
ENSMUSG00000027618	17	Nfs1	protein_coding	ensembl_havana	chr2:156123639-156144186:-	1368	0.27606	0.0623001	3.67683e-06	3.73659e-05	yes	4015	4791	1592	4791
ENSMUSG00000050147	9	F2rl3	protein_coding	ensembl_havana	chr8:72761880-72763874:+	236.161	0.275831	0.141226	0.0134665	0.0390242	yes	4021	10041	4855	10041
ENSMUSG00000033352	11	Map2k4	protein_coding	ensembl_havana	chr11:65688243-65788297:-	2018.62	0.275817	0.0870813	0.000547845	0.00258337	yes	4022	3439	2880	4022
ENSMUSG00000018574	14	Acadvl	protein_coding	ensembl_havana	chr11:70010183-70015411:-	3938.18	0.275664	0.0684925	2.19708e-05	0.000236231	yes	4027	1579	2037	4027
ENSMUSG00000026457	14	Adipor1	protein_coding	ensembl_havana	chr1:134415378-134433351:+	3763.24	0.275614	0.0508446	2.41457e-08	4.02994e-07	yes	4028	1696	988	4028
ENSMUSG00000083642	1	Gm13148	processed_pseudogene	havana	chr4:147745817-147746561:-	180.261	0.275138	0.140094	0.0132933	0.0386499	yes	4034	10565	4836	10565
ENSMUSG00000034320	14	Slc26a2	protein_coding	ensembl_havana	chr18:61192919-61211612:-	1132.93	0.275067	0.109608	0.00385982	0.0147994	yes	4035	5446	3964	5446
ENSMUSG00000029610	13	Aimp2	protein_coding	ensembl_havana	chr5:143902704-143909847:-	1722.6	0.275057	0.0697857	3.1189e-05	0.000232942	yes	4036	4008	2035	4036
ENSMUSG00000005514	14	Por	protein_coding	ensembl_havana	chr5:135670033-135735326:+	1721.04	0.275033	0.0701975	3.43401e-05	0.000216717	yes	4038	4010	2018	4038
ENSMUSG00000031671	11	Setd6	protein_coding	ensembl_havana	chr8:95715881-95719010:+	761.271	0.27503	0.100019	0.00200435	0.00852374	yes	4039	6846	3574	6846
ENSMUSG00000017697	3	Ada	protein_coding	ensembl_havana	chr2:163726584-163750239:-	104.621	0.275004	0.155271	0.0188574	0.0541379	yes	4040	11556	5208	11556
ENSMUSG00000026311	16	Asb1	protein_coding	ensembl_havana	chr1:91540544-91559589:+	723.529	0.274957	0.0783194	0.000166552	0.00101623	yes	4041	7001	2504	7001
ENSMUSG00000026672	11	Optn	protein_coding	ensembl_havana	chr2:5020642-5064051:-	126.195	0.274603	0.172583	0.0251117	0.0654212	yes	4045	11240	5444	11240
ENSMUSG00000013629	16	Cad	protein_coding	ensembl_havana	chr5:31054780-31078479:+	10387.7	0.27451	0.117746	0.00605052	0.0230794	yes	4048	386	4323	4323
ENSMUSG00000030417	15	Pdcd5	protein_coding	ensembl_havana	chr7:35641982-35647521:-	1039.78	0.274388	0.0875669	0.000620577	0.0028247	yes	4052	5754	2934	5754
ENSMUSG00000028164	15	Manba	protein_coding	ensembl_havana	chr3:135485611-135571404:+	627.639	0.274261	0.0815748	0.000285805	0.00161965	yes	4054	7471	2682	7471
ENSMUSG00000030032	12	Wdr54	protein_coding	ensembl_havana	chr6:83149361-83156397:-	134.622	0.274245	0.163559	0.0221675	0.0562656	yes	4056	11110	5266	11110
ENSMUSG00000030685	5	Kctd13	protein_coding	ensembl_havana	chr7:126928879-126945631:+	397.909	0.273994	0.0974939	0.00169853	0.00684672	yes	4060	8767	3447	8767
ENSMUSG00000024273	8	2700062C07Rik	protein_coding	ensembl_havana	chr18:24470850-24477798:+	350.467	0.273861	0.098213	0.00181319	0.00613405	yes	4062	9116	3382	9116
ENSMUSG00000039096	10	Rsad1	protein_coding	ensembl_havana	chr11:94539798-94549255:-	250.016	0.273818	0.109553	0.00401305	0.0143373	yes	4065	9898	3938	9898
ENSMUSG00000031938	15	4931406C07Rik	protein_coding	ensembl_havana	chr9:15283337-15306448:-	174.016	0.273575	0.119354	0.00670486	0.0181764	yes	4067	10637	4118	10637
ENSMUSG00000028890	13	Mtf1	protein_coding	ensembl_havana	chr4:124802104-124849800:+	925.315	0.273542	0.0899678	0.000844434	0.00409131	yes	4068	6168	3137	6168
ENSMUSG00000022325	14	Pop1	protein_coding	ensembl_havana	chr15:34495304-34530648:+	1792.39	0.273475	0.0854735	0.000502741	0.00251232	yes	4070	3868	2869	4070
ENSMUSG00000029992	14	Gfpt1	protein_coding	ensembl_havana	chr6:87042846-87092197:+	1978.53	0.273446	0.109604	0.00407601	0.0141238	yes	4072	3505	3922	4072
ENSMUSG00000064037	13	Gpn1	protein_coding	ensembl_havana	chr5:31494741-31512904:+	1215.89	0.273401	0.0625152	4.88973e-06	4.54546e-05	yes	4073	5205	1635	5205
ENSMUSG00000022614	8	Lmf2	protein_coding	ensembl_havana	chr15:89351004-89355659:-	3084.87	0.273281	0.0731237	7.16908e-05	0.000521469	yes	4077	2175	2267	4077
ENSMUSG00000034187	18	Nsf	protein_coding	ensembl_havana	chr11:103821782-103954056:-	3537.05	0.273224	0.113744	0.00516406	0.0202652	yes	4080	1841	4202	4202
ENSMUSG00000030761	16	Myo7a	protein_coding	ensembl_havana	chr7:98051060-98119524:-	242.542	0.272957	0.119337	0.00682564	0.0189443	yes	4084	9982	4152	9982
ENSMUSG00000032042	11	Srpr	protein_coding	ensembl_havana	chr9:35200175-35247973:+	4331	0.272864	0.047466	3.7634e-09	8.59662e-08	yes	4085	1409	855	4085
ENSMUSG00000010554	14	Mettl16	protein_coding	ensembl_havana	chr11:74770830-74828525:+	2442.32	0.272863	0.0961093	0.00157752	0.00952337	yes	4086	2848	3628	4086
ENSMUSG00000030515	9	Tarsl2	protein_coding	ensembl_havana	chr7:65644898-65692091:+	347.197	0.272691	0.110047	0.00428964	0.0151485	yes	4089	9147	3983	9147
ENSMUSG00000025086	13	Trub1	protein_coding	ensembl_havana	chr19:57452912-57491005:+	673.527	0.272503	0.10453	0.00305886	0.013084	yes	4090	7237	3857	7237
ENSMUSG00000060038	14	Dhps	protein_coding	ensembl_havana	chr8:85071757-85075162:+	1152.61	0.272473	0.0822957	0.00034711	0.00195383	yes	4092	5377	2774	5377
ENSMUSG00000008398	16	Elk3	protein_coding	ensembl_havana	chr10:93247414-93311135:-	2170.4	0.272354	0.08897	0.000798963	0.00327734	yes	4095	3227	3008	4095
ENSMUSG00000025364	13	Pa2g4	protein_coding	ensembl_havana	chr10:128557766-128565987:-	13744	0.272333	0.0918649	0.00108384	0.00621229	yes	4096	234	3386	4096
ENSMUSG00000048486	6	Fitm2	protein_coding	ensembl_havana	chr2:163466379-163472629:-	373.067	0.272265	0.0880207	0.000721289	0.00260381	yes	4097	8952	2891	8952
ENSMUSG00000031568	16	Rwdd4a	protein_coding	ensembl_havana	chr8:47533664-47552955:+	1421.84	0.272203	0.064259	9.11897e-06	7.01508e-05	yes	4099	4654	1735	4654
ENSMUSG00000102463	1	1700003N22Rik	processed_pseudogene	havana	chr3:8462228-8463035:-	159.409	0.272162	0.168173	0.0248231	0.0617145	yes	4101	10801	5376	10801
ENSMUSG00000025010	14	Ccnj	protein_coding	ensembl_havana	chr19:40831279-40848572:+	279.146	0.272151	0.115377	0.00580569	0.0195691	yes	4102	9651	4173	9651
ENSMUSG00000082951	1	Gm13359	processed_pseudogene	havana	chr2:26722387-26723081:-	89.4372	0.272116	0.199499	0.0348279	0.0847278	yes	4103	11842	5831	11842
ENSMUSG00000030681	18	Mvp	protein_coding	ensembl_havana	chr7:126986860-127014621:-	1293.58	0.271968	0.104576	0.00312759	0.011225	yes	4105	4984	3721	4984
ENSMUSG00000019179	10	Mdh2	protein_coding	ensembl_havana	chr5:135778480-135790398:+	10621.1	0.271873	0.0687408	3.02766e-05	0.000281487	yes	4106	368	2085	4106
ENSMUSG00000071414	5	Gm6736	processed_pseudogene	havana	chr12:13455023-13455970:-	127.468	0.271436	0.155275	0.0204224	0.057633	yes	4114	11213	5300	11213
ENSMUSG00000028851	6	Nudc	protein_coding	ensembl_havana	chr4:133532542-133545996:-	6327.36	0.271427	0.0842314	0.000474107	0.00325075	yes	4115	816	3003	4115
ENSMUSG00000063334	16	Krr1	protein_coding	ensembl_havana	chr10:111972664-111988432:+	2082.03	0.271153	0.0597526	2.32699e-06	2.01814e-05	yes	4118	3340	1469	4118
ENSMUSG00000055305	15	Zfp93	protein_coding	ensembl_havana	chr7:24270420-24277794:+	126.767	0.270787	0.15881	0.0220665	0.0560413	yes	4125	11231	5263	11231
ENSMUSG00000026820	5	Ptges2	protein_coding	ensembl_havana	chr2:32395896-32405772:+	531.997	0.270613	0.0780976	0.000204212	0.0011202	yes	4130	7974	2533	7974
ENSMUSG00000030619	10	Eed	protein_coding	ensembl_havana	chr7:89954654-89980983:-	2644.75	0.270554	0.057913	1.23528e-06	1.84141e-05	yes	4131	2630	1449	4131
ENSMUSG00000063480	8	Snu13	protein_coding	ensembl_havana	chr15:82040525-82047598:-	1661.21	0.270483	0.0960352	0.00172453	0.00627133	yes	4132	4129	3393	4132
ENSMUSG00000082052	1	Ywhaq-ps2	processed_pseudogene	havana	chr5:114828573-114829215:-	180.573	0.270465	0.124159	0.00897858	0.0245227	yes	4134	10564	4386	10564
ENSMUSG00000027086	16	Fastkd1	protein_coding	ensembl_havana	chr2:69686815-69713516:-	346.199	0.27024	0.0981994	0.00208555	0.00824249	yes	4143	9159	3554	9159
ENSMUSG00000024034	13	Tmprss3	protein_coding	ensembl_havana	chr17:31179265-31198977:-	101.248	0.270137	0.210472	0.0390093	0.0971243	yes	4149	11604	6040	11604
ENSMUSG00000005882	18	Uqcc1	protein_coding	ensembl_havana	chr2:155846894-155930310:-	908.07	0.270122	0.0760937	0.000150227	0.000943919	yes	4150	6233	2474	6233
ENSMUSG00000052033	13	Pfdn4	protein_coding	ensembl_havana	chr2:170496428-170519123:+	885.212	0.270038	0.0980593	0.00207827	0.00882751	yes	4152	6328	3597	6328
ENSMUSG00000021094	10	Dhrs7	protein_coding	ensembl_havana	chr12:72650353-72664909:-	333.533	0.269577	0.119311	0.00754495	0.0206473	yes	4160	9246	4210	9246
ENSMUSG00000027108	15	Ola1	protein_coding	ensembl_havana	chr2:73092801-73218924:-	2588.32	0.269436	0.0639142	1.01966e-05	0.000120456	yes	4164	2689	1853	4164
ENSMUSG00000045624	15	Esf1	protein_coding	ensembl_havana	chr2:140119883-140170564:-	1695.76	0.269164	0.120337	0.00798315	0.0270897	yes	4168	4061	4479	4479
ENSMUSG00000039676	4	Capsl	protein_coding	ensembl_havana	chr15:9436028-9466038:+	156.572	0.269081	0.170951	0.0274431	0.0734282	yes	4171	10842	5590	10842
ENSMUSG00000069662	5	Marcks	protein_coding	ensembl_havana	chr10:37133375-37138920:-	1861.97	0.268959	0.0918087	0.00124495	0.00541394	yes	4172	3735	3298	4172
ENSMUSG00000001173	15	Ocrl	protein_coding	ensembl_havana	chrX:47912387-47965868:+	654.056	0.268911	0.0876045	0.000802054	0.00419648	yes	4174	7333	3153	7333
ENSMUSG00000099662	1	Ppp1r2-ps2	processed_pseudogene	havana	chr6:90905819-90906453:+	221.92	0.268701	0.121247	0.00840699	0.0265081	yes	4179	10175	4462	10175
ENSMUSG00000020832	14	Eral1	protein_coding	ensembl_havana	chr11:78073376-78080383:-	873.278	0.268442	0.0679764	3.19059e-05	0.000256089	yes	4182	6383	2057	6383
ENSMUSG00000032575	16	Manf	protein_coding	ensembl_havana	chr9:106838312-106891979:-	3724.38	0.268428	0.08667	0.00073694	0.00497241	yes	4183	1720	3246	4183
ENSMUSG00000075415	13	Fnbp1	protein_coding	ensembl_havana	chr2:31026206-31142008:-	9331.45	0.268363	0.0766368	0.00018206	0.00142312	yes	4184	458	2635	4184
ENSMUSG00000034445	8	Cyb561a3	protein_coding	ensembl_havana	chr19:10577172-10595961:+	860.888	0.268347	0.0738563	0.000111411	0.000850075	yes	4185	6438	2436	6438
ENSMUSG00000018565	17	Elp5	protein_coding	ensembl_havana	chr11:69968222-69982517:-	1890.44	0.268227	0.052316	1.25611e-07	1.41156e-06	yes	4187	3678	1098	4187
ENSMUSG00000022768	17	Ccdc116	protein_coding	ensembl_havana	chr16:17139064-17147229:-	131.423	0.268214	0.15072	0.020105	0.05692	yes	4188	11156	5283	11156
ENSMUSG00000029480	13	Dhx37	protein_coding	ensembl_havana	chr5:125413858-125434121:-	1984.22	0.268056	0.0692343	4.38711e-05	0.000298908	yes	4190	3491	2105	4190
ENSMUSG00000026260	12	Ndufa10	protein_coding	ensembl_havana	chr1:92439010-92473860:-	3260.33	0.268026	0.0712327	6.77615e-05	0.00062834	yes	4191	2030	2331	4191
ENSMUSG00000006412	10	Pfdn2	protein_coding	ensembl_havana	chr1:171345670-171359254:+	1811.02	0.267951	0.0644518	1.32908e-05	0.000110204	yes	4193	3829	1831	4193
ENSMUSG00000039244	10	E130309D02Rik	protein_coding	ensembl_havana	chr5:143301195-143315360:-	1483.4	0.26792	0.0673158	2.81854e-05	0.00018191	yes	4195	4498	1974	4498
ENSMUSG00000006818	5	Sod2	protein_coding	ensembl_havana	chr17:13006846-13040063:+	1772.2	0.267779	0.0712201	6.86484e-05	0.000443895	yes	4197	3913	2218	4197
ENSMUSG00000018923	13	Med11	protein_coding	ensembl_havana	chr11:70451919-70453727:+	1242.67	0.267583	0.090803	0.00119514	0.00548454	yes	4203	5112	3312	5112
ENSMUSG00000081865	1	Gm15484	processed_pseudogene	havana	chr5:110118022-110118849:-	507.757	0.267435	0.114874	0.00656179	0.0216661	yes	4208	8110	4254	8110
ENSMUSG00000026189	13	Pecr	protein_coding	ensembl_havana	chr1:72259167-72284314:-	168.447	0.267414	0.136234	0.0145248	0.0343681	yes	4209	10695	4718	10695
ENSMUSG00000093545	1	Gm5871	processed_pseudogene	havana	chr5:109016198-109016915:-	144.958	0.267196	0.136052	0.0145311	0.0438712	yes	4213	10971	4981	10971
ENSMUSG00000072387	3	Gm10356	processed_pseudogene	havana	chr3:47050382-47051639:-	159.387	0.267078	0.134146	0.0137981	0.0418444	yes	4215	10802	4932	10802
ENSMUSG00000036875	15	Dna2	protein_coding	ensembl_havana	chr10:62947026-62974185:+	1480.79	0.266988	0.0626586	8.50793e-06	6.16428e-05	yes	4217	4504	1703	4504
ENSMUSG00000066647	8	Gm5113	transcribed_unprocessed_pseudogene	ensembl_havana	chr7:30169875-30182324:+	129.226	0.266644	0.132754	0.0133854	0.0408163	yes	4222	11189	4905	11189
ENSMUSG00000032593	5	Amigo3	protein_coding	ensembl_havana	chr9:108053159-108055701:+	106.818	0.266482	0.163452	0.0260435	0.0673172	yes	4225	11515	5487	11515
ENSMUSG00000025059	16	Gk	protein_coding	ensembl_havana	chrX:85701937-85776819:-	776.326	0.26634	0.0845119	0.000627962	0.0037822	yes	4227	6785	3086	6785
ENSMUSG00000025235	8	Bbs4	protein_coding	ensembl_havana	chr9:59321990-59353508:-	175.28	0.266317	0.131222	0.0128765	0.0376712	yes	4228	10622	4809	10622
ENSMUSG00000078713	8	Tomm5	protein_coding	ensembl_havana	chr4:45105208-45108114:-	1233.88	0.266286	0.144872	0.0185606	0.0568618	yes	4229	5145	5280	5280
ENSMUSG00000075706	10	Gpx4	protein_coding	ensembl_havana	chr10:80047166-80056439:+	2520.72	0.266063	0.117825	0.00784813	0.0361043	yes	4235	2763	4760	4760
ENSMUSG00000037321	17	Tap1	protein_coding	ensembl_havana	chr17:34187553-34197225:+	2956.75	0.266047	0.0642117	1.43363e-05	0.000153634	yes	4236	2307	1922	4236
ENSMUSG00000017221	14	Psmd3	protein_coding	ensembl_havana	chr11:98682554-98695979:+	6424.69	0.265994	0.0601212	4.1043e-06	4.8188e-05	yes	4238	795	1653	4238
ENSMUSG00000063785	12	Utp14a	protein_coding	ensembl_havana	chrX:48256862-48282453:+	2263.46	0.265785	0.0667052	2.81389e-05	0.000201886	yes	4240	3114	1999	4240
ENSMUSG00000068856	3	Sf3b4	protein_coding	ensembl_havana	chr3:96172332-96177564:+	3142.91	0.265744	0.0741059	0.00013609	0.00117025	yes	4241	2128	2547	4241
ENSMUSG00000041420	18	Meis3	protein_coding	ensembl_havana	chr7:16175090-16186504:+	416.001	0.265664	0.0929252	0.001589	0.00653183	yes	4244	8642	3417	8642
ENSMUSG00000004788	11	Eif2b2	protein_coding	ensembl_havana	chr12:85219481-85226628:+	1680.81	0.265216	0.0660167	2.46371e-05	0.000189215	yes	4247	4087	1979	4247
ENSMUSG00000041035	9	Gm17018	protein_coding	ensembl_havana	chr19:45560615-45579763:+	534.025	0.26521	0.0835792	0.000590117	0.00237404	yes	4248	7961	2844	7961
ENSMUSG00000027455	16	Nsfl1c	protein_coding	ensembl_havana	chr2:151494182-151511414:+	2400.52	0.265179	0.0765791	0.000215428	0.00136054	yes	4249	2906	2610	4249
ENSMUSG00000055407	14	Map6	protein_coding	ensembl_havana	chr7:99267447-99337137:+	205.004	0.265116	0.125412	0.0109339	0.0287931	yes	4251	10321	4549	10321
ENSMUSG00000028788	14	Ptp4a2	protein_coding	ensembl_havana	chr4:129811219-129850003:+	10574	0.265068	0.0542109	4.3856e-07	6.99083e-06	yes	4252	372	1292	4252
ENSMUSG00000066693	2	Gm7493	processed_pseudogene	havana	chr1:8962996-8963621:-	402.206	0.26487	0.0955983	0.00207654	0.00820918	yes	4255	8732	3553	8732
ENSMUSG00000061904	12	Slc25a3	protein_coding	ensembl_havana	chr10:91116574-91124059:-	11827.7	0.264862	0.0512745	1.04952e-07	1.55354e-06	yes	4256	311	1114	4256
ENSMUSG00000033904	16	Ccp110	protein_coding	ensembl_havana	chr7:118712552-118737024:+	1974.57	0.264647	0.0667922	3.113e-05	0.000193407	yes	4262	3510	1986	4262
ENSMUSG00000037149	10	Ddx1	protein_coding	ensembl_havana	chr12:13216973-13249213:-	7501.4	0.264577	0.0731612	0.000122525	0.000959485	yes	4266	637	2478	4266
ENSMUSG00000025817	12	Nudt5	protein_coding	ensembl_havana	chr2:5845019-5871895:+	3000.49	0.264465	0.0555666	8.43029e-07	1.30999e-05	yes	4267	2261	1391	4267
ENSMUSG00000024231	15	Cul2	protein_coding	ensembl_havana	chr18:3382988-3436377:+	2378.26	0.264322	0.0591941	3.43953e-06	4.59344e-05	yes	4268	2953	1640	4268
ENSMUSG00000022607	18	Ptk2	protein_coding	ensembl_havana	chr15:73205102-73423280:-	241.877	0.264268	0.133585	0.0145888	0.0354304	yes	4269	9991	4745	9991
ENSMUSG00000083382	1	Gm6433	processed_pseudogene	havana	chr5:141267581-141268455:-	331.857	0.264217	0.118725	0.00862245	0.02299	yes	4270	9257	4322	9257
ENSMUSG00000021692	9	Dimt1	protein_coding	ensembl_havana	chr13:106947127-106960224:+	558.348	0.264188	0.116068	0.00767003	0.024581	yes	4272	7821	4390	7821
ENSMUSG00000033931	9	Rbm34	protein_coding	ensembl_havana	chr8:126947172-126971071:-	1225.85	0.264155	0.0646829	1.87649e-05	0.00013344	yes	4273	5173	1878	5173
ENSMUSG00000115497	1	Gm49207	lincRNA	havana	chr15:7760714-7760992:+	464.159	0.263918	0.0903266	0.00133351	0.00556931	yes	4278	8347	3326	8347
ENSMUSG00000048439	15	Nupl2	protein_coding	ensembl_havana	chr5:24164963-24184013:+	358.884	0.263901	0.138959	0.0170519	0.0474122	yes	4279	9051	5060	9051
ENSMUSG00000022772	12	Senp5	protein_coding	ensembl_havana	chr16:31959672-32003287:-	2019.64	0.263855	0.0685081	4.92132e-05	0.000315181	yes	4280	3437	2122	4280
ENSMUSG00000024187	15	Fam234a	protein_coding	ensembl_havana	chr17:26211822-26244242:-	385.56	0.263605	0.11821	0.00858711	0.0269411	yes	4283	8851	4477	8851
ENSMUSG00000002797	9	Ggct	protein_coding	ensembl_havana	chr6:54982580-54992950:-	276.263	0.263587	0.11411	0.0071234	0.0231562	yes	4284	9669	4328	9669
ENSMUSG00000013701	13	Timm23	protein_coding	ensembl_havana	chr14:32180162-32201898:-	2162.47	0.263467	0.0756084	0.000201765	0.000997409	yes	4287	3237	2496	4287
ENSMUSG00000021193	10	Pitrm1	protein_coding	ensembl_havana	chr13:6548149-6580515:+	3747.8	0.263452	0.0821209	0.000532772	0.00374011	yes	4288	1705	3079	4288
ENSMUSG00000025133	9	Ints4	protein_coding	ensembl_havana	chr7:97480956-97541395:+	1600.64	0.263215	0.0918349	0.00158893	0.00698175	yes	4291	4259	3459	4291
ENSMUSG00000117771	1	Gm25432	processed_pseudogene	havana	chr19:5435998-5436725:+	1858.06	0.263191	0.0771475	0.000263392	0.00143213	yes	4293	3743	2637	4293
ENSMUSG00000032285	15	Dnaja4	protein_coding	ensembl_havana	chr9:54698873-54716315:+	172.014	0.263176	0.137636	0.0167748	0.0396853	yes	4294	10657	4871	10657
ENSMUSG00000062203	15	Gspt1	protein_coding	ensembl_havana	chr16:11219292-11254325:-	11134	0.26312	0.0767837	0.000249532	0.00179172	yes	4295	346	2720	4295
ENSMUSG00000023460	13	Rab12	protein_coding	ensembl_havana	chr17:66494512-66519729:-	384.005	0.26303	0.101721	0.00354687	0.0128441	yes	4297	8864	3837	8864
ENSMUSG00000028885	8	Smpdl3b	protein_coding	ensembl_havana	chr4:132732966-132757252:-	161.232	0.262962	0.144796	0.0200317	0.0544155	yes	4299	10775	5222	10775
ENSMUSG00000078813	3	Leng1	protein_coding	ensembl_havana	chr7:3660098-3665840:-	437.015	0.262673	0.0962948	0.00239678	0.00931259	yes	4309	8492	3615	8492
ENSMUSG00000030062	7	Rpn1	protein_coding	ensembl_havana	chr6:88084482-88105304:+	8675.83	0.262648	0.0506563	9.61846e-08	1.44057e-06	yes	4310	510	1101	4310
ENSMUSG00000096400	2	Gm6098	processed_pseudogene	havana	chr3:74242267-74242596:-	130.187	0.262486	0.161073	0.0273019	0.0734344	yes	4314	11174	5591	11174
ENSMUSG00000057762	6	Gm6169	protein_coding	ensembl_havana	chr13:97098208-97099237:-	828.534	0.262438	0.0914302	0.00157981	0.0070711	yes	4317	6588	3473	6588
ENSMUSG00000081603	1	Gm14681	processed_pseudogene	havana	chrX:66778442-66778852:-	2106.57	0.262406	0.0863697	0.000938641	0.00406768	yes	4319	3305	3136	4319
ENSMUSG00000035011	15	Zbtb7a	protein_coding	ensembl_havana	chr10:81135220-81152995:+	2914.25	0.26224	0.0801199	0.000431387	0.00312375	yes	4322	2344	2984	4322
ENSMUSG00000035834	11	Polr3g	protein_coding	ensembl_havana	chr13:81673843-81711013:-	683.657	0.262176	0.0852642	0.000835901	0.00405513	yes	4323	7184	3133	7184
ENSMUSG00000026750	6	Psmb7	protein_coding	ensembl_havana	chr2:38588036-38644087:-	4950.72	0.262092	0.0617627	9.53869e-06	0.000107714	yes	4326	1178	1824	4326
ENSMUSG00000032290	7	Ptpn9	protein_coding	ensembl_havana	chr9:56994923-57062807:+	1501.51	0.261989	0.0796992	0.000411747	0.00200922	yes	4327	4463	2785	4463
ENSMUSG00000018340	13	Anxa6	protein_coding	ensembl_havana	chr11:54979108-55033445:-	3981.32	0.261844	0.0855379	0.00087616	0.00452198	yes	4328	1555	3195	4328
ENSMUSG00000030104	9	Edem1	protein_coding	ensembl_havana	chr6:108828641-108859356:+	3833.42	0.261654	0.0867829	0.00101682	0.0065194	yes	4334	1650	3416	4334
ENSMUSG00000033114	11	Slc35d2	protein_coding	ensembl_havana	chr13:64096308-64129368:-	136.481	0.261615	0.145094	0.020805	0.0535394	yes	4336	11087	5194	11087
ENSMUSG00000051391	9	Ywhag	protein_coding	ensembl_havana	chr5:135908409-135934616:-	6507.48	0.261595	0.0834918	0.000694495	0.00372256	yes	4337	779	3075	4337
ENSMUSG00000029569	9	Tmem168	protein_coding	ensembl_havana	chr6:13580687-13608100:-	1502.81	0.261507	0.069255	6.76966e-05	0.000438334	yes	4340	4458	2214	4458
ENSMUSG00000021731	10	Mrps30	protein_coding	ensembl_havana	chr13:118378381-118387252:-	1432.01	0.261158	0.0648999	2.47182e-05	0.000193962	yes	4344	4626	1989	4626
ENSMUSG00000029050	15	Ski	protein_coding	ensembl_havana	chr4:155154075-155222592:-	3534.95	0.260746	0.0812559	0.000543309	0.00380888	yes	4352	1843	3097	4352
ENSMUSG00000018287	12	Spag7	protein_coding	ensembl_havana	chr11:70663771-70669416:-	1492.08	0.260523	0.0591088	4.6164e-06	3.706e-05	yes	4359	4484	1585	4484
ENSMUSG00000042165	8	Gm9774	protein_coding	ensembl_havana	chr3:92428032-92429423:-	1661.97	0.260492	0.060583	7.51879e-06	5.51891e-05	yes	4361	4126	1681	4361
ENSMUSG00000020275	9	Rel	protein_coding	ensembl_havana	chr11:23736847-23770970:-	5692.46	0.260468	0.105214	0.00486246	0.0192604	yes	4362	960	4163	4362
ENSMUSG00000031633	4	Slc25a4	protein_coding	ensembl_havana	chr8:46206797-46211284:-	7263.26	0.260398	0.0507883	1.32851e-07	2.24451e-06	yes	4364	666	1156	4364
ENSMUSG00000030079	15	Ruvbl1	protein_coding	ensembl_havana	chr6:88465409-88497572:+	2204.39	0.259779	0.0898208	0.00151324	0.00609336	yes	4374	3174	3375	4374
ENSMUSG00000083708	1	Gm13123	processed_pseudogene	havana	chr4:144247777-144248268:+	197.708	0.259764	0.120305	0.0104716	0.027814	yes	4376	10406	4510	10406
ENSMUSG00000028896	13	Rcc1	protein_coding	ensembl_havana	chr4:132331919-132353605:-	4524.11	0.259731	0.0689157	7.06005e-05	0.000596137	yes	4377	1318	2313	4377
ENSMUSG00000086846	2	Gm13642	processed_pseudogene	havana	chr2:71412537-71412917:-	604.98	0.259376	0.107214	0.0056737	0.0219583	yes	4381	7589	4266	7589
ENSMUSG00000024851	14	Pitpnm1	protein_coding	ensembl_havana	chr19:4099998-4113965:+	3602.71	0.259306	0.0945931	0.00237593	0.0134256	yes	4383	1794	3876	4383
ENSMUSG00000025139	14	Tollip	protein_coding	ensembl_havana	chr7:141874813-141918507:-	1742.8	0.259266	0.0603162	7.63148e-06	5.58502e-05	yes	4386	3969	1686	4386
ENSMUSG00000030286	6	Emc3	protein_coding	ensembl_havana	chr6:113514874-113531652:-	1968.69	0.25923	0.0704363	0.000100067	0.000588967	yes	4390	3526	2309	4390
ENSMUSG00000029507	16	Pus1	protein_coding	ensembl_havana	chr5:110773667-110780659:-	2013.67	0.259193	0.0590104	4.99671e-06	3.86058e-05	yes	4391	3447	1597	4391
ENSMUSG00000017428	16	Psmd11	protein_coding	ensembl_havana	chr11:80428615-80473248:+	4413.8	0.259151	0.0538529	6.74529e-07	8.43524e-06	yes	4392	1369	1318	4392
ENSMUSG00000022299	9	Slc25a32	protein_coding	ensembl_havana	chr15:39091231-39112716:-	883.085	0.259084	0.0784597	0.000400353	0.00258337	yes	4393	6341	2880	6341
ENSMUSG00000082390	1	Gm12136	processed_pseudogene	havana	chr11:40569317-40570525:-	90.7954	0.258973	0.185362	0.0388913	0.0925806	yes	4397	11815	5957	11815
ENSMUSG00000079508	8	Apoo	protein_coding	ensembl_havana	chrX:94367117-94417093:+	330.217	0.258947	0.123999	0.0123172	0.0307604	yes	4399	9272	4614	9272
ENSMUSG00000036693	12	Nop14	protein_coding	ensembl_havana	chr5:34638536-34660148:-	3153.34	0.258737	0.0968195	0.00290518	0.0150423	yes	4405	2120	3978	4405
ENSMUSG00000032386	15	Trip4	protein_coding	ensembl_havana	chr9:65828930-65908794:-	1053.43	0.258453	0.0879965	0.00133354	0.00601969	yes	4408	5729	3367	5729
ENSMUSG00000053644	13	Aldh7a1	protein_coding	ensembl_havana	chr18:56509687-56572951:-	941.584	0.258427	0.0832952	0.000788305	0.00346874	yes	4410	6110	3035	6110
ENSMUSG00000005813	12	Metap1	protein_coding	ensembl_havana	chr3:138458956-138489515:-	3049.8	0.258265	0.0580681	3.90241e-06	4.85671e-05	yes	4413	2212	1655	4413
ENSMUSG00000030224	10	Strap	protein_coding	ensembl_havana	chr6:137735078-137751932:+	5933.86	0.258248	0.0459432	8.78766e-09	1.86391e-07	yes	4414	900	915	4414
ENSMUSG00000003135	15	Cnot11	protein_coding	ensembl_havana	chr1:39534992-39546889:+	1725.98	0.25809	0.0650845	3.22842e-05	0.000199574	yes	4415	3998	1996	4415
ENSMUSG00000022551	8	Cyc1	protein_coding	ensembl_havana	chr15:76343523-76346260:+	4364.6	0.258016	0.0510213	1.95191e-07	3.15421e-06	yes	4417	1396	1201	4417
ENSMUSG00000002289	16	Angptl4	protein_coding	ensembl_havana	chr17:33773750-33781830:-	558.301	0.257921	0.0962387	0.00286389	0.0108869	yes	4421	7822	3701	7822
ENSMUSG00000025227	14	Mfsd13a	protein_coding	ensembl_havana	chr19:46341121-46375252:+	641.615	0.25792	0.10845	0.00637378	0.0240867	yes	4422	7396	4368	7396
ENSMUSG00000051510	13	Mafg	protein_coding	ensembl_havana	chr11:120625117-120633600:-	1922.81	0.257782	0.110965	0.00730493	0.0251704	yes	4424	3614	4411	4424
ENSMUSG00000038563	14	Efl1	protein_coding	ensembl_havana	chr7:82648614-82777852:+	1638.6	0.257767	0.0917975	0.00198184	0.00704784	yes	4426	4173	3469	4426
ENSMUSG00000025785	5	Exosc7	protein_coding	ensembl_havana	chr9:123113215-123136129:+	1562.09	0.257751	0.0586005	4.90952e-06	4.55549e-05	yes	4427	4326	1638	4427
ENSMUSG00000032557	13	Uba5	protein_coding	ensembl_havana	chr9:104046599-104063134:-	983.776	0.257617	0.0681065	6.79523e-05	0.000489703	yes	4429	5947	2245	5947
ENSMUSG00000022538	20	Lsg1	protein_coding	ensembl_havana	chr16:30560494-30587592:-	2069.39	0.257485	0.0639588	2.52151e-05	0.000174479	yes	4430	3364	1964	4430
ENSMUSG00000006736	9	Tspan31	protein_coding	ensembl_havana	chr10:127067280-127070264:-	2546.87	0.257452	0.0710652	0.000126438	0.000854834	yes	4431	2735	2439	4431
ENSMUSG00000030161	8	Gabarapl1	protein_coding	ensembl_havana	chr6:129533160-129542346:+	1333.84	0.257376	0.074755	0.000246404	0.00145626	yes	4432	4878	2642	4878
ENSMUSG00000003131	7	Pafah1b2	protein_coding	ensembl_havana	chr9:45962859-46012690:-	3658.42	0.257353	0.0587716	5.38364e-06	5.30318e-05	yes	4433	1763	1674	4433
ENSMUSG00000026999	14	Nup35	protein_coding	ensembl_havana	chr2:80617236-80658906:+	928.875	0.257269	0.0678562	6.57875e-05	0.000458505	yes	4435	6152	2230	6152
ENSMUSG00000031303	8	Map3k15	protein_coding	ensembl_havana	chrX:159988433-160123351:+	73.5038	0.257255	0.186346	0.040452	0.095447	yes	4436	12163	6012	12163
ENSMUSG00000040018	9	Cox15	protein_coding	ensembl_havana	chr19:43733254-43753000:-	1331.7	0.25708	0.0785952	0.000453096	0.00241718	yes	4440	4884	2849	4884
ENSMUSG00000028426	10	Rad23b	protein_coding	ensembl_havana	chr4:55350043-55392237:+	9944.92	0.257041	0.0763841	0.000326327	0.00224902	yes	4441	413	2816	4441
ENSMUSG00000114940	1	Gm21378	processed_pseudogene	havana	chr13:120099087-120100332:-	157.61	0.256999	0.126435	0.0141213	0.0428575	yes	4442	10820	4955	10820
ENSMUSG00000026036	17	Nif3l1	protein_coding	ensembl_havana	chr1:58445151-58481816:+	866.149	0.256947	0.0695689	9.68092e-05	0.000677552	yes	4443	6410	2359	6410
ENSMUSG00000021930	14	Spryd7	protein_coding	ensembl_havana	chr14:61531993-61556886:-	257.157	0.256851	0.132477	0.0170654	0.0436646	yes	4448	9842	4975	9842
ENSMUSG00000055044	12	Pdlim1	protein_coding	ensembl_havana	chr19:40221173-40271842:-	2151.93	0.256712	0.0704631	0.000117623	0.000623153	yes	4454	3250	2329	4454
ENSMUSG00000021610	8	Clptm1l	protein_coding	ensembl_havana	chr13:73604006-73620605:+	4640.05	0.256708	0.0587068	5.56197e-06	6.65805e-05	yes	4455	1275	1720	4455
ENSMUSG00000038718	15	Pbx3	protein_coding	ensembl_havana	chr2:34171457-34373142:-	181.891	0.256663	0.127182	0.0146012	0.0366305	yes	4457	10547	4775	10547
ENSMUSG00000039137	18	Whrn	protein_coding	ensembl_havana	chr4:63414910-63495991:-	180.987	0.25666	0.129403	0.015662	0.0375617	yes	4458	10561	4805	10561
ENSMUSG00000021635	14	Rad17	protein_coding	ensembl_havana	chr13:100617164-100651051:-	1099.64	0.256647	0.080636	0.000613327	0.00280029	yes	4460	5553	2924	5553
ENSMUSG00000050721	9	Plekho2	protein_coding	ensembl_havana	chr9:65552698-65580040:-	1860.17	0.256628	0.105954	0.00578022	0.0208182	yes	4461	3739	4220	4461
ENSMUSG00000019461	12	Plscr3	protein_coding	ensembl_havana	chr11:69846376-69852058:+	614.131	0.256585	0.0876567	0.00139672	0.00625843	yes	4463	7546	3392	7546
ENSMUSG00000053094	15	Tmem248	protein_coding	ensembl_havana	chr5:130217081-130243765:+	2509.19	0.256567	0.0612975	1.28074e-05	0.000145863	yes	4466	2776	1906	4466
ENSMUSG00000117300	1	Gm18736	processed_pseudogene	havana	chr17:65438128-65438697:-	172.348	0.256359	0.131663	0.0168816	0.0432724	yes	4471	10652	4967	10652
ENSMUSG00000042345	15	Ubash3a	protein_coding	ensembl_havana	chr17:31207873-31246892:+	2267.86	0.256323	0.0608553	1.14309e-05	8.71268e-05	yes	4472	3105	1783	4472
ENSMUSG00000006763	14	Saal1	protein_coding	ensembl_havana	chr7:46686108-46710680:-	538.695	0.256247	0.0849778	0.00106236	0.00391587	yes	4473	7934	3104	7934
ENSMUSG00000029017	13	Pmpcb	protein_coding	ensembl_havana	chr5:21737141-21757152:+	2038.75	0.25613	0.0585162	5.47472e-06	4.29756e-05	yes	4476	3402	1623	4476
ENSMUSG00000063383	5	Zfp947	protein_coding	ensembl_havana	chr17:22144359-22166190:-	69.6449	0.255936	0.180373	0.0392289	0.0930874	yes	4480	12267	5978	12267
ENSMUSG00000001089	14	Luzp1	protein_coding	ensembl_havana	chr4:136469761-136554780:+	697.25	0.255873	0.118284	0.0107918	0.0371973	yes	4482	7118	4790	7118
ENSMUSG00000024069	14	Slc30a6	protein_coding	ensembl_havana	chr17:74395608-74424221:+	484.28	0.255706	0.0949074	0.00280458	0.0106903	yes	4485	8235	3691	8235
ENSMUSG00000037331	15	Larp1	protein_coding	ensembl_havana	chr11:58009064-58062034:+	14335.8	0.255584	0.0941443	0.002648	0.0139349	yes	4490	216	3914	4490
ENSMUSG00000028671	16	Gale	protein_coding	ensembl_havana	chr4:135963727-135968178:+	1098.8	0.255568	0.104107	0.0053678	0.020633	yes	4492	5554	4209	5554
ENSMUSG00000028378	6	Ptgr1	protein_coding	ensembl_havana	chr4:58965439-58987119:-	146.926	0.255536	0.141098	0.0219413	0.0558281	yes	4493	10940	5253	10940
ENSMUSG00000075470	2	Alg10b	protein_coding	ensembl_havana	chr15:90224311-90233471:+	2688.18	0.255504	0.0824034	0.00081227	0.00533814	yes	4494	2590	3289	4494
ENSMUSG00000083937	3	Cct3-ps1	processed_pseudogene	havana	chr4:52900599-52902683:+	131.442	0.255496	0.142419	0.02262	0.0571752	yes	4495	11155	5288	11155
ENSMUSG00000020921	6	Tmem101	protein_coding	ensembl_havana	chr11:102152546-102156404:-	529.923	0.255421	0.085728	0.0011985	0.00515441	yes	4496	7989	3266	7989
ENSMUSG00000007721	6	Ccdc124	protein_coding	ensembl_havana	chr8:70868227-70873935:-	1972.54	0.255409	0.0738544	0.000236636	0.00130986	yes	4497	3517	2591	4497
ENSMUSG00000019261	3	Map1s	protein_coding	ensembl_havana	chr8:70905932-70917529:+	1749.15	0.255241	0.0752969	0.000303168	0.00170218	yes	4502	3960	2707	4502
ENSMUSG00000107211	1	Gm5864	processed_pseudogene	havana	chr5:32420003-32420972:+	549.886	0.255197	0.0995708	0.00405094	0.0143041	yes	4503	7861	3935	7861
ENSMUSG00000021918	10	Nek4	protein_coding	ensembl_havana	chr14:30951377-30988821:+	645.074	0.25513	0.0810166	0.000694542	0.00349177	yes	4506	7374	3039	7374
ENSMUSG00000019864	14	Rtn4ip1	protein_coding	ensembl_havana	chr10:43901807-43957201:+	629.879	0.255102	0.0886921	0.0016523	0.00774339	yes	4508	7464	3523	7464
ENSMUSG00000020074	7	Ccar1	protein_coding	ensembl_havana	chr10:62743928-62792286:-	6106.52	0.255068	0.0935393	0.00256953	0.0130389	yes	4510	858	3846	4510
ENSMUSG00000039662	16	Icmt	protein_coding	ensembl_havana	chr4:152297227-152307121:+	2068.07	0.255064	0.0642282	3.22318e-05	0.000216848	yes	4511	3365	2020	4511
ENSMUSG00000032459	9	Mrps22	protein_coding	ensembl_havana	chr9:98588730-98601660:-	990.979	0.254997	0.0648249	3.76634e-05	0.000245719	yes	4514	5921	2047	5921
ENSMUSG00000083288	1	Csnk2a1-ps	processed_pseudogene	havana	chrX:16610252-16611426:+	80.6441	0.254958	0.166504	0.0342975	0.0872569	yes	4515	12002	5879	12002
ENSMUSG00000030056	8	Isy1	protein_coding	ensembl_havana	chr6:87814269-87838798:-	1274.93	0.254918	0.0619118	1.7407e-05	0.000125117	yes	4516	5028	1858	5028
ENSMUSG00000018189	12	Uchl5	protein_coding	ensembl_havana	chr1:143777272-143807466:+	3055.09	0.254913	0.0718383	0.000170483	0.00140348	yes	4517	2206	2625	4517
ENSMUSG00000114420	1	Gm48906	processed_pseudogene	havana	chr14:56836292-56837036:-	287.389	0.254887	0.110066	0.00764335	0.0203015	yes	4518	9586	4203	9586
ENSMUSG00000049488	14	Tmem67	protein_coding	ensembl_havana	chr4:12039355-12090020:-	205.095	0.254768	0.113929	0.00923925	0.0286192	yes	4522	10319	4542	10319
ENSMUSG00000031266	7	Gla	protein_coding	ensembl_havana	chrX:134588149-134601125:-	524.899	0.254694	0.0876963	0.00152226	0.00630094	yes	4523	8011	3398	8011
ENSMUSG00000000339	14	Rtca	protein_coding	ensembl_havana	chr3:116488963-116508208:-	1352.47	0.254666	0.0607359	1.25707e-05	0.000107192	yes	4525	4834	1823	4834
ENSMUSG00000078184	1	Rbm8a2	protein_coding	ensembl_havana	chr1:175977777-175979114:-	175.423	0.254168	0.12574	0.0148801	0.04237	yes	4533	10621	4941	10621
ENSMUSG00000083676	2	Gm11367	processed_pseudogene	havana	chr13:30112474-30112593:+	147.525	0.254167	0.138113	0.0211323	0.0590454	yes	4534	10935	5328	10935
ENSMUSG00000036299	5	BC031181	protein_coding	ensembl_havana	chr18:75005868-75010152:+	1196.57	0.254158	0.0818051	0.000804502	0.00401592	yes	4535	5254	3127	5254
ENSMUSG00000002342	17	Tmem161a	protein_coding	ensembl_havana	chr8:70172356-70183681:+	1122.44	0.254158	0.0821759	0.000842243	0.00366742	yes	4536	5488	3067	5488
ENSMUSG00000022329	15	Stk3	protein_coding	ensembl_havana	chr15:34875496-35178921:-	373.68	0.254087	0.120678	0.0124698	0.0286434	yes	4538	8943	4544	8943
[truncated: 4,078 more rows]

## Sheet: DEGs_KO pTh2 vs KO Th2
	Supplementary Data 7: DEGs (RNA-seq) between HDAC1-cKO pTh2 cells and HDAC1-cKO Th2 cells generated in vitro (Related to Fig. 7c; 7e; Extended Data Fig. 6e)
gene_id	gene_version	gene_name	gene_biotype	gene_source	location	baseMean	log2FoldChange	lfcSE	pvalue	padj	significant	rank_log2_fold_change	rank_base_mean	rank_padj	max_rank
ENSMUSG00000033520	2	Idi2	protein_coding	ensembl_havana	chr13:8952863-8960945:+	132.205	5.40734	0.415823	1.92878e-41	1.34876e-38	yes	1	11146	22	11146
ENSMUSG00000020383	1	Il13	protein_coding	ensembl_havana	chr11:53631324-53634702:-	14675	5.27385	0.337043	9.40644e-58	2.00341e-54	yes	2	206	6	206
ENSMUSG00000103406	1	Gm5541	unprocessed_pseudogene	havana	chr3:93628640-93629752:-	27.3443	5.21007	0.833185	6.25136e-13	3.94199e-11	yes	3	13984	441	13984
ENSMUSG00000031779	3	Ccl22	protein_coding	ensembl_havana	chr8:94745590-94751699:+	73.2582	5.07674	0.596936	6.52203e-20	5.79979e-18	yes	4	12170	173	12170
ENSMUSG00000060256	1	Tdpoz4	protein_coding	ensembl_havana	chr3:93796398-93797510:+	7.28662	4.6875	1.3953	1.55745e-07	9.17143e-06	yes	5	16601	1314	16601
ENSMUSG00000021148	11	Gm9745	protein_coding	ensembl_havana	chr13:8941575-8948231:-	58.0049	4.66723	0.47372	7.9331e-25	2.00289e-22	yes	6	12589	106	12589
ENSMUSG00000018916	5	Csf2	protein_coding	ensembl_havana	chr11:54247271-54249667:-	2297.66	4.22511	0.401751	2.0479e-27	5.23631e-25	yes	7	3062	80	3062
ENSMUSG00000027399	1	Il1a	protein_coding	ensembl_havana	chr2:129299610-129309972:-	834.017	4.21459	0.604373	5.44429e-14	1.81427e-12	yes	8	6564	358	6564
ENSMUSG00000051177	16	Plcb1	protein_coding	ensembl_havana	chr2:134786067-135475258:+	13.745	4.21279	0.898393	1.2704e-08	3.65875e-07	yes	9	15302	943	15302
ENSMUSG00000002565	16	Scin	protein_coding	ensembl_havana	chr12:40059769-40134228:-	509.887	4.15452	0.213728	1.4313e-85	1.76046e-81	yes	11	8099	1	8099
ENSMUSG00000026414	13	Tnnt2	protein_coding	ensembl_havana	chr1:135836354-135852260:+	15.5594	4.1323	0.776186	9.24272e-10	3.3864e-08	yes	12	15052	759	15052
ENSMUSG00000029875	5	Ccdc184	protein_coding	ensembl_havana	chr15:98167158-98170134:+	202.672	4.0662	0.290497	6.46617e-46	7.33004e-43	yes	14	10356	15	10356
ENSMUSG00000021538	3	Il9	protein_coding	ensembl_havana	chr13:56479277-56482246:-	523.775	3.94424	0.825436	1.19476e-08	1.67873e-07	yes	15	8021	872	8021
ENSMUSG00000028195	4	Ccn1	protein_coding	ensembl_havana	chr3:145646976-145649981:-	193.877	3.88209	0.531477	7.16813e-15	3.87096e-13	yes	16	10450	325	10450
ENSMUSG00000041782	14	Lad1	protein_coding	ensembl_havana	chr1:135818598-135833342:+	7200.94	3.55989	0.332347	3.73424e-28	6.1724e-26	yes	20	676	73	676
ENSMUSG00000019647	16	Sema6a	protein_coding	ensembl_havana	chr18:47235598-47368870:-	24.4722	3.53085	0.807655	6.67192e-08	1.6685e-06	yes	21	14181	1112	14181
ENSMUSG00000028150	14	Rorc	protein_coding	ensembl_havana	chr3:94372794-94398276:+	195.18	3.52085	0.262498	2.38561e-42	1.99991e-39	yes	22	10438	21	10438
ENSMUSG00000029838	11	Ptn	protein_coding	ensembl_havana	chr6:36714929-36810220:-	14.3412	3.49736	0.746397	2.03975e-08	5.74699e-07	yes	25	15223	987	15223
ENSMUSG00000005397	8	Nid1	protein_coding	ensembl_havana	chr13:13437551-13512269:+	46.4461	3.46741	0.473789	6.16759e-15	3.82729e-13	yes	26	12996	323	12996
ENSMUSG00000032327	14	Stra6	protein_coding	ensembl_havana	chr9:58063788-58153996:+	1526.3	3.45406	0.77523	4.97644e-08	9.72737e-07	yes	27	4407	1043	4407
ENSMUSG00000026068	11	Il18rap	protein_coding	ensembl_havana	chr1:40515362-40551705:+	33.7883	3.43517	0.606489	1.98775e-10	5.27016e-09	yes	28	13577	664	13577
ENSMUSG00000059173	19	Pde1a	protein_coding	ensembl_havana	chr2:79834453-80129458:-	212.569	3.3829	0.270268	2.46253e-37	1.15311e-34	yes	29	10249	31	10249
ENSMUSG00000000982	5	Ccl3	protein_coding	ensembl_havana	chr11:83647844-83649355:-	310.228	3.33691	0.208549	5.4886e-59	1.93251e-55	yes	30	9414	5	9414
ENSMUSG00000036117	2	Il5	protein_coding	ensembl_havana	chr11:53720794-53725106:+	106.68	3.29127	0.849609	3.54232e-07	4.06134e-06	yes	32	11518	1202	11518
ENSMUSG00000025383	2	Il23a	protein_coding	ensembl_havana	chr10:128296139-128298752:-	12.1517	3.2755	0.637186	2.53586e-09	2.20022e-07	yes	33	15548	892	15548
ENSMUSG00000031778	13	Cx3cl1	protein_coding	ensembl_havana	chr8:94772009-94782427:+	18.795	3.27022	0.614992	1.0654e-09	3.68818e-08	yes	34	14703	764	14703
ENSMUSG00000032735	15	Ablim3	protein_coding	ensembl_havana	chr18:61799392-61911824:-	16.5657	3.25167	1.33237	7.00516e-06	0.000104379	yes	35	14944	1775	14944
ENSMUSG00000057777	4	Mab21l2	protein_coding	ensembl_havana	chr3:86545581-86548629:-	14.8776	3.24593	0.687789	1.66579e-08	4.78834e-07	yes	36	15147	972	15147
ENSMUSG00000009394	13	Syn2	protein_coding	ensembl_havana	chr6:115134902-115282006:+	24.5014	3.22336	0.504021	2.38722e-12	1.3668e-10	yes	37	14179	488	14179
ENSMUSG00000060284	7	Sp7	protein_coding	ensembl_havana	chr15:102356606-102367182:-	12.5267	3.08491	0.963079	2.2107e-06	9.72682e-05	yes	42	15494	1759	15494
ENSMUSG00000066687	5	Zbtb16	protein_coding	ensembl_havana	chr9:48654297-48836222:-	10.1775	2.89054	0.812544	9.67099e-07	4.66894e-05	yes	46	15912	1613	15912
ENSMUSG00000069355	12	Gm5152	protein_coding	ensembl_havana	chr5:10242041-10246526:-	30.9641	2.88661	0.583168	4.50695e-09	1.55259e-07	yes	47	13735	864	13735
ENSMUSG00000074676	2	Foxs1	protein_coding	ensembl_havana	chr2:152931898-152933208:-	4.1564	2.86128	1.75127	2.19451e-05	0.000623773	yes	50	17829	2270	17829
ENSMUSG00000020407	13	Upp1	protein_coding	ensembl_havana	chr11:9118103-9136170:+	8.03689	2.85406	0.997789	5.42437e-06	0.000217623	yes	51	16414	1941	16414
ENSMUSG00000057098	14	Ebf1	protein_coding	ensembl_havana	chr11:44617317-45008091:+	17.9109	2.84161	0.740725	4.09823e-07	8.55502e-06	yes	52	14792	1300	14792
ENSMUSG00000026418	16	Tnni1	protein_coding	ensembl_havana	chr1:135779434-135810989:+	51.2803	2.83784	0.306278	2.4036e-22	3.87157e-20	yes	53	12808	130	12808
ENSMUSG00000021587	5	Pcsk1	protein_coding	ensembl_havana	chr13:75089826-75134861:+	29.3857	2.80188	0.411003	7.8301e-14	5.3836e-12	yes	57	13847	395	13847
ENSMUSG00000051855	15	Mest	protein_coding	ensembl_havana	chr6:30723547-30748465:+	40.1198	2.79127	0.397038	1.76379e-14	1.07364e-12	yes	58	13256	344	13256
ENSMUSG00000052572	19	Dlg2	protein_coding	ensembl_havana	chr7:90476672-92449247:+	121.418	2.78004	0.27707	1.2425e-25	2.54126e-23	yes	60	11311	98	11311
ENSMUSG00000046223	10	Plaur	protein_coding	ensembl_havana	chr7:24462484-24475968:+	35.5417	2.77361	0.40302	4.76811e-14	2.67674e-12	yes	61	13490	373	13490
ENSMUSG00000029762	6	Akr1b8	protein_coding	ensembl_havana	chr6:34354119-34368463:+	84.7691	2.72073	0.309256	1.26328e-20	1.52535e-18	yes	63	11924	166	11924
ENSMUSG00000047501	3	Cldn4	protein_coding	ensembl_havana	chr5:134945119-134946934:-	174.037	2.70999	0.184459	8.38658e-51	1.42605e-47	yes	65	10636	10	10636
ENSMUSG00000029371	7	Cxcl5	protein_coding	ensembl_havana	chr5:90759360-90761624:+	14.8376	2.65273	0.7872	1.74245e-06	3.2135e-05	yes	67	15153	1515	15153
ENSMUSG00000025930	6	Msc	protein_coding	ensembl_havana	chr1:14753346-14755992:-	9.12024	2.61352	0.822345	2.97014e-06	0.000128704	yes	70	16118	1834	16118
ENSMUSG00000021613	9	Hapln1	protein_coding	ensembl_havana	chr13:89539796-89611652:+	69.4618	2.57603	0.388768	1.8981e-13	8.23043e-12	yes	72	12272	405	12272
ENSMUSG00000067848	12	4933402N22Rik	protein_coding	ensembl_havana	chr5:11918043-11922821:+	17.9554	2.55904	0.730699	1.21034e-06	2.32103e-05	yes	74	14786	1457	14786
ENSMUSG00000004098	7	Col5a3	protein_coding	ensembl_havana	chr9:20770050-20815067:-	399.646	2.52471	0.355155	6.16511e-15	2.24676e-13	yes	76	8753	317	8753
ENSMUSG00000062393	13	Dgkk	protein_coding	ensembl_havana	chrX:6779306-6948363:+	971.816	2.5197	0.381587	2.02977e-13	8.78947e-12	yes	77	5994	407	5994
ENSMUSG00000062127	11	Cttnbp2nl	protein_coding	ensembl_havana	chr3:105001915-105053146:-	50.6296	2.5032	0.395016	1.13483e-12	5.23411e-11	yes	80	12829	454	12829
ENSMUSG00000023484	14	Prph	protein_coding	ensembl_havana	chr15:99055174-99058978:+	13.6452	2.48871	0.577944	6.38653e-08	1.535e-06	yes	81	15327	1099	15327
ENSMUSG00000074364	6	Ehd2	protein_coding	ensembl_havana	chr7:15946958-15967567:-	388.976	2.41404	0.23548	5.68624e-27	8.49913e-25	yes	86	8837	82	8837
ENSMUSG00000020826	9	Nos2	protein_coding	ensembl_havana	chr11:78920787-78960254:+	24.0427	2.37763	0.433898	1.77567e-10	7.21914e-09	yes	88	14214	684	14214
ENSMUSG00000045573	9	Penk	protein_coding	ensembl_havana	chr4:4133531-4138819:-	6204.48	2.36838	0.313546	1.80835e-16	9.2095e-15	yes	90	838	257	838
ENSMUSG00000029379	10	Cxcl3	protein_coding	ensembl_havana	chr5:90786103-90789600:+	105.829	2.34383	0.328802	4.19605e-15	2.6365e-13	yes	93	11539	319	11539
ENSMUSG00000000489	7	Pdgfb	protein_coding	ensembl_havana	chr15:79995874-80014977:-	1563.14	2.33387	0.161128	6.66936e-50	1.13309e-46	yes	95	4324	12	4324
ENSMUSG00000028121	8	Bcar3	protein_coding	ensembl_havana	chr3:122294136-122530191:+	12.0534	2.29628	0.785273	6.80325e-06	0.000269123	yes	97	15565	2009	15565
ENSMUSG00000001946	14	Esam	protein_coding	ensembl_havana	chr9:37528078-37538319:+	8.06748	2.29618	1.01815	2.88551e-05	0.000940171	yes	98	16402	2388	16402
ENSMUSG00000026177	11	Slc11a1	protein_coding	ensembl_havana	chr1:74375195-74386062:+	8.00747	2.2951	1.12015	4.13604e-05	0.0013127	yes	99	16421	2504	16421
ENSMUSG00000034485	10	Uaca	protein_coding	ensembl_havana	chr9:60794542-60880370:+	18.0838	2.27219	0.735235	4.50722e-06	7.36426e-05	yes	100	14773	1702	14773
ENSMUSG00000068699	12	Flnc	protein_coding	ensembl_havana	chr6:29433256-29461883:+	9.11746	2.27126	0.850539	1.26323e-05	0.000451927	yes	101	16120	2163	16120
ENSMUSG00000006310	10	Zbtb32	protein_coding	ensembl_havana	chr7:30589681-30598909:-	846.475	2.22833	0.182321	8.81873e-37	3.15944e-34	yes	105	6504	33	6504
ENSMUSG00000046971	7	Pla2g4f	protein_coding	ensembl_havana	chr2:120299957-120314165:-	129.814	2.22829	0.380183	1.84051e-11	4.7889e-10	yes	106	11179	549	11179
ENSMUSG00000114053	1	Gm35330	lincRNA	havana	chr13:5539279-5724510:-	15.6003	2.22435	0.624961	1.15212e-06	2.22818e-05	yes	107	15046	1444	15046
ENSMUSG00000059077	6	Pth	protein_coding	ensembl_havana	chr7:113385580-113388570:-	9.24671	2.22079	0.948334	2.64165e-05	0.000886482	yes	108	16088	2368	16088
ENSMUSG00000029378	5	Areg	protein_coding	ensembl_havana	chr5:91139599-91148432:+	26.4585	2.18753	0.487734	3.00685e-08	7.84047e-07	yes	112	14034	1013	14034
ENSMUSG00000022602	14	Arc	protein_coding	ensembl_havana	chr15:74669083-74672570:-	865.295	2.18039	0.201754	1.14689e-29	1.62616e-27	yes	114	6418	64	6418
ENSMUSG00000018914	5	Il3	protein_coding	ensembl_havana	chr11:54265303-54267277:-	2651.34	2.15278	0.470001	1.97508e-08	4.20843e-07	yes	116	2624	960	2624
ENSMUSG00000074813	14	Morrbid	lincRNA	ensembl_havana	chr2:128178319-128502765:-	61.3801	2.12691	0.286425	4.31159e-16	3.19021e-14	yes	117	12502	283	12502
ENSMUSG00000024737	2	Slc15a3	protein_coding	ensembl_havana	chr19:10839727-10859362:+	1091.78	2.09203	0.154002	1.72795e-44	1.85122e-41	yes	121	5577	16	5577
ENSMUSG00000089789	1	Rdh1	protein_coding	ensembl_havana	chr10:127759721-127768297:+	37.3097	2.07917	0.349409	1.15699e-11	4.4535e-10	yes	122	13385	544	13385
ENSMUSG00000030500	6	Slc17a6	protein_coding	ensembl_havana	chr7:51622006-51671119:+	719.877	2.05221	0.36248	6.84077e-11	1.40913e-09	yes	123	7018	595	7018
ENSMUSG00000027797	15	Dclk1	protein_coding	ensembl_havana	chr3:55242364-55539068:+	142.264	2.02475	0.322256	1.5041e-12	5.81964e-11	yes	125	11007	455	11007
ENSMUSG00000025573	4	6030468B19Rik	protein_coding	ensembl_havana	chr11:117797660-117807301:+	7.23985	2.01023	1.04109	7.1186e-05	0.00204703	yes	126	16615	2691	16615
ENSMUSG00000041324	14	Inhba	protein_coding	ensembl_havana	chr13:16011851-16031621:+	3052.45	1.97534	0.351596	9.96661e-11	3.21e-09	yes	134	2208	633	2208
ENSMUSG00000091304	2	Speer6-ps1	transcribed_unprocessed_pseudogene	havana	chr13:3149475-3189678:+	11.7752	1.9745	1.02124	7.42252e-05	0.00212272	yes	136	15630	2705	15630
ENSMUSG00000045092	8	S1pr1	protein_coding	ensembl_havana	chr3:115710433-115715072:-	210.958	1.93769	0.220374	6.78693e-21	7.168e-19	yes	138	10265	161	10265
ENSMUSG00000020841	5	Cpd	protein_coding	ensembl_havana	chr11:76778424-76847018:-	4544.03	1.93563	0.164254	2.03426e-34	6.04319e-32	yes	140	1312	39	1312
ENSMUSG00000032014	6	Oaf	protein_coding	ensembl_havana	chr9:43221235-43239911:-	53.1106	1.92933	0.376322	1.71118e-09	4.61151e-08	yes	141	12747	777	12747
ENSMUSG00000036273	15	Lrrk2	protein_coding	ensembl_havana	chr15:91673175-91816120:+	1009.25	1.92472	0.356204	3.79351e-10	9.08718e-09	yes	143	5850	700	5850
ENSMUSG00000007594	10	Hapln4	protein_coding	ensembl_havana	chr8:70083457-70090862:+	57.5738	1.91135	0.416438	2.63405e-08	5.38186e-07	yes	144	12606	981	12606
ENSMUSG00000097779	2	4833407H14Rik	lincRNA	havana	chr19:53460622-53462723:+	56.1264	1.89474	0.273126	2.25971e-14	1.86561e-12	yes	145	12645	361	12645
ENSMUSG00000024517	17	Grp	protein_coding	ensembl_havana	chr18:65872820-65886596:+	653.993	1.89149	0.511953	1.04564e-06	9.4625e-06	yes	146	7334	1322	7334
ENSMUSG00000000125	5	Wnt3	protein_coding	ensembl_havana	chr11:103774150-103817957:+	108.174	1.8657	0.313903	1.8157e-11	4.58668e-10	yes	149	11498	546	11498
ENSMUSG00000026483	13	Fam129a	protein_coding	ensembl_havana	chr1:151571186-151721939:+	1466.02	1.8543	0.144111	3.66623e-40	3.51048e-37	yes	150	4540	24	4540
ENSMUSG00000037712	16	Fermt2	protein_coding	ensembl_havana	chr14:45458795-45530118:-	11.2974	1.85103	0.805273	4.38924e-05	0.00138421	yes	151	15694	2520	15694
ENSMUSG00000058427	10	Cxcl2	protein_coding	ensembl_havana	chr5:90903871-90905938:+	15.6366	1.84852	0.728299	2.65909e-05	0.00035463	yes	152	15041	2085	15041
ENSMUSG00000022212	15	Cpne6	protein_coding	ensembl_havana	chr14:55510445-55517431:+	45.8101	1.83593	0.318799	6.06059e-11	2.88547e-09	yes	154	13021	626	13021
ENSMUSG00000029771	12	Irf5	protein_coding	ensembl_havana	chr6:29526625-29541871:+	483.25	1.83237	0.137512	9.42136e-43	6.09897e-40	yes	155	8246	19	8246
ENSMUSG00000034457	10	Eda2r	protein_coding	ensembl_havana	chrX:97333840-97377216:-	99.2123	1.82988	0.290191	2.02988e-12	6.12634e-11	yes	156	11641	457	11641
ENSMUSG00000098188	1	Sowahc	protein_coding	havana	chr10:59221953-59226434:+	428.139	1.82741	0.205669	4.04329e-21	3.2718e-19	yes	158	8560	152	8560
ENSMUSG00000029121	16	Crmp1	protein_coding	ensembl_havana	chr5:37241940-37292133:+	101.136	1.82332	0.285771	1.27136e-12	3.96728e-11	yes	159	11606	442	11606
ENSMUSG00000018919	10	Tm4sf5	protein_coding	ensembl_havana	chr11:70505244-70511178:+	120.716	1.81951	0.218308	5.16279e-19	3.70878e-17	yes	161	11326	192	11326
ENSMUSG00000026413	12	Pkp1	protein_coding	ensembl_havana	chr1:135871395-135919207:-	4.17323	1.81857	1.69083	0.00015469	0.00343665	yes	162	17823	2908	17823
ENSMUSG00000095115	2	Itpripl2	protein_coding	ensembl_havana	chr7:118485111-118491975:-	862.536	1.8026	0.203149	4.91419e-21	3.74463e-19	yes	163	6429	157	6429
ENSMUSG00000020363	6	Gfpt2	protein_coding	ensembl_havana	chr11:49794178-49838613:+	64.568	1.75934	0.245119	6.15496e-15	3.3756e-13	yes	164	12400	321	12400
ENSMUSG00000025790	14	Slco3a1	protein_coding	ensembl_havana	chr7:74275419-74554780:-	1302	1.75688	0.152382	7.34081e-33	2.51208e-30	yes	165	4962	49	4962
ENSMUSG00000048827	12	Pkd1l3	protein_coding	ensembl_havana	chr8:109614517-109674386:+	108.031	1.74642	0.305368	1.02647e-10	2.30582e-09	yes	169	11499	614	11499
ENSMUSG00000026407	17	Cacna1s	protein_coding	ensembl_havana	chr1:136052750-136119822:+	34.4152	1.71726	0.429688	4.9812e-07	7.75169e-06	yes	172	13537	1288	13537
ENSMUSG00000040899	14	Ccr6	protein_coding	ensembl_havana	chr17:8236043-8257141:+	22.0514	1.70322	0.486214	2.72936e-06	4.50971e-05	yes	176	14398	1600	14398
ENSMUSG00000000440	12	Pparg	protein_coding	ensembl_havana	chr6:115360951-115490399:+	524.255	1.69639	0.171101	3.79009e-25	4.53425e-23	yes	177	8017	100	8017
ENSMUSG00000046314	16	Stxbp6	protein_coding	ensembl_havana	chr12:44852484-45074709:-	22.9006	1.6955	0.503564	4.15436e-06	6.85215e-05	yes	178	14330	1686	14330
ENSMUSG00000096986	2	4930509E16Rik	lincRNA	havana	chr9:72518250-72531858:-	12.098	1.69103	0.941083	0.000139368	0.00368645	yes	179	15560	2942	15560
ENSMUSG00000049097	9	Ankrd34a	protein_coding	ensembl_havana	chr3:96596636-96599775:+	30.1656	1.68781	0.380324	9.11111e-08	1.46483e-06	yes	180	13788	1094	13788
ENSMUSG00000091387	2	Gcnt4	protein_coding	ensembl_havana	chr13:96924689-96950906:+	23.1323	1.67563	0.513241	5.76031e-06	8.7711e-05	yes	183	14303	1734	14303
ENSMUSG00000022996	15	Wnt10b	protein_coding	ensembl_havana	chr15:98770712-98778150:-	212.219	1.67551	0.160677	2.13618e-27	3.89017e-25	yes	184	10255	78	10255
ENSMUSG00000071723	7	Gspt2	protein_coding	ensembl_havana	chrX:94636069-94643244:+	41.9953	1.6736	0.365909	5.21997e-08	1.426e-06	yes	185	13189	1091	13189
ENSMUSG00000048895	13	Cdk5r1	protein_coding	ensembl_havana	chr11:80477023-80481184:+	127.891	1.66635	0.211052	3.64083e-17	2.38346e-15	yes	186	11206	235	11206
ENSMUSG00000015950	13	Ncf1	protein_coding	ensembl_havana	chr5:134220053-134229625:-	157.397	1.66402	0.225361	1.97902e-15	1.29631e-13	yes	187	10827	306	10827
ENSMUSG00000022237	17	Ankrd33b	protein_coding	ensembl_havana	chr15:31291478-31367726:-	16.9074	1.65451	0.703231	5.22212e-05	0.000639946	yes	189	14898	2279	14898
ENSMUSG00000027776	12	Il12a	protein_coding	ensembl_havana	chr3:68690644-68698547:+	23.6744	1.64467	0.455667	2.20835e-06	3.83471e-05	yes	191	14245	1564	14245
ENSMUSG00000031780	2	Ccl17	protein_coding	ensembl_havana	chr8:94810453-94812036:+	17.216	1.63872	1.27124	0.000289592	0.00271833	yes	192	14870	2814	14870
ENSMUSG00000024402	5	Lta	protein_coding	ensembl_havana	chr17:35203165-35205351:-	1123.18	1.63614	0.207131	4.07681e-17	2.86028e-15	yes	193	5486	239	5486
ENSMUSG00000078238	4	Gm12854	processed_pseudogene	havana	chr4:116067268-116067564:+	315.972	1.63388	0.143809	9.15629e-32	2.88321e-29	yes	195	9367	54	9367
ENSMUSG00000015312	9	Gadd45b	protein_coding	ensembl_havana	chr10:80930073-80932204:+	499.36	1.61723	0.168549	1.30618e-23	1.33536e-21	yes	200	8159	113	8159
ENSMUSG00000034751	17	Mast4	protein_coding	ensembl_havana	chr13:102732486-103334497:-	230.628	1.61179	0.251795	2.54168e-12	7.7912e-11	yes	202	10091	466	10091
ENSMUSG00000043531	16	Sorcs1	protein_coding	ensembl_havana	chr19:50143299-50678646:-	18.3088	1.60385	0.546812	1.55365e-05	0.000217497	yes	203	14747	1940	14747
ENSMUSG00000028763	18	Hspg2	protein_coding	ensembl_havana	chr4:137468769-137570630:+	55.7987	1.60345	0.352975	7.42991e-08	1.22359e-06	yes	204	12653	1069	12653
ENSMUSG00000022015	8	Tnfsf11	protein_coding	ensembl_havana	chr14:78277445-78308043:-	6236.99	1.60121	0.1333	5.10278e-35	1.62031e-32	yes	207	828	38	828
ENSMUSG00000019876	15	Pkib	protein_coding	ensembl_havana	chr10:57631981-57741112:+	3.58122	1.5929	1.64616	0.000229358	0.00482979	yes	210	18161	3068	18161
ENSMUSG00000030162	14	Olr1	protein_coding	ensembl_havana	chr6:129485244-129507165:-	298.894	1.58961	0.265657	3.92742e-11	9.82945e-10	yes	211	9501	580	9501
ENSMUSG00000051727	14	Kctd14	protein_coding	ensembl_havana	chr7:97451323-97459557:+	26.9982	1.58875	0.434029	2.12022e-06	3.71455e-05	yes	212	14001	1550	14001
ENSMUSG00000019194	15	Scn1b	protein_coding	ensembl_havana	chr7:31116524-31127003:-	65.7531	1.58635	0.261926	2.54924e-11	7.84595e-10	yes	214	12376	572	12376
ENSMUSG00000039470	15	Zdhhc2	protein_coding	ensembl_havana	chr8:40423815-40510268:+	287.649	1.58065	0.204706	2.19111e-16	1.27202e-14	yes	216	9585	265	9585
ENSMUSG00000031596	15	Slc7a2	protein_coding	ensembl_havana	chr8:40862396-40922308:+	18.4887	1.57602	0.849021	0.000151564	0.0015628	yes	217	14727	2565	14727
ENSMUSG00000097357	2	Gm16793	bidirectional_promoter_lncRNA	havana	chr8:35582503-35588972:-	29.0417	1.56978	0.404534	1.07267e-06	2.08419e-05	yes	218	13869	1438	13869
ENSMUSG00000112762	1	4930459C07Rik	lincRNA	havana	chr10:96226020-96248866:+	46.4671	1.55182	0.285079	1.05122e-09	3.7122e-08	yes	221	12993	765	12993
ENSMUSG00000019489	7	Cd70	protein_coding	ensembl_havana	chr17:57145997-57149777:-	71.8806	1.54181	0.350396	1.63696e-07	2.2149e-06	yes	222	12202	1137	12202
ENSMUSG00000019890	4	Nts	protein_coding	ensembl_havana	chr10:102481756-102490486:-	416.043	1.54044	0.472059	7.48931e-06	5.55571e-05	yes	223	8641	1651	8641
ENSMUSG00000031026	15	Trim66	protein_coding	ensembl_havana	chr7:109449006-109508134:-	379.17	1.53744	0.224209	1.65056e-13	5.03733e-12	yes	225	8906	392	8906
ENSMUSG00000022330	5	Osr2	protein_coding	ensembl_havana	chr15:35296098-35303305:+	7.25245	1.53687	1.59632	0.000276786	0.00657505	yes	226	16610	3257	16610
ENSMUSG00000027470	9	Mylk2	protein_coding	ensembl_havana	chr2:152911352-152923068:+	12.188	1.53593	0.791971	0.000140177	0.00368645	yes	227	15544	2942	15544
ENSMUSG00000017667	9	Zfp334	protein_coding	ensembl_havana	chr2:165374264-165388259:-	36.5046	1.53511	0.325205	4.19331e-08	8.24015e-07	yes	228	13430	1020	13430
ENSMUSG00000025880	11	Smad7	protein_coding	ensembl_havana	chr18:75367529-75395935:+	142.193	1.53454	0.249172	1.70521e-11	6.11428e-10	yes	229	11011	559	11011
ENSMUSG00000005950	14	P2rx5	protein_coding	ensembl_havana	chr11:73160421-73172685:+	32.4733	1.51748	0.326569	6.17412e-08	1.21052e-06	yes	235	13652	1068	13652
ENSMUSG00000036356	15	Csgalnact1	protein_coding	ensembl_havana	chr8:68356781-68735146:-	38.9919	1.51347	0.450015	6.0043e-06	6.32203e-05	yes	237	13303	1672	13303
ENSMUSG00000037797	14	Adh4	protein_coding	ensembl_havana	chr3:138415466-138430892:+	14.3883	1.51003	0.927802	0.000246665	0.00237058	yes	239	15215	2751	15215
ENSMUSG00000001039	12	B9d1	protein_coding	ensembl_havana	chr11:61505144-61512931:+	112.869	1.50872	0.177982	6.37388e-19	4.69324e-17	yes	242	11436	194	11436
ENSMUSG00000030970	16	Ctbp2	protein_coding	ensembl_havana	chr7:132987563-133124354:-	47.5258	1.49332	0.381118	1.13164e-06	1.4312e-05	yes	249	12947	1392	12947
ENSMUSG00000003206	7	Ebi3	protein_coding	ensembl_havana	chr17:55952640-55957022:+	322.541	1.49132	0.175499	5.83568e-19	4.38919e-17	yes	250	9318	193	9318
ENSMUSG00000001249	14	Hpn	protein_coding	ensembl_havana	chr7:31098725-31115290:-	21.8962	1.48704	0.463549	9.62871e-06	0.000144639	yes	252	14417	1860	14417
ENSMUSG00000032387	15	Rbpms2	protein_coding	ensembl_havana	chr9:65629648-65660528:+	17.4257	1.48179	0.6719	9.3779e-05	0.0010228	yes	253	14848	2424	14848
ENSMUSG00000027907	4	S100a11	protein_coding	ensembl_havana	chr3:93520488-93526287:+	684.146	1.48156	0.117136	3.65775e-38	1.50914e-35	yes	254	7182	28	7182
ENSMUSG00000020399	14	Havcr2	protein_coding	ensembl_havana	chr11:46454935-46481255:+	80.5612	1.47944	0.258582	2.99038e-10	7.66302e-09	yes	255	12007	687	12007
ENSMUSG00000026730	12	Pter	protein_coding	ensembl_havana	chr2:12924041-13003455:+	636.978	1.47765	0.125314	1.40937e-33	4.11281e-31	yes	256	7426	42	7426
ENSMUSG00000043230	2	Fam124b	protein_coding	ensembl_havana	chr1:80198706-80218473:-	71.8034	1.47254	0.261	4.83394e-10	9.48403e-09	yes	258	12206	703	12206
ENSMUSG00000040413	15	Timd2	protein_coding	ensembl_havana	chr11:46668960-46707061:-	1578.61	1.45916	0.123285	9.22557e-34	4.55772e-31	yes	264	4291	43	4291
ENSMUSG00000037999	13	Arap2	protein_coding	ensembl_havana	chr5:62602445-62766159:-	1539.91	1.45554	0.154135	1.32141e-22	2.2282e-20	yes	266	4374	126	4374
ENSMUSG00000022272	17	Myo10	protein_coding	ensembl_havana	chr15:25622525-25813673:+	589.662	1.45292	0.207714	9.4527e-14	2.8966e-12	yes	267	7672	377	7672
ENSMUSG00000035735	10	Dagla	protein_coding	ensembl_havana	chr19:10245265-10304877:-	94.0377	1.43886	0.24597	1.68474e-10	4.54204e-09	yes	272	11753	653	11753
ENSMUSG00000037362	8	Ccn3	protein_coding	ensembl_havana	chr15:54745702-54754039:+	16.7173	1.4334	0.658104	0.000107981	0.0011868	yes	274	14922	2471	14922
ENSMUSG00000028179	12	Cth	protein_coding	ensembl_havana	chr3:157894248-157925077:-	1190.83	1.4305	0.138599	2.37409e-26	4.42324e-24	yes	275	5266	90	5266
ENSMUSG00000027555	8	Car13	protein_coding	ensembl_havana	chr3:14641727-14663002:+	261.892	1.42615	0.16757	7.30215e-19	5.32188e-17	yes	277	9793	195	9793
ENSMUSG00000033470	12	Cysltr2	protein_coding	ensembl_havana	chr14:73025603-73049114:-	17.8792	1.41309	0.599427	7.85709e-05	0.000878669	yes	283	14797	2365	14797
ENSMUSG00000073910	10	Mob3b	protein_coding	ensembl_havana	chr4:34949074-35157484:-	236.211	1.41206	0.16066	6.87581e-20	6.07925e-18	yes	284	10040	174	10040
ENSMUSG00000032776	9	Mctp2	protein_coding	ensembl_havana	chr7:72077830-72306608:-	77.3481	1.41086	0.235527	8.23554e-11	2.64961e-09	yes	286	12084	623	12084
ENSMUSG00000101439	1	Gm336	processed_pseudogene	havana	chr19:11090598-11092077:-	95.6734	1.40549	0.257438	1.70943e-09	3.90832e-08	yes	288	11714	770	11714
ENSMUSG00000024486	6	Hbegf	protein_coding	ensembl_havana	chr18:36504927-36515805:-	449.106	1.40488	0.102476	4.3429e-44	3.05624e-41	yes	289	8437	17	8437
ENSMUSG00000066363	12	Serpina3f	protein_coding	ensembl_havana	chr12:104214544-104221129:+	51.0032	1.40454	0.293863	4.84848e-08	8.34373e-07	yes	290	12814	1023	12814
ENSMUSG00000054752	16	Fsd1l	protein_coding	ensembl_havana	chr4:53631471-53707009:+	158.585	1.39938	0.209291	1.02651e-12	3.37087e-11	yes	292	10811	435	10811
ENSMUSG00000000266	11	Mid2	protein_coding	ensembl_havana	chrX:140664599-140767715:+	57.7356	1.39792	0.3883	3.81715e-06	4.7316e-05	yes	293	12598	1617	12598
ENSMUSG00000026630	9	Batf3	protein_coding	ensembl_havana	chr1:191097847-191108945:+	427.464	1.39662	0.197901	7.92684e-14	2.54665e-12	yes	295	8562	368	8562
ENSMUSG00000115426	1	Gm19510	lincRNA	havana	chr15:59788417-59794959:-	131.268	1.39426	0.187237	4.61469e-15	2.09268e-13	yes	296	11157	315	11157
ENSMUSG00000018830	10	Myh11	protein_coding	ensembl_havana	chr16:14194535-14291372:-	33.3255	1.39145	0.518969	4.10347e-05	0.000389067	yes	297	13603	2114	13603
ENSMUSG00000048218	6	Amigo2	protein_coding	ensembl_havana	chr15:97244125-97247287:-	44.4923	1.39055	0.282209	2.57604e-08	7.59413e-07	yes	299	13079	1011	13079
ENSMUSG00000025037	6	Maoa	protein_coding	ensembl_havana	chrX:16619698-16687818:+	121.817	1.38839	0.197615	1.02965e-13	4.1096e-12	yes	300	11304	385	11304
ENSMUSG00000040964	16	Arhgef10l	protein_coding	ensembl_havana	chr4:140514485-140666012:-	10.2056	1.38832	0.806208	0.000266215	0.00638458	yes	301	15904	3246	15904
ENSMUSG00000012519	14	Mlkl	protein_coding	ensembl_havana	chr8:111311797-111338177:-	317.671	1.38478	0.134645	4.40257e-26	7.96397e-24	yes	303	9356	94	9356
ENSMUSG00000041481	17	Serpina3g	protein_coding	havana	chr12:104236245-104241939:+	174.725	1.38084	0.206753	1.17302e-12	3.86994e-11	yes	305	10630	440	10630
ENSMUSG00000073987	4	Ggh	protein_coding	ensembl_havana	chr4:20042052-20066750:+	682.944	1.37793	0.177762	4.78244e-16	2.0486e-14	yes	306	7188	275	7188
ENSMUSG00000108427	1	Gm36696	antisense	havana	chr7:72110761-72113456:+	7.82651	1.37032	1.00373	0.000460556	0.0100661	yes	311	16471	3541	16471
ENSMUSG00000091903	8	Gm6460	protein_coding	ensembl_havana	chr5:11594913-11599784:+	9.87123	1.36946	0.892838	0.000369516	0.00839472	yes	312	15975	3406	15975
ENSMUSG00000054855	13	Rnd1	protein_coding	ensembl_havana	chr15:98663421-98677461:-	50.0443	1.36582	0.259419	5.38983e-09	1.26798e-07	yes	315	12852	852	12852
ENSMUSG00000044626	13	Liph	protein_coding	ensembl_havana	chr16:21953817-21995663:-	14.5088	1.35978	0.640548	0.000137928	0.00143719	yes	319	15198	2535	15198
ENSMUSG00000028337	14	Coro2a	protein_coding	ensembl_havana	chr4:46536937-46602202:-	1128.21	1.35658	0.147364	2.06032e-21	1.99468e-19	yes	320	5467	140	5467
ENSMUSG00000050071	8	Bex1	protein_coding	ensembl_havana	chrX:136213972-136215513:-	72.6741	1.35357	0.229051	1.66126e-10	3.69061e-09	yes	321	12181	643	12181
ENSMUSG00000028494	12	Plin2	protein_coding	ensembl_havana	chr4:86648386-86670060:-	465.104	1.35217	0.14806	4.14163e-21	3.32948e-19	yes	322	8337	153	8337
ENSMUSG00000015568	16	Lpl	protein_coding	ensembl_havana	chr8:68880491-68907448:+	209.892	1.34901	0.465647	2.69467e-05	0.000203412	yes	324	10279	1923	10279
ENSMUSG00000060147	15	Serpinb6a	protein_coding	ensembl_havana	chr13:33917918-34002794:-	510.068	1.34858	0.116129	2.29791e-32	5.32698e-30	yes	325	8098	51	8098
ENSMUSG00000029648	13	Flt1	protein_coding	ensembl_havana	chr5:147561604-147726011:-	6.1587	1.34233	0.894215	0.000408911	0.00786012	yes	327	16960	3361	16960
ENSMUSG00000031391	18	L1cam	protein_coding	ensembl_havana	chrX:73853778-73896105:-	57.1939	1.34136	0.247492	2.61749e-09	6.87694e-08	yes	328	12616	797	12616
ENSMUSG00000040584	8	Abcb1a	protein_coding	ensembl_havana	chr5:8660077-8748575:+	260.268	1.34062	0.163401	1.47876e-17	1.09803e-15	yes	329	9803	229	9803
ENSMUSG00000042638	14	Gucy2c	protein_coding	ensembl_havana	chr6:136697284-136781765:-	80.8539	1.34044	0.220415	6.27094e-11	1.44879e-09	yes	330	11997	597	11997
ENSMUSG00000032324	11	Tspan3	protein_coding	ensembl_havana	chr9:56131725-56165477:-	1519.91	1.33795	0.155471	4.96268e-19	5.32188e-17	yes	332	4413	195	4413
ENSMUSG00000026514	14	Cnih3	protein_coding	ensembl_havana	chr1:181352628-181460641:+	11.9513	1.33766	0.877713	0.000399577	0.00892877	yes	333	15587	3463	15587
ENSMUSG00000000392	17	Fap	protein_coding	ensembl_havana	chr2:62500943-62574075:-	23.79	1.33757	0.703514	0.000216628	0.00220988	yes	335	14236	2726	14236
ENSMUSG00000025225	15	Nfkb2	protein_coding	ensembl_havana	chr19:46304320-46312385:+	14800.5	1.33503	0.0831894	4.14902e-59	1.20174e-55	yes	339	203	4	339
ENSMUSG00000049630	6	C1ql3	protein_coding	ensembl_havana	chr2:13003457-13011806:-	95.5823	1.335	0.341117	1.60401e-06	1.97332e-05	yes	340	11718	1431	11718
ENSMUSG00000018341	12	Il12rb2	protein_coding	ensembl_havana	chr6:67291318-67376188:-	484.637	1.33289	0.559532	8.67773e-05	0.000488485	yes	341	8234	2185	8234
ENSMUSG00000009614	16	Sardh	protein_coding	ensembl_havana	chr2:27188393-27248337:-	48.2433	1.33137	0.436211	1.90471e-05	0.000176484	yes	342	12918	1899	12918
ENSMUSG00000073234	4	Gm8773	protein_coding	ensembl_havana	chr5:5573799-5576203:+	7.41582	1.33096	0.866056	0.00039768	0.00894	yes	343	16570	3464	16570
ENSMUSG00000032359	14	Ctsh	protein_coding	ensembl_havana	chr9:90054152-90076089:+	6.71559	1.32994	0.984223	0.000509112	0.0109672	yes	345	16769	3592	16769
ENSMUSG00000042286	13	Stab1	protein_coding	ensembl_havana	chr14:31139013-31168641:-	27.515	1.32893	0.6288	0.000149074	0.00157349	yes	346	13978	2573	13978
ENSMUSG00000070056	6	Mfhas1	protein_coding	ensembl_havana	chr8:35587798-35679449:+	1832.14	1.31699	0.100131	1.25324e-40	1.15752e-37	yes	349	3796	23	3796
ENSMUSG00000051339	10	2900026A02Rik	protein_coding	ensembl_havana	chr5:113086323-113221236:-	1270.13	1.31611	0.126526	1.82553e-26	3.55593e-24	yes	351	5043	88	5043
ENSMUSG00000074805	5	Il1bos	antisense	ensembl_havana	chr2:129369897-129375748:+	33.9234	1.31593	0.501289	5.32825e-05	0.000488555	yes	352	13565	2186	13565
ENSMUSG00000056486	18	Chn1	protein_coding	ensembl_havana	chr2:73610660-73775346:-	14.8952	1.307	0.638149	0.000176114	0.00185582	yes	353	15140	2639	15140
ENSMUSG00000051615	14	Rap2a	protein_coding	ensembl_havana	chr14:120478444-120507194:+	1134.97	1.30665	0.104618	6.79867e-37	3.35298e-34	yes	354	5437	34	5437
ENSMUSG00000021879	13	Dnah12	protein_coding	ensembl_havana	chr14:26693274-26891703:+	607.221	1.30341	0.140407	1.28664e-21	1.07709e-19	yes	356	7577	138	7577
ENSMUSG00000057969	15	Sema3b	protein_coding	ensembl_havana	chr9:107597674-107609229:-	4.86828	1.29631	1.37415	0.000594815	0.0107505	yes	357	17470	3570	17470
ENSMUSG00000033427	14	Upb1	protein_coding	ensembl_havana	chr10:75401115-75441679:+	39.3986	1.29329	0.280558	1.30816e-07	3.30973e-06	yes	359	13289	1178	13289
ENSMUSG00000075122	5	Cd80	protein_coding	ensembl_havana	chr16:38455561-38496335:+	239.007	1.29161	0.220421	2.71761e-10	5.78115e-09	yes	360	10012	671	10012
ENSMUSG00000028970	9	Abcb1b	protein_coding	ensembl_havana	chr5:8798147-8866315:+	1270.43	1.28433	0.117719	9.03351e-29	2.18342e-26	yes	365	5040	71	5040
ENSMUSG00000086862	1	Gm13546	antisense	havana	chr2:58164001-58177063:+	95.9181	1.28243	0.29662	4.11751e-07	4.64361e-06	yes	367	11707	1223	11707
ENSMUSG00000000058	6	Cav2	protein_coding	ensembl_havana	chr6:17281185-17289115:+	74.7598	1.28176	0.231026	1.56842e-09	2.98724e-08	yes	368	12133	749	12133
ENSMUSG00000026981	15	Il1rn	protein_coding	ensembl_havana	chr2:24336853-24351494:+	6.17856	1.27905	1.1564	0.000692344	0.0118047	yes	370	16947	3640	16947
ENSMUSG00000029913	14	Prdm5	protein_coding	ensembl_havana	chr6:65778988-65937010:+	59.6057	1.27878	0.337432	2.60642e-06	3.41677e-05	yes	371	12538	1529	12538
ENSMUSG00000073433	11	Arhgdig	protein_coding	ensembl_havana	chr17:26199183-26207786:-	130.285	1.27852	0.240773	5.43434e-09	9.47836e-08	yes	372	11170	819	11170
ENSMUSG00000041649	13	Klf8	protein_coding	ensembl_havana	chrX:153237466-153396132:+	108.372	1.27195	0.216552	2.65068e-10	5.65981e-09	yes	375	11492	669	11492
ENSMUSG00000056413	16	Adap1	protein_coding	ensembl_havana	chr5:139271876-139325622:-	312.875	1.26459	0.20408	3.99535e-11	9.96793e-10	yes	381	9393	581	9393
ENSMUSG00000059146	12	Ntrk3	protein_coding	ensembl_havana	chr7:78175959-78738012:-	760.127	1.25331	0.334207	3.04627e-06	2.40711e-05	yes	384	6852	1462	6852
ENSMUSG00000041831	17	Sytl3	protein_coding	ensembl_havana	chr17:6659093-6738044:+	11.0866	1.24911	0.676412	0.000285774	0.00674823	yes	386	15738	3277	15738
ENSMUSG00000026480	12	Ncf2	protein_coding	ensembl_havana	chr1:152800194-152836991:+	106.305	1.2465	0.178826	2.66708e-13	1.28505e-11	yes	388	11525	416	11525
ENSMUSG00000015053	14	Gata2	protein_coding	ensembl_havana	chr6:88193891-88207032:+	25.1357	1.24348	0.462106	5.20574e-05	0.000636048	yes	390	14140	2276	14140
ENSMUSG00000071715	12	Ncf4	protein_coding	ensembl_havana	chr15:78244801-78262580:+	766.255	1.24074	0.125598	5.34349e-24	5.79583e-22	yes	392	6825	109	6825
ENSMUSG00000026204	15	Ptprn	protein_coding	ensembl_havana	chr1:75247027-75264502:-	13.1086	1.24023	0.625954	0.000228235	0.0055852	yes	393	15407	3162	15407
ENSMUSG00000026249	10	Serpine2	protein_coding	ensembl_havana	chr1:79794197-79861180:-	308.328	1.23986	0.220097	1.08933e-09	2.14849e-08	yes	394	9430	736	9430
ENSMUSG00000040605	7	Bace2	protein_coding	ensembl_havana	chr16:97356742-97442936:+	43.9713	1.23939	0.253338	4.22592e-08	7.3806e-07	yes	396	13102	1008	13102
ENSMUSG00000035164	8	Zc3h12c	protein_coding	ensembl_havana	chr9:52111344-52168572:-	75.8745	1.23822	0.251	3.52319e-08	6.23367e-07	yes	397	12111	995	12111
ENSMUSG00000020773	11	Trim47	protein_coding	ensembl_havana	chr11:116105752-116127210:-	30.5989	1.23316	0.335675	3.93972e-06	4.35939e-05	yes	400	13757	1591	13757
ENSMUSG00000046727	13	Cystm1	protein_coding	ensembl_havana	chr18:36342520-36403097:+	66.5747	1.23036	0.227069	3.43489e-09	7.53996e-08	yes	401	12365	802	12365
ENSMUSG00000024899	7	Papss2	protein_coding	ensembl_havana	chr19:32595790-32667187:+	173.957	1.21531	0.194804	3.48694e-11	1.01701e-09	yes	405	10639	583	10639
ENSMUSG00000026592	13	Tex35	protein_coding	ensembl_havana	chr1:157099139-157108680:-	22.302	1.21349	0.394506	2.13816e-05	0.000280368	yes	406	14382	2017	14382
ENSMUSG00000046546	3	Fam43a	protein_coding	ensembl_havana	chr16:30599723-30602797:+	179.404	1.21074	0.137881	1.80445e-19	1.43134e-17	yes	409	10574	183	10574
ENSMUSG00000026950	18	Neb	protein_coding	ensembl_havana	chr2:52136647-52378474:-	26.7173	1.21029	0.582064	0.000201455	0.00207951	yes	410	14015	2694	14015
ENSMUSG00000004085	14	Map3k20	protein_coding	ensembl_havana	chr2:72285637-72442610:+	588.563	1.20936	0.213366	9.50376e-10	1.52277e-08	yes	412	7678	721	7678
ENSMUSG00000023022	14	Lima1	protein_coding	ensembl_havana	chr15:99778470-99875456:-	57.2518	1.2062	0.39788	2.41653e-05	0.000219065	yes	413	12613	1942	12613
ENSMUSG00000053158	10	Fes	protein_coding	ensembl_havana	chr7:80377756-80387946:-	38.211	1.20464	0.44847	5.5973e-05	0.00072155	yes	414	13341	2312	13341
ENSMUSG00000022246	14	Rai14	protein_coding	ensembl_havana	chr15:10568969-10714624:-	2733	1.20403	0.154979	8.35452e-16	5.27633e-14	yes	415	2532	292	2532
ENSMUSG00000018930	3	Ccl4	protein_coding	ensembl_havana	chr11:83662584-83664683:+	391.461	1.20382	0.157171	1.95293e-15	8.0322e-14	yes	416	8816	298	8816
ENSMUSG00000026475	7	Rgs16	protein_coding	ensembl_havana	chr1:153740349-153745468:+	2488.86	1.20313	0.100179	3.94604e-34	1.77489e-31	yes	417	2800	41	2800
ENSMUSG00000037217	15	Syn1	protein_coding	ensembl_havana	chrX:20860511-20921004:-	142.205	1.20076	0.16773	8.03144e-14	2.93055e-12	yes	419	11010	378	11010
ENSMUSG00000023067	14	Cdkn1a	protein_coding	ensembl_havana	chr17:29090976-29100727:+	5626.76	1.19563	0.117715	3.82054e-25	4.97024e-23	yes	423	983	101	983
ENSMUSG00000041912	12	Tdrkh	protein_coding	ensembl_havana	chr3:94413273-94434668:+	590.019	1.19225	0.143909	1.35359e-17	7.59429e-16	yes	425	7671	219	7671
ENSMUSG00000030447	15	Cyfip1	protein_coding	ensembl_havana	chr7:55841745-55932602:+	884.845	1.18236	0.113628	3.05484e-26	4.2069e-24	yes	430	6332	89	6332
ENSMUSG00000042842	11	Serpinb6b	protein_coding	ensembl_havana	chr13:32965209-32979067:+	702.007	1.18079	0.161323	2.64012e-14	9.46152e-13	yes	433	7100	342	7100
ENSMUSG00000032802	8	Srxn1	protein_coding	ensembl_havana	chr2:152105516-152111376:+	200.638	1.1797	0.158833	1.19641e-14	6.30613e-13	yes	434	10377	334	10377
ENSMUSG00000045761	16	Togaram2	protein_coding	ensembl_havana	chr17:71673261-71729669:+	4.35137	1.17873	1.05885	0.000886665	0.0214777	yes	436	17717	4126	17717
ENSMUSG00000020333	17	Acsl6	protein_coding	ensembl_havana	chr11:54303798-54364756:+	244.155	1.17861	0.245553	6.65311e-08	9.28628e-07	yes	437	9961	1040	9961
ENSMUSG00000006356	10	Crip2	protein_coding	ensembl_havana	chr12:113140236-113145506:+	247.041	1.17266	0.159953	2.46233e-14	1.24924e-12	yes	441	9932	347	9932
ENSMUSG00000054404	13	Slfn5	protein_coding	ensembl_havana	chr11:82951349-82964840:+	230.665	1.17116	0.193639	1.16703e-10	3.24059e-09	yes	442	10090	634	10090
ENSMUSG00000060568	14	Fam78b	protein_coding	ensembl_havana	chr1:167001417-167091302:+	9.54418	1.16417	1.01208	0.000900059	0.0180448	yes	450	16027	3963	16027
ENSMUSG00000003518	13	Dusp3	protein_coding	ensembl_havana	chr11:101971143-101987013:-	210.376	1.1615	0.190369	8.61032e-11	2.16797e-09	yes	452	10274	611	10274
ENSMUSG00000041449	16	Serpina3h	transcribed_unprocessed_pseudogene	havana	chr12:104247905-104253669:+	10.4994	1.16107	0.614214	0.000318731	0.00741515	yes	454	15846	3326	15846
ENSMUSG00000045827	10	Serpinb9	protein_coding	ensembl_havana	chr13:33003250-33017957:+	517.945	1.16069	0.143765	8.30497e-17	4.10562e-15	yes	455	8050	242	8050
ENSMUSG00000030259	12	Rassf8	protein_coding	ensembl_havana	chr6:145746748-145821079:+	187.743	1.16038	0.182483	1.80981e-11	5.04392e-10	yes	456	10507	552	10507
ENSMUSG00000034612	7	Chst11	protein_coding	ensembl_havana	chr10:82985498-83195900:+	604.804	1.1556	0.160199	5.9547e-14	1.9625e-12	yes	459	7590	363	7590
ENSMUSG00000029161	7	Cgref1	protein_coding	ensembl_havana	chr5:30933143-30945591:-	20.2365	1.15523	0.458013	8.78328e-05	0.00096709	yes	460	14558	2399	14558
ENSMUSG00000032087	11	Dscaml1	protein_coding	ensembl_havana	chr9:45426628-45753712:+	28.315	1.15375	0.690172	0.000474377	0.00428585	yes	461	13917	3006	13917
ENSMUSG00000031530	6	Dusp4	protein_coding	ensembl_havana	chr8:34807297-34819894:+	3456.99	1.15216	0.171227	1.69588e-12	6.78402e-11	yes	463	1891	461	1891
ENSMUSG00000035062	13	Zc4h2	protein_coding	ensembl_havana	chrX:95639193-95658509:-	167.887	1.15101	0.144004	1.62093e-16	9.59103e-15	yes	465	10699	260	10699
ENSMUSG00000022180	7	Slc7a8	protein_coding	ensembl_havana	chr14:54722209-54781946:-	146.775	1.14956	0.343372	1.09133e-05	8.94907e-05	yes	466	10943	1742	10943
ENSMUSG00000015854	7	Cd5l	protein_coding	ensembl_havana	chr3:87357881-87371073:+	15.2873	1.14383	1.00332	0.000954077	0.00773004	yes	471	15086	3351	15086
ENSMUSG00000000869	12	Il4	protein_coding	ensembl_havana	chr11:53602982-53618669:-	906.91	1.14169	0.403943	4.35752e-05	0.000260785	yes	472	6236	1999	6236
ENSMUSG00000106847	1	Peg13	sense_intronic	havana	chr15:72805600-72810324:-	114.656	1.14167	0.17673	9.7542e-12	3.21574e-10	yes	473	11412	534	11412
ENSMUSG00000040613	14	Apobec1	protein_coding	ensembl_havana	chr6:122577792-122602444:-	320.831	1.13715	0.154004	1.77401e-14	9.18561e-13	yes	475	9335	340	9335
ENSMUSG00000030775	11	Trat1	protein_coding	ensembl_havana	chr16:48730774-48772021:-	384.132	1.13209	0.237445	7.59109e-08	8.77445e-07	yes	476	8862	1035	8862
ENSMUSG00000028995	14	Fam126a	protein_coding	ensembl_havana	chr5:23915276-24030690:-	1458.7	1.13193	0.172213	4.77444e-12	1.93132e-10	yes	478	4559	504	4559
ENSMUSG00000112963	1	Gm6093	lincRNA	havana	chr13:33562486-33569317:-	85.5926	1.1318	0.422034	6.26527e-05	0.000446853	yes	479	11905	2157	11905
ENSMUSG00000034825	14	Nrip3	protein_coding	ensembl_havana	chr7:109758055-109782025:-	39.257	1.12267	0.405717	5.15122e-05	0.000492758	yes	485	13291	2189	13291
ENSMUSG00000027562	12	Car2	protein_coding	ensembl_havana	chr3:14886273-14900770:+	56.6239	1.12201	0.308084	4.60747e-06	7.31738e-05	yes	486	12631	1700	12631
ENSMUSG00000087598	9	Zfp111	protein_coding	ensembl_havana	chr7:24193947-24211443:-	74.3812	1.1202	0.220466	1.86724e-08	3.0855e-07	yes	488	12146	930	12146
ENSMUSG00000001036	17	Epn2	protein_coding	ensembl_havana	chr11:61517249-61579687:-	263.503	1.11197	0.162119	7.28724e-13	2.96968e-11	yes	492	9778	432	9778
ENSMUSG00000034765	6	Dusp5	protein_coding	ensembl_havana	chr19:53529109-53542431:+	2185.96	1.11121	0.0949972	2.1715e-32	9.41546e-30	yes	493	3200	53	3200
ENSMUSG00000035042	2	Ccl5	protein_coding	ensembl_havana	chr11:83525778-83530518:-	46.2001	1.10846	0.335612	1.26261e-05	0.000179238	yes	494	13005	1903	13005
ENSMUSG00000019851	8	Perp	protein_coding	ensembl_havana	chr10:18845020-18857073:+	151.857	1.10535	0.217703	1.87401e-08	2.80952e-07	yes	498	10887	920	10887
ENSMUSG00000030630	16	Fah	protein_coding	ensembl_havana	chr7:84585159-84606722:-	70.1608	1.1023	0.219859	2.50268e-08	3.77907e-07	yes	501	12254	946	12254
ENSMUSG00000048537	16	Phldb1	protein_coding	ensembl_havana	chr9:44686304-44735198:-	1078.17	1.09978	0.0965682	7.96275e-31	2.39462e-28	yes	504	5621	57	5621
ENSMUSG00000033880	11	Lgals3bp	protein_coding	ensembl_havana	chr11:118392751-118402092:-	938.648	1.09948	0.160831	8.48526e-13	3.42995e-11	yes	505	6120	436	6120
ENSMUSG00000021620	4	Acot12	protein_coding	ensembl_havana	chr13:91741512-91786148:+	13.2776	1.09461	0.73061	0.000716139	0.0146644	yes	509	15381	3777	15381
ENSMUSG00000029822	15	Osbpl3	protein_coding	ensembl_havana	chr6:50293330-50456201:-	571.543	1.09408	0.15586	2.42984e-13	7.14609e-12	yes	511	7763	402	7763
ENSMUSG00000027720	7	Il2	protein_coding	ensembl_havana	chr3:37120523-37125959:-	7492.6	1.08688	0.15789	6.12482e-13	1.63364e-11	yes	515	639	423	639
ENSMUSG00000050232	6	Cxcr3	protein_coding	ensembl_havana	chrX:101731535-101734269:-	14.4977	1.08528	0.672937	0.000613291	0.00545544	yes	517	15200	3141	15200
ENSMUSG00000020901	13	Pik3r5	protein_coding	ensembl_havana	chr11:68432121-68497849:+	349.426	1.08444	0.220838	3.88441e-08	4.90526e-07	yes	518	9127	974	9127
ENSMUSG00000086316	8	Nbdy	protein_coding	havana	chrX:153723590-153741920:+	69.1523	1.08359	0.230512	9.60151e-08	2.48407e-06	yes	519	12283	1152	12283
ENSMUSG00000028145	9	Them4	protein_coding	ensembl_havana	chr3:94310089-94332540:+	111.111	1.07883	0.183414	2.95633e-10	6.24708e-09	yes	523	11458	676	11458
ENSMUSG00000047205	12	Dusp18	protein_coding	ensembl_havana	chr11:3895240-3901296:+	79.522	1.07706	0.205315	8.10961e-09	1.63913e-07	yes	524	12031	871	12031
ENSMUSG00000034145	14	Tmem63c	protein_coding	ensembl_havana	chr12:87021340-87090043:+	4.24661	1.0765	1.34986	0.00086584	0.0147561	yes	525	17788	3786	17788
ENSMUSG00000005087	17	Cd44	protein_coding	ensembl_havana	chr2:102811141-102901665:-	4576.22	1.07624	0.19471	1.98194e-09	3.17172e-08	yes	526	1298	754	1298
ENSMUSG00000029468	17	P2rx7	protein_coding	ensembl_havana	chr5:122643911-122691432:+	136.437	1.07073	0.218274	3.88408e-08	5.45537e-07	yes	528	11088	982	11088
ENSMUSG00000060260	13	Pwwp2b	protein_coding	ensembl_havana	chr7:139248482-139269903:+	55.6542	1.07068	0.230381	1.17543e-07	2.99424e-06	yes	529	12657	1170	12657
ENSMUSG00000022309	9	Angpt1	protein_coding	ensembl_havana	chr15:42424723-42676977:-	27.5128	1.06998	0.510818	0.000257442	0.00251952	yes	531	13979	2775	13979
ENSMUSG00000021701	8	Plk2	protein_coding	ensembl_havana	chr13:110395046-110400844:+	1205.38	1.06898	0.165494	9.51066e-12	2.50642e-10	yes	533	5228	515	5228
ENSMUSG00000105102	1	Gm35507	lincRNA	havana	chr3:106827307-106879361:-	61.5224	1.06394	0.29083	4.29447e-06	5.25181e-05	yes	538	12500	1639	12500
ENSMUSG00000015133	17	Lrrk1	protein_coding	ensembl_havana	chr7:66226912-66388350:-	37.4837	1.06037	0.434331	0.000121277	0.00104592	yes	543	13378	2428	13378
ENSMUSG00000091422	8	Gm6455	lincRNA	ensembl_havana	chr5:10865029-10870808:+	9.98665	1.05964	0.922468	0.00118256	0.0220994	yes	544	15955	4167	15955
ENSMUSG00000112711	1	Gm32552	lincRNA	havana	chr10:117863681-117866715:-	5.20375	1.05781	1.26278	0.00107394	0.0251662	yes	546	17321	4265	17321
ENSMUSG00000031504	6	Rab20	protein_coding	ensembl_havana	chr8:11453518-11478710:-	35.212	1.05509	0.468267	0.000187807	0.0013183	yes	549	13502	2506	13502
ENSMUSG00000034792	8	Gna15	protein_coding	ensembl_havana	chr10:81502306-81524225:-	149.905	1.05506	0.19864	5.63608e-09	1.17841e-07	yes	550	10910	842	10910
ENSMUSG00000039963	20	Ccdc40	protein_coding	ensembl_havana	chr11:119228572-119265238:+	134.416	1.05416	0.170632	5.13782e-11	1.51002e-09	yes	551	11114	599	11114
ENSMUSG00000043542	12	Zc2hc1a	protein_coding	ensembl_havana	chr3:7503483-7553836:+	23.0072	1.05258	0.468184	0.000190658	0.00193998	yes	552	14321	2669	14321
ENSMUSG00000015932	8	Dstn	protein_coding	ensembl_havana	chr2:143915320-143943324:+	558.695	1.04895	0.107938	4.02188e-23	4.10782e-21	yes	556	7817	120	7817
ENSMUSG00000069094	12	Pde7a	protein_coding	ensembl_havana	chr3:19223108-19311322:-	3454.87	1.04592	0.0878049	1.8547e-33	7.16868e-31	yes	558	1893	46	1893
ENSMUSG00000042671	12	Rgs8	protein_coding	ensembl_havana	chr1:153653025-153700323:+	8.29185	1.04373	0.70218	0.000827882	0.0165264	yes	559	16341	3877	16341
ENSMUSG00000025189	9	Cnnm1	protein_coding	ensembl_havana	chr19:43440436-43497210:+	420.274	1.03858	0.126897	3.59719e-17	1.78353e-15	yes	567	8612	233	8612
ENSMUSG00000022211	9	Carmil3	protein_coding	ensembl_havana	chr14:55490651-55508272:+	36.5005	1.03653	0.321736	1.59874e-05	0.000221483	yes	570	13431	1950	13431
ENSMUSG00000025321	14	Itgb8	protein_coding	ensembl_havana	chr12:119158022-119238802:-	9.38882	1.03501	0.664179	0.00075742	0.0153845	yes	573	16059	3810	16059
ENSMUSG00000036155	13	Mgat5	protein_coding	ensembl_havana	chr1:127205015-127488336:+	343.072	1.03477	0.192548	3.92037e-09	5.96705e-08	yes	575	9181	786	9181
ENSMUSG00000115801	1	AC160336.1	lincRNA	havana	chr14:44544055-44637201:-	413.352	1.03291	0.131108	4.0879e-16	1.77684e-14	yes	577	8658	272	8658
ENSMUSG00000046841	5	Ckap4	protein_coding	ensembl_havana	chr10:84526305-84534062:-	659.997	1.0317	0.131574	5.44293e-16	1.80922e-14	yes	578	7304	273	7304
ENSMUSG00000029108	14	Pcdh7	protein_coding	ensembl_havana	chr5:57717967-58133230:+	32.3044	1.03103	0.605959	0.000600602	0.0056486	yes	579	13663	3169	13663
ENSMUSG00000000253	13	Gmpr	protein_coding	ensembl_havana	chr13:45507444-45553800:+	54.8577	1.03075	0.360009	4.33599e-05	0.000364364	yes	580	12686	2095	12686
ENSMUSG00000027995	10	Tlr2	protein_coding	ensembl_havana	chr3:83836272-83841767:-	35.9286	1.01919	0.320017	1.77198e-05	0.000242622	yes	589	13470	1973	13470
ENSMUSG00000020086	6	Macroh2a2	protein_coding	ensembl_havana	chr10:61738665-61784147:-	25.5693	1.01821	0.47448	0.000253142	0.00248281	yes	591	14101	2769	14101
ENSMUSG00000009772	15	Nuak2	protein_coding	ensembl_havana	chr1:132316126-132333488:+	7.37136	1.0174	0.986597	0.00141993	0.0257625	yes	592	16580	4292	16580
ENSMUSG00000003452	15	Bicd1	protein_coding	ensembl_havana	chr6:149408886-149563329:+	56.5381	1.00991	0.403648	0.000111277	0.00121263	yes	596	12634	2478	12634
ENSMUSG00000114185	1	Gm47662	lincRNA	havana	chr13:32997062-33001750:+	16.9825	1.00896	0.753024	0.00111143	0.00857507	yes	598	14890	3428	14890
ENSMUSG00000020401	6	Fam71b	protein_coding	ensembl_havana	chr11:46396559-46407982:+	1507.2	1.00657	0.132925	3.93774e-15	2.59563e-13	yes	600	4445	318	4445
ENSMUSG00000029223	12	Uchl1	protein_coding	ensembl_havana	chr5:66676091-66687234:+	36.5618	1.00573	0.449924	0.000211222	0.00163274	yes	601	13421	2593	13421
ENSMUSG00000020437	12	Myo1g	protein_coding	ensembl_havana	chr11:6506548-6520965:-	6414.06	1.00417	0.119419	5.2307e-18	2.91354e-16	yes	603	798	208	798
ENSMUSG00000074141	13	Il4i1	protein_coding	ensembl_havana	chr7:44816387-44840809:+	24.9417	1.00102	0.395946	0.000105152	0.0011885	yes	606	14154	2472	14154
ENSMUSG00000051359	15	Ncald	protein_coding	ensembl_havana	chr15:37366175-37792570:-	35.04	0.998554	0.347654	4.27346e-05	0.000419328	yes	608	13510	2134	13510
ENSMUSG00000041801	5	Phlda3	protein_coding	ensembl_havana	chr1:135766119-135769136:+	739.21	0.992822	0.17701	1.01395e-09	1.61123e-08	yes	611	6939	727	6939
ENSMUSG00000047557	2	Lxn	protein_coding	ensembl_havana	chr3:67457998-67463926:-	325.312	0.992617	0.110513	3.54013e-20	3.56191e-18	yes	612	9294	169	9294
ENSMUSG00000099974	1	Bcl2a1d	protein_coding	ensembl_havana	chr9:88723285-88731914:-	1310.67	0.990825	0.206648	5.09736e-08	6.87698e-07	yes	614	4944	1005	4944
ENSMUSG00000038894	7	Irs2	protein_coding	ensembl_havana	chr8:10984681-11008458:-	622.843	0.987888	0.156912	2.03619e-11	4.34004e-10	yes	618	7493	542	7493
ENSMUSG00000041959	14	S100a10	protein_coding	ensembl_havana	chr3:93555080-93564643:+	3548.14	0.98739	0.119136	1.34369e-17	1.19106e-15	yes	619	1833	230	1833
ENSMUSG00000015647	9	Lama5	protein_coding	ensembl_havana	chr2:180176373-180225859:-	1390.05	0.985373	0.305555	1.54901e-05	0.000142985	yes	621	4716	1857	4716
ENSMUSG00000002602	16	Axl	protein_coding	ensembl_havana	chr7:25757273-25788705:-	6097.21	0.983601	0.117205	5.58724e-18	3.22572e-16	yes	625	859	209	859
ENSMUSG00000021025	8	Nfkbia	protein_coding	ensembl_havana	chr12:55489410-55492647:-	6210.66	0.981426	0.0772297	9.29856e-38	3.59103e-35	yes	631	835	30	835
ENSMUSG00000111546	1	Gm47050	TEC	havana	chr9:120095663-120097838:+	405.223	0.980368	0.257937	2.3977e-06	1.97956e-05	yes	634	8712	1432	8712
ENSMUSG00000038679	16	Trps1	protein_coding	ensembl_havana	chr15:50654752-50890463:-	364.238	0.97545	0.277714	6.24679e-06	4.73197e-05	yes	642	9005	1618	9005
ENSMUSG00000034853	16	Acot11	protein_coding	ensembl_havana	chr4:106744555-106804998:-	192.338	0.972986	0.152294	1.07395e-11	2.95817e-10	yes	646	10462	527	10462
ENSMUSG00000031078	15	Cttn	protein_coding	ensembl_havana	chr7:144435733-144471009:-	345.276	0.968982	0.122748	2.89566e-16	1.28701e-14	yes	648	9167	266	9167
ENSMUSG00000038264	8	Sema7a	protein_coding	ensembl_havana	chr9:57940112-57962865:+	393.998	0.966142	0.173378	1.08484e-09	1.77787e-08	yes	652	8795	730	8795
ENSMUSG00000051111	16	Sv2c	protein_coding	ensembl_havana	chr13:95954594-96132577:-	38.0995	0.9636	0.390138	0.000125973	0.000931039	yes	657	13347	2382	13347
ENSMUSG00000019866	15	Crybg1	protein_coding	ensembl_havana	chr10:43950636-44148853:-	2701.16	0.963072	0.129239	7.9183e-15	4.90679e-13	yes	658	2571	329	2571
ENSMUSG00000026875	14	Traf1	protein_coding	ensembl_havana	chr2:34941750-34961772:-	2846.29	0.961337	0.0818057	1.07113e-32	3.9506e-30	yes	659	2422	50	2422
ENSMUSG00000022876	18	Samsn1	protein_coding	ensembl_havana	chr16:75858793-76022281:-	2643.5	0.959931	0.0858157	7.04496e-30	2.20966e-27	yes	661	2633	65	2633
ENSMUSG00000049670	9	Morn4	protein_coding	ensembl_havana	chr19:42074939-42086357:-	61.9697	0.958104	0.276789	7.18561e-06	0.000118136	yes	662	12486	1812	12486
ENSMUSG00000030257	16	Srgap3	protein_coding	ensembl_havana	chr6:112717971-112947266:-	91.118	0.956306	0.262266	3.88133e-06	3.48528e-05	yes	667	11807	1536	11807
ENSMUSG00000027583	13	Zbtb46	protein_coding	ensembl_havana	chr2:181387762-181459426:-	117.334	0.956302	0.197108	3.44942e-08	6.87698e-07	yes	668	11373	1005	11373
ENSMUSG00000033854	10	Kcnk10	protein_coding	ensembl_havana	chr12:98429437-98578310:-	391.782	0.956301	0.232406	7.24175e-07	6.78967e-06	yes	669	8813	1276	8813
ENSMUSG00000028082	14	Sh3d19	protein_coding	ensembl_havana	chr3:85971109-86130526:+	46.8571	0.950722	0.274293	7.00005e-06	7.26189e-05	yes	675	12979	1697	12979
ENSMUSG00000036181	2	H1f2	protein_coding	ensembl_havana	chr13:23738808-23740367:+	181.26	0.949813	0.166169	4.62348e-10	1.1448e-08	yes	676	10559	711	10559
ENSMUSG00000010154	7	Spire2	protein_coding	ensembl_havana	chr8:123332713-123369515:+	23.4662	0.949607	0.394437	0.00014949	0.00154382	yes	677	14268	2561	14268
ENSMUSG00000083307	1	AA414768	processed_pseudogene	havana	chrX:12936872-12938128:+	42.501	0.947796	0.326123	3.88289e-05	0.000480946	yes	678	13164	2181	13164
ENSMUSG00000036661	14	Dennd3	protein_coding	ensembl_havana	chr15:73512560-73572242:+	966.231	0.946469	0.164548	3.72888e-10	9.1285e-09	yes	680	6018	701	6018
ENSMUSG00000068566	12	Myadm	protein_coding	ensembl_havana	chr7:3289080-3300442:+	130.253	0.94646	0.173259	1.7287e-09	4.4767e-08	yes	681	11171	774	11171
ENSMUSG00000074071	11	Fam169b	protein_coding	ensembl_havana	chr7:68273839-68363092:+	659.103	0.943962	0.113187	7.01454e-18	3.91183e-16	yes	686	7311	212	7311
ENSMUSG00000062995	12	Ica1	protein_coding	ensembl_havana	chr6:8630527-8778488:-	27.156	0.941847	0.545768	0.000708548	0.00587822	yes	688	13993	3188	13993
ENSMUSG00000026728	9	Vim	protein_coding	ensembl_havana	chr2:13573927-13582826:+	15026.4	0.93969	0.262177	4.63669e-06	3.88667e-05	yes	693	195	1567	1567
ENSMUSG00000025746	11	Il6	protein_coding	ensembl_havana	chr5:30013114-30019981:+	11.4004	0.939649	0.649527	0.00115816	0.0216791	yes	694	15678	4134	15678
ENSMUSG00000020183	11	Cpm	protein_coding	ensembl_havana	chr10:117629500-117687352:+	240.861	0.936352	0.228635	7.32093e-07	8.20629e-06	yes	698	10000	1295	10000
ENSMUSG00000112023	1	Lilr4b	protein_coding	ensembl_havana	chr10:51480632-51486703:+	145.165	0.931799	0.552774	0.000783485	0.00378999	yes	700	10968	2953	10968
ENSMUSG00000041372	10	B4galnt3	protein_coding	ensembl_havana	chr6:120203073-120294559:-	8.23901	0.931409	0.794113	0.00166977	0.029812	yes	701	16359	4449	16359
ENSMUSG00000035506	16	Slc12a8	protein_coding	ensembl_havana	chr16:33517328-33664135:+	82.0755	0.931245	0.31227	3.09181e-05	0.000303335	yes	702	11975	2043	11975
ENSMUSG00000021886	7	Gpr65	protein_coding	ensembl_havana	chr12:98268635-98276644:+	406.515	0.93112	0.637535	0.00116062	0.00452114	yes	703	8702	3034	8702
ENSMUSG00000024960	9	Plcb3	protein_coding	ensembl_havana	chr19:6952325-6976470:-	883.782	0.929947	0.124124	4.77316e-15	1.80871e-13	yes	704	6336	312	6336
ENSMUSG00000026872	18	Zeb2	protein_coding	ensembl_havana	chr2:44983632-45117395:-	463.565	0.929297	0.175156	3.4804e-09	5.31769e-08	yes	705	8354	783	8354
ENSMUSG00000074923	10	Pak6	protein_coding	ensembl_havana	chr2:118663303-118698020:+	108.878	0.92896	0.223622	5.69464e-07	6.85505e-06	yes	706	11486	1278	11486
ENSMUSG00000110928	1	Gm48114	TEC	havana	chr9:40363217-40366902:-	11.7315	0.925744	0.821653	0.00176753	0.0305559	yes	711	15634	4476	15634
ENSMUSG00000026420	16	Il24	protein_coding	ensembl_havana	chr1:130882074-130887454:-	382.851	0.925601	0.574431	0.000913161	0.00360535	yes	713	8873	2926	8873
ENSMUSG00000041351	16	Rap1gap	protein_coding	ensembl_havana	chr4:137664726-137729861:+	105.281	0.922939	0.275532	9.79305e-06	7.88972e-05	yes	716	11545	1712	11545
ENSMUSG00000035901	14	Dennd5a	protein_coding	ensembl_havana	chr7:109893780-109960470:-	2452.92	0.921525	0.193732	4.4748e-08	8.80592e-07	yes	717	2842	1036	2842
ENSMUSG00000029403	14	Cdkl2	protein_coding	ensembl_havana	chr5:92006074-92043883:-	80.4048	0.918222	0.240772	1.9731e-06	1.97099e-05	yes	719	12014	1430	12014
ENSMUSG00000054434	14	Tmem120b	protein_coding	ensembl_havana	chr5:123068415-123117749:+	409.164	0.915517	0.125018	1.45947e-14	5.09378e-13	yes	721	8682	331	8682
ENSMUSG00000033102	15	Cdc14b	protein_coding	ensembl_havana	chr13:64189268-64275290:-	380.894	0.911058	0.131729	2.39045e-13	6.88667e-12	yes	727	8889	401	8889
ENSMUSG00000048807	2	Slc35e4	protein_coding	ensembl_havana	chr11:3907021-3914664:-	95.2392	0.908591	0.286791	1.71735e-05	0.000180698	yes	730	11726	1904	11726
ENSMUSG00000045136	6	Tubb2b	protein_coding	ensembl_havana	chr13:34126748-34130466:-	318.078	0.908039	0.155026	1.61744e-10	3.60447e-09	yes	731	9353	641	9353
ENSMUSG00000040998	18	Npnt	protein_coding	ensembl_havana	chr3:132881745-132950291:-	177.112	0.906037	0.212694	3.43362e-07	4.92249e-06	yes	734	10602	1228	10602
ENSMUSG00000090877	3	Hspa1b	protein_coding	ensembl_havana	chr17:34956436-34959238:-	108.305	0.904523	0.327874	5.89197e-05	0.000423764	yes	737	11495	2139	11495
ENSMUSG00000014782	16	Plekhg4	protein_coding	ensembl_havana	chr8:105373274-105382862:+	121.347	0.903804	0.307727	3.48503e-05	0.000267137	yes	739	11315	2007	11315
ENSMUSG00000042476	12	Abcb4	protein_coding	ensembl_havana	chr5:8893717-8959231:+	14.0837	0.902343	0.631744	0.00132166	0.00988477	yes	740	15251	3536	15251
ENSMUSG00000026628	13	Atf3	protein_coding	ensembl_havana	chr1:191170296-191218039:-	1973.64	0.900216	0.18751	3.27634e-08	6.84035e-07	yes	743	3513	1004	3513
ENSMUSG00000022479	15	Vdr	protein_coding	ensembl_havana	chr15:97854425-97910630:-	660.303	0.896739	0.382024	0.000183195	0.000921242	yes	747	7300	2379	7300
ENSMUSG00000002343	11	Armc6	protein_coding	ensembl_havana	chr8:70220172-70234466:-	621.842	0.893987	0.0976212	3.90652e-21	2.98874e-19	yes	749	7500	151	7500
ENSMUSG00000030339	7	Ltbr	protein_coding	ensembl_havana	chr6:125306571-125313885:-	25.4228	0.893212	0.431964	0.000370842	0.0033786	yes	751	14114	2903	14114
ENSMUSG00000001473	7	Tubb6	protein_coding	ensembl_havana	chr18:67390717-67402749:+	986.382	0.891524	0.136407	2.44776e-12	8.88069e-11	yes	753	5937	473	5937
ENSMUSG00000011831	16	Evi5	protein_coding	ensembl_havana	chr5:107744795-107875107:-	232.965	0.88915	0.161773	1.00525e-09	2.10408e-08	yes	755	10072	735	10072
ENSMUSG00000029994	17	Anxa4	protein_coding	ensembl_havana	chr6:86736840-86793584:-	364.444	0.887181	0.117863	2.56952e-15	1.0465e-13	yes	758	9004	302	9004
ENSMUSG00000038400	15	Pmepa1	protein_coding	ensembl_havana	chr2:173224458-173276533:-	1009.39	0.885454	0.0853691	2.65495e-26	5.09504e-24	yes	759	5849	91	5849
ENSMUSG00000025584	17	Pde8a	protein_coding	ensembl_havana	chr7:81213596-81334533:+	343.353	0.882663	0.150517	1.28142e-10	2.4766e-09	yes	761	9179	619	9179
ENSMUSG00000068220	6	Lgals1	protein_coding	ensembl_havana	chr15:78926725-78930465:+	11292.5	0.879002	0.134988	2.5521e-12	6.69444e-11	yes	767	338	460	767
ENSMUSG00000026399	12	Cd55	protein_coding	ensembl_havana	chr1:130439027-130462744:-	169.539	0.878353	0.18986	6.36438e-08	1.03067e-06	yes	768	10682	1050	10682
ENSMUSG00000069833	13	Ahnak	protein_coding	ensembl_havana	chr19:8989284-9076914:+	4638.84	0.876536	0.469644	0.000609059	0.00262843	yes	769	1276	2796	2796
ENSMUSG00000073771	11	Btbd19	protein_coding	ensembl_havana	chr4:117119219-117125725:-	800.642	0.876445	0.123961	6.11918e-14	1.56418e-12	yes	770	6698	355	6698
ENSMUSG00000026814	16	Eng	protein_coding	ensembl_havana	chr2:32646595-32682669:+	106.966	0.875476	0.24467	4.08847e-06	4.50136e-05	yes	772	11513	1599	11513
ENSMUSG00000035561	5	Aldh1b1	protein_coding	ensembl_havana	chr4:45799022-45804604:+	74.5577	0.875278	0.291291	2.77112e-05	0.000246763	yes	773	12139	1977	12139
ENSMUSG00000002076	12	Hsf2bp	protein_coding	ensembl_havana	chr17:31944769-32036349:-	25.1364	0.87293	0.452615	0.000532441	0.00484315	yes	777	14139	3071	14139
ENSMUSG00000113780	1	Gm33195	lincRNA	havana	chr13:43864669-43868589:+	30.7404	0.871026	0.399882	0.00029123	0.00192601	yes	781	13748	2662	13748
ENSMUSG00000041570	14	Camsap2	protein_coding	ensembl_havana	chr1:136268123-136346104:-	941.571	0.869765	0.122362	4.40297e-14	2.02273e-12	yes	785	6111	365	6111
ENSMUSG00000024659	15	Anxa1	protein_coding	ensembl_havana	chr19:20373428-20390944:-	300.772	0.867061	0.197516	1.67709e-07	2.26123e-06	yes	786	9486	1140	9486
ENSMUSG00000008136	14	Fhl2	protein_coding	ensembl_havana	chr1:43123074-43196984:-	166.745	0.866492	0.225257	1.48537e-06	1.62295e-05	yes	787	10715	1408	10715
ENSMUSG00000074796	10	Slc4a11	protein_coding	ensembl_havana	chr2:130684113-130697519:-	83.816	0.86586	0.210509	5.23597e-07	6.38789e-06	yes	789	11939	1260	11939
ENSMUSG00000106149	1	Gm43430	TEC	havana	chr3:135650670-135654566:-	27.9994	0.856591	0.604347	0.00153276	0.011237	yes	800	13948	3603	13948
ENSMUSG00000006301	17	Tmbim1	protein_coding	ensembl_havana	chr1:74288247-74305622:-	1022.18	0.856189	0.147223	1.35178e-10	3.6994e-09	yes	801	5817	644	5817
ENSMUSG00000061411	12	Nol4l	protein_coding	ensembl_havana	chr2:153407462-153529971:-	598.995	0.849709	0.11771	1.63503e-14	6.02548e-13	yes	803	7628	332	7628
ENSMUSG00000031488	14	Rab11fip1	protein_coding	ensembl_havana	chr8:27138773-27174646:-	1892.92	0.849594	0.106349	5.02526e-17	4.33486e-15	yes	804	3668	243	3668
ENSMUSG00000045672	15	Col27a1	protein_coding	ensembl_havana	chr4:63214004-63334991:+	950.008	0.848915	0.149874	2.95982e-10	7.40425e-09	yes	805	6080	686	6080
ENSMUSG00000040061	17	Plcb2	protein_coding	ensembl_havana	chr2:118707517-118728438:-	301.014	0.84754	0.150676	3.63085e-10	8.09532e-09	yes	806	9484	690	9484
ENSMUSG00000028414	17	Fktn	protein_coding	ensembl_havana	chr4:53713998-53777890:+	374.983	0.84459	0.179752	3.77322e-08	4.77957e-07	yes	814	8938	971	8938
ENSMUSG00000026827	12	Gpd2	protein_coding	ensembl_havana	chr2:57237635-57370719:+	1580.63	0.843883	0.112415	1.88722e-15	1.26149e-13	yes	816	4289	305	4289
ENSMUSG00000004044	9	Cavin1	protein_coding	ensembl_havana	chr11:100956733-100970887:-	173.388	0.842663	0.370378	0.000233058	0.00134606	yes	818	10642	2513	10642
ENSMUSG00000038301	15	Snx10	protein_coding	ensembl_havana	chr6:51523901-51590679:+	142.012	0.841349	0.186674	8.79693e-08	1.25892e-06	yes	819	11014	1075	11014
ENSMUSG00000049734	9	Trex1	protein_coding	ensembl_havana	chr9:109057933-109059734:-	738.068	0.839749	0.107718	2.01759e-16	9.20979e-15	yes	821	6941	259	6941
ENSMUSG00000040212	12	Emp3	protein_coding	ensembl_havana	chr7:45918023-45921404:-	703.305	0.838413	0.136822	1.85845e-11	3.16407e-10	yes	822	7096	532	7096
ENSMUSG00000073755	4	5730409E04Rik	protein_coding	ensembl_havana	chr4:126609818-126614371:+	26.3052	0.838364	0.482742	0.000878039	0.0073479	yes	823	14046	3323	14046
ENSMUSG00000028793	15	Rnf19b	protein_coding	ensembl_havana	chr4:129058271-129085886:+	8606.75	0.833999	0.0994916	1.69469e-18	1.01231e-16	yes	829	517	202	829
ENSMUSG00000026836	15	Acvr1	protein_coding	ensembl_havana	chr2:58388644-58567157:-	185.656	0.828684	0.208413	7.78349e-07	9.95864e-06	yes	836	10518	1329	10518
ENSMUSG00000112132	1	Gm36229	lincRNA	havana	chr10:53409882-53424272:+	61.1603	0.827414	0.320079	9.77403e-05	0.000740403	yes	837	12505	2324	12505
ENSMUSG00000019796	12	Lrp11	protein_coding	ensembl_havana	chr10:7589800-7625483:+	79.8218	0.826865	0.245706	7.74841e-06	7.05344e-05	yes	838	12024	1689	12024
ENSMUSG00000116811	1	Gm16385	processed_pseudogene	havana	chr16:64917983-64919084:-	925.892	0.826172	0.0982395	1.21985e-18	5.56256e-17	yes	840	6167	197	6167
ENSMUSG00000029186	12	Pi4k2b	protein_coding	ensembl_havana	chr5:52741574-52769340:+	530.696	0.825692	0.105061	1.03722e-16	5.14679e-15	yes	843	7986	247	7986
ENSMUSG00000034738	8	Nostrin	protein_coding	ensembl_havana	chr2:69135800-69189330:+	6.41217	0.825327	0.819374	0.00263795	0.0424656	yes	844	16864	4807	16864
ENSMUSG00000001642	18	Akr1b3	protein_coding	ensembl_havana	chr6:34302434-34317478:-	756.135	0.820587	0.102819	3.72926e-17	1.46498e-15	yes	851	6870	231	6870
ENSMUSG00000020702	13	Ccl1	protein_coding	ensembl_havana	chr11:82176657-82305690:-	140.382	0.819628	0.620854	0.00198472	0.00809657	yes	852	11031	3381	11031
ENSMUSG00000043940	15	Wdfy3	protein_coding	ensembl_havana	chr5:101832956-102069921:-	25.8661	0.818243	0.504098	0.0011693	0.00912798	yes	855	14081	3479	14081
ENSMUSG00000047369	17	Dnah14	protein_coding	ensembl_havana	chr1:181576559-181815774:+	12.8596	0.816059	0.557945	0.00159726	0.028356	yes	858	15441	4386	15441
ENSMUSG00000112458	1	Gm40773	lincRNA	havana	chr10:117864670-117868075:+	20.1912	0.815918	0.489662	0.00107521	0.00868194	yes	859	14563	3443	14563
ENSMUSG00000011267	8	Zfp296	protein_coding	ensembl_havana	chr7:19577287-19580656:+	123.808	0.815653	0.231876	4.35283e-06	3.83623e-05	yes	861	11273	1565	11273
ENSMUSG00000022074	6	Tnfrsf10b	protein_coding	ensembl_havana	chr14:69767472-69784411:+	1219.64	0.814751	0.0723178	6.78443e-31	2.03147e-28	yes	862	5193	56	5193
ENSMUSG00000020100	15	Slc29a3	protein_coding	ensembl_havana	chr10:60712072-60752794:-	2876.78	0.810245	0.088726	1.77727e-21	2.18372e-19	yes	867	2389	144	2389
ENSMUSG00000037847	14	Nmrk1	protein_coding	ensembl_havana	chr19:18631950-18652428:+	59.125	0.809887	0.376783	0.000338209	0.00346274	yes	868	12550	2911	12550
ENSMUSG00000055407	14	Map6	protein_coding	ensembl_havana	chr7:99267447-99337137:+	205.004	0.809558	0.154523	2.08692e-09	3.92918e-08	yes	869	10321	771	10321
ENSMUSG00000030208	15	Emp1	protein_coding	ensembl_havana	chr6:135362545-135383173:+	103.625	0.809335	0.28888	5.0115e-05	0.000367834	yes	871	11570	2096	11570
ENSMUSG00000030096	8	Slc6a6	protein_coding	ensembl_havana	chr6:91684053-91759066:+	5495.07	0.808649	0.10051	1.90321e-17	9.51171e-16	yes	872	1019	225	1019
ENSMUSG00000020120	15	Plek	protein_coding	ensembl_havana	chr11:16971206-17052381:-	2769.23	0.807881	0.156189	2.90771e-09	6.47653e-08	yes	874	2497	792	2497
ENSMUSG00000079014	4	Serpina3i	protein_coding	ensembl_havana	chr12:104263122-104269372:+	12.6823	0.807753	0.647633	0.00227433	0.0376915	yes	875	15470	4670	15470
ENSMUSG00000042812	5	Foxf1	protein_coding	ensembl_havana	chr8:121084386-121088144:+	6.61893	0.806741	1.1992	0.00171505	0.029812	yes	877	16806	4449	16806
ENSMUSG00000030717	9	Nupr1	protein_coding	ensembl_havana	chr7:126623249-126630861:-	225.537	0.804542	0.4849	0.00112181	0.00596474	yes	880	10137	3198	10137
ENSMUSG00000025477	14	Inpp5a	protein_coding	ensembl_havana	chr7:139389109-139579652:+	758.558	0.804103	0.114886	4.50484e-14	1.52241e-12	yes	882	6860	354	6860
ENSMUSG00000025473	16	Adam8	protein_coding	ensembl_havana	chr7:139978932-139992562:-	78.1148	0.803249	0.276872	3.62472e-05	0.000259348	yes	883	12064	1995	12064
ENSMUSG00000042262	5	Ccr8	protein_coding	ensembl_havana	chr9:120092114-120094906:+	1930.29	0.803217	0.325249	0.000138362	0.00117611	yes	884	3602	2466	3602
ENSMUSG00000058672	7	Tubb2a	protein_coding	ensembl_havana	chr13:34074274-34078007:-	243.531	0.802829	0.170584	2.80355e-08	5.05178e-07	yes	886	9969	977	9969
ENSMUSG00000096846	7	Gm8890	protein_coding	ensembl_havana	chr5:11256033-11260494:+	5.79665	0.798448	1.08993	0.00236549	0.0324441	yes	893	17090	4523	17090
ENSMUSG00000027456	8	Sdcbp2	protein_coding	ensembl_havana	chr2:151572622-151590005:+	47.2062	0.798242	0.340211	0.000198431	0.00138554	yes	894	12960	2521	12960
ENSMUSG00000026437	11	Cdk18	protein_coding	ensembl_havana	chr1:132112237-132139684:-	11.8202	0.795219	0.614025	0.00222219	0.0370282	yes	895	15615	4644	15615
ENSMUSG00000107950	1	Gm6375	processed_pseudogene	havana	chr6:133761445-133763062:-	639.337	0.793574	0.115772	1.07603e-13	3.37874e-12	yes	897	7406	381	7406
ENSMUSG00000001552	14	Jup	protein_coding	ensembl_havana	chr11:100368958-100397763:-	68.9113	0.792093	0.259053	2.12763e-05	0.000309932	yes	898	12293	2046	12293
ENSMUSG00000066129	15	Kndc1	protein_coding	ensembl_havana	chr7:139894696-139941537:+	5.39915	0.790714	0.934652	0.00296162	0.037779	yes	900	17252	4676	17252
ENSMUSG00000020828	13	Pld2	protein_coding	ensembl_havana	chr11:70540064-70558110:+	65.4885	0.78956	0.274438	3.88452e-05	0.000330368	yes	904	12381	2070	12381
ENSMUSG00000054293	10	P2ry10b	protein_coding	ensembl_havana	chrX:107148927-107173661:+	145.341	0.788727	0.23957	9.3084e-06	0.000104994	yes	905	10966	1777	10966
ENSMUSG00000026589	14	Sec16b	protein_coding	ensembl_havana	chr1:157506728-157568425:+	23.0931	0.788343	0.482581	0.00123252	0.00954739	yes	906	14304	3506	14304
ENSMUSG00000029761	16	Cald1	protein_coding	ensembl_havana	chr6:34598500-34775473:+	12.1488	0.787768	0.723142	0.00286574	0.0455984	yes	907	15550	4864	15550
ENSMUSG00000049804	9	Armcx4	protein_coding	ensembl_havana	chrX:134686519-134696757:+	924.006	0.785913	0.387951	0.000484737	0.00213877	yes	911	6176	2711	6176
ENSMUSG00000102037	1	Bcl2a1a	protein_coding	ensembl_havana	chr9:88956900-88962419:+	200.607	0.784831	0.297296	8.28504e-05	0.000639946	yes	913	10378	2279	10378
ENSMUSG00000021596	16	Mctp1	protein_coding	ensembl_havana	chr13:76384535-77031810:+	32.8652	0.784605	0.439018	0.000880418	0.00558311	yes	915	13629	3160	13629
ENSMUSG00000081883	2	Gm15574	processed_pseudogene	havana	chr3:32880011-32880608:-	111.851	0.783079	0.208824	1.62509e-06	2.24795e-05	yes	918	11445	1449	11445
ENSMUSG00000028063	15	Lmna	protein_coding	ensembl_havana	chr3:88480147-88509956:-	96.3296	0.782161	0.265618	3.08617e-05	0.00030293	yes	919	11699	2042	11699
ENSMUSG00000005089	15	Slc1a2	protein_coding	ensembl_havana	chr2:102658659-102790784:+	122.594	0.781781	0.255259	2.06593e-05	0.000214205	yes	920	11289	1933	11289
ENSMUSG00000029073	9	Cptp	protein_coding	ensembl_havana	chr4:155864723-155869440:-	924.341	0.781384	0.0991219	4.76783e-17	2.41693e-15	yes	921	6175	236	6175
ENSMUSG00000024778	13	Fas	protein_coding	ensembl_havana	chr19:34290666-34327772:+	233.428	0.781009	0.186904	2.71789e-07	3.5242e-06	yes	922	10070	1186	10070
ENSMUSG00000022178	11	Ajuba	protein_coding	ensembl_havana	chr14:54567472-54577558:-	1873.4	0.779122	0.349409	0.000280916	0.00219187	yes	925	3712	2723	3712
ENSMUSG00000002233	13	Rhoc	protein_coding	ensembl_havana	chr3:104788375-104794459:+	134.612	0.77906	0.178817	1.22656e-07	1.58704e-06	yes	926	11111	1104	11111
ENSMUSG00000079293	11	Clec7a	polymorphic_pseudogene	ensembl_havana	chr6:129461591-129472779:-	5.28207	0.778805	1.0259	0.00277245	0.0370357	yes	928	17285	4645	17285
ENSMUSG00000112895	1	Gm47567	TEC	havana	chr12:98277517-98281040:+	8.3477	0.77765	0.713322	0.0029689	0.0469535	yes	931	16331	4892	16331
ENSMUSG00000030878	11	Cdr2	protein_coding	ensembl_havana	chr7:120957036-120982312:-	629.589	0.775595	0.0861826	3.51401e-21	2.87128e-19	yes	933	7465	150	7465
ENSMUSG00000052180	15	Serpinb6c	protein_coding	ensembl_havana	chr13:33879816-33905708:-	13.2686	0.775302	0.587866	0.0022883	0.0380352	yes	935	15384	4684	15384
ENSMUSG00000021279	5	Cdc42bpb	protein_coding	ensembl_havana	chr12:111292976-111377718:-	250.168	0.774069	0.181372	1.77947e-07	2.26191e-06	yes	936	9896	1142	9896
ENSMUSG00000046718	8	Bst2	protein_coding	ensembl_havana	chr8:71534255-71537456:-	911.941	0.76886	0.122135	3.23575e-12	8.43802e-11	yes	941	6218	470	6218
ENSMUSG00000059994	10	Fcrl1	protein_coding	ensembl_havana	chr3:87376387-87402934:+	11.3421	0.768523	1.12241	0.00227881	0.0377495	yes	943	15687	4672	15687
ENSMUSG00000020155	2	Kcnmb1	protein_coding	ensembl_havana	chr11:33963013-33973641:+	882.164	0.767801	0.170846	6.1678e-08	7.49208e-07	yes	944	6343	1009	6343
ENSMUSG00000060314	13	Zfp941	protein_coding	ensembl_havana	chr7:140807449-140822178:-	38.3941	0.767546	0.337408	0.000250006	0.00189167	yes	946	13335	2649	13335
ENSMUSG00000036764	12	Dnajc12	protein_coding	ensembl_havana	chr10:63382443-63410576:+	154.52	0.765827	0.185339	3.11112e-07	4.48939e-06	yes	947	10859	1220	10859
ENSMUSG00000028927	6	Padi2	protein_coding	ensembl_havana	chr4:140906344-140952586:+	106.974	0.765757	0.270362	4.44132e-05	0.000300577	yes	948	11512	2038	11512
ENSMUSG00000032265	14	Tent5a	protein_coding	ensembl_havana	chr9:85320439-85327348:-	1876.8	0.765334	0.378396	0.000504672	0.00365247	yes	949	3703	2935	3703
ENSMUSG00000028937	14	Acot7	protein_coding	ensembl_havana	chr4:152178134-152271855:+	3131.77	0.765099	0.0508306	5.99632e-53	1.38225e-49	yes	950	2139	8	2139
ENSMUSG00000015143	15	Actn1	protein_coding	ensembl_havana	chr12:80167547-80260371:-	1805.4	0.764875	0.117618	8.13078e-13	3.78459e-11	yes	951	3842	438	3842
ENSMUSG00000027074	14	Slc43a3	protein_coding	ensembl_havana	chr2:84936579-84958509:+	2422.57	0.761303	0.0990262	1.66587e-16	1.12165e-14	yes	953	2872	262	2872
ENSMUSG00000030268	17	Bcat1	protein_coding	ensembl_havana	chr6:144993835-145076184:-	4194.84	0.760638	0.0940892	7.155e-18	3.82587e-16	yes	954	1455	211	1455
ENSMUSG00000062661	6	Ncs1	protein_coding	ensembl_havana	chr2:31245823-31295989:+	1219.2	0.759498	0.106456	1.0052e-14	4.17212e-13	yes	955	5194	327	5194
ENSMUSG00000063628	2	Gm7665	processed_pseudogene	ensembl_havana	chr18:16274648-16274944:-	19.2223	0.7552	0.484047	0.00156694	0.0114514	yes	957	14664	3616	14664
ENSMUSG00000081350	1	Gm5388	processed_pseudogene	havana	chrX:51218877-51219993:-	773.04	0.752537	0.103518	3.46219e-15	1.30283e-13	yes	959	6801	307	6801
ENSMUSG00000036067	12	Slc2a6	protein_coding	ensembl_havana	chr2:27021363-27027998:-	1780.27	0.749746	0.0988859	3.23207e-16	2.43702e-14	yes	961	3896	278	3896
ENSMUSG00000049511	5	Htr1b	protein_coding	ensembl_havana	chr9:81628291-81633828:-	741.292	0.747884	0.260812	3.9169e-05	0.00023835	yes	964	6932	1966	6932
ENSMUSG00000029657	15	Hsph1	protein_coding	ensembl_havana	chr5:149614287-149636376:-	5299.19	0.744213	0.0999101	8.26366e-16	3.67949e-14	yes	968	1063	287	1063
ENSMUSG00000030530	15	Furin	protein_coding	ensembl_havana	chr7:80388585-80405436:-	2966.87	0.740984	0.125838	3.03834e-11	9.27309e-10	yes	973	2298	578	2298
ENSMUSG00000025981	13	Coq10b	protein_coding	ensembl_havana	chr1:55052770-55072702:+	563.352	0.74051	0.0838495	9.32946e-21	6.89372e-19	yes	974	7796	160	7796
ENSMUSG00000111684	1	Gm8543	processed_pseudogene	havana	chr9:39074102-39075735:+	2925.13	0.740241	0.0892912	9.88654e-19	1.00613e-16	yes	975	2333	201	2333
ENSMUSG00000003352	14	Cacnb3	protein_coding	ensembl_havana	chr15:98630840-98644529:+	214.674	0.739817	0.158446	2.29804e-08	4.09172e-07	yes	977	10228	955	10228
ENSMUSG00000058317	12	Ube2e2	protein_coding	ensembl_havana	chr14:18573575-18894267:-	286.597	0.739315	0.150463	6.75296e-09	1.15112e-07	yes	978	9590	838	9590
ENSMUSG00000024130	16	Abca3	protein_coding	ensembl_havana	chr17:24351950-24410201:+	952.772	0.738893	0.134495	2.97603e-10	6.00167e-09	yes	979	6068	673	6068
ENSMUSG00000042066	16	Tmcc2	protein_coding	ensembl_havana	chr1:132356315-132391281:-	116.227	0.738625	0.218046	5.96949e-06	5.55571e-05	yes	980	11391	1651	11391
ENSMUSG00000028378	6	Ptgr1	protein_coding	ensembl_havana	chr4:58965439-58987119:-	146.926	0.737862	0.159393	2.76377e-08	4.4198e-07	yes	982	10940	962	10940
ENSMUSG00000115106	1	Gm8043	processed_pseudogene	havana	chr15:5866235-5867093:+	8.73085	0.736548	0.756486	0.00370316	0.0561883	yes	986	16227	5100	16227
ENSMUSG00000048458	8	Inka2	protein_coding	ensembl_havana	chr3:105704599-105720842:+	832.904	0.736333	0.133191	2.39943e-10	3.41278e-09	yes	987	6569	638	6569
ENSMUSG00000053641	9	Dennd4a	protein_coding	ensembl_havana	chr9:64811340-64919667:+	1121.51	0.735433	0.148106	5.04893e-09	1.02248e-07	yes	989	5493	828	5493
ENSMUSG00000047181	12	Samd14	protein_coding	ensembl_havana	chr11:95009879-95026087:+	45.505	0.735034	0.325499	0.000271381	0.00202437	yes	992	13030	2687	13030
ENSMUSG00000025283	15	Sat1	protein_coding	ensembl_havana	chrX:155213132-155216449:-	1724.18	0.734937	0.111156	2.87253e-13	1.45638e-11	yes	993	4003	419	4003
ENSMUSG00000042279	13	H1f8	protein_coding	ensembl_havana	chr6:115944938-115950236:+	34.0907	0.732795	0.345665	0.00040548	0.002565	yes	994	13557	2783	13557
ENSMUSG00000036533	9	Cdc42ep3	protein_coding	ensembl_havana	chr17:79333727-79355091:-	76.8666	0.730405	0.239289	2.03806e-05	0.000155602	yes	996	12096	1871	12096
ENSMUSG00000015957	12	Wnt11	protein_coding	ensembl_havana	chr7:98835112-98855195:+	8.97078	0.729707	0.690093	0.00363273	0.0556757	yes	998	16156	5081	16156
ENSMUSG00000030102	11	Itpr1	protein_coding	ensembl_havana	chr6:108213096-108551109:+	5856.98	0.728735	0.168448	1.11353e-07	1.35098e-06	yes	1000	920	1083	1083
ENSMUSG00000035245	12	Eogt	protein_coding	ensembl_havana	chr6:97110024-97149182:-	892.712	0.72726	0.0977272	7.10718e-16	3.01511e-14	yes	1003	6299	282	6299
ENSMUSG00000021314	13	Amph	protein_coding	ensembl_havana	chr13:18948205-19150921:+	8.61238	0.72632	0.652292	0.00350886	0.053796	yes	1006	16267	5047	16267
ENSMUSG00000035049	4	Rrp12	protein_coding	ensembl_havana	chr19:41862851-41896173:-	2820.48	0.725731	0.101725	6.78585e-15	3.86236e-13	yes	1007	2457	324	2457
ENSMUSG00000034041	5	Lyl1	protein_coding	ensembl_havana	chr8:84701449-84704940:+	79.6679	0.725454	0.231203	1.49166e-05	0.000141489	yes	1008	12028	1856	12028
ENSMUSG00000001542	7	Ell2	protein_coding	ensembl_havana	chr13:75706757-75772364:+	6785.35	0.723157	0.0913497	1.68714e-17	9.76559e-16	yes	1010	736	227	1010
ENSMUSG00000025980	14	Hspd1	protein_coding	ensembl_havana	chr1:55077835-55088243:-	22579	0.723044	0.102398	1.11704e-14	3.87096e-13	yes	1012	94	325	1012
ENSMUSG00000070639	5	Lrrc8b	protein_coding	ensembl_havana	chr5:105415775-105490074:+	572.013	0.722371	0.131133	2.42092e-10	4.4421e-09	yes	1015	7760	652	7760
ENSMUSG00000023088	17	Abcc1	protein_coding	ensembl_havana	chr16:14361558-14475737:+	3315.16	0.721539	0.114905	2.24487e-12	8.77086e-11	yes	1019	1984	472	1984
ENSMUSG00000020027	18	Socs2	protein_coding	ensembl_havana	chr10:95385362-95417180:-	3159.56	0.71861	0.121776	2.33469e-11	7.25097e-10	yes	1026	2111	568	2111
ENSMUSG00000063077	15	Kif1b	protein_coding	ensembl_havana	chr4:149176319-149307693:-	1201.67	0.718367	0.195993	1.91657e-06	2.22712e-05	yes	1027	5241	1443	5241
ENSMUSG00000020387	15	Jade2	protein_coding	ensembl_havana	chr11:51813455-51857653:-	6002.14	0.71108	0.123879	5.80717e-11	1.28889e-09	yes	1036	881	592	1036
ENSMUSG00000020400	17	Tnip1	protein_coding	ensembl_havana	chr11:54910785-54962917:-	4447.02	0.709982	0.0746208	1.08997e-23	1.25484e-21	yes	1037	1357	111	1357
ENSMUSG00000027670	4	Ocstamp	protein_coding	ensembl_havana	chr2:165393760-165400405:-	31.9114	0.707393	0.442692	0.00163879	0.0121091	yes	1042	13690	3656	13690
ENSMUSG00000000078	7	Klf6	protein_coding	ensembl_havana	chr13:5861482-5870394:+	5125.71	0.703416	0.102468	3.71579e-14	1.21165e-12	yes	1045	1109	346	1109
ENSMUSG00000027207	15	Galk2	protein_coding	ensembl_havana	chr2:125859109-125984299:+	1422.97	0.7025	0.080976	2.23038e-20	2.28934e-18	yes	1048	4648	167	4648
ENSMUSG00000074978	4	Actg-ps1	processed_pseudogene	havana	chr8:46228994-46230117:+	3926.31	0.701681	0.0797877	7.70914e-21	8.7219e-19	yes	1050	1586	163	1586
ENSMUSG00000025856	15	Pdgfa	protein_coding	ensembl_havana	chr5:138976014-138997370:-	23.2521	0.700631	0.50133	0.00253873	0.0171331	yes	1051	14287	3917	14287
ENSMUSG00000025068	8	Gsto1	protein_coding	ensembl_havana	chr19:47854970-47864790:+	480.783	0.699745	0.109827	1.03055e-12	2.83347e-11	yes	1052	8258	430	8258
ENSMUSG00000023147	17	Get1	protein_coding	ensembl_havana	chr16:96145407-96157852:+	274.317	0.698682	0.159089	7.32816e-08	1.2091e-06	yes	1053	9693	1067	9693
ENSMUSG00000065911	1	Gm24447	misc_RNA	ensembl	chr15:93234363-93234700:+	40.682	0.697402	0.538991	0.00307821	0.014394	yes	1057	13234	3764	13234
ENSMUSG00000030110	13	Ret	protein_coding	ensembl_havana	chr6:118151745-118197718:-	16.1363	0.697093	0.544019	0.00314398	0.0203729	yes	1058	14984	4076	14984
ENSMUSG00000058809	8	Hspd1-ps3	processed_pseudogene	havana	chr11:41498737-41500458:+	4149.06	0.694105	0.12607	2.05954e-10	4.15685e-09	yes	1061	1478	651	1478
ENSMUSG00000038028	9	Tigar	protein_coding	ensembl_havana	chr6:127085116-127109557:-	899.423	0.693928	0.0834551	4.53093e-19	2.20378e-17	yes	1062	6274	186	6274
ENSMUSG00000075225	15	Ccdc162	protein_coding	ensembl_havana	chr10:41538846-41716634:-	5.45542	0.693424	0.819204	0.00441124	0.0541487	yes	1063	17227	5056	17227
ENSMUSG00000036019	8	Tmtc2	protein_coding	ensembl_havana	chr10:105187663-105574451:-	225.99	0.692441	0.212939	9.52918e-06	8.06099e-05	yes	1064	10132	1716	10132
ENSMUSG00000028127	10	Abcd3	protein_coding	ensembl_havana	chr3:121758774-121815302:-	1938.05	0.68996	0.13946	4.391e-09	1.10362e-07	yes	1070	3581	834	3581
ENSMUSG00000017724	14	Etv4	protein_coding	ensembl_havana	chr11:101769742-101785371:-	301.564	0.689118	0.147892	1.92053e-08	3.60069e-07	yes	1072	9477	939	9477
ENSMUSG00000034659	14	Tmem109	protein_coding	ensembl_havana	chr19:10870660-10882001:-	3803.75	0.688135	0.151163	3.26181e-08	6.66548e-07	yes	1074	1667	1001	1667
ENSMUSG00000050974	4	Gm9847	processed_pseudogene	havana	chr12:14494561-14495159:+	146.015	0.687757	0.196437	3.57266e-06	3.24828e-05	yes	1075	10954	1517	10954
ENSMUSG00000062825	15	Actg1	protein_coding	ensembl_havana	chr11:120345690-120348542:-	32471.4	0.687678	0.0598587	6.6854e-33	1.81772e-30	yes	1076	51	47	1076
ENSMUSG00000032220	10	Myo1e	protein_coding	ensembl_havana	chr9:70207350-70399766:+	22.7459	0.686108	0.51351	0.00297697	0.0195034	yes	1079	14345	4037	14345
ENSMUSG00000040118	15	Cacna2d1	protein_coding	ensembl_havana	chr5:15934691-16374511:+	10.5994	0.683414	0.966295	0.00385168	0.0580783	yes	1083	15829	5131	15829
ENSMUSG00000036528	16	Ppfibp2	protein_coding	ensembl_havana	chr7:107595207-107748583:+	63.9343	0.682832	0.366109	0.000896085	0.00508064	yes	1084	12419	3105	12419
ENSMUSG00000052629	5	Gm9885	antisense	ensembl_havana	chr7:78578830-78581038:+	33.4937	0.682319	0.407807	0.00146589	0.00770346	yes	1085	13596	3350	13596
ENSMUSG00000030188	12	Magohb	protein_coding	ensembl_havana	chr6:131284388-131293244:-	450.188	0.682026	0.0974666	1.21385e-14	4.2753e-13	yes	1086	8431	328	8431
ENSMUSG00000087651	3	1500009L16Rik	protein_coding	ensembl_havana	chr10:83722865-83762762:+	70.2824	0.680946	0.253202	7.26445e-05	0.000462158	yes	1087	12252	2168	12252
ENSMUSG00000041774	16	Ydjc	protein_coding	ensembl_havana	chr16:17144621-17160701:+	500.592	0.68064	0.119526	6.34497e-11	1.26929e-09	yes	1090	8149	591	8149
ENSMUSG00000060586	11	H2-Eb1	protein_coding	ensembl_havana	chr17:34305867-34316674:+	20.8855	0.67857	0.431142	0.00187209	0.0136528	yes	1092	14500	3724	14500
ENSMUSG00000037242	8	Clic4	protein_coding	ensembl_havana	chr4:135213969-135272814:-	4082.67	0.678128	0.129164	8.13206e-10	1.28321e-08	yes	1093	1509	715	1509
ENSMUSG00000024042	7	Sik1	protein_coding	ensembl_havana	chr17:31844250-31855804:-	1097.76	0.676987	0.14056	8.31803e-09	1.32349e-07	yes	1095	5558	853	5558
ENSMUSG00000032860	5	P2ry2	protein_coding	ensembl_havana	chr7:100996568-101012866:-	25.2073	0.671465	0.509828	0.00323431	0.0208282	yes	1105	14133	4106	14133
ENSMUSG00000024897	9	Apba1	protein_coding	ensembl_havana	chr19:23758887-23949596:+	317.446	0.669898	0.235901	4.35698e-05	0.000324751	yes	1108	9359	2064	9359
ENSMUSG00000025492	6	Ifitm3	protein_coding	ensembl_havana	chr7:141009586-141010770:-	196.595	0.667909	0.234394	4.21639e-05	0.000355671	yes	1109	10423	2087	10423
ENSMUSG00000016256	10	Ctsz	protein_coding	ensembl_havana	chr2:174427493-174439039:-	2817.97	0.665898	0.0750623	2.71389e-21	3.5928e-19	yes	1113	2461	154	2461
ENSMUSG00000020282	18	Rhbdf1	protein_coding	ensembl_havana	chr11:32209585-32222300:-	203.066	0.664937	0.252574	8.95395e-05	0.000579781	yes	1117	10350	2241	10350
ENSMUSG00000000817	10	Fasl	protein_coding	ensembl_havana	chr1:161780689-161788495:-	491.24	0.663659	0.19103	3.95058e-06	3.12583e-05	yes	1118	8198	1512	8198
ENSMUSG00000033542	13	Arhgef5	protein_coding	ensembl_havana	chr6:43265582-43289320:+	203.63	0.662938	0.177376	1.32112e-06	1.45695e-05	yes	1119	10340	1395	10340
ENSMUSG00000017615	12	Tnfaip1	protein_coding	ensembl_havana	chr11:78522850-78536332:-	1145.97	0.662555	0.0834771	7.98451e-18	6.31434e-16	yes	1121	5407	217	5407
[truncated: 5,420 more rows]

## Sheet: DEGs_KO Th2 vs WT Th2
	Supplementary Data 7: DEGs (RNA-seq) between HDAC1-cKO Th2 cells and WT Th2 cells generated in vitro (Related to Fig. 7f; Extended Data Fig. 6a and 6f)
[truncated: 4,914 more rows]

[truncated: 1 more sheets: DEGs_KO pTh2 vs WT pTh2]
