# Supplementary material for: Single-cell and chromatin accessibility profiling reveals regulatory programs of pathogenic Th2 cells in allergic asthma
Source: Nat Commun. 2025 Mar 15;16:2565. doi: 10.1038/s41467-025-57590-3 (PMC11910648; doi:10.1038/s41467-025-57590-3)
Supplement: Supplementary file 10 — Supplementary Data 8 [file 41467_2025_57590_MOESM10_ESM.xlsx]

## Sheet: WT pTh2 & WT Th2 vs peTh2
	Supplementary Data 8: Leading edge genes from GSEA comparison of DEGs in WT pTh2 vs WT Th2 to lung peTh2 cells (cluster 2) (related to Fig. 7d)
pathway	pvalue	adjpvalue	Size	NES	genes
Cluster_2	4.29993e-08	4.29993e-08	364	1.95602	Il13,Gpr65,Il5,Slc15a3,Il18rap,Slco3a1,Gadd45b,Pparg,Tnfsf11,Zeb2,Cdkn1a,Fam129a,Lgals3bp,Plin2,Dusp5,Trps1,Dusp4,Cd44,Nfkb2,Smim3,Dennd5a,Il4,Sytl3,Icam1,Nfkbia,Myo1g,Gna15,Serpinb6a,Lmna,Klf6,Tent5a,Atf3,Osbpl3,Cytip,Rnf19b,Socs2,Bhlhe40,Rgs16,S100a11,Coq10b,Lgals1,Samsn1,Areg,Slc16a6,Rhof,Traf1,Bst2,Rab11fip1,Bcl2l1,Odc1,Skil,Nr4a2,Actg1,Furin,Nr4a3,Acot7,Dennd4a,Itgav,Glud1,Stx11,Nabp1,Crem,E…

## Sheet: KO pTh2 & KO Th2 vs peTh2
	Supplementary Data 8: Leading edge genes from GSEA comparison of DEGs in HDAC1-cKO pTh2 vs HDAC1-cKO Th2 to lung peTh2 cells (cluster 2) (related to Fig. 7e)
pathway	pvalue	adjpvalue	size	NES	genes
Cluster_2	3.02905e-05	3.02905e-05	359	1.66221	Il13,Il18rap,Il5,Areg,Slc15a3,Fam129a,Slco3a1,Pparg,Gadd45b,Tnfsf11,S100a11,Plin2,Serpinb6a,Nfkb2,Sytl3,Rgs16,Cdkn1a,Dusp4,Il4,Dusp5,Lgals3bp,Osbpl3,Cd44,Gna15,Myo1g,Bcl2a1d,S100a10,Nfkbia,Trps1,Traf1,Samsn1,Vim,Gpr65,Zeb2,Dennd5a,Atf3,Lgals1,Ahnak,Rab11fip1,Emp3,Rnf19b,Adam8,Lmna,Bst2,Tent5a,Acot7,Furin,Coq10b,Dennd4a,Itpr1,Ell2,Socs2,Klf6,Actg1,Myo1e,Sik1,Ifitm3,Ctsz,Skil,Nfat5,Plk3,Bcl2a1b,Fab…

## Sheet: KO Th2 & WT Th2 vs peTh2
		Supplementary Data 8: Leading edge genes from GSEA comparison of DEGs in HDAC1-cKO Th2 vs WT Th2 to lung peTh2 cells (cluster 2) (related to Fig. 7f)
pathway	pvalue	adjpvalue	size	NES	genes
Cluster_2	0.038736	0.038736	337	1.26967	Il13,Ramp1,Lmna,Ly6a,Gsn,Mt1,Smim3,Il10,Gpr65,Il5,Anxa2,Lgals3,Ndrg1,Batf,Lgals1,Mapkapk2,Jdp2,Itm2c,Sec11c,Neurl3,Ifi27,Socs2,Ctla4,Stat3,Metrnl,Bhlhe40,Anxa11,Pim3,Crip1,Glipr2,Il10ra,Unc119,Cxcr4,1110008P14Rik,Ptms,Zeb2,Nfil3,Icam1,Rrad,Csrnp1,Rnf19b,Zyx,Junb,Nkg7,Mxi1,Tspo,Slc15a3,Dusp5,Runx3,Creb3l2,Ctsz,Sdf4,Anxa5,Gpx4,Pkp3,Glul,Thy1,Fosl2,Tnfrsf9,Capn2,Gnas,Tbcb,Cyba,Sqstm1,Nck2,Nudt4,Impa…

## Sheet: WT PTh2 & WT Th2 vs Th2 Trm
		Supplementary Data 8: Leading edge genes from GSEA comparison of DEGs in WT pTh2 vs WT Th2 to lung Th2 Trm cells (cluster 5) (related to Extended Data Fig. 6d)
pathway	pvalue	adjpvalue	Size	NES	genes
Cluster_5	0.37366	0.37366	154	1.04551	Slco3a1,Gadd45b,Pparg,Zeb2,Cd44,Il4,Nfkbia,Serpinb6a,Klf6,Socs2,Bhlhe40,S100a11,Lgals1,Furin,Acot7,Glud1,Zcchc10,Cd5,Plk3,Cst3,Zyx,Vim,S100a10,Aprt,Ppp1r14b,Emp3,Nfat5,Ccnd3,Nfkb1,Jun,Itgb1,Tagln2,Nr4a1,Cd40lg,Tnfaip3,Map4k4,Ube2m,Rab21,Plekhj1,Ahnak,Chmp5,Phlda1

## Sheet: KO PTh2 & KO Th2 vs Th2 Trm
	Supplementary Data 8: Leading edge genes from GSEA comparison of DEGs in HDAC1-cKO pTh2 vs HDAC1-cKO Th2 to lung Th2 Trm cells (cluster 5) (related to Extended Data Fig. 6e)
pathway	pvalue	adjpvalue	size	NES	genes
Cluster_5	0.328622	0.328622	151	1.06046	Slco3a1,Pparg,Gadd45b,S100a11,Serpinb6a,Il4,Cd44,S100a10,Nfkbia,Vim,Zeb2,Lgals1,Ahnak,Emp3,Acot7,Furin,Socs2,Klf6,Nfat5,Plk3,Bcl2a1b,Plec,Phlda1,Cst3,Cd5,Bhlhe40,Map4k4,Zyx,Glud1,Ppp1r14b,Mns1,Nfkb1

## Sheet: KO Th2 & WT Th2 vs Th2 Trm
	Supplementary Data 8: Leading edge genes from GSEA comparison of DEGs in HDAC1-cKO Th2 vs WT Th2 to lung Th2 Trm cells (cluster 5) (related to Extended Data Fig. 6f)
pathway	pvalue	adjpvalue	size	NES	genes
Cluster_5	0.933262	0.933262	161	0.705839	Ramp1,Anxa2,Lgals3,Lgals1,Itm2c,Sec11c,Ifi27,Socs2,Bhlhe40,Crip1,Unc119,1110008P14Rik,Cyth4,Ptms,Zeb2,Zyx,Tle5,Tspo,Prex1,Anxa5,Pkp3,Thy1,Gnas,Cyba,Taldo1,Arpc1b,Gadd45b,Sh3bgrl3,Klf6,Ero1l,Acot7,Chmp5,Ssbp4,Edf1,Aldoa,Tagln2,Gm2a,Atpif1,Calm3,Psap,Pold4,Esyt1,Gabarap,Clic1,Apobec3,Ccnd3,Cnn2,Capns1,Rrbp1,Lmo4,Cox8a,Cst3,Slco3a1,Plaat3,Zcchc10,Ppp1ca,Aff4,Stk24,Atp5h,Ly6e,Pdia3,Prdx2,Gata3,Ctsb,N…
