# Supplementary material for: Single-cell and chromatin accessibility profiling reveals regulatory programs of pathogenic Th2 cells in allergic asthma
Source: Nat Commun. 2025 Mar 15;16:2565. doi: 10.1038/s41467-025-57590-3 (PMC11910648; doi:10.1038/s41467-025-57590-3)
Supplement: Supplementary file 11 — Supplementary Data 9 [file 41467_2025_57590_MOESM11_ESM.xlsx]

## Sheet: rnaseq_deseq_global_counts_norm
	Supplementary Data 9: DEseq2 normalised counts of in vitro generated pTh2 and Th2 cells from WT and HDAC1-cKO cells
gene_id	gene_version	gene_name	gene_biotype	gene_source	location	PTh2_KO_R001_S72415	PTh2_KO_R002_S72408	PTh2_KO_R003_S72407	PTh2_WT_R001_S72413	PTh2_WT_R002_S72412	PTh2_WT_R003_S72411	Th2_KO_R001_S72418	Th2_KO_R002_S72417	Th2_KO_R003_S72416	Th2_WT_R001_S72409	Th2_WT_R002_S72410	Th2_WT_R003_S72414
ENSMUSG00000029580	14	Actb	protein_coding	ensembl_havana	chr5:142903115-142906754:-	152287	143931	146212	150534	145840	151894	112288	120611	122190	124114	110895	128387
ENSMUSG00000023944	14	Hsp90ab1	protein_coding	ensembl_havana	chr17:45567775-45573271:-	134540	142915	131562	129502	122508	133014	108474	130423	133395	119710	102307	129971
ENSMUSG00000034994	10	Eef2	protein_coding	ensembl_havana	chr10:81176631-81182498:+	133704	131637	127152	139968	133360	147260	115134	136235	145396	137377	122230	157577
ENSMUSG00000064351	1	mt-Co1	protein_coding	insdc	chrM:5328-6872:+	97796	133499	107039	107709	166473	116088	156325	145972	117441	133379	225962	127853
ENSMUSG00000037742	14	Eef1a1	protein_coding	ensembl_havana	chr9:78478449-78489151:-	97431.1	122210	100620	90777.3	84785.9	89380.4	157924	151385	147344	110759	119860	127207
ENSMUSG00000100862	1	Gm10925	unprocessed_pseudogene	havana	chr1:24613974-24614651:-	90526.5	130989	101025	117095	167314	122255	131366	138585	105878	131600	221010	132889
ENSMUSG00000101249	1	Gm29216	unprocessed_pseudogene	havana	chr1:24615706-24616197:-	74919.7	105509	81092.4	83656.8	124306	88951.2	114528	114862	92757.5	100312	172784	104166
ENSMUSG00000064370	1	mt-Cytb	protein_coding	insdc	chrM:14145-15288:+	73965.7	100060	80974.7	87607	130658	95639.9	93328.8	97533.3	74363.3	99292.8	155188	101758
ENSMUSG00000102070	1	Gm28661	unprocessed_pseudogene	havana	chr1:24614885-24615565:-	71591.8	108007	81588.1	86179.1	125338	91282	112346	117639	89860.7	99298.7	170341	99996.6
ENSMUSG00000015656	17	Hspa8	protein_coding	ensembl_havana	chr9:40800984-40810087:+	70699.4	74647.9	63575.6	74285.4	69620.5	75277.5	57103.6	59233.3	54403.7	61610.3	57440.6	65665.4
ENSMUSG00000032294	17	Pkm	protein_coding	ensembl_havana	chr9:59656368-59679375:+	70002.3	78985.7	63690.2	67262.5	65727.9	66438.7	75560.2	87712.5	93182.3	76835	69629.7	75216
ENSMUSG00000063229	15	Ldha	protein_coding	ensembl_havana	chr7:46841475-46855627:+	68473.3	78951.6	65806.3	66335.5	65910.8	62067	63575.5	72861.1	73071.9	58718.7	56213	53036.8
ENSMUSG00000032399	8	Rpl4	protein_coding	ensembl_havana	chr9:64173375-64178666:+	66646.7	74846.7	68671	76209.1	71315.1	78943.8	71027.1	77072.2	74716.3	75669.2	72757.5	85147.6
ENSMUSG00000024789	13	Jak2	protein_coding	ensembl_havana	chr19:29251828-29313080:+	63384.3	58458.8	56115.3	61515.4	56687.9	60647	50720.4	54726	58754.1	59870.4	47585.5	54935.1
ENSMUSG00000026234	12	Ncl	protein_coding	ensembl_havana	chr1:86344719-86359400:-	63179.1	65213.8	61349.1	83765.9	76530.7	84129.4	38447.9	52968.7	52411.7	69243.8	54568.9	72832.2
ENSMUSG00000001525	10	Tubb5	protein_coding	ensembl_havana	chr17:35833921-35838306:-	61071.9	59556.1	58110.5	53647.9	49797.4	54304.4	54322.1	64295.1	65848.7	55802.4	47801.9	60083.6
ENSMUSG00000025203	6	Scd2	protein_coding	ensembl_havana	chr19:44293674-44306864:+	59012.4	60562	53687.4	57203.8	55547.8	53899	68771.9	70993.1	70577.9	66375.6	60790	53633.4
ENSMUSG00000064341	1	mt-Nd1	protein_coding	insdc	chrM:2751-3707:+	57854.2	82629	66185.3	64040.2	94503	65871.8	75015.1	76176.9	60410	62762	110296	65235.1
ENSMUSG00000101111	1	Gm28437	unprocessed_pseudogene	havana	chr1:24613189-24613971:-	56807	75144.5	66242.1	65936	90213.3	70715.1	91922.3	88847.1	73502.1	78302.5	130731	83065.5
ENSMUSG00000026770	5	Il2ra	protein_coding	ensembl_havana	chr2:11642807-11693193:+	56650.4	59170.4	50358	48929.3	48142.2	40791.6	44150	41382.1	52808.1	34346	36779.3	29448.5
ENSMUSG00000030695	16	Aldoa	protein_coding	ensembl_havana	chr7:126795234-126800751:-	56255.7	65730.9	54565.2	49380.7	49347.1	50636.6	63744	72318.8	73251.1	54201	52006.4	53986.4
ENSMUSG00000064363	1	mt-Nd4	protein_coding	insdc	chrM:10167-11544:+	53007.2	73960.2	56871.3	66681.7	102816	69472.7	66196.4	67599.6	51335.8	61369.6	113907	64547.5
ENSMUSG00000025393	12	Atp5b	protein_coding	ensembl_havana	chr10:128083273-128090391:+	51122.2	51671.4	52033	51224.6	48321.6	50500.4	40121.6	42956.8	42300.6	40919.3	34867.9	39869.4
ENSMUSG00000063524	13	Eno1	protein_coding	ensembl_havana	chr4:150236721-150248879:+	46843.4	48534.9	41102.8	41401.7	42345.5	40314.6	37053.2	43711.9	45895.3	37612.1	34374	34700.6
ENSMUSG00000004980	16	Hnrnpa2b1	protein_coding	ensembl_havana	chr6:51460932-51469894:-	46036.2	50082.7	45708.7	45107.1	45821.4	47928.8	37326.2	51065.7	48363.7	44673.9	45377.1	53911
ENSMUSG00000067274	10	Rplp0	protein_coding	ensembl_havana	chr5:115559467-115563727:+	44527	52510.1	49996.5	60481.9	57833.8	66617.2	64323.6	58735.5	58000.2	62720.9	69788.9	70254.1
ENSMUSG00000022283	15	Pabpc1	protein_coding	ensembl_havana	chr15:36595661-36609668:-	43920.1	46702.2	43823	59070.4	54346.3	62981.7	42722.7	49187.3	49648.9	61137.1	52620.8	64972.1
ENSMUSG00000021998	16	Lcp1	protein_coding	ensembl_havana	chr14:75131101-75230842:+	43628.6	41484.7	41349.6	46452.6	41815.4	46368.7	38451.8	44110.3	45595.6	45151.7	37100.8	45459
ENSMUSG00000026395	16	Ptprc	protein_coding	ensembl_havana	chr1:138062861-138175708:-	42564.6	42799.6	44774.1	53087.4	50251.1	54509	46715.7	45147.5	45825.3	57767.7	49466.3	57498.7
ENSMUSG00000023456	16	Tpi1	protein_coding	ensembl_havana	chr6:124810586-124814296:-	42518	47343	38600.6	38935.2	37683.1	38543.8	47958.6	56049.9	57829.1	45637.7	41012.4	44323.7
ENSMUSG00000000184	12	Ccnd2	protein_coding	ensembl_havana	chr6:127125162-127152193:-	42305.8	39123	41604.7	43353.3	40617.4	44063.3	34270.6	36121.6	38646.4	37719	30593	38273.8
ENSMUSG00000062825	15	Actg1	protein_coding	ensembl_havana	chr11:120345690-120348542:-	41837.8	39355.9	39968.9	41876	40611.6	39265.4	24019.7	25038.4	25593.4	25520.9	22744.2	23825.2
ENSMUSG00000005610	17	Eif4g2	protein_coding	ensembl_havana	chr7:111067750-111083030:-	41201.2	41862.7	43056.7	52382.4	48876	51547.4	30204.8	32233.2	32408.6	39067.9	33913.7	37939.2
ENSMUSG00000078812	10	Eif5a	protein_coding	ensembl_havana	chr11:69916714-69921958:-	40286.9	43085.4	42709.7	46429.8	44494.9	46004.9	37498.7	38650.1	38405.2	37569.8	35676.1	38126.8
ENSMUSG00000020372	15	Rack1	protein_coding	ensembl_havana	chr11:48800332-48806434:+	40077.7	47228.6	44476.7	47046.1	45506.6	49927.3	59749.1	54884	53978	51463.2	60545	59257.8
ENSMUSG00000057113	13	Npm1	protein_coding	ensembl_havana	chr11:33152287-33163206:-	38963.1	46349	42543.5	61596.5	56882.4	61820.9	32647.2	37331.9	36100	46139	46711	48234.4
ENSMUSG00000003970	9	Rpl8	protein_coding	ensembl_havana	chr15:76904078-76906314:+	38291.8	43219.3	40313.8	39556.6	39323.3	41714.7	43978.5	44474.6	42772.5	39363.8	42546.2	45936.7
ENSMUSG00000086503	4	Xist	lincRNA	havana	chrX:103460366-103483254:-	37442	31429.5	30151	40336.5	44991.5	35344.5	46591.5	32025.9	33277.8	65929.5	57276.3	47422.1
ENSMUSG00000064367	1	mt-Nd5	protein_coding	insdc	chrM:11742-13565:+	36934.3	51098.9	42933.8	45775.4	65611	49959.6	44778.8	47466.9	40486.8	46261.1	78366.3	49752.7
ENSMUSG00000020383	1	Il13	protein_coding	ensembl_havana	chr11:53631324-53634702:-	36860.9	33657.2	41722.5	21501	24064.1	15197.5	861.473	486.403	1247.03	196.062	194.918	111.21
ENSMUSG00000083563	1	Gm13340	unprocessed_pseudogene	havana	chr2:22588103-22589647:-	35940.7	44253.4	36954.4	33477.2	55670.5	37494.5	49305	49776.8	39314.3	45374.7	73946.4	44662.1
ENSMUSG00000064345	1	mt-Nd2	protein_coding	insdc	chrM:3914-4951:+	34916.4	49297.7	41150.3	43390.1	63333	47093.4	37641.6	40418.8	32492	36993.4	65394.5	40523.2
ENSMUSG00000032518	6	Rpsa	protein_coding	ensembl_havana	chr9:120127689-120132369:+	34661.5	41933.5	38070.8	42133.4	41086.1	44987.1	52132.9	52770.9	49552.2	48133.7	59826.6	57974.5
ENSMUSG00000039630	10	Hnrnpu	protein_coding	ensembl_havana	chr1:178321108-178337797:-	34152.8	31880	31833.2	35469.4	34725.8	37315.3	25842.2	31250	31317.7	36900.7	29933.7	40216.6
ENSMUSG00000060036	14	Rpl3	protein_coding	ensembl_havana	chr15:80077791-80091868:-	34122.1	39511.2	37139.3	39159.6	37357.9	38707.7	46764	44214.4	42232.3	39780.5	46093.5	44621.5
ENSMUSG00000006333	14	Rps9	protein_coding	ensembl_havana	chr7:3703993-3706897:+	33915.8	38445.5	37430.5	41665.4	40233.1	43709.4	42335.4	41791.9	40948	39202.9	46868.1	47602.9
ENSMUSG00000049775	16	Tmsb4x	protein_coding	ensembl_havana	chrX:167207093-167209315:-	33280.2	36156.3	36726.2	36282.3	39135.8	35880.6	41921.4	36090.3	33492.4	30511.6	45940.5	36541.8
ENSMUSG00000025428	15	Atp5a1	protein_coding	ensembl_havana	chr18:77773729-77782869:+	33160.2	33361.2	33072.5	31000.5	29495.1	31669.7	28035.3	32729.1	31928.8	29640.5	25629.2	30651.5
ENSMUSG00000059195	10	Gm12715	processed_pseudogene	havana	chr4:103563402-103564529:+	33150.3	33031.8	31384	33175.4	31185	31198.9	17158.5	21133.9	22094.4	20720.3	18153.9	21044.9
ENSMUSG00000020914	17	Top2a	protein_coding	ensembl_havana	chr11:98992943-99024189:-	32490.9	27523.4	29620.1	30074.8	25799.2	29315.8	26114.2	28803.8	31889.8	33382.1	22389.1	33186.2
ENSMUSG00000018293	4	Pfn1	protein_coding	ensembl_havana	chr11:70651850-70654644:-	32445.3	32170.9	31138.2	29551.1	31957	31109.7	34753.6	34377.5	32055.6	30503.4	33158.5	34675.4
ENSMUSG00000062070	12	Pgk1	protein_coding	ensembl_havana	chrX:106187100-106203699:+	32159.7	38032.6	29865.9	34925.4	33696.7	33437.5	40600.6	41206.1	39842.9	37939.7	36423.2	34553.6
ENSMUSG00000063870	12	Chd4	protein_coding	ensembl_havana	chr6:125095981-125130591:+	32138.9	26987.6	31922.1	29515.6	26489.1	28405.7	23440.1	22754	28515.9	30188.8	18919.3	27412.9
ENSMUSG00000030744	13	Rps3	protein_coding	ensembl_havana	chr7:99477896-99483738:-	31415	38242.5	35522.1	36994.9	37224.8	39159.2	47326.8	43610.7	40412.3	38506.7	55170	45525.7
ENSMUSG00000039218	17	Srrm2	protein_coding	ensembl_havana	chr17:23790532-23824741:+	31156.2	29421.8	28160.9	34855.6	36593.9	28914.2	29597.6	26400.1	27737.1	42656.9	36968.1	34633.9
ENSMUSG00000045983	16	Eif4g1	protein_coding	ensembl_havana	chr16:20668313-20692884:+	31052.1	29842.5	30365.8	29665.2	28088.7	29540.4	19998.2	23011.4	26157.5	25992.8	20024.5	25533
ENSMUSG00000025132	13	Arhgdia	protein_coding	ensembl_havana	chr11:120578104-120581624:-	31026.3	30356.9	29209.1	27115	25252.9	24784	24985.7	25700.8	27535.8	21598.5	19606.1	20615.5
ENSMUSG00000022443	17	Myh9	protein_coding	ensembl_havana	chr15:77760587-77842175:-	30963.8	26327.2	31722.7	29056.5	26143	27998.8	23160.2	20991	27181	30462.3	20421.5	31136
ENSMUSG00000056201	8	Cfl1	protein_coding	ensembl_havana	chr19:5490455-5495201:+	30612.8	32643.6	30485.6	30659.4	28390.8	29608.1	27733.7	31435.4	31751.4	27433.4	25994.5	29908.9
ENSMUSG00000020358	17	Hnrnpab	protein_coding	ensembl_havana	chr11:51600100-51606847:-	30527.5	30549.8	30580.6	32649.1	32020.7	33926.7	20747.3	25739.6	25584.5	26913.3	22299.2	28867.3
ENSMUSG00000039191	12	Rbpj	protein_coding	ensembl_havana	chr5:53466152-53657362:+	30298.5	29185.5	28490.4	26586.2	25215.8	26082.6	25039.9	27675.8	29534.9	24632.1	20993	25323.1
ENSMUSG00000059796	16	Eif4a1	protein_coding	ensembl_havana	chr11:69666936-69672423:-	30030.7	32706.7	31296.2	34241.9	33273.1	33683.6	25795.9	28305.1	27447.1	27595.4	26893.6	29482.4
ENSMUSG00000026728	9	Vim	protein_coding	ensembl_havana	chr2:13573927-13582826:+	29979.2	23337.5	20302	17099.4	17613.5	11046.6	12535.7	10324.2	11927.5	9597.62	10137.8	6416.36
ENSMUSG00000031328	16	Flna	protein_coding	ensembl_havana	chrX:74223461-74249820:-	29790.8	25026	30131.3	24478.6	22871.9	22280.9	20944.4	16034.3	20962.7	21470.5	15250.6	19292.6
ENSMUSG00000003814	8	Calr	protein_coding	ensembl_havana	chr8:84841850-84846934:-	29236.5	30843.3	31028.8	27040.2	27115.3	28534.2	26189.2	27308.6	28278.2	24254.1	24875	26643.1
ENSMUSG00000064193	8	Gm4735	processed_pseudogene	havana	chr2:80837141-80838442:+	29210.7	31007.1	25967.5	25300.3	25882.6	25095.6	22648.6	27678.6	29621	23486.3	20922.6	22476.1
ENSMUSG00000060126	14	Tpt1	protein_coding	ensembl_havana	chr14:75845093-75848525:+	28730.7	33036.9	31864.2	32456.3	31426.9	37201.4	46382.5	41800.4	42106.4	37923.2	44351.5	47547.8
ENSMUSG00000021356	10	Irf4	protein_coding	ensembl_havana	chr13:30749226-30766976:+	28390.6	27532.8	25141.3	31692.9	30327.3	31338.9	31942.5	35164.9	35367.4	38259	34706.7	42148.8
ENSMUSG00000020048	13	Hsp90b1	protein_coding	ensembl_havana	chr10:86690209-86705509:-	28050.5	28326.3	27116.9	24564.8	24710	24383.3	25026.1	27370.1	28451.1	24049.8	22997.3	24439.2
ENSMUSG00000024393	14	Prrc2a	protein_coding	ensembl_havana	chr17:35149076-35164897:-	27361.3	27276.8	26152.3	27121.3	26588.6	24800.2	21385	22598.8	23970.3	25674.7	21641	24691.6
ENSMUSG00000001440	5	Kpnb1	protein_coding	ensembl_havana	chr11:97159714-97187881:-	27131.3	26119.8	26616	27548.7	25779.5	26901	18833.1	22709.5	23830.2	24966.7	19620.4	24622
ENSMUSG00000007892	8	Rplp1	protein_coding	ensembl_havana	chr9:61913284-61914542:-	26877.4	32038.7	33063.2	34018.7	33006.9	34995.2	46845.8	38359.6	36982.5	33705	43256.5	38674.2
ENSMUSG00000021270	13	Hsp90aa1	protein_coding	ensembl_havana	chr12:110690605-110702728:-	26708.9	26273.4	25394.3	27334.4	25954.3	26375.6	17005.7	20953.2	20773.8	21848.5	17033.4	21113.6
ENSMUSG00000020719	14	Ddx5	protein_coding	ensembl_havana	chr11:106780355-106789185:-	26689	27466.2	26203.9	26553.2	28032	27399.5	24753	28609.8	26786.3	26616.2	29226.5	28724.2
ENSMUSG00000025980	14	Hspd1	protein_coding	ensembl_havana	chr1:55077835-55088243:-	26613.7	25979.9	26735.8	30712.7	28738.1	30422	13525.3	16541.5	17054	19473.5	15940.4	19211.4
ENSMUSG00000026238	14	Ptma	protein_coding	ensembl_havana	chr1:86526726-86530712:+	26404.4	34516.4	31660.8	31596.5	27572.5	34989.1	28486.7	33011.1	33818.8	27926.4	28106	36857.1
ENSMUSG00000027523	20	Gnas	protein_coding	ensembl_havana	chr2:174284320-174346744:+	26334	27271.7	25776.4	20960.8	20036.1	20547	27584.9	29003.4	30002.4	20539.5	18792.8	21489.7
ENSMUSG00000028163	17	Nfkb1	protein_coding	ensembl_havana	chr3:135584655-135691547:-	25536.8	26725.6	23913.4	24917.3	25430	24411.7	17296.5	18454	19686.4	19508.7	15877.2	17660.2
ENSMUSG00000031004	8	Mki67	protein_coding	ensembl_havana	chr7:135689784-135716361:-	25330.5	19518.4	22861.1	26133.5	22156.6	20427.7	23128.7	20957	25390.3	40760.8	22150.3	31408.7
ENSMUSG00000022797	16	Tfrc	protein_coding	ensembl_havana	chr16:32608920-32632794:+	25143.1	26526	27999.8	33144.9	31924.6	34605.2	23056.7	23471.3	24137.1	30706.5	27684.5	28697.1
ENSMUSG00000036371	6	Serbp1	protein_coding	ensembl_havana	chr6:67238176-67297736:+	24545.2	26043.9	24335.8	27243.1	26093.2	29016.5	18872.6	23846	23395.6	24236.5	20903.2	27256.2
ENSMUSG00000027940	18	Tpm3	protein_coding	ensembl_havana	chr3:90072649-90100902:+	24214	23984.2	23331	21837.1	20859.1	21503.1	20174.6	21181.2	21470.9	18342.9	17047.7	18844.9
ENSMUSG00000071644	10	Eef1g	protein_coding	ensembl_havana	chr19:8967041-8978479:+	24117.8	24991	24400.8	26130.9	25359.4	27695.7	20163.8	23442.9	22759.6	23248	22362.5	26743.7
ENSMUSG00000008682	13	Rpl10	protein_coding	ensembl_havana	chrX:74270812-74273135:+	23612.1	27173.6	25120.6	26256.5	26334	27172.6	29577.9	29068.7	28053.8	26043.3	32849.3	31444.5
ENSMUSG00000030738	11	Eif3c	protein_coding	ensembl_havana	chr7:126546455-126566411:-	23540.7	22693.3	21226.3	21116.8	20999.1	21227.7	16004.3	19243.2	19795.5	19663.7	17308.9	20104.9
ENSMUSG00000026864	13	Hspa5	protein_coding	ensembl_havana	chr2:34771970-34777547:+	23427.6	24032	24079.7	25117.7	24410.2	24851.7	22878.3	23751.4	24511.3	25628.9	22895.2	24532.1
ENSMUSG00000028639	14	Ybx1	protein_coding	ensembl_havana	chr4:119277981-119294604:-	23254.1	25645.4	24836.6	27525.9	25397.6	28367.3	20957.2	22942.3	22765	23561.4	21652.2	25346.3
ENSMUSG00000025225	15	Nfkb2	protein_coding	ensembl_havana	chr19:46304320-46312385:+	22954.6	20800.8	20366	21125.7	21322.1	19670	8453.08	8094.73	8611.25	9837.12	8314.13	8056.48
ENSMUSG00000028495	14	Rps6	protein_coding	ensembl_havana	chr4:86854660-86857412:-	22874.3	28287.9	25297.2	23758.3	23975	25750.2	37234.5	34670.9	33265.4	28301	38799.9	34540
ENSMUSG00000024740	10	Ddb1	protein_coding	ensembl_havana	chr19:10605327-10629819:+	22769.2	20408.3	21293.4	24354.3	22544.4	22850.9	14089.1	16362.6	17736	18244.3	14847.5	18181.5
ENSMUSG00000021546	18	Hnrnpk	protein_coding	ensembl_havana	chr13:58391142-58403343:-	22499.5	23439	22607	25214.1	24292.2	25570.2	21956.7	24652.3	23448.8	24843.5	22875.8	26071.6
ENSMUSG00000038127	15	Ccdc50	protein_coding	ensembl_havana	chr16:27388869-27452218:+	22450.9	22030.3	24648.7	26909.6	24515.6	28006.5	19439.3	18646.1	19023.9	25025.4	20961.4	24024.4
ENSMUSG00000043716	13	Rpl7	protein_coding	ensembl_havana	chr1:16101295-16104662:-	22407.3	25456.9	23545.8	24108.3	22885.8	25070.2	26938.3	27813	26448.4	25257.9	27250.8	29515.3
ENSMUSG00000012848	15	Rps5	protein_coding	ensembl_havana	chr7:12922290-12926686:+	22163.3	25298.2	23903.1	26046	24943.8	25795.6	33339.2	28293.7	27168.6	26010.4	31898.2	27873.2
ENSMUSG00000033161	10	Atp1a1	protein_coding	ensembl_havana	chr3:101576219-101604684:-	21987.8	21451.8	24226.3	18826.6	19453.9	19719.2	21677.8	22311.1	25439.1	20543	19476.5	21476.2
ENSMUSG00000020850	14	Prpf8	protein_coding	ensembl_havana	chr11:75486816-75509449:+	21983.9	19916.9	22264.2	25359.9	22184.4	23084.7	16253.6	16035.2	20099.7	26809.9	16073.1	23567
ENSMUSG00000006498	16	Ptbp1	protein_coding	ensembl_havana	chr10:79854427-79864771:+	21787.5	21985.1	21056.9	23769.7	23685.6	23963.2	17433.5	20533	20981.3	21451.7	19886.8	22774
ENSMUSG00000024991	8	Eif3a	protein_coding	ensembl_havana	chr19:60761117-60790658:-	21748.9	20990.2	20423.9	21001.4	19934.2	21462.4	13398.2	17766	19440.7	19485.2	15382.2	20529.5
ENSMUSG00000001924	15	Uba1	protein_coding	ensembl_havana	chrX:20658326-20683179:+	21685.4	20734.3	21092	20675.5	19953.9	20775.4	15864.3	17835.1	19948.1	17664.3	14615.8	18210.5
ENSMUSG00000001175	16	Calm1	protein_coding	ensembl_havana	chr12:100199435-100209814:+	21651.7	22456.1	21724.1	18825.3	17810.2	16984.5	22484	20563.3	19611.9	17107.8	16654.8	15818
ENSMUSG00000031320	9	Rps4x	protein_coding	ensembl_havana	chrX:102184941-102189394:-	21557.5	22719.7	21224.2	23048.1	22702.9	24667.9	23615.6	24792.4	24219.5	25985.8	26657.9	29451.4
ENSMUSG00000030103	11	Bhlhe40	protein_coding	ensembl_havana	chr6:108660629-108666925:+	21536.7	22260.7	21162.3	14961.3	16273.1	14413.6	13336.1	13482.1	16541.3	7965.73	8702.94	6460.85
ENSMUSG00000068039	13	Tcp1	protein_coding	ensembl_havana	chr17:12915701-12925067:+	21429.6	22493.6	21291.4	21504.8	21427.4	21189.3	17711.4	19345.4	18115.7	17356.7	16844.6	17371.1
ENSMUSG00000046434	16	Hnrnpa1	protein_coding	ensembl_havana	chr15:103240432-103246692:+	21213.4	21868.2	21242.8	24193.2	23252.7	25050.2	16581.9	20217.9	19408.8	20308.2	19758.2	22068
ENSMUSG00000044533	15	Rps2	protein_coding	ensembl_havana	chr17:24718116-24721929:+	21150.9	21868.2	21816	25996.5	24230.8	24472.5	19261.9	18945.1	18512.1	19664.9	19716.3	20003.4
ENSMUSG00000047675	15	Rps8	protein_coding	ensembl_havana	chr4:117153827-117156243:-	21132.1	25090	23616	23161	23574.5	25497.1	29724.7	28764	27071	25221.5	33551.4	29994
ENSMUSG00000028581	17	Laptm5	protein_coding	ensembl_havana	chr4:130913125-130936141:+	20937.7	19660	20602.5	21094	19043	21445.4	21211.5	19519.5	21360.9	20624	19987.8	22943.2
ENSMUSG00000024359	10	Hspa9	protein_coding	ensembl_havana	chr18:34937414-34954357:-	20816.7	20788	20771.9	25907.8	23835	25180.2	13300.6	16080.6	16152	19279.8	15516.9	17708.6
ENSMUSG00000068220	6	Lgals1	protein_coding	ensembl_havana	chr15:78926725-78930465:+	20799.9	18546.6	20911.3	11022.5	9869.89	7554.14	11495.8	9535.96	10891.6	5145.73	5429.13	4307.23
ENSMUSG00000029614	13	Rpl6	protein_coding	ensembl_havana	chr5:121204481-121209241:+	20796.9	24031.1	21921.3	20571.5	20670.4	22518.6	25928.9	26819.4	25380.5	22084.5	25383.2	25773.8
ENSMUSG00000030830	18	Itgal	protein_coding	ensembl_havana	chr7:127296260-127335138:+	20503.4	19583.3	20719.2	23762.1	23074.5	23902.5	20437.8	18778.6	20333	27549.6	23194.2	26511.6
ENSMUSG00000000787	12	Ddx3x	protein_coding	ensembl_havana	chrX:13280970-13294052:+	20485.6	19920.3	20204.9	24311.2	22882.4	23327.8	12235.1	15459.9	15661.5	18270.1	14255.6	18423.2
ENSMUSG00000023274	14	Cd4	protein_coding	ensembl_havana	chr6:124864692-124888221:-	20287.2	17971.5	19108.2	20618.4	19776.8	20016.2	18965.2	17142.4	18496.1	18155.1	17135.4	18688.2
ENSMUSG00000038900	17	Rpl12	protein_coding	ensembl_havana	chr2:32961559-32965345:+	20284.3	24671	22389.1	24471	25382.5	26870.3	29073.2	28821.7	27212.9	25983.4	37836.6	31995.7
ENSMUSG00000025130	11	P4hb	protein_coding	ensembl_havana	chr11:120560298-120573253:-	20224.8	21400.6	21005.3	19846.1	19720.1	19337.7	23927.1	22517.4	24433.3	18258.4	18787.7	16861.4
ENSMUSG00000043889	6	Gm8399	processed_pseudogene	havana	chr13:81064684-81065800:+	20170.2	19507.3	19808.4	19404.8	19224.7	18341.5	11519.5	12376.8	13245.5	12454	10812.3	12320.2
ENSMUSG00000040111	17	Gramd1b	protein_coding	ensembl_havana	chr9:40293233-40531383:-	20062.1	19447.6	19474.8	21951.2	25602.4	23820.9	15457.2	14663.1	14340.9	19543.9	18868.3	17285
ENSMUSG00000021957	7	Tkt	protein_coding	ensembl_havana	chr14:30548359-30574720:+	20040.3	21108	19578.1	18046.7	18060.3	18491.5	16915	19907.5	20734.8	17797	16606.8	18533.5
ENSMUSG00000027184	14	Caprin1	protein_coding	ensembl_havana	chr2:103762941-103797649:-	20024.5	19236.8	19119.6	19937.4	18994.4	20098.5	15033.4	18011.1	18030.5	19016.8	15381.2	19037.3
ENSMUSG00000023927	15	Satb1	protein_coding	ensembl_havana	chr17:51736187-51833290:-	19977.9	22350.3	18763.3	17108.2	16489.6	16033.7	22516.6	28892.7	29805.5	19272.7	17197.7	19990.8
ENSMUSG00000031207	16	Msn	protein_coding	ensembl_havana	chrX:96096042-96168552:+	19891.6	19515.9	19213.5	19403.5	18228.1	18771.5	16970.2	17991.2	18378.2	18314.7	15935.3	18534.4
ENSMUSG00000068227	9	Il2rb	protein_coding	ensembl_havana	chr15:78479256-78495271:-	19846	20787.2	17940.2	16339.8	15987.2	12723.6	21207.6	21316.6	22753.4	16755.6	17016	14435.1
ENSMUSG00000076498	2	Trbc2	TR_C_gene	ensembl_havana	chr6:41546730-41548352:+	19662.5	19881.9	21259.3	19374.4	19372.9	21100.1	24865.4	24112.9	22886.5	22594	23888.2	26279.5
ENSMUSG00000026879	14	Gsn	protein_coding	ensembl_havana	chr2:35256380-35307892:+	19603	17972.4	22568.8	6637.36	5895.08	7563.37	16114.7	16863.2	21074.5	5681.09	5252.58	6327.39
ENSMUSG00000034024	8	Cct2	protein_coding	ensembl_havana	chr10:117051001-117063814:-	19519.7	19810.2	19642.1	20102.3	19345.1	20112.3	15584.4	17099.8	16469.5	15947.9	14731.1	15871.2
ENSMUSG00000058655	9	Eif4b	protein_coding	ensembl_havana	chr15:102073773-102097173:+	19496.9	19466.4	18700.3	20348.3	19532.6	21613.1	18931.7	22860.9	23215.5	23791.5	20458.2	26682.8
ENSMUSG00000071415	6	Rpl23	protein_coding	ensembl_havana	chr11:97777527-97782437:-	19479.1	22281.2	20783.3	22208.6	21275.8	24350.2	24097.6	24632.4	24592.9	24411.4	24215.8	29035.6
ENSMUSG00000046364	14	Rpl27a	protein_coding	ensembl_havana	chr7:109519147-109522367:+	19456.3	22798.2	21581.5	21862.4	22373.1	23586.3	26256.2	24740.3	24136.2	23157.6	28476.4	28334.5
ENSMUSG00000104802	1	Gm5869	processed_pseudogene	havana	chr5:86997159-86998415:+	19455.3	23954.3	21674.5	18252.1	17604.2	18900.7	28976.6	30218.5	31427.7	23622.5	24862.8	28309.4
ENSMUSG00000020849	13	Ywhae	protein_coding	ensembl_havana	chr11:75732869-75765845:+	19274.8	20316.2	19097.9	18632.5	18605.4	18841.5	17837.6	18158.7	17861.1	16202.7	15826.1	16237.7
ENSMUSG00000002699	13	Lcp2	protein_coding	ensembl_havana	chr11:34046920-34092295:+	19225.2	19209.5	18702.4	21667.1	19927.3	23257.1	15865.3	18674.5	19207.5	20091	17948.8	23610.5
ENSMUSG00000026547	15	Tagln2	protein_coding	ensembl_havana	chr1:172500047-172507380:+	19168.7	18756.5	18300.6	15594.1	14244	15260.6	13480	13934.4	16136.9	11492.5	9838.77	11890.8
ENSMUSG00000056851	14	Pcbp2	protein_coding	ensembl_havana	chr15:102470539-102500061:+	19131	20115.7	18671.4	19347.8	18649.4	20554.6	16584.8	19604.7	19806.2	17746.5	17025.2	19940.5
ENSMUSG00000016528	10	Mapkapk2	protein_coding	ensembl_havana	chr1:131053700-131097826:-	19079.5	19489.4	20407.4	13959.5	13513.7	13729.8	15922.5	16512.2	21827.5	9659.85	8871.33	8730.51
ENSMUSG00000061232	16	H2-K1	protein_coding	ensembl_havana	chr17:33996017-34000347:-	19069.5	20924.5	18998.7	18529.8	20410	17407.6	19004.6	19113.6	18840.3	16995.1	18031.5	15418.6
ENSMUSG00000054808	15	Actn4	protein_coding	ensembl_havana	chr7:28893248-28962340:-	18767.1	17913.5	18819	17450.6	16428.2	17302.2	14816.5	15443.8	16816.3	14854.9	12506.4	14029.9
ENSMUSG00000100801	1	Gm15459	processed_pseudogene	havana	chr5:5781615-5783555:-	18664	19530.4	22933.4	18224.2	17737.3	19183.8	13971.8	15969.9	19733.4	15738.9	14900.5	17875.9
ENSMUSG00000058558	12	Rpl5	protein_coding	ensembl_havana	chr5:107900502-107909005:+	18636.2	24689.8	21660	22975.9	21993.4	24272.5	30410.8	28959	26914.9	25847.2	34329.1	30772.4
ENSMUSG00000008348	9	Ubc	protein_coding	ensembl_havana	chr5:125385965-125390202:-	18311	15416.1	19047.3	20250.7	17729.2	20467.7	13186.2	12572.7	17124.9	19130.7	12935	18055.7
ENSMUSG00000020395	13	Itk	protein_coding	ensembl_havana	chr11:46325150-46389515:-	18270.3	17479.2	16865.2	16408.2	17633.2	16162.2	11441.6	12218.7	12121.7	12101.8	11782.9	12285.4
ENSMUSG00000071866	12	Ppia	protein_coding	ensembl_havana	chr11:6415443-6419817:+	18081.9	20106.3	19624.6	19791.6	19659.9	21068.5	21405.7	20519.8	19758.3	18614.1	21812.5	20017.9
ENSMUSG00000034088	15	Hdlbp	protein_coding	ensembl_havana	chr1:93405940-93478815:-	18043.2	17666.9	17042.8	17114.6	15951.3	16429.9	13285.8	14778.5	16162.6	15078	12303.3	13519.3
ENSMUSG00000019505	7	Ubb	protein_coding	ensembl_havana	chr11:62551171-62553213:+	17902.4	18541.5	18819	21662.1	19693.5	22066.2	21403.7	20442.2	21602.2	22162	20688.9	23120.2
ENSMUSG00000027215	13	Cd82	protein_coding	ensembl_havana	chr2:93419111-93463140:-	17775.5	17680.6	18592.9	16547.7	15476.8	16396.8	14824.4	12843.3	14024.2	12425.8	12158.4	11400.5
ENSMUSG00000020075	8	Ddx21	protein_coding	ensembl_havana	chr10:62580251-62602281:-	17438.4	16823.9	17104.8	19379.5	18680.7	20404.6	10305.1	13080.8	14177.7	15736.6	12257.4	15988.2
ENSMUSG00000040463	16	Mybbp1a	protein_coding	ensembl_havana	chr11:72441355-72451768:+	17413.6	17087.6	17847.3	20953.2	20199.3	21033.9	10430.3	12130.7	13233.1	15648.5	13353.4	15603.3
ENSMUSG00000018379	17	Srsf1	protein_coding	ensembl_havana	chr11:88047373-88053755:+	17405.6	18107.2	17613.9	18537.4	18348.5	18793.8	15581.4	18958.4	18202.6	17797	18150.9	20301.2
ENSMUSG00000030707	15	Coro1a	protein_coding	ensembl_havana	chr7:126699773-126707787:-	17360	17066.2	16743.3	16673.3	16594.9	16301.4	22086.8	23139.2	21086	22536.5	21729.8	23885.1
ENSMUSG00000004099	16	Dnmt1	protein_coding	ensembl_havana	chr9:20907209-20959888:-	17284.7	16207	16562.6	17368.2	16159.7	17525.3	15135.9	17071.4	18850.9	21357.8	15797.6	21419.1
ENSMUSG00000052837	7	Junb	protein_coding	ensembl_havana	chr8:84976910-84978718:-	17236.1	16592.7	17919.6	14408.4	14869.1	13723.6	14716	13699.7	16911.2	10399.5	9557.11	8736.31
ENSMUSG00000005198	15	Polr2a	protein_coding	ensembl_havana	chr11:69733997-69758637:-	17069.5	14676.3	15622.8	18982.5	17902.8	17498.4	11346	12182.8	13425.5	20189.6	14003.5	18901.9
ENSMUSG00000022463	8	Srebf2	protein_coding	ensembl_havana	chr15:82147181-82205379:+	17029.8	18038.1	18477.2	18359.9	18461.9	18625.3	18459.6	17284.3	18917.4	18759.7	16324.1	17207.6
ENSMUSG00000037331	15	Larp1	protein_coding	ensembl_havana	chr11:58009064-58062034:+	17010	16279.6	16293	16346.1	15686.3	15857.5	10504.2	12057.9	13194.9	13623.3	11002.2	14174
ENSMUSG00000022234	15	Cct5	protein_coding	ensembl_havana	chr15:31590800-31601804:-	16971.3	18351.2	17654.2	17290.9	16949.1	17452.2	15458.2	16510.3	16051.8	15687.3	14935.2	16016.2
ENSMUSG00000040385	7	Ppp1ca	protein_coding	ensembl_havana	chr19:4192065-4195420:+	16871.2	17412.6	17562.2	15439.4	14308.8	15186	18661.6	19074.8	18305.5	15117.9	15411.8	15604.3
ENSMUSG00000030007	8	Cct7	protein_coding	ensembl_havana	chr6:85451514-85468475:+	16829.5	17615.7	17106.8	16729.1	16395.8	16358.3	13755	14624.3	14776.3	13463.7	12156.4	13367.5
ENSMUSG00000036427	5	Gpi1	protein_coding	ensembl_havana	chr7:34201330-34230336:-	16783.9	19043.2	14936.1	15165.5	15453.6	15072.9	19202.8	22948	22992	18516.7	17819.2	17688.3
ENSMUSG00000063457	14	Rps15	protein_coding	ensembl_havana	chr10:80292453-80294114:+	16669.9	19307.7	18730.2	17610.4	17086.8	18490	25139.4	23083.3	22711.7	19386.6	24397.4	23478
ENSMUSG00000043091	9	Tuba1c	protein_coding	ensembl_havana	chr15:99029891-99038110:+	16580.6	17736.9	16633.8	16975.1	15204.7	16421.4	16903.2	17114	17465.5	15751.8	14621.9	15766.7
ENSMUSG00000066632	3	Pgk1-rs7	processed_pseudogene	havana	chr12:10898986-10900240:-	16481.5	18928	15028	17019.5	16413.2	16676	19494.5	20689.2	19583.5	18797.3	17533.4	17541.3
ENSMUSG00000031799	10	Tpm4	protein_coding	ensembl_havana	chr8:72130174-72153142:+	16384.3	15609.8	15483.4	12819.5	12552.9	11278.9	13583.5	12444	12367.4	9677.46	9175.44	8448.13
ENSMUSG00000016319	3	Slc25a5	protein_coding	ensembl_havana	chrX:36795651-36798807:+	16207.8	17523.6	17594.3	18297.7	17513.9	18600.7	16857.9	17908	16987.5	17739.5	17876.3	18581.8
ENSMUSG00000054717	7	Hmgb2	protein_coding	ensembl_havana	chr8:57511907-57515999:+	16181	20033.8	17876.2	19489.8	18134.3	20714.7	22921.7	25105.6	22644.3	22459	24151.5	28382.9
ENSMUSG00000027067	16	Ssrp1	protein_coding	ensembl_havana	chr2:85037234-85047109:+	16114.6	15997.1	15481.3	16932	15403.8	16713	12381	15140.9	15279.2	15723.7	13416.7	16506.5
ENSMUSG00000040731	13	Eif4h	protein_coding	ensembl_havana	chr5:134619721-134639490:-	16113.6	15907.6	16335.4	14843.4	14462.8	14802.9	13266.1	14275.1	14339.1	12688.8	11468.5	12893.6
ENSMUSG00000020368	15	Canx	protein_coding	ensembl_havana	chr11:50293961-50325673:-	16104.6	16587.6	16507.8	17109.5	16850.7	17509.1	14182.8	16123.2	16448.2	15250.5	14341.3	15442.8
ENSMUSG00000056076	13	Eif3b	protein_coding	ensembl_havana	chr5:140419328-140443360:+	15977.7	15568.8	15552.6	16499.5	15781.2	16714.5	10465.8	13251.2	13680.1	14098.8	11841	14580.2
ENSMUSG00000015749	12	Anp32e	protein_coding	ensembl_havana	chr3:95929246-95947390:+	15886.5	16152.4	15562.9	13746.5	13020.6	14160.6	13381.4	16994.8	17182.6	14314.8	12747.2	16400.2
ENSMUSG00000057841	5	Rpl32	protein_coding	ensembl_havana	chr6:115805505-115808747:-	15886.5	19131.9	18217	17941.4	18323	19190	24599.3	22260	21078.9	18591.8	27158.9	23512.8
ENSMUSG00000032249	14	Anp32a	protein_coding	ensembl_havana	chr9:62341293-62378812:+	15859.7	16781.3	14849.3	14405.9	13337.7	15069.8	13988.6	18999.1	18098.8	16361.2	13808.6	17034.5
ENSMUSG00000025794	9	Rpl14	protein_coding	ensembl_havana	chr9:120571444-120574654:+	15755.6	19067.9	17144	17212.2	17101.9	18438.4	20978.9	21165.2	19947.2	18740.9	23654.5	22062.2
ENSMUSG00000025613	13	Cct8	protein_coding	ensembl_havana	chr16:87483326-87495873:-	15753.6	16434.8	15804.6	17208.4	16827.5	16869.9	11976.8	13207.6	13108	13712.6	12443.1	13380.1
ENSMUSG00000027763	13	Mbnl1	protein_coding	ensembl_havana	chr3:60472830-60629750:+	15745.7	11934.9	14239	16225.6	13255.5	16229.1	17545.8	14047	15605.6	16192.1	13160.5	16237.7
ENSMUSG00000069939	8	Gm12070	processed_pseudogene	havana	chr11:26786633-26787634:+	15733.8	18342.7	15813.9	17928.7	15818.2	16461.4	16791.8	16719.4	17415	15207.1	14071.9	14375.2
ENSMUSG00000022961	18	Son	protein_coding	ensembl_havana	chr16:91647506-91679221:+	15723.9	13620.9	14729.5	17042.3	16386.5	15316	13225.7	12526.3	13914.2	20204.9	14077	17266.6
ENSMUSG00000025508	13	Rplp2	protein_coding	ensembl_havana	chr7:141447370-141451585:+	15636.6	17851.2	17255.5	14455.3	16045.1	16851.4	20579.7	21662.9	20514.8	16516.1	20448	22256.6
ENSMUSG00000022285	17	Ywhaz	protein_coding	ensembl_havana	chr15:36770770-36796929:-	15617.8	16758.2	16071	15123.6	14631.8	15486.8	13508.6	15705.9	15869.9	13103.2	11956.3	14194.3
ENSMUSG00000059208	15	Hnrnpm	protein_coding	ensembl_havana	chr17:33646233-33686860:-	15606.9	15772.7	15308.9	15421.6	14783.4	16124.5	12570.2	15951.9	15873.5	16416.3	13406.5	17569.3
ENSMUSG00000032562	13	Gnai2	protein_coding	ensembl_havana	chr9:107614125-107635367:-	15519.6	15309.4	14843.1	11834.1	11023.9	11158.9	15086.6	15670.9	16591.9	11094.5	10078.6	11503
ENSMUSG00000007850	16	Hnrnph1	protein_coding	ensembl_havana	chr11:50376990-50386528:+	15488.9	16364.9	15454.5	17606.6	18010.5	18363.8	12593.9	14280.8	13642.8	15798.8	16629.3	16612.9
ENSMUSG00000020361	13	Hspa4	protein_coding	ensembl_havana	chr11:53259814-53300457:-	15478	15178.9	14890.6	14663.3	13720.8	13855.9	12008.4	14035.7	13977.2	12896.6	10663.3	12940.1
ENSMUSG00000093392	1	Gm6061	transcribed_processed_pseudogene	havana	chr3:122256728-122257219:+	15407.5	17364.9	16276.5	16026.5	15974.5	17056.8	16909.1	18028.1	17360	16210.9	18095.8	18094.4
ENSMUSG00000041782	14	Lad1	protein_coding	ensembl_havana	chr1:135818598-135833342:+	15392.7	13563.7	13884.8	13877.1	13438.4	10476.6	1482.44	865.873	987.159	1164.63	859.273	418.732
ENSMUSG00000030978	10	Rrm1	protein_coding	ensembl_havana	chr7:102441695-102469771:+	15388.7	14572.3	15016.6	16433.6	15126	16977.6	11803.4	14308.2	14674.3	17044.4	12651.3	17918.4
ENSMUSG00000059070	16	Rpl18	protein_coding	ensembl_havana	chr7:45715457-45720836:+	15385.7	17359.7	16741.2	15178.2	15959.4	16298.3	20326.4	19649.2	18693.9	16898.9	20419.5	19949.2
ENSMUSG00000037225	13	Fgf2	protein_coding	ensembl_havana	chr3:37348346-37410108:+	15315.3	13416.1	14514.7	13556.2	12262.4	14176.7	13645.6	14309.1	14399.4	14408.8	12675.8	14396.4
ENSMUSG00000030662	10	Ipo5	protein_coding	ensembl_havana	chr14:120911224-120947999:+	15207.2	14500.6	14474.4	15523.1	14749.9	15532.9	10952.7	13297.5	13323.5	14094.1	11309.3	13372.3
ENSMUSG00000033685	13	Ucp2	protein_coding	ensembl_havana	chr7:100493337-100502020:+	15196.3	15136.2	14447.6	14554.2	13571.5	14765.2	19880.9	21899.5	21758.3	19197.6	18523.3	21369.8
ENSMUSG00000025261	18	Huwe1	protein_coding	ensembl_havana	chrX:151800807-151935417:+	15162.6	11393.1	15059	18271.1	13671.1	13539	11145.9	7861.94	11222.4	21850.9	9288.72	13909
ENSMUSG00000058799	16	Nap1l1	protein_coding	ensembl_havana	chr10:111473223-111498150:+	15084.3	15828.2	15115.8	15269.5	15357.5	15436.8	11805.3	14106.6	13116	13190.1	12382.9	13985.4
ENSMUSG00000022314	10	Rad21	protein_coding	ensembl_havana	chr15:51962240-51991747:-	15078.3	15777.9	15391.5	13300.1	12221.9	13109.7	15173.4	16716.6	17749.3	13453.1	11458.3	14102.5
ENSMUSG00000059005	13	Hnrnpa3	protein_coding	ensembl_havana	chr2:75659261-75669407:+	15032.7	16768.5	14888.6	14518.7	14295	15078.3	14918.1	20015.4	19005.2	17933.2	17057.9	21543.9
ENSMUSG00000051457	7	Spn	protein_coding	ensembl_havana	chr7:127132232-127137823:-	15021.8	15335	16843.5	15008.2	14700.1	16166.8	14727.8	15478.8	16084.6	16586.6	15098.5	16941.7
ENSMUSG00000100078	1	Gm6170	processed_pseudogene	havana	chr1:128520073-128521460:-	15010.9	17928.8	15231.4	13651.3	13791.5	13602.1	23232.2	23266	22446.6	17339.1	18604	19152.4
ENSMUSG00000062328	8	Rpl17	protein_coding	ensembl_havana	chr18:74998558-75003381:+	14870.1	20575.6	17781.2	16112.8	16108.7	17936.9	28730.2	26153.1	24442.2	19961.9	31757.4	25498.1
ENSMUSG00000032688	9	Malt1	protein_coding	ensembl_havana	chr18:65430938-65479067:+	14805.6	15052.6	13656.5	13016	14001	13532.8	13602.2	13806.7	15568.4	11905.7	12208.4	13260.2
ENSMUSG00000005566	14	Trim28	protein_coding	ensembl_havana	chr7:12999114-13031035:+	14799.7	14304.3	14709.9	13612	13176.8	13958.2	12814.7	14282.6	14965.3	13456.6	11978.8	13854.9
ENSMUSG00000028820	13	Sfpq	protein_coding	ensembl_havana	chr4:127021324-127037013:+	14654.9	14594.4	14216.3	14863.7	14931.6	15277.5	11566.8	14874.1	14043.7	15967.9	14016.8	17083.9
ENSMUSG00000028656	14	Cap1	protein_coding	ensembl_havana	chr4:122859047-122886056:-	14634.1	14444.3	14195.6	12423.8	11990.4	12692.8	12414.5	13937.2	14257.5	11987.9	10263.3	12959.4
ENSMUSG00000007659	18	Bcl2l1	protein_coding	ensembl_havana	chr2:152780668-152831728:-	14571.6	14277.9	14059.3	16141.9	15526.5	16389.1	9936.5	9241.66	9791.76	10527.4	8801.93	8399.78
ENSMUSG00000026355	11	Mcm6	protein_coding	ensembl_havana	chr1:128331590-128359664:-	14550.8	14359.8	13843.5	12564.6	12346.9	12878.2	13945.2	16654.1	15976.4	15272.8	12994.2	16379.9
ENSMUSG00000025967	16	Eef1b2	protein_coding	ensembl_havana	chr1:63176825-63180486:+	14520.1	17315.4	16122.6	17429.1	17022	18191.5	20811.4	19465.6	18944.9	18678.7	23367.7	22036.1
ENSMUSG00000079523	8	Tmsb10	protein_coding	ensembl_havana	chr6:72957347-72958748:-	14516.1	16585	15707.5	14190.3	13381.7	14129.8	15922.5	16603.9	17186.1	13056.3	15232.2	14453.5
ENSMUSG00000032578	7	Cish	protein_coding	ensembl_havana	chr9:107296026-107302784:+	14486.3	14659.3	14359.8	12422.5	13642.1	12722	13043.3	13502.9	12885.4	10918.4	12687	11113.3
ENSMUSG00000020460	15	Rps27a	protein_coding	ensembl_havana	chr11:29545846-29548109:-	14476.4	18858	16755.7	16565.5	17331	17801.5	22412.1	22348	20208.8	18901.7	28325.4	23985.7
ENSMUSG00000029075	6	Tnfrsf4	protein_coding	ensembl_havana	chr4:156013843-156016612:+	14415	16965.6	15854.1	19293.2	19796.5	18728.4	20924.7	16536.8	17536.5	16018.3	18345.8	12011.7
ENSMUSG00000042699	11	Dhx9	protein_coding	ensembl_havana	chr1:153455758-153487660:-	14410	13085.9	14001.5	14876.3	13796.1	14725.2	10116.9	11965.1	12747.9	15807	10772.5	14691.4
ENSMUSG00000039114	16	Nrn1	protein_coding	ensembl_havana	chr13:36725361-36735131:-	14398.1	17263.3	16860	10895.7	10213.7	13365.1	19061.8	21098.9	21002.6	17057.4	15290.4	17336.3
ENSMUSG00000025153	9	Fasn	protein_coding	ensembl_havana	chr11:120805846-120824547:-	14392.1	14075.7	15951.2	21317.1	19666.9	19522.3	12899.4	11202.4	14783.4	22722	14793.4	19798.4
ENSMUSG00000025366	8	Esyt1	protein_coding	ensembl_havana	chr10:128509965-128525871:-	14378.3	13565.4	13305.4	11372.5	12069.1	10303.5	11335.2	11042.5	11969.2	9027.05	9460.16	8422.99
ENSMUSG00000006304	14	Arpc2	protein_coding	ensembl_havana	chr1:74236084-74268209:+	14370.3	13991.2	13226.9	13950.6	13079.6	14079.8	13295.7	14350.8	14202.5	13992	12526.8	14110.2
ENSMUSG00000024853	10	Sf3b2	protein_coding	ensembl_havana	chr19:5273932-5295455:-	14363.4	14027	13610.1	13480.1	13015.9	13959.8	11057.2	13741.4	14150.2	13334.5	11146.1	14570.5
ENSMUSG00000027248	13	Pdia3	protein_coding	ensembl_havana	chr2:121413775-121438687:+	14275.1	15359.8	15272.7	12200.6	12136.2	12019.7	15404	16019.1	15710.3	13130.3	12690.1	13509.7
ENSMUSG00000030536	10	Iqgap1	protein_coding	ensembl_havana	chr7:80711583-80825974:-	14267.2	12749.8	14032.4	12362.9	12593.5	11698.9	10698.4	10058.3	11446.8	11930.4	9292.8	11226.5
ENSMUSG00000029467	15	Atp2a2	protein_coding	ensembl_havana	chr5:122453513-122502225:-	14207.7	14371.7	15366.7	14763.5	14685	14182.9	8946.89	9686.42	10739	10172.9	9592.83	10163.7
ENSMUSG00000028081	6	Rps3a1	protein_coding	ensembl_havana	chr3:86137940-86142702:-	14093.7	16794.9	15364.6	16530	15852.9	17439.9	20090.8	19247	17939.2	17471.8	22164.5	21050.7
ENSMUSG00000025364	13	Pa2g4	protein_coding	ensembl_havana	chr10:128557766-128565987:-	14043.1	14743.8	13943.6	16651.7	15468.7	16748.3	9878.35	12087.2	12214.9	13021.1	11595.1	14532.8
ENSMUSG00000093674	7	Rpl41	protein_coding	ensembl_havana	chr10:128548114-128549305:-	14027.2	19993.7	20350.6	22088.2	20646.1	24685.6	24552	19144.8	18676.2	16396.4	28843.8	19945.4
ENSMUSG00000028793	15	Rnf19b	protein_coding	ensembl_havana	chr4:129058271-129085886:+	14012.4	13423.8	12523.7	9749.33	9442.78	8267.24	7056.39	6710.28	8328.32	4809.96	4745.39	4211.49
ENSMUSG00000047676	6	Rpsa-ps10	processed_pseudogene	havana	chr3:150072658-150073542:-	14009.4	18155	16017.3	19612.8	18047.5	20080	25746.6	21983.7	21263.4	20264.8	26555.8	22522.5
ENSMUSG00000034349	14	Smc4	protein_coding	ensembl_havana	chr3:69004738-69034623:+	14007.4	13949.4	13458.3	14528.9	13411.8	14302.1	14213.3	15980.3	15304.1	15863.4	13213.6	17279.2
ENSMUSG00000024669	8	Cd5	protein_coding	ensembl_havana	chr19:10717116-10739002:-	14003.4	14380.3	13454.1	23906.7	22224.9	23240.1	10152.4	9018.33	8926.12	16210.9	14567.8	14140.2
ENSMUSG00000024966	9	Stip1	protein_coding	ensembl_havana	chr19:7020702-7039967:-	13943.9	14572.3	13916.8	13714.7	12387.4	13062.8	11948.2	12543.3	12922.6	11446.7	9901.03	11327
ENSMUSG00000040225	15	Prrc2c	protein_coding	ensembl_havana	chr1:162670725-162740556:-	13938	10921.3	13934.3	16598.5	13788	14039	10375.1	8723.08	11744.8	20297.7	10329.6	14737.8
ENSMUSG00000093798	2	Gm8355	processed_pseudogene	havana	chr10:14745362-14747302:-	13810.1	14122.6	14965	13500.4	13076.1	13559	10090.3	11528.9	13079.6	11642.8	10538.8	12709.9
ENSMUSG00000000409	14	Lck	protein_coding	ensembl_havana	chr4:129548344-129573641:-	13786.3	14538.1	13787.7	15419.1	14666.5	15499.8	15133.9	14653.6	14405.6	15848.1	15266.9	15721.3
ENSMUSG00000051223	14	Bzw1	protein_coding	ensembl_havana	chr1:58392898-58407353:+	13731.7	14401.6	14374.3	16135.6	15286.9	15809.1	14100.9	14073.5	13318.2	14847.8	14419.9	15172
ENSMUSG00000033220	7	Rac2	protein_coding	ensembl_havana	chr15:78559167-78572783:-	13719.8	12941.7	13150.5	12483.4	11881.6	12894.3	12523.9	13394.1	13737.7	12512.7	12116.6	13895.5
ENSMUSG00000033732	10	Sf3b3	protein_coding	ensembl_havana	chr8:110810239-110846787:-	13715.9	12763.4	13029.7	14021.6	13491.7	14637.5	10447.1	12126	12677	14390	11503.2	14494.1
ENSMUSG00000025290	17	Rps24	protein_coding	ensembl_havana	chr14:24487125-24496959:+	13686.1	17218.1	15694.1	18825.3	17281.3	20587.7	18251.6	17985.6	16873.1	16383.5	24770.9	20766.4
ENSMUSG00000006005	18	Tpr	protein_coding	ensembl_havana	chr1:150392838-150449935:+	13643.5	10814.6	13349.8	14834.5	12108.5	13599	9039.55	9204.75	11645.5	15335.1	8861.12	13311.4
ENSMUSG00000041859	10	Mcm3	protein_coding	ensembl_havana	chr1:20802968-20820312:-	13633.6	13306.9	13242.4	13000.8	12282.1	13309	12531.8	14809.7	14316.9	15027.5	12265.6	15665.2
ENSMUSG00000030795	18	Fus	protein_coding	ensembl_havana	chr7:127967457-127985701:+	13619.7	13559.5	13191.8	12933.6	13047.2	13556.7	10835.4	13461.2	12877.4	13029.3	11913.5	14230.1
ENSMUSG00000021486	7	Prelid1	protein_coding	ensembl_havana	chr13:55320500-55325272:+	13606.8	14517.6	13179.4	13463.7	12798.3	13119	14382.8	14218.3	14749.7	12735.8	12659.5	12434.3
ENSMUSG00000097906	1	Gm9625	processed_pseudogene	havana	chr13:67810246-67811200:+	13590.9	16779.6	15232.5	19546.8	17825.3	20506.2	19722.2	18400	18301	19554.5	21824.7	22717.9
ENSMUSG00000015165	16	Hnrnpl	protein_coding	ensembl_havana	chr7:28808541-28822266:+	13570.1	13275.4	13599.7	13818.7	13533.3	14490.6	13381.4	14012.9	13680.1	13899.2	13581	14379
ENSMUSG00000036698	11	Ago2	protein_coding	ensembl_havana	chr15:73095844-73184935:-	13565.1	11356.4	12792.2	13043.9	11022.7	10686.6	9369.75	8136.37	10077.4	12738.1	7207.89	9613.42
ENSMUSG00000031386	14	Hcfc1	protein_coding	ensembl_havana	chrX:73942792-73966357:-	13559.2	13141.4	14057.2	16897.7	15061.2	15828.3	10584.1	10231.5	12319.5	17660.8	11477.7	16191.3
ENSMUSG00000045573	9	Penk	protein_coding	ensembl_havana	chr4:4133531-4138819:-	13555.2	10626.1	12190.1	9794.98	9264.52	8487.25	3174.83	1635.22	1652.36	1662.41	1474.64	936.102
ENSMUSG00000040945	13	Rcc2	protein_coding	ensembl_havana	chr4:140700541-140723220:+	13553.2	13603.8	13481	13330.5	12966.2	13432.8	10665.9	12552.8	12677.9	13206.6	11853.3	13736.9
ENSMUSG00000029076	14	Sdf4	protein_coding	ensembl_havana	chr4:155992872-156013610:+	13553.2	14870	12577.4	11085.9	11238	10268.1	17700.6	15177.9	16933.4	10648.4	12168.6	10246.8
ENSMUSG00000030189	15	Ybx3	protein_coding	ensembl_havana	chr6:131364855-131388476:-	13513.6	13518.5	13962.2	16224.4	15356.4	15664.5	8258.9	9315.47	9801.52	11088.6	9425.47	10488.6
ENSMUSG00000025982	13	Sf3b1	protein_coding	ensembl_havana	chr1:54985169-55027481:-	13481.9	12337.7	12619.7	14290.5	13966.2	14372.9	12673.7	13676.1	13991.4	16628.8	13832	16085.9
ENSMUSG00000020917	17	Acly	protein_coding	ensembl_havana	chr11:100476353-100528000:-	13479.9	14086.8	13166	14767.3	13690.8	14597.5	12778.2	14709.4	15588.8	16100.5	12883	14788.1
ENSMUSG00000028465	16	Tln1	protein_coding	ensembl_havana	chr4:43531519-43562691:-	13460	11761.7	13806.3	13213.8	11448.7	11705.1	11701.8	9903.13	13110.7	15036.9	9397.91	13766.9
ENSMUSG00000022661	14	Cd200	protein_coding	ensembl_havana	chr16:45382135-45409053:-	13456.1	13135.4	13746.4	14635.4	13517.1	15116	10268.7	9326.82	9790.88	11033.5	10799.1	11776.7
ENSMUSG00000047126	17	Cltc	protein_coding	ensembl_havana	chr11:86694351-86757565:-	13443.2	11519.4	12483.4	12624.2	11830.7	11476.6	8822.7	9570.97	10521.7	12843.8	8218.2	11122
ENSMUSG00000104913	1	Gm6560	processed_pseudogene	havana	chr5:22724578-22726168:-	13352.9	14496.3	11831.7	12384.5	12002	12315.1	13944.2	16201.8	17174.6	14333.6	12795.2	13651.8
ENSMUSG00000026341	16	Actr3	protein_coding	ensembl_havana	chr1:125392905-125435727:-	13267.7	13882	13609	13503	12974.3	13672.1	12796.9	14290.2	13863.7	13001.1	11992.1	13558
ENSMUSG00000005410	6	Mcm5	protein_coding	ensembl_havana	chr8:75109569-75128439:+	13246.8	13457.1	13087.5	13354.6	12796	13924.4	13487.9	14409.5	13791	15074.4	13443.2	15384.8
ENSMUSG00000004885	5	Crabp2	protein_coding	ensembl_havana	chr3:87948666-87953376:+	13236.9	14041.5	14570.5	5211.98	5117.25	5329.44	9473.24	10101.9	12308	3011.36	3039.09	3179.65
ENSMUSG00000024949	17	Sf1	protein_coding	ensembl_havana	chr19:6363690-6378030:+	13230	13168.7	12820	13021.1	13599.3	13366.7	11167.6	12840.5	12578.5	12860.2	12050.2	13596.7
ENSMUSG00000028333	10	Anp32b	protein_coding	ensembl_havana	chr4:46450902-46472657:+	13203.2	14397.3	13144.3	12805.5	12639.8	13874.4	10224.3	14742.6	14140.4	13606.9	11555.3	16433
ENSMUSG00000001228	14	Uhrf1	protein_coding	ensembl_havana	chr17:56303321-56323486:+	13180.4	13079.1	12549.5	11593.2	11043.6	11606.6	10728	13076.1	13315.6	12138.2	11015.4	13090.9
ENSMUSG00000024670	17	Cd6	protein_coding	ensembl_havana	chr19:10789341-10830058:-	13113	14565.4	13977.7	20567.7	19096.2	21677.8	11143.9	10934.6	10519.1	16739.2	14770.9	15140.1
ENSMUSG00000061983	7	Rps12	protein_coding	ensembl_havana	chr10:23785183-23787275:-	13082.2	18350.3	16761.9	18066.9	19444.6	20594.6	22338.2	20531.1	19747.6	17406	30640.9	23516.7
ENSMUSG00000024360	8	Etf1	protein_coding	ensembl_havana	chr18:34902785-34932007:-	13068.4	12946	13220.7	15004.4	14492.9	15094.4	9544.21	10856.1	10646.8	12019.6	10487.8	11555.3
ENSMUSG00000028452	7	Vcp	protein_coding	ensembl_havana	chr4:42979963-43000507:-	13028.7	11739.5	11843.1	10985.7	10721.8	10835.8	7619.2	9481.07	9579.79	9790.16	7875.31	9707.23
ENSMUSG00000032011	5	Thy1	protein_coding	ensembl_havana	chr9:44043384-44048579:+	13019.8	15168.7	14662.4	8767.8	10970.7	9623.45	18665.6	18169.1	19628.8	11633.4	14451.5	12065.9
ENSMUSG00000020612	16	Prkar1a	protein_coding	ensembl_havana	chr11:109649405-109669656:+	12946.4	12805.2	13060.7	11512	10920.9	12115.9	13768.8	14717	14617.6	12795.7	11268.5	13838.5
ENSMUSG00000073411	12	H2-D1	protein_coding	ensembl_havana	chr17:35262730-35267499:+	12926.6	13356.4	12865.5	10837.4	12181.4	10785	11921.6	12029.5	11903.6	10178.8	11148.1	10282.6
ENSMUSG00000020152	7	Actr2	protein_coding	ensembl_havana	chr11:20062304-20112913:-	12889.9	12458	12368.7	11442.3	10695.2	10881.2	9815.27	11453.2	10965.2	10322	8874.39	10558.2
ENSMUSG00000007029	16	Vars	protein_coding	ensembl_havana	chr17:35000987-35016322:+	12877	12952	12743.6	10495	11152.4	10348.9	11328.3	12571.7	13108.9	11170.8	10015.3	11318.3
ENSMUSG00000022391	16	Rangap1	protein_coding	ensembl_havana	chr15:81704248-81745530:-	12856.1	12109.8	12326.4	13420.5	12705.7	13238.2	9017.86	10170.9	10732.8	11005.3	8732.54	10633.7
ENSMUSG00000017404	12	Rpl19	protein_coding	ensembl_havana	chr11:98026710-98030492:+	12843.3	14686.6	14335	14569.5	14203.5	15497.5	17994.3	16697.6	16508.5	15378.5	19536.7	18559.6
ENSMUSG00000021196	14	Pfkp	protein_coding	ensembl_havana	chr13:6579768-6648777:-	12789.7	12880.3	10934.3	9985.2	9774.97	9625.76	15694.8	18114.3	19818.6	14872.5	12669.7	13440
ENSMUSG00000028745	18	Capzb	protein_coding	ensembl_havana	chr4:139192899-139291818:+	12756	12667	12879.9	12210.8	11213.7	12325.1	13963	14480.4	14439.3	13187.8	11898.2	14434.2
ENSMUSG00000018583	5	G3bp1	protein_coding	ensembl_havana	chr11:55469685-55504838:+	12755	12454.5	12557.7	12863.8	13079.6	13121.3	10395.8	11595.1	11823.7	12080.7	10765.4	12386.9
ENSMUSG00000041459	15	Tardbp	protein_coding	ensembl_havana	chr4:148612382-148627019:-	12705.4	12952.8	12386.3	14386.9	14962.8	14315.9	10413.6	12077.7	11590.5	12864.9	14288.2	13486.4
ENSMUSG00000004043	14	Stat5a	protein_coding	ensembl_havana	chr11:100859351-100885169:+	12705.4	13144.8	12333.6	12752.2	12745.1	11892	9687.13	9524.6	11341.2	9092.79	8362.09	7250.92
ENSMUSG00000029064	15	Gnb1	protein_coding	ensembl_havana	chr4:155491361-155559269:+	12704.4	12459.7	12015.6	11922.9	11254.2	11796.6	10688.6	11400.2	11490.2	10377.2	9308.11	10043.8
ENSMUSG00000061315	14	Naca	protein_coding	ensembl_havana	chr10:128035575-128048637:+	12702.5	15622.6	13797	13794.6	13555.3	14159.8	18458.6	17534.2	16587.5	14515.6	17752.9	16412.7
ENSMUSG00000038252	13	Ncapd2	protein_coding	ensembl_havana	chr6:125168007-125191701:-	12680.6	12082.5	12040.3	11498.1	11122.3	12008.9	13495.7	15071.9	15055.7	15649.7	13041.1	16374.1
ENSMUSG00000030057	15	Cnbp	protein_coding	ensembl_havana	chr6:87842615-87851106:-	12674.7	13883.7	13916.8	15878.2	16403.9	16673.7	13735.3	13924	13080.5	14305.4	15057.7	14718.5
ENSMUSG00000060802	8	B2m	protein_coding	ensembl_havana	chr2:122147686-122153083:+	12553.7	14298.4	12730.2	13066.7	12974.3	12996.7	14867.8	14477.6	13891.2	12546.8	13921.9	14310.4
ENSMUSG00000061904	12	Slc25a3	protein_coding	ensembl_havana	chr10:91116574-91124059:-	12546.8	12045	12677.5	13218.9	13418.7	13378.2	10980.3	10704.7	9968.26	11372.7	10853.2	10768.1
ENSMUSG00000004897	16	Hdgf	protein_coding	ensembl_havana	chr3:87906321-87916132:+	12538.8	12853.9	12110.6	13939.2	13268.3	13633.6	9386.5	11258.2	11446.8	12441.1	10647	12985.5
ENSMUSG00000005103	12	Wdr1	protein_coding	ensembl_havana	chr5:38526813-38563221:-	12528.9	12014.3	11626.2	10553.3	10029.6	10010.4	9203.17	10473.8	11004.2	9326.42	8223.3	9731.4
ENSMUSG00000026219	14	Trip12	protein_coding	ensembl_havana	chr1:84721189-84840516:-	12513.1	10796.7	12031.1	10942.6	9727.52	10604.3	10798	11272.4	12733.7	13284	8576.4	12897.5
ENSMUSG00000040725	13	Hnrnpul1	protein_coding	ensembl_havana	chr7:25721165-25754757:-	12445.6	11922.1	11731.6	12573.4	12131.6	13100.5	10823.6	12568.9	12837.5	13657.4	11269.5	13873.3
ENSMUSG00000075284	10	Wipf1	protein_coding	ensembl_havana	chr2:73429610-73529734:-	12437.7	11749.8	11531.2	11032.7	10496.1	10946.6	11871.4	12837.6	13494.7	10666	8710.09	10485.7
ENSMUSG00000054693	14	Adam10	protein_coding	ensembl_havana	chr9:70678997-70780229:+	12408.9	12274.5	13682.4	13697	12929.1	15374.4	16033.8	15768.4	15752.9	18596.5	15754.7	20284.8
ENSMUSG00000044285	8	Ubb-ps	transcribed_processed_pseudogene	havana	chr14:46084028-46085000:+	12404	13313.7	13162.9	15327.8	13505.6	15550.6	14396.6	14430.3	15267.7	15815.2	14546.4	16895.3
ENSMUSG00000058546	8	Rpl23a	protein_coding	ensembl_havana	chr11:78180932-78183584:-	12395.1	14385.4	13064.8	14933.4	14276.4	16359.9	16306.9	15254.5	15353.7	15197.7	17435.5	18091.5
ENSMUSG00000001416	13	Cct3	protein_coding	ensembl_havana	chr3:88297116-88321767:+	12392.1	12711.4	12502	12791.6	12409.4	12579	10126.7	10591.1	10105.7	10446.4	9624.47	10287.5
ENSMUSG00000024608	11	Rps14	protein_coding	ensembl_havana	chr18:60747098-60778546:+	12375.2	15440	14144	14780	14410.7	14184.4	21149.4	17771.7	17019.4	15457.2	21720.6	17387.5
ENSMUSG00000025161	16	Slc16a3	protein_coding	ensembl_havana	chr11:120948480-120960868:+	12369.3	13631.1	12545.3	8893.35	9578.2	8724.95	14532.7	13661.9	15037.1	9228.98	9773.46	7829.22
ENSMUSG00000038014	7	Fam120a	protein_coding	ensembl_havana	chr13:48879219-48968017:-	12368.3	12649.1	12169.4	12001.5	11360.7	11673.5	10279.5	11393.6	11820.2	11107.4	9961.24	11179.1
ENSMUSG00000047215	14	Rpl9	protein_coding	ensembl_havana	chr5:65388364-65391444:-	12366.3	13939.2	13819.7	15885.8	15604.1	15864.5	17242.3	15700.2	14288.5	15679.1	21762.5	17765.6
ENSMUSG00000062647	16	Rpl7a	protein_coding	ensembl_havana	chr2:26910764-26913318:+	12340.5	14000.6	13214.5	14589.8	13462.7	14680.6	15633.7	13921.2	13908.9	12847.3	14939.3	14083.1
ENSMUSG00000024640	9	Psat1	protein_coding	ensembl_havana	chr19:15904678-15947337:-	12335.6	11836	10744.3	11732.7	11035.5	9262.67	12087.2	10204.1	10362.1	11315.2	10801.1	8620.26
ENSMUSG00000015846	15	Rxra	protein_coding	ensembl_havana	chr2:27676440-27762957:+	12313.7	10724.2	11090.3	8823.6	8493.64	8676.49	6741.96	7230.75	7320.76	6596.82	5551.6	5466.72
ENSMUSG00000055065	7	Ddx17	protein_coding	ensembl_havana	chr15:79527736-79546741:-	12303.8	11452.9	11718.1	10695.3	12346.9	10932	13018.7	12373.9	13081.4	12943.6	15275.1	13195.4
ENSMUSG00000054766	13	Set	protein_coding	ensembl_havana	chr2:30057378-30072577:+	12295.9	12683.2	12582.5	13798.4	13084.2	14038.2	10083.4	11578.1	11419.3	11762.5	10268.4	12433.3
ENSMUSG00000007739	10	Cct4	protein_coding	ensembl_havana	chr11:22990519-23003780:+	12283	12524.5	12895.4	14038.1	13543.8	13626.7	11368.7	10693.3	9965.6	11302.3	11288.9	10709.1
ENSMUSG00000006998	16	Psmd2	protein_coding	ensembl_havana	chr16:20651652-20663414:+	12269.1	12332.5	12219	12029.4	10842.2	11710.5	9189.37	10566.5	10717.7	10559.1	8393.73	10430.6
ENSMUSG00000024858	14	Grk2	protein_coding	ensembl_havana	chr19:4286001-4306222:-	12261.2	11650	11532.3	11451.1	10698.6	10681.2	10186.9	11120.1	11152.3	10088.4	9471.39	9894.83
ENSMUSG00000020290	14	Xpo1	protein_coding	ensembl_havana	chr11:23256041-23298249:+	12227.5	12134.6	12283	13130.1	12664.1	13026.7	10824.6	12012.4	11677.4	12124.1	11229.7	12106.5
ENSMUSG00000027342	14	Pcna	protein_coding	ensembl_havana	chr2:132249162-132253314:-	12221.5	14184	13800.1	13524.5	13193	14204.4	16586.8	16152.6	15495.6	15478.3	16737.4	16460.1
ENSMUSG00000025332	14	Kdm5c	protein_coding	ensembl_havana	chrX:152233020-152274535:+	12173.9	11362.4	12153.9	13194.8	12381.6	13479	9614.19	10161.5	10907.5	12253.3	9425.47	11742.9
ENSMUSG00000036752	4	Tubb4b	protein_coding	ensembl_havana	chr2:25222160-25224702:-	12164	13025.4	12475.1	11618.5	11003.1	11327.4	12262.7	12731.6	12694.7	11330.5	10695	11366.7
ENSMUSG00000029472	13	Anapc5	protein_coding	ensembl_havana	chr5:122787459-122821339:-	12149.1	12370.1	12270.6	13047.7	12321.4	12846.7	11737.3	12284	11745.7	12773.3	11436.9	12330.8
ENSMUSG00000005683	8	Cs	protein_coding	ensembl_havana	chr10:128337734-128362479:+	12103.5	11870.9	11564.3	9424.69	9288.83	9434.98	9335.25	10632.7	10828.6	8071.4	7398.73	8214.1
ENSMUSG00000036550	16	Cnot1	protein_coding	ensembl_havana	chr8:95719451-95807464:-	12092.6	10746.4	12212.8	13529.6	11116.5	12658.2	10051.8	9830.26	11482.3	14866.6	8650.9	12994.2
ENSMUSG00000022475	19	Hdac7	protein_coding	ensembl_havana	chr15:97792664-97844502:-	12017.3	11273.7	11477.5	12595	12284.4	13446.7	13037.4	12888.7	12938.6	16794.4	15493.4	16541.4
ENSMUSG00000062203	15	Gspt1	protein_coding	ensembl_havana	chr16:11219292-11254325:-	12012.3	11652.5	11941.2	12995.7	11951	13052	9093.76	9881.36	10048.1	11067.5	9091.76	10820.3
ENSMUSG00000093930	2	Hmgcs1	protein_coding	ensembl_havana	chr13:119690379-119708260:+	11997.4	14062	12568.1	17673.8	16883.1	19326.1	13977.7	15997.4	16063.3	20184.9	17124.2	19684.3
ENSMUSG00000019179	10	Mdh2	protein_coding	ensembl_havana	chr5:135778480-135790398:+	11988.5	11760	11755.3	11675.6	11448.7	11715.8	8773.42	9936.25	10051.6	9799.55	8631.51	9917.08
ENSMUSG00000029430	13	Ran	protein_coding	ensembl_havana	chr5:129020069-129024323:+	11978.6	12970.7	13166	13338.1	13749.8	13655.1	12844.2	11937.7	11386.5	11435	14180	11757.4
ENSMUSG00000051695	6	Pcbp1	protein_coding	ensembl_havana	chr6:86524492-86526321:-	11918.1	12149.9	12145.7	10497.5	11588.8	11676.6	9698.96	10959.2	11321.7	10380.7	9368.32	11680
ENSMUSG00000051413	17	Plagl2	protein_coding	ensembl_havana	chr2:153227759-153241426:-	11877.4	12525.4	11027.3	13201.2	12249.7	12070.5	7157.91	7758.79	8333.64	9354.6	7722.23	8583.52
ENSMUSG00000034120	18	Srsf2	protein_coding	ensembl_havana	chr11:116849901-116853094:-	11866.5	12975.9	12631.1	12474.5	13803	13835.9	11510.6	12289.7	12080.9	11093.3	12394.1	12759.2
ENSMUSG00000025362	6	Rps26	protein_coding	ensembl_havana	chr10:128624534-128626747:-	11830.8	13825.7	12910.9	15038.7	14659.6	15789.1	16735.6	14300.6	14124.4	13914.5	15951.7	15320
ENSMUSG00000028788	14	Ptp4a2	protein_coding	ensembl_havana	chr4:129811219-129850003:+	11763.4	12186.6	11420.7	11810	11389.7	11648.9	9059.26	9404.42	9513.27	9697.41	8985.62	10008.9
ENSMUSG00000028234	6	Rps20	protein_coding	ensembl_havana	chr4:3831334-3835665:-	11741.6	13774.5	13181.5	13428.2	14093.6	14697.5	20031.7	17832.3	16656.6	16519.7	21873.7	19521.8
ENSMUSG00000071076	6	Jund	protein_coding	ensembl_havana	chr8:70698949-70700616:+	11737.6	10493.8	11958.8	10051.1	10806.3	11622.8	12005.4	10185.1	10076.5	10761.1	8441.69	10126.9
ENSMUSG00000030748	9	Il4ra	protein_coding	ensembl_havana	chr7:125552120-125579474:+	11668.2	13030.5	12204.5	10609.1	11403.6	10602	14873.7	17732.9	18156.5	13127.9	16193.5	14266.9
ENSMUSG00000031311	17	Nono	protein_coding	ensembl_havana	chrX:101429318-101448591:+	11637.5	11575.7	11501.3	11055.5	10624.6	11672	10044.9	11566.7	12105.8	11039.3	9721.42	11880.2
ENSMUSG00000008668	15	Rps18	protein_coding	ensembl_havana	chr17:33951999-33956001:-	11632.5	14602.1	13418	13603.2	12868.9	13422.8	20359.9	17855	17026.5	14542.6	21364.5	17623.5
ENSMUSG00000106106	3	CT010467.1	rRNA	havana	chr17:39846353-39848201:+	11625.6	15304.3	13547.1	7300.58	8805	10855	17486.7	12398.5	10519.1	8664.28	10065.3	8393.01
ENSMUSG00000037820	15	Tgm2	protein_coding	ensembl_havana	chr2:158116402-158146436:-	11549.2	11157.6	12648.6	5196.77	4594.06	3121.66	6513.28	5584.17	15412.3	684.454	1347.08	527.041
ENSMUSG00000037012	18	Hk1	protein_coding	ensembl_havana	chr10:62268855-62379908:-	11524.4	11275.4	10462.4	8351.86	7730.85	8133.39	11849.7	13226.6	15933.8	10387.7	7962.05	10266.2
ENSMUSG00000001270	9	Ckb	protein_coding	ensembl_havana	chr12:111669361-111672338:-	11521.5	10096.2	12560.8	4818.87	5069.79	6164.86	10728	9379.82	11288.9	5422.8	4503.53	5040.25
ENSMUSG00000023175	15	Bsg	protein_coding	ensembl_havana	chr10:79704491-79711969:+	11505.6	13278.8	11833.8	11707.3	11485.7	10715	14478.5	12627.6	14051.7	10067.2	11347.1	8779.83
ENSMUSG00000025809	15	Itgb1	protein_coding	ensembl_havana	chr8:128685654-128733200:+	11501.6	11382.9	12536	10624.3	10746.1	11010.4	8780.32	8876.38	9359.83	8559.79	7371.17	7801.17
ENSMUSG00000024425	4	Ndfip1	protein_coding	ensembl_havana	chr18:38410396-38465303:+	11484.8	11811.2	12306.8	11077.1	10593.3	12047.4	15640.6	14225.9	14407.4	12436.4	12784	13695.3
ENSMUSG00000113389	1	Gm9512	processed_pseudogene	havana	chr13:15118632-15119128:+	11479.8	15108.9	12508.2	11509.5	10474.1	11329.7	18417.2	18166.3	18754.2	12961.2	14675	16199
ENSMUSG00000019432	15	Ddx39b	protein_coding	ensembl_havana	chr17:35241746-35253707:+	11471.9	11646.5	11368.1	12830.9	13865.5	13333.6	10911.3	11378.4	11351.9	12368.3	14789.3	13118
ENSMUSG00000039262	16	Prrc2b	protein_coding	ensembl_havana	chr2:32151082-32234537:+	11427.2	10127.8	10955	10749.9	9702.05	9449.6	7758.18	7318.76	8674.23	10523.9	6897.65	8546.77
ENSMUSG00000020900	15	Myh10	protein_coding	ensembl_havana	chr11:68691559-68816632:+	11396.5	9187.54	11921.6	10299.7	8930.01	9835.77	6399.93	5390.18	7361.56	7981	4437.19	5810.02
ENSMUSG00000007041	9	Clic1	protein_coding	ensembl_havana	chr17:35049966-35058749:+	11384.6	11425.6	11354.6	9852.05	9294.62	9124.97	11574.7	11103	11190.5	9018.83	8926.43	9064.14
ENSMUSG00000048578	11	Mlec	protein_coding	ensembl_havana	chr5:115142981-115158179:-	11347.9	11781.4	12230.4	11496.8	10681.3	11789.7	13423.8	13594.7	14183	13334.5	11719.6	13735.9
ENSMUSG00000020277	10	Pfkl	protein_coding	ensembl_havana	chr10:77986947-78010083:-	11347.9	12135.4	10806.3	10700.4	10852.6	11082	11332.2	12943.6	13906.3	12872	11257.3	12161.6
ENSMUSG00000064339	1	mt-Rnr2	Mt_rRNA	insdc	chrM:1094-2675:+	11308.3	15215.6	12856.2	9721.43	15733.7	10018.9	11900	12386.2	10024.1	8364.9	14318.8	8047.77
ENSMUSG00000021670	14	Hmgcr	protein_coding	ensembl_havana	chr13:96648967-96670936:-	11215	12126.1	11718.1	14376.7	14239.4	14558.3	12192.7	12471.4	12182.1	14445.2	13526.9	12627.7
ENSMUSG00000060373	15	Hnrnpc	protein_coding	ensembl_havana	chr14:52073377-52104028:-	11208.1	11992.1	11735.7	13109.9	12690.7	13763.6	10424.4	11738	11280	12039.6	11178.7	13083.2
ENSMUSG00000033307	7	Mif	protein_coding	ensembl_havana	chr10:75859353-75860240:-	11193.2	13218.2	11594.2	11732.7	12287.9	12999	14622.4	14084.9	13735.1	12375.4	12930.9	12543.6
ENSMUSG00000028809	16	Srrm1	protein_coding	ensembl_havana	chr4:135320484-135353321:-	11164.5	11220.8	10678.2	11707.3	12083	12031.2	8289.46	9918.27	10081.8	10579.1	10176.6	11561.1
ENSMUSG00000024576	14	Csnk1a1	protein_coding	ensembl_havana	chr18:61555274-61590061:+	11159.5	11141.4	11441.4	12111.8	11080.6	12390.5	11019.8	11609.3	11817.5	11539.5	10356.2	11905.3
ENSMUSG00000052681	8	Rap1b	protein_coding	ensembl_havana	chr10:117813871-117846035:-	11119.9	12894	12717.8	13764.2	13628.2	12803.6	11210	10876.9	10174.9	9285.33	11801.2	9769.12
ENSMUSG00000022673	5	Mcm4	protein_coding	ensembl_havana	chr16:15623897-15637400:-	11086.1	10275.4	10470.6	10354.2	10241.4	10571.2	8728.08	10165.3	10084.5	11420.9	9304.02	11886
ENSMUSG00000059248	13	Septin9	protein_coding	ensembl_havana	chr11:117199661-117362325:+	11074.2	10404.2	10817.6	8308.74	7902.16	8039.54	8289.46	8934.11	10010.8	7689.84	6895.61	8298.24
ENSMUSG00000026615	14	Eprs	protein_coding	ensembl_havana	chr1:185363044-185428360:+	11066.3	10037.4	10500.6	11183.6	10251.9	11205.1	7157.91	8493.13	9633.89	10876.1	7988.58	10401.6
ENSMUSG00000016559	14	H3f3b	protein_coding	ensembl_havana	chr11:116021912-116027962:-	11066.3	12301.8	11831.7	14012.8	13257.9	14582.1	11537.2	12499.8	11906.2	13055.1	13301.4	14302.6
ENSMUSG00000038274	13	Fau	protein_coding	ensembl_havana	chr19:6057844-6059524:+	11060.4	13684.9	12130.2	11882.3	12129.3	12570.5	21244.1	17824.7	17226.1	14337.1	19069.3	16147.8
ENSMUSG00000032637	15	Atxn2l	protein_coding	ensembl_havana	chr7:126491708-126503437:-	10982	11165.3	9908.84	10351.7	11497.3	9661.15	10063.7	10230.5	9936.34	9798.38	11917.6	8898.77
ENSMUSG00000052013	15	Btla	protein_coding	ensembl_havana	chr16:45224315-45257670:+	10931.4	10183.3	9769.42	15472.4	14996.4	14923.7	12550.5	10614.8	9885.78	17934.3	17078.3	17762.7
ENSMUSG00000020649	11	Rrm2	protein_coding	ensembl_havana	chr12:24708241-24714146:+	10923.5	10278.8	10652.4	10933.8	10780.8	11020.4	8749.76	9682.64	9090.2	9409.78	8523.33	9883.23
ENSMUSG00000026655	15	Fam107b	protein_coding	ensembl_havana	chr2:3570488-3782142:+	10916.6	10759.2	11211.1	9958.57	10106	10142.7	6572.42	6996.06	7810.35	7320.02	7256.87	7850.49
ENSMUSG00000075415	13	Fnbp1	protein_coding	ensembl_havana	chr2:31026206-31142008:-	10889.8	10248.1	10198	10443	10716	10161.9	7564.99	7749.33	8570.45	9395.69	7691.61	8348.52
ENSMUSG00000031353	13	Rbbp7	protein_coding	ensembl_havana	chrX:162760402-162779092:+	10856.1	11107.3	11114	11645.2	11103.8	11622	9971	10445.4	10135.9	11011.1	9580.58	11472.1
ENSMUSG00000026553	17	Copa	protein_coding	ensembl_havana	chr1:172082529-172122330:+	10848.2	11091.1	10630.7	9907.84	9311.98	9235.74	8375.21	10291.1	10074.7	9542.44	7658.96	8657.01
ENSMUSG00000018654	17	Ikzf1	protein_coding	ensembl_havana	chr11:11685003-11772926:+	10833.3	10282.2	10827.9	11740.3	10405.8	12202	12233.1	12895.4	14177.7	15026.3	11794.1	16320.9
ENSMUSG00000045962	16	Wnk1	protein_coding	ensembl_havana	chr6:119923969-120038672:-	10828.3	8502.4	10484.1	11917.8	9654.6	10752	7713.83	7077.45	8975.78	14056.6	7188.5	11963.3
ENSMUSG00000029777	10	Gars	protein_coding	ensembl_havana	chr6:55038007-55079500:+	10813.4	10490.4	10148.4	9744.26	8950.84	8844.96	6749.84	7626.31	8048.94	7585.35	6669.06	6551.75
ENSMUSG00000042520	16	Ubap2l	protein_coding	ensembl_havana	chr3:90000140-90052628:-	10809.5	10061.2	10156.7	10341.5	10045.8	10601.2	7928.7	9370.35	9996.65	10310.3	8731.52	10943.1
ENSMUSG00000028426	10	Rad23b	protein_coding	ensembl_havana	chr4:55350043-55392237:+	10808.5	11065.5	11357.7	10673.8	10316.7	11112	8627.54	9327.77	9748.3	9447.35	7755.91	9097.99
ENSMUSG00000029860	16	Zyx	protein_coding	ensembl_havana	chr6:42349630-42360213:+	10793.6	10776.3	10046.2	7261.27	7178.73	6657.95	6982.46	7501.39	7719	5007.2	4646.4	4395.23
ENSMUSG00000037563	15	Rps16	protein_coding	ensembl_havana	chr7:28350652-28353155:+	10785.7	14044.1	13255.8	11618.5	12030.9	13149	21542.7	17557.8	17066.4	13581.1	20800.1	16364.4
ENSMUSG00000082536	1	Gm13456	processed_pseudogene	havana	chr2:40555752-40557116:+	10730.2	13157.6	10811.4	9074.69	8607.07	9380.37	14224.2	16603.9	16709.9	11457.3	12760.5	14931.2
ENSMUSG00000044783	16	Hjurp	protein_coding	ensembl_havana	chr1:88262471-88277633:-	10717.3	10371.8	9752.9	10841.2	11447.5	9886.54	12178.9	12217.8	11931.9	14027.2	15085.2	12392.7
ENSMUSG00000020661	15	Dnmt3a	protein_coding	ensembl_havana	chr12:3806007-3914443:+	10713.3	10033.9	11463.1	11518.4	9972.9	12043.5	7960.24	8319	9356.28	12118.2	7977.36	11533
ENSMUSG00000032555	10	Topbp1	protein_coding	ensembl_havana	chr9:103305215-103350428:+	10675.6	10743	10385.9	9900.24	9487.92	9904.23	10412.6	11461.7	11049.4	11255.3	9864.29	11214.9
ENSMUSG00000024335	20	Brd2	protein_coding	ensembl_havana	chr17:34112023-34122634:-	10674.6	10874.4	10430.4	12720.5	12387.4	13202.1	8069.65	8813.92	9120.35	10644.8	9394.85	10906.4
ENSMUSG00000015176	11	Nolc1	protein_coding	ensembl_havana	chr19:46075863-46085530:+	10621.1	10633.8	10096.8	13260.8	12934.9	13123.6	6367.41	7859.1	8065.79	9623.45	8611.1	10113.4
ENSMUSG00000013629	16	Cad	protein_coding	ensembl_havana	chr5:31054780-31078479:+	10612.1	9701.19	11599.4	13795.9	13076.1	13592.1	6538.91	6052.59	8071.11	12113.5	8534.56	10965.4
ENSMUSG00000025647	16	Shisa5	protein_coding	ensembl_havana	chr9:109038565-109057777:+	10604.2	11256.6	10622.4	11310.4	11095.7	11982.8	12085.3	11494.8	11239.2	12718.2	13207.5	14687.5
ENSMUSG00000028362	2	Tnfsf8	protein_coding	ensembl_havana	chr4:63831308-63861347:-	10563.6	10092	11036.6	13727.4	13388.6	14668.3	10813.7	9977.88	10497.8	12327.2	12600.3	14085.1
ENSMUSG00000081453	1	Gm6767	processed_pseudogene	havana	chr16:51362452-51363832:-	10512	13265.1	10815.6	9036.64	8931.17	9737.3	14602.6	16998.6	16634.5	11345.7	12505.4	14636.3
ENSMUSG00000071659	4	Hnrnpul2	protein_coding	ensembl_havana	chr19:8820010-8834143:+	10510	9915.35	10079.2	9938.28	9374.48	9977.31	8046	9877.58	10347	10377.2	8041.65	11104.6
ENSMUSG00000040747	9	Cd53	protein_coding	ensembl_havana	chr3:106759921-106790149:-	10502.1	11593.6	11550.8	12141	12409.4	12132.8	15044.2	15172.2	15263.3	14163.4	15998.6	16344.1
ENSMUSG00000063511	11	Snrnp70	protein_coding	ensembl_havana	chr7:45376453-45395742:-	10498.1	10479.3	9644.46	9376.5	10576	9860.38	7956.3	9900.29	9845.87	9607.01	10145.9	11020.5
ENSMUSG00000029622	16	Arpc1b	protein_coding	ensembl_havana	chr5:145114215-145130705:+	10493.2	10650.8	10271.3	8020.88	7613.95	8038.01	11474.1	11359.5	11641.9	8618.49	8130.43	8697.63
ENSMUSG00000006699	17	Cdc42	protein_coding	ensembl_havana	chr4:137319696-137357720:-	10469.4	10487.9	10131.9	10068.9	9542.32	9728.07	9527.45	9806.6	9773.14	9005.92	8150.84	8892.97
ENSMUSG00000038733	14	Wdr26	protein_coding	ensembl_havana	chr1:181173228-181212001:-	10464.4	9647.43	9909.87	9261.1	9296.93	9458.06	8983.36	10548.5	10964.3	10930.1	8920.31	11756.4
ENSMUSG00000117875	1	Gm6789	processed_pseudogene	havana	chr18:63543751-63545135:-	10451.5	13381.2	10721.6	10060	9358.28	10042.7	15572.5	17071.4	17031.8	12186.3	13355.5	14901.2
ENSMUSG00000033047	5	Eif3l	protein_coding	ensembl_havana	chr15:79075179-79094405:+	10428.7	10908.5	10521.2	10517.8	10346.8	10768.1	9314.55	10306.3	9849.42	9618.75	9187.69	9807.8
ENSMUSG00000048076	14	Arf1	protein_coding	ensembl_havana	chr11:59211412-59228270:-	10425.7	11059.5	10503.7	9542.62	8953.16	9047.28	9801.47	10142.5	10533.2	8711.24	8022.26	8709.23
ENSMUSG00000024613	16	Tcof1	protein_coding	ensembl_havana	chr18:60813755-60848971:-	10414.8	10060.4	10416.9	11385.2	10572.5	11405.8	8220.46	9406.31	10276	11106.2	9044.81	11733.2
ENSMUSG00000027288	16	Zfp106	protein_coding	ensembl_havana	chr2:120506820-120563843:-	10380.1	10147.4	10201.1	11619.8	9837.48	10885	8650.21	8960.6	10164.3	11882.3	8134.52	10220.7
ENSMUSG00000052397	8	Ezr	protein_coding	ensembl_havana	chr17:6738041-6782784:-	10373.2	10405.1	10077.2	9045.52	9388.37	9362.67	9101.64	10003.4	10661.8	8525.74	8360.05	9256.58
ENSMUSG00000021595	18	Nsun2	protein_coding	ensembl_havana	chr13:69533746-69635780:+	10368.2	10806.1	10257.9	11848.1	11026.2	11785.8	9008.01	9990.19	10386	10560.3	9313.21	10257.5
ENSMUSG00000021282	17	Eif5	protein_coding	ensembl_havana	chr12:111538016-111546752:+	10364.2	10633.8	10247.6	11990.1	11829.5	11912.8	8658.09	9572.86	9013.92	10107.1	10115.3	9625.99
ENSMUSG00000009079	16	Ewsr1	protein_coding	ensembl_havana	chr11:5069689-5099266:-	10344.4	11235.3	10385.9	10512.7	10911.6	10805	9134.17	11417.2	10880	10734.1	11277.7	12156.8
ENSMUSG00000024587	10	Nars	protein_coding	ensembl_havana	chr18:64499647-64516652:-	10338.5	10959.7	9443.09	8089.36	7884.8	7469.52	6737.03	8703.21	8608.59	7891.77	7111.96	6803.18
ENSMUSG00000059291	15	Rpl11	protein_coding	ensembl_havana	chr4:136028265-136053428:-	10336.5	11637.2	11066.5	8968.16	9931.23	10438.1	13177.4	13346.7	12626.4	11072.2	13221.8	13671.2
ENSMUSG00000001918	17	Slc1a5	protein_coding	ensembl_havana	chr7:16781340-16798274:+	10324.6	10372.7	10649.3	10878	12973.1	12060.5	10319.9	10205	10313.3	11098	14218.8	11891.8
ENSMUSG00000057738	14	Sptan1	protein_coding	ensembl_havana	chr2:29965560-30031451:+	10320.6	8373.57	10108.2	9456.39	8853.61	7816.46	6701.55	5778.16	7398.81	9369.86	5926.12	7295.41
ENSMUSG00000040940	18	Arhgef1	protein_coding	ensembl_havana	chr7:24902912-24926594:+	10311.7	10035.7	9890.25	9493.17	10162.7	10037.3	11786.6	12559.4	12428.6	13264.1	13411.6	14752.3
ENSMUSG00000114003	1	Gm9616	processed_pseudogene	havana	chr13:3298887-3299667:+	10289.9	10923.9	10451	11293.9	10824.8	11896.6	11270.1	12087.2	11787.4	12684.1	12853.4	14792
ENSMUSG00000029447	11	Cct6a	protein_coding	ensembl_havana	chr5:129786998-129846371:+	10283.9	11407.6	11352.6	12149.9	11616.5	11871.2	8933.1	8896.25	8728.33	8803.98	9084.61	8407.51
ENSMUSG00000072620	3	Slfn2	protein_coding	ensembl_havana	chr11:83065112-83070678:+	10254.2	10090.3	10672	11740.3	11870	13092.8	10552.5	9747.93	9365.15	12287.3	12079.8	12676.1
ENSMUSG00000016554	9	Eif3d	protein_coding	ensembl_havana	chr15:77958998-77970813:-	10246.2	10402.5	10149.5	10630.7	10260	10531.9	7490.08	8748.63	8869.35	8929.6	8098.8	9069.94
ENSMUSG00000020340	16	Cyfip2	protein_coding	ensembl_havana	chr11:46193850-46312859:-	10222.4	9731.05	9063.05	9587.01	8467.01	8537.26	11038.5	12482.8	13102.7	12084.2	8970.32	12124.8
ENSMUSG00000066315	9	Gm12918	processed_pseudogene	havana	chr4:10848420-10849055:+	10209.6	11557.8	10795.9	10654.8	10865.3	11434.3	13807.2	13121.5	13198.5	11493.7	13415.7	14062.8
ENSMUSG00000019961	17	Tmpo	protein_coding	ensembl_havana	chr10:91147571-91181315:-	10208.6	10424.7	10106.1	10543.2	10072.4	10863.5	10673.8	11663.3	11509.8	11852.9	10750.1	12470.1
ENSMUSG00000084416	3	Rpl10a-ps1	processed_pseudogene	havana	chr1:64993951-64994604:-	10195.7	12796.7	11853.4	12096.6	12491.6	12386.6	17215.7	14566.5	14134.2	12902.5	17437.5	14188.5
ENSMUSG00000031827	13	Cotl1	protein_coding	ensembl_havana	chr8:119809222-119840544:-	10190.7	9840.26	9950.15	8069.07	7872.07	8171.86	8898.6	9797.14	9247.19	8531.61	7672.22	9260.45
ENSMUSG00000002748	7	Baz1b	protein_coding	ensembl_havana	chr5:135187264-135246129:+	10179.8	9588.56	9964.6	11154.4	10290.1	10798.9	8378.17	9112.96	9830.79	12260.3	9040.73	11776.7
ENSMUSG00000030220	13	Arhgdib	protein_coding	ensembl_havana	chr6:136923655-136941899:-	10135.2	11688.4	11369.1	13412.9	11978.8	13865.2	13445.5	13314.6	13097.4	13909.8	13758.6	15750.3
ENSMUSG00000017707	9	Serinc3	protein_coding	ensembl_havana	chr2:163623272-163645131:-	10125.3	10434.1	9931.56	9196.43	9080.48	9656.53	11909.8	12065.4	11714.6	10593.2	10436.8	11441.1
ENSMUSG00000051853	10	Arf3	protein_coding	ensembl_havana	chr15:98736634-98763214:-	10111.4	10400	10446.9	8093.16	7767.89	8808.04	10332.7	11137.1	11658.8	9999.14	8150.84	10641.4
ENSMUSG00000009927	9	Rps25	protein_coding	ensembl_havana	chr9:44407139-44410427:+	10110.4	13018.5	11512.6	12310.9	12204.5	12849	16285.2	14661.2	13176.3	13041	19475.5	14710.7
ENSMUSG00000035150	15	Eif2s3x	protein_coding	ensembl_havana	chrX:94188707-94212862:-	10069.7	10360.7	10423.1	12350.2	11388.5	12282	7849.85	8687.12	8597.95	9786.64	8175.34	9586.35
ENSMUSG00000007817	15	Zmiz1	protein_coding	ensembl_havana	chr14:25459185-25666743:+	10068.8	10045.9	9674.41	8297.33	7752.85	7493.37	9249.49	9364.68	10360.3	10457	7562.01	8657.98
ENSMUSG00000020571	13	Pdia6	protein_coding	ensembl_havana	chr12:17266545-17284770:+	10052.9	10883.8	10418	8542.08	9409.21	9083.43	9357.92	10107.5	9997.53	8085.48	8777.44	8496.48
ENSMUSG00000012405	16	Rpl15	protein_coding	ensembl_havana	chr14:18267823-18271391:-	10039	12087.7	11419.7	11695.9	11712.6	12076.6	14325.7	12740.2	12116.4	12099.5	15612.8	12920.7
ENSMUSG00000027642	15	Rpn2	protein_coding	ensembl_havana	chr2:157279017-157326319:+	10037	10190.9	10207.3	9354.94	9346.7	9041.12	9447.61	9675.07	9956.73	8856.82	8511.09	8569.98
ENSMUSG00000001847	14	Rac1	protein_coding	ensembl_havana	chr5:143503634-143528036:-	9987.44	10275.4	9679.58	8775.41	8385.99	8439.56	8912.4	9484.86	9754.51	7679.27	7384.44	7904.65
ENSMUSG00000083899	2	Gm12346	transcribed_processed_pseudogene	havana	chr11:77293444-77295898:+	9986.45	10121.8	9833.45	10630.7	9661.54	10101.2	6392.05	7814.62	8019.67	8355.51	6269.02	8107.73
ENSMUSG00000034892	8	Rps29	protein_coding	ensembl_havana	chr12:69157722-69159186:-	9982.48	11125.2	11250.3	12887.9	12287.9	13023.6	14993	12618.1	11867.2	13328.7	15814.9	14608.2
ENSMUSG00000007670	10	Khsrp	protein_coding	ensembl_havana	chr17:57021051-57031522:-	9981.49	9679	7960.12	7516.16	9162.66	7624.91	8857.2	10073.5	8571.34	8092.53	9259.12	8400.74
ENSMUSG00000009687	14	Fxyd5	protein_coding	ensembl_havana	chr7:31032722-31042481:-	9973.56	10708.8	10352.9	9821.61	9256.42	9684.99	10623.5	10301.5	11104.4	8526.92	8989.71	9249.81
ENSMUSG00000041133	11	Smc1a	protein_coding	ensembl_havana	chrX:152016428-152062694:+	9950.75	9545.05	9063.05	9830.49	8758.7	9664.22	9203.17	11394.5	12302.7	12818	9347.91	13784.3
ENSMUSG00000004530	12	Coro1c	protein_coding	ensembl_havana	chr5:113842436-113908758:-	9921	9703.75	9570.11	7594.79	7406.76	7455.67	7464.45	8378.62	8694.63	7208.49	5994.5	6844.76
ENSMUSG00000002603	15	Tgfb1	protein_coding	ensembl_havana	chr7:25687002-25705077:+	9916.04	10138	8882.33	8671.42	9477.5	8419.56	8672.88	7881.81	7542.5	6401.94	7254.83	6715.18
ENSMUSG00000020437	12	Myo1g	protein_coding	ensembl_havana	chr11:6506548-6520965:-	9875.39	9179.86	8941.19	8381.02	9257.58	6634.87	4541.95	4354.92	4793	3841.4	4018.78	3148.71
ENSMUSG00000071646	9	Mta2	protein_coding	ensembl_havana	chr19:8941875-8952303:+	9866.46	9891.46	9916.07	10404.9	10113	10698.9	9099.67	10383.9	10484.5	10231.6	9272.39	10976
ENSMUSG00000061032	9	Rrp1	protein_coding	ensembl_havana	chr10:78400384-78413043:-	9818.87	10075.8	9732.24	9292.8	8890.65	9661.15	8493.49	9930.57	10089.8	9119.8	8254.94	9728.5
ENSMUSG00000029730	16	Mcm7	protein_coding	ensembl_havana	chr5:138164583-138172422:-	9806.97	9736.17	9160.12	8079.21	8213.52	8744.19	9493.94	11604.6	11114.2	10743.5	9112.17	11476.9
ENSMUSG00000006932	17	Ctnnb1	protein_coding	ensembl_havana	chr9:120929216-120960507:+	9794.08	9789.92	9824.16	9592.08	9271.47	9514.22	10081.4	10922.3	10930.6	10512.2	9434.65	10512.8
ENSMUSG00000009575	14	Cbx5	protein_coding	ensembl_havana	chr15:103191544-103239816:-	9784.16	8621	9222.09	9824.15	8904.54	9029.58	9156.84	9780.11	9605.51	12045.5	9088.7	11059.2
ENSMUSG00000029169	11	Dhx15	protein_coding	ensembl_havana	chr5:52150203-52190514:-	9765.32	10159.4	9788.01	10548.2	9904.61	10615.8	8110.06	9698.72	9201.07	10009.7	8917.25	10494.4
ENSMUSG00000002147	18	Stat6	protein_coding	ensembl_havana	chr10:127642986-127660957:+	9742.51	8927.31	8885.42	9966.18	9286.51	9483.45	7579.78	8037.95	8218.34	8701.84	7575.27	8070.01
ENSMUSG00000096544	2	Gm4617	processed_pseudogene	havana	chr3:124385667-124385997:+	9717.72	10735.3	10148.4	8610.55	8436.92	10154.2	7645.82	11242.2	10948.3	9800.73	8601.91	12895.6
ENSMUSG00000095567	8	Noc2l	protein_coding	ensembl_havana	chr4:156235919-156247616:+	9708.8	9824.05	9564.95	10576.1	10786.6	10722.7	7159.88	7822.19	8347.83	8982.44	8476.39	8366.9
ENSMUSG00000090841	2	Myl6	protein_coding	ensembl_havana	chr10:128490860-128494145:-	9679.05	10550.1	10536.7	9570.52	9072.38	9601.14	12881.7	11521.3	11502.7	9909.91	10888.9	10672.3
ENSMUSG00000007880	16	Arid1a	protein_coding	ensembl_havana	chr4:133679008-133756769:-	9674.09	9139.76	9468.9	9975.05	10008.8	9104.2	8321	7871.4	8903.94	11825.9	8818.26	10346.4
ENSMUSG00000028792	14	Ak2	protein_coding	ensembl_havana	chr4:128991958-129011529:+	9666.16	9227.65	10092.7	8720.88	8440.39	8764.96	6881.92	8012.4	8260.03	6616.78	6547.62	6996.59
ENSMUSG00000058355	8	Abce1	protein_coding	ensembl_havana	chr8:79683462-79711740:-	9651.28	10049.3	9712.62	11793.5	11013.5	11696.6	7226.91	8403.23	8149.16	9656.32	8541.7	9125.06
ENSMUSG00000041954	18	Tnfrsf18	protein_coding	ensembl_havana	chr4:156026164-156028895:+	9649.3	10829.2	9956.34	10615.5	10953.3	9927.31	14100	11043.4	11791.8	9091.62	10548	7416.29
ENSMUSG00000030435	16	U2af2	protein_coding	ensembl_havana	chr7:5062143-5079938:+	9632.44	9781.39	9698.17	9755.67	9538.85	9905	8993.22	9969.37	9478.68	9972.14	9355.05	10115.3
ENSMUSG00000020788	15	Atp2a3	protein_coding	ensembl_havana	chr11:72961169-72993044:+	9629.47	9215.7	10218.7	6508.01	7061.83	6493.33	8689.64	8355.91	9105.28	6768.23	6949.7	6699.71
ENSMUSG00000082809	3	Gm14150	processed_pseudogene	havana	chr2:151458956-151460309:+	9605.67	11310.4	10277.5	11164.6	9402.26	11241.2	10691.5	11159.8	11374.9	10142.4	9503.03	10835.8
ENSMUSG00000052296	7	Ppp6r1	protein_coding	ensembl_havana	chr7:4631495-4659019:-	9595.75	9580.03	9510.21	9640.27	9302.72	9864.23	8440.26	9348.59	9848.53	9823.03	8219.22	10000.2
ENSMUSG00000030824	17	Nucb1	protein_coding	ensembl_havana	chr7:45490458-45510406:-	9583.86	9656.82	10177.3	7660.73	7791.04	10001.9	13864.4	14019.6	15474.4	9997.96	10055.1	15046.3
ENSMUSG00000053907	10	Mat2a	protein_coding	ensembl_havana	chr6:72432799-72439558:-	9572.95	9795.89	9760.13	10269.3	11579.5	10631.2	8811.86	9453.63	8831.21	9662.19	11741	9969.3
ENSMUSG00000003660	10	Snrnp200	protein_coding	ensembl_havana	chr2:127208386-127240451:+	9548.16	8238.76	9484.39	11042.8	9860.63	10698.1	6431.47	6746.24	8056.03	11068.7	7212.99	10334.8
ENSMUSG00000101188	1	Eif4a-ps4	processed_pseudogene	havana	chr1:60703932-60705149:+	9546.17	9887.19	9527.77	10101.9	9845.58	9968.08	7761.14	8312.38	7974.43	8533.96	7914.09	8741.15
ENSMUSG00000047898	7	Ccr4	protein_coding	ensembl_havana	chr9:114490316-114504916:-	9534.28	9790.77	9037.23	9351.14	9344.39	8964.2	10275.6	11110.6	11210	8920.21	8330.45	9518.65
ENSMUSG00000020929	14	Eftud2	protein_coding	ensembl_havana	chr11:102838473-102880985:-	9529.32	9152.56	9555.65	10079	9553.89	10414.3	6595.09	7495.72	8194.39	8850.95	7351.78	8939.39
ENSMUSG00000027715	9	Ccna2	protein_coding	ensembl_havana	chr3:36564865-36572150:-	9508.49	9564.67	9451.35	9768.35	8845.51	9445.75	8810.87	9946.66	9910.61	9440.3	8480.47	10149.2
ENSMUSG00000004040	16	Stat3	protein_coding	ensembl_havana	chr11:100885098-100939540:-	9490.64	9715.69	8891.62	6972.14	6763.19	5800.99	11741.3	12567	14689.4	7575.96	6868.06	5722.99
ENSMUSG00000024590	8	Lmnb1	protein_coding	ensembl_havana	chr18:56707813-56753424:+	9488.66	9106.49	9025.87	7639.17	7814.19	7910.31	8139.63	9670.33	9744.76	8551.57	7105.84	8906.51
ENSMUSG00000025403	5	Shmt2	protein_coding	ensembl_havana	chr10:127517123-127522444:-	9462.88	10121.8	8704.7	8591.53	8891.81	7995.7	7683.27	8637.91	8494.18	8422.43	8972.36	7858.23
ENSMUSG00000021377	15	Dek	protein_coding	ensembl_havana	chr13:47084775-47106201:-	9437.1	10032.2	9281.98	9335.92	8873.29	9755	9572.79	11539.3	10591.8	10351.3	9266.27	11962.4
ENSMUSG00000020349	4	Ppp2ca	protein_coding	ensembl_havana	chr11:52098681-52127778:+	9434.12	9357.34	9481.3	9036.64	8713.56	8861.88	8489.55	8959.66	8784.21	8104.27	7228.3	7987.82
ENSMUSG00000043962	16	Thrap3	protein_coding	ensembl_havana	chr4:126164082-126202760:-	9432.14	8819.8	8851.34	9696.07	9661.54	10005	7209.16	8743.9	9123.9	10225.7	8231.46	10673.3
ENSMUSG00000032097	10	Ddx6	protein_coding	ensembl_havana	chr9:44604892-44640731:+	9429.17	8102.24	9576.31	9394.25	8037.59	8957.27	8189.9	8401.33	9958.51	10426.5	7015.01	10848.3
ENSMUSG00000078652	9	Psme3	protein_coding	ensembl_havana	chr11:101316213-101323537:+	9405.37	9487.03	9873.73	11824	11462.6	12523.6	7555.13	8437.29	8382.42	10654.2	9331.58	10650.1
ENSMUSG00000028634	17	Hivep3	protein_coding	ensembl_havana	chr4:119733784-120138045:+	9403.38	9422.18	9909.87	12938.7	10145.4	12322.8	11559.9	11091.7	13197.6	21065.5	10641.9	18576
ENSMUSG00000055805	15	Fmnl1	protein_coding	ensembl_havana	chr11:103171107-103198901:+	9375.62	8399.16	8401.08	8733.56	8682.31	8144.16	7479.24	7899.79	8174.88	8679.54	7823.26	9068.01
ENSMUSG00000010277	7	2610507B11Rik	protein_coding	ensembl_havana	chr11:78261752-78290623:+	9360.74	9033.96	9439.99	8398.78	8045.69	7984.93	8649.22	8797.84	9313.71	9117.45	7326.27	8459.73
ENSMUSG00000042406	8	Atf4	protein_coding	ensembl_havana	chr15:80255184-80257541:+	9322.07	10141.5	9164.26	10770.2	10728.7	9925.77	8905.5	8596.27	8474.67	8818.07	9366.28	7641.61
ENSMUSG00000007564	15	Ppp2r1a	protein_coding	ensembl_havana	chr17:20945311-20965916:+	9320.09	9093.69	8611.76	8391.17	7919.52	7708.76	7733.54	8445.81	8328.32	7307.11	6297.59	6888.28
ENSMUSG00000056394	17	Lig1	protein_coding	ensembl_havana	chr7:13277283-13311433:+	9300.26	9463.14	8567.35	8606.75	8360.53	9098.05	8398.86	10500.2	10088	10349	9129.52	11571.7
ENSMUSG00000021218	10	Gdi2	protein_coding	ensembl_havana	chr13:3538063-3567871:+	9298.27	9423.89	9372.86	8634.65	8139.45	8341.86	8850.3	9612.61	9737.66	8529.26	7385.46	8527.43
ENSMUSG00000030232	18	Aebp2	protein_coding	ensembl_havana	chr6:140622663-140678472:+	9244.73	9035.67	8064.42	9328.31	9250.63	8553.41	8006.57	8967.23	9464.49	8317.94	7567.11	8069.05
ENSMUSG00000001467	5	Cyp51	protein_coding	ensembl_havana	chr5:4081145-4104746:-	9222.91	10973.3	10375.6	14376.7	15766.1	16348.3	10496.4	10775.6	10858.7	14560.2	15465.9	14549.2
ENSMUSG00000091639	2	Gm3756	processed_pseudogene	havana	chr9:31935446-31936800:-	9191.18	9476.79	9399.71	9020.16	8456.6	8909.58	8571.36	9352.37	9025.45	8683.06	8032.46	8907.48
ENSMUSG00000030062	7	Rpn1	protein_coding	ensembl_havana	chr6:88084482-88105304:+	9188.21	9713.98	9796.27	9101.32	9390.69	9311.13	7892.23	8107.03	8644.07	7668.71	7578.34	7718.01
ENSMUSG00000053580	16	Tanc2	protein_coding	ensembl_havana	chr11:105589986-105929304:+	9182.26	6796.8	8915.37	8582.66	6162.46	7467.21	12624.4	10882.6	13833.5	19666	9421.38	15255.2
ENSMUSG00000021214	14	Akr1c18	protein_coding	ensembl_havana	chr13:4132615-4150654:-	9170.36	7490.48	10464.4	8713.27	7516.72	8798.8	7674.4	7158.83	9366.92	8889.69	6521.08	11552.4
ENSMUSG00000000568	15	Hnrnpd	protein_coding	ensembl_havana	chr5:99955935-99978938:-	9167.38	9872.68	8606.59	7834.46	7666.03	7738.76	8501.37	11332.1	10638.8	8806.33	8019.2	10098.9
ENSMUSG00000002870	8	Mcm2	protein_coding	ensembl_havana	chr6:88883474-88898780:-	9107.89	9394.02	9078.54	7526.31	7552.6	8044.16	9152.9	10736.8	10760.3	9274.77	7870.2	10500.2
ENSMUSG00000107951	1	Gm6210	processed_pseudogene	havana	chr6:75296118-75298059:-	9093.01	9350.51	9743.6	8569.97	8654.53	9429.6	6901.64	7420.01	8155.37	7618.22	7211.97	8301.14
ENSMUSG00000023118	15	Sympk	protein_coding	ensembl_havana	chr7:19024377-19054618:+	9089.05	9072.36	9142.57	9237.01	8522.57	9169.59	7649.76	8423.1	9274.68	9129.19	7305.86	8588.35
ENSMUSG00000021577	14	Sdha	protein_coding	ensembl_havana	chr13:74322254-74350280:-	9067.23	8970.82	9136.37	9704.94	9530.74	9958.08	7237.75	8627.5	8770.9	9186.72	7923.27	9620.19
ENSMUSG00000002602	16	Axl	protein_coding	ensembl_havana	chr7:25757273-25788705:-	9066.24	7995.59	8720.19	7669.61	7182.2	8047.24	4654.32	3771.04	4372.59	4611.55	3786.11	3289.9
ENSMUSG00000115662	1	Gm7232	processed_pseudogene	havana	chr14:92602458-92604397:-	9022.61	9265.19	9277.85	9802.59	9266.84	9638.07	8092.32	7283.74	7241.83	7754.41	7570.17	7710.27
ENSMUSG00000091086	2	Rpl6l	processed_pseudogene	havana	chr10:111125851-111126721:+	9015.67	10333.4	9885.09	10643.4	9776.13	10260.4	13572.6	11434.3	11239.2	10270.3	11836.9	10852.2
ENSMUSG00000037851	13	Iars	protein_coding	ensembl_havana	chr13:49682100-49734267:+	9003.77	8913.66	8236.88	8317.62	8130.19	7825.69	5898.23	6781.25	7313.67	7658.14	6070.02	6605.9
ENSMUSG00000032035	16	Ets1	protein_coding	ensembl_havana	chr9:32636221-32757820:+	8955.18	8719.12	7915.71	8577.58	8354.74	8343.4	11620	13162.2	13776.8	12781.6	11063.4	13899.4
ENSMUSG00000003226	7	Ranbp2	protein_coding	ensembl_havana	chr10:58446920-58494356:+	8953.2	6691	8669.59	9769.62	7840.81	8329.55	7221.98	6329.86	8036.52	11784.8	6077.16	9089.28
ENSMUSG00000022185	19	Acin1	protein_coding	ensembl_havana	chr14:54642161-54686931:-	8949.23	8627.83	8810.04	9489.36	9423.1	9586.53	7164.81	7718.1	8366.46	9481.39	8911.13	9995.41
ENSMUSG00000012443	4	Kif11	protein_coding	ensembl_havana	chr19:37376403-37421859:+	8947.25	8111.62	8246.18	8233.92	7480.84	8284.94	9108.54	9770.64	10207.7	10581.5	8234.53	11214.9
ENSMUSG00000057406	16	Nsd2	protein_coding	ensembl_havana	chr5:33820725-33897975:+	8944.27	8324.08	8281.29	8638.45	8105.88	8105.7	7785.78	8506.37	8969.58	10236.3	7918.17	9858.09
ENSMUSG00000032231	14	Anxa2	protein_coding	ensembl_havana	chr9:69453620-69491795:+	8944.27	8675.61	6657.87	3917.23	3891.47	2579.33	7711.85	7743.65	8746.07	3221.51	3534.04	3367.26
ENSMUSG00000003429	11	Rps11	protein_coding	ensembl_havana	chr7:45122379-45124439:-	8943.28	11004.1	10470.6	9584.47	9674.27	10245	14370	13259.7	12701.8	10709.4	14629.1	12490.4
ENSMUSG00000045128	9	Rpl18a	protein_coding	ensembl_havana	chr8:70894722-70897412:-	8935.35	10624.4	9439.99	9852.05	10000.7	10735.8	13695.8	13064.7	12735.5	11712	12872.8	13343.3
ENSMUSG00000016921	14	Srsf6	protein_coding	ensembl_havana	chr2:162931528-162937121:+	8934.35	9596.24	9426.56	9986.47	11203.3	10868.9	9420.01	9905.02	9754.51	10291.5	12737	11690.6
ENSMUSG00000037940	17	Inpp4b	protein_coding	ensembl_havana	chr8:81342556-82127914:+	8908.57	8795.91	9088.87	11664.2	10795.9	12318.9	10119.8	11117.2	11066.3	14819.7	11681.8	15889.6
ENSMUSG00000022477	13	Aco2	protein_coding	ensembl_havana	chr15:81872309-81915133:+	8902.62	9365.87	9297.47	10195.7	9544.63	9939.62	7690.17	8544.23	8547.39	8943.69	8095.74	9062.21
ENSMUSG00000020594	14	Pum2	protein_coding	ensembl_havana	chr12:8674134-8752581:+	8900.64	8606.5	8891.62	9805.13	8551.51	9844.23	8773.42	8866.92	9704.85	10439.4	7983.48	9821.34
ENSMUSG00000035726	8	Supt16	protein_coding	ensembl_havana	chr14:52160414-52197416:-	8895.68	8666.22	8348.42	9432.3	8745.97	9378.06	6749.84	8636.96	8719.46	9921.65	7655.9	10263.3
ENSMUSG00000066232	4	Ipo7	protein_coding	ensembl_havana	chr7:110018274-110056609:+	8893.7	8910.24	8896.78	9786.1	9398.79	9591.91	7072.16	7953.73	8181.98	8060.83	6976.23	8183.16
ENSMUSG00000035697	14	Arhgap45	protein_coding	ensembl_havana	chr10:80016653-80031472:+	8892.71	8491.31	8237.92	7867.43	8328.12	7577.99	10223.3	10969.6	10533.2	10412.4	12342.1	11552.4
ENSMUSG00000028965	13	Tnfrsf9	protein_coding	ensembl_havana	chr4:150914562-150946102:+	8882.79	10639.7	9047.56	8591.53	9366.38	7261.05	12157.2	9567.19	9629.46	6927.9	8287.59	5083.77
ENSMUSG00000018819	10	Lsp1	protein_coding	ensembl_havana	chr7:142460809-142494867:+	8881.8	8007.53	8166.66	5898.04	5690.2	5101.74	6130.85	5906.86	6212.09	5394.63	4480.06	5048.96
ENSMUSG00000040699	13	Limd2	protein_coding	ensembl_havana	chr11:106156256-106160860:-	8851.06	9442.66	9677.51	6903.66	6983.12	8118.01	12119.8	12896.3	12487.2	10496.9	10429.7	14012.5
ENSMUSG00000030357	10	Fkbp4	protein_coding	ensembl_havana	chr6:128429735-128438677:-	8848.09	9322.35	9095.06	7996.78	7536.4	7410.29	7478.25	8057.82	8184.64	6386.67	5700.59	5873.85
ENSMUSG00000040952	16	Rps19	protein_coding	ensembl_havana	chr7:24884371-24889806:+	8825.28	10575.7	9737.41	10063.8	10106	10671.2	14114.7	12567.9	12277.8	11311.7	15949.6	13210.8
ENSMUSG00000023169	15	Slc38a1	protein_coding	ensembl_havana	chr15:96571418-96642913:-	8809.41	8339.44	8723.29	9323.24	8965.89	9125.74	7860.69	8514.89	8716.8	9993.27	8188.6	9679.18
ENSMUSG00000027404	15	Snrpb	protein_coding	ensembl_havana	chr2:130171414-130179403:-	8807.43	9107.34	9049.62	9396.79	9222.85	9061.12	8652.18	8253.71	8290.18	8619.66	8317.19	8802.07
ENSMUSG00000037805	15	Rpl10a	protein_coding	ensembl_havana	chr17:28328471-28331033:+	8797.51	10665.3	10380.8	10610.4	10857.2	10705	15406	12216.9	11562.1	10970.1	14875	11564.9
ENSMUSG00000060938	14	Rpl26	protein_coding	ensembl_havana	chr11:68901583-68906989:+	8794.54	10582.6	9370.8	8906.03	9428.89	9639.61	11908.8	12030.4	11603.8	9598.8	13990.2	12606.4
ENSMUSG00000020091	15	Eif4ebp2	protein_coding	ensembl_havana	chr10:61428491-61452661:-	8768.76	8509.23	8531.2	7613.81	7391.71	7601.83	8371.27	9330.61	9661.39	8877.95	7271.16	9253.68
ENSMUSG00000004264	17	Phb2	protein_coding	ensembl_havana	chr6:124712336-124716950:+	8759.83	9273.72	9530.87	10285.7	10260	10529.6	8550.66	8312.38	8341.63	8874.43	8950.93	8789.5
ENSMUSG00000022015	8	Tnfsf11	protein_coding	ensembl_havana	chr14:78277445-78308043:-	8729.09	8981.06	11639.7	7852.22	9462.45	9682.68	3312.83	2744.3	3377.45	3205.08	3243.19	2613.93
ENSMUSG00000071650	6	Ganab	protein_coding	ensembl_havana	chr19:8898071-8916672:+	8729.09	8358.21	8879.23	8439.36	8664.94	8496.48	7722.7	8099.46	8354.04	8387.21	7995.73	8626.07
ENSMUSG00000036707	16	Cab39	protein_coding	ensembl_havana	chr1:85793441-85851576:+	8715.21	8762.64	8844.12	8556.03	8277.19	8745.72	7352.09	8685.23	8864.03	8278.02	7415.05	8930.69
ENSMUSG00000057236	10	Rbbp4	protein_coding	ensembl_havana	chr4:129307100-129335370:-	8713.23	9094.54	9321.23	9887.55	9068.91	9981.93	10599.9	10634.6	10108.4	10477	10276.6	10986.6
ENSMUSG00000020456	17	Ogdh	protein_coding	ensembl_havana	chr11:6291633-6356642:+	8686.45	7836.89	8441.36	7840.8	7191.46	7812.61	7071.17	7228.86	7958.47	7155.66	5872.04	7201.61
ENSMUSG00000031924	4	Cyb5b	protein_coding	ensembl_havana	chr8:107150640-107187471:+	8682.49	8205.48	8732.58	8818.53	8682.31	9034.2	7121.44	7855.31	7812.13	8000.95	7290.55	7413.39
ENSMUSG00000001472	17	Tcf25	protein_coding	ensembl_havana	chr8:123373753-123403835:+	8661.66	9374.4	8549.79	8269.43	8712.4	7949.54	9357.92	9526.5	9775.8	8671.32	9745.91	8309.84
ENSMUSG00000020077	14	Srgn	protein_coding	ensembl_havana	chr10:62493833-62527451:-	8657.7	9428.15	9542.23	8206.02	8528.36	7957.23	10456	8653.05	9695.09	7154.48	9638.75	8196.7
ENSMUSG00000061477	4	Rps7	protein_coding	ensembl_havana	chr12:28630854-28635953:-	8640.84	10472.5	9504.02	7682.29	8446.18	9003.43	13665.3	13090.3	12355	10113	14373.9	12541.6
ENSMUSG00000015619	10	Gata3	protein_coding	ensembl_havana	chr2:9857078-9890034:-	8638.86	7875.28	8176.99	7555.48	7510.93	7647.22	7314.63	7822.19	7843.17	6401.94	6154.72	6610.74
ENSMUSG00000037487	7	Ubr5	protein_coding	ensembl_havana	chr15:37967328-38078854:-	8637.87	7894.91	8231.72	9146.97	7750.53	7780.3	6325.02	6537.1	7750.04	9927.52	5910.82	8154.15
ENSMUSG00000038762	15	Abcf1	protein_coding	ensembl_havana	chr17:35956819-35969761:-	8637.87	8938.4	8567.35	8599.14	8260.98	8757.26	6208.71	7765.41	7828.09	7489.08	6788.46	8002.32
ENSMUSG00000029147	11	Ppm1g	protein_coding	ensembl_havana	chr5:31202664-31220687:-	8632.91	8783.97	8726.39	8869.25	8697.35	9174.97	6823.77	7925.34	8240.52	7942.25	6972.15	8556.44
ENSMUSG00000026434	12	Nucks1	protein_coding	ensembl_havana	chr1:131910534-131936321:+	8628.94	8351.38	8973.2	9367.62	7657.93	9025.74	7866.6	9026.84	9517.7	10007.4	7195.64	10126
ENSMUSG00000031948	14	Kars	protein_coding	ensembl_havana	chr8:111993443-112011323:-	8602.17	8284.83	8685.08	8534.47	7858.18	8563.41	6277.71	6982.82	7140.72	6907.94	5990.42	6854.43
ENSMUSG00000023010	15	Tmbim6	protein_coding	ensembl_havana	chr15:99392882-99410049:+	8594.23	9279.69	9151.86	7025.4	7712.33	7305.67	9410.16	9439.43	9382.89	7541.91	7907.96	7557.48
ENSMUSG00000027620	16	Rbm39	protein_coding	ensembl_havana	chr2:156147239-156180238:-	8583.33	8683.29	8099.53	9291.54	9470.56	9449.6	7859.7	8699.42	7958.47	8887.34	8747.84	8917.15
ENSMUSG00000006728	12	Cdk4	protein_coding	ensembl_havana	chr10:127063534-127067920:+	8578.37	8913.66	8899.88	10128.5	9637.23	10458.1	10383	10246.6	10052.5	10965.4	10601.1	10937.3
ENSMUSG00000014498	9	Ankrd52	protein_coding	ensembl_havana	chr10:128377115-128408704:+	8578.37	8417.08	8589.04	7493.34	7299.11	7024.12	6690.7	6551.3	7394.38	7113.39	6211.87	6682.3
ENSMUSG00000028312	19	Smc2	protein_coding	ensembl_havana	chr4:52439243-52488260:+	8567.46	8474.25	8783.19	8320.15	7457.69	8557.26	8063.74	8951.14	9293.31	9057.57	6820.09	9256.58
ENSMUSG00000020326	7	Ccng1	protein_coding	ensembl_havana	chr11:40748552-40755311:-	8566.47	7454.64	8946.35	15308.8	13565.7	16665.3	7352.09	7052.84	6896.81	11855.3	11101.1	13295.9
ENSMUSG00000032187	16	Smarca4	protein_coding	ensembl_havana	chr9:21616169-21704230:+	8561.51	7874.43	8521.91	8590.26	8222.78	8603.41	6362.48	7032.02	8025.88	8360.2	6552.72	8797.23
ENSMUSG00000033730	4	Egr3	protein_coding	ensembl_havana	chr14:70077203-70082614:+	8550.6	9516.04	8792.48	10374.5	10725.3	12740.5	13808.2	14971.6	13352.8	14419.3	14624	15879.9
ENSMUSG00000032966	14	Fkbp1a	protein_coding	ensembl_havana	chr2:151542483-151561692:+	8545.65	8662.81	8236.88	8628.31	8434.6	7801.84	6371.35	6272.14	6228.06	6629.7	6661.91	6633.95
ENSMUSG00000020869	8	Lrrc59	protein_coding	ensembl_havana	chr11:94629767-94645216:+	8542.67	8748.99	8527.07	6942.97	7069.93	6705.65	5883.44	6549.41	6806.34	4885.1	4622.93	4692.12
ENSMUSG00000036943	9	Rab8b	protein_coding	ensembl_havana	chr9:66843664-66919687:-	8517.88	8401.72	8043.77	10479.8	9692.79	10618.1	11495.8	11353.8	10534.1	12265	11124.6	13162.5
ENSMUSG00000069833	13	Ahnak	protein_coding	ensembl_havana	chr19:8989284-9076914:+	8491.11	5431.64	8030.34	6485.18	4950.57	4817.11	3366.05	1872.75	3431.55	4659.69	1823.66	2306.41
ENSMUSG00000079435	9	Rpl36a	protein_coding	ensembl_havana	chrX:134585654-134588062:+	8488.13	9898.28	9450.32	9467.81	9224.01	10540.4	12007.4	11220.4	11086.7	10690.6	11968.6	12830.8
ENSMUSG00000035530	13	Eif1	protein_coding	ensembl_havana	chr11:100319885-100322096:+	8486.15	8252.41	8687.14	9144.43	9180.03	8964.96	7005.13	7025.4	6761.11	7134.53	6669.06	6935.67
ENSMUSG00000014355	10	Anapc1	protein_coding	ensembl_havana	chr2:128610104-128687391:-	8476.23	8065.55	8526.04	9744.26	8732.08	9474.21	7044.56	7210.88	8073.77	10309.1	7236.46	9389.07
ENSMUSG00000036112	15	Metap2	protein_coding	ensembl_havana	chr10:93858489-93897093:-	8476.23	8038.25	8156.33	8946.61	8330.43	8984.2	5974.12	6675.27	6483.5	7202.62	5961.84	7190.97
ENSMUSG00000022962	15	Gart	protein_coding	ensembl_havana	chr16:91621186-91646952:-	8469.29	7954.63	8361.84	9872.34	9608.3	9801.92	5534.52	6079.09	6288.37	7691.01	6475.16	7547.81
ENSMUSG00000037364	12	Srrt	protein_coding	ensembl_havana	chr5:137295704-137307674:-	8467.31	8524.59	8690.24	8843.89	9095.53	9133.43	7347.16	8167.6	8362.91	9298.25	9125.44	9873.56
ENSMUSG00000001833	17	Septin7	protein_coding	ensembl_havana	chr9:25252439-25308571:+	8452.44	9270.31	9285.08	11040.3	10317.8	11602	10574.2	11117.2	10325.7	11767.2	12146.2	13487.4
ENSMUSG00000032050	18	Rdx	protein_coding	ensembl_havana	chr9:52047173-52100463:+	8451.44	8271.18	6725	8022.15	7847.76	7844.15	6784.34	7098.27	6049.79	6657.87	6125.12	6893.12
ENSMUSG00000022403	15	St13	protein_coding	ensembl_havana	chr15:81363669-81400077:-	8441.53	8727.65	8572.51	8051.31	7826.92	8346.48	6918.39	7933.86	7752.7	6954.9	6346.58	7473.35
ENSMUSG00000028367	5	Txn1	protein_coding	ensembl_havana	chr4:57943373-57956411:-	8431.61	9250.68	9076.48	9094.98	9020.29	8344.17	8993.22	7398.25	7153.13	6647.31	8441.69	6202.64
ENSMUSG00000117822	1	Eef1a1-ps1	processed_pseudogene	havana	chr19:17926623-17928009:+	8431.61	10697.8	10691.6	10631.9	9778.45	9830.38	14586.9	12716.5	15095.6	11646.3	13221.8	12354
ENSMUSG00000061589	14	Dot1l	protein_coding	ensembl_havana	chr10:80755206-80795461:+	8429.63	8576.63	8534.3	9125.41	9246	8504.18	6016.51	6288.23	6656.45	7208.49	6702.74	6318.69
ENSMUSG00000018326	9	Ywhab	protein_coding	ensembl_havana	chr2:163994960-164018588:+	8425.66	8488.75	8525.01	7435	7422.96	7386.44	7407.28	8101.35	7949.6	6790.54	6300.65	6991.76
ENSMUSG00000091269	2	Gm6682	processed_pseudogene	havana	chr12:4782170-4783515:+	8425.66	8941.81	8513.65	9234.47	8315.38	8741.11	8736.95	9176.36	8920.79	8595.01	7869.18	8503.25
ENSMUSG00000031506	11	Ptpn7	protein_coding	ensembl_havana	chr1:135132700-135145317:+	8417.73	8237.9	8406.25	10052.4	9550.42	10771.2	8517.14	9312.63	9359.83	10400.7	9765.3	12571.6
ENSMUSG00000031167	16	Rbm3	protein_coding	ensembl_havana	chrX:8138975-8145880:-	8416.74	9118.43	9195.24	8137.54	8110.51	8768.03	9405.23	10346	9752.74	8760.55	11282.8	10357.1
ENSMUSG00000031633	4	Slc25a4	protein_coding	ensembl_havana	chr8:46206797-46211284:-	8415.75	8434.14	8877.16	7838.27	7382.45	7326.44	6911.49	6756.65	6568.64	6362.02	6253.71	6032.44
ENSMUSG00000083327	1	Vcp-rs	processed_pseudogene	havana	chrX:104345829-104348234:-	8414.75	7781.43	7605.9	6887.18	6941.45	7067.2	4974.66	6153.85	6371.74	6520.51	5086.24	6353.5
ENSMUSG00000020923	17	Ubtf	protein_coding	ensembl_havana	chr11:102304560-102319742:-	8413.76	8988.74	8769.76	8964.36	8761.02	9624.22	8301.28	9868.11	9789.1	10432.4	9379.54	11493.4
ENSMUSG00000024735	13	Prpf19	protein_coding	ensembl_havana	chr19:10895231-10909559:+	8406.82	7841.15	8282.32	7852.22	7439.17	8085.7	6586.22	7326.33	7417.44	7058.21	6141.45	7155.19
ENSMUSG00000020454	17	Eif4enif1	protein_coding	ensembl_havana	chr11:3202392-3244588:+	8402.85	8047.63	7454.09	8963.09	8873.29	8886.5	7965.17	9686.42	8863.14	10111.8	9339.74	11001.1
ENSMUSG00000041313	14	Slc7a1	protein_coding	ensembl_havana	chr5:148327410-148399904:-	8398.89	8149.17	8741.88	9224.33	8843.2	7868.77	5939.63	5640.95	6238.7	7148.61	5842.44	5633.05
ENSMUSG00000028034	15	Fubp1	protein_coding	ensembl_havana	chr3:152210422-152236826:+	8364.18	8933.28	8545.66	9660.56	9720.57	10045.8	6746.89	7480.57	7397.93	9491.96	8946.85	9707.23
ENSMUSG00000002052	6	Supt6	protein_coding	ensembl_havana	chr11:78206746-78245987:-	8353.27	7420.51	7943.59	8804.58	8434.6	8411.87	5274.3	5448.85	6359.33	8329.68	5862.85	7806.01
ENSMUSG00000051391	9	Ywhag	protein_coding	ensembl_havana	chr5:135908409-135934616:-	8330.47	8085.17	7754.61	6671.59	6331.45	6347.17	5708.98	6269.3	6865.77	5676.39	4638.24	5410.63
ENSMUSG00000008683	16	Rps15a	protein_coding	ensembl_havana	chr7:118104372-118116188:-	8305.68	10339.4	9525.7	8514.18	8960.1	9316.52	14463.7	12741.1	11996.7	10064.9	15337.3	12374.3
ENSMUSG00000032479	15	Map4	protein_coding	ensembl_havana	chr9:109931460-110083955:+	8295.76	7403.45	6988.34	6178.29	6110.37	5427.9	4875.11	4917.97	5122.94	5090.56	4126.96	4207.63
ENSMUSG00000024981	6	Acsl5	protein_coding	ensembl_havana	chr19:55251938-55297720:+	8295.76	8327.49	8470.28	9879.95	9211.28	9835	8397.88	8606.68	8173.11	9906.39	9563.24	10438.3
ENSMUSG00000113258	1	Gm7446	processed_pseudogene	havana	chr13:13890760-13891999:-	8293.78	9059.56	8453.75	8807.11	8188.06	9354.21	8254.96	10350.7	10215.7	9631.67	8359.03	10911.2
ENSMUSG00000002129	11	Sf3a1	protein_coding	ensembl_havana	chr11:4160350-4182541:+	8281.88	8134.66	7944.63	7421.06	7326.89	7439.52	6147.6	7343.36	7797.05	6938.46	5987.35	7439.5
ENSMUSG00000026430	16	Rassf5	protein_coding	ensembl_havana	chr1:131176410-131245258:-	8258.08	7355.67	7237.22	7216.89	6527.07	7052.58	8174.13	8339.82	8593.52	8143.01	6981.34	7794.41
ENSMUSG00000029475	17	Kdm2b	protein_coding	ensembl_havana	chr5:122870665-122989823:-	8258.08	7475.12	8053.06	7583.37	7119.7	7894.92	6167.32	6423.55	6784.17	7078.17	5591.4	6896.99
ENSMUSG00000033016	16	Nfatc1	protein_coding	ensembl_havana	chr18:80606205-80713071:-	8258.08	8528	8769.76	7115.44	6976.17	8351.09	11603.3	13495.3	13579.9	12173.4	9955.11	13931.3
ENSMUSG00000021025	8	Nfkbia	protein_coding	ensembl_havana	chr12:55489410-55492647:-	8222.38	7806.17	8518.81	8605.48	8375.57	8824.96	4409.87	3709.53	4214.72	4245.26	3839.17	3756.01
ENSMUSG00000019471	10	Cdc37	protein_coding	ensembl_havana	chr9:21133222-21149982:-	8214.45	8502.4	8721.22	8135.01	8233.2	8536.49	7452.62	7968.87	7888.4	7741.5	7083.39	7830.19
ENSMUSG00000107176	1	Gm9794	processed_pseudogene	havana	chr6:66875321-66875743:-	8209.49	9081.74	8727.42	8627.04	8425.34	9511.91	9508.72	10135.9	9773.14	9956.87	9453.02	12186.7
ENSMUSG00000018707	13	Dync1h1	protein_coding	ensembl_havana	chr12:110601452-110666945:+	8209.49	6410.29	8943.26	9082.3	7010.9	6990.27	6020.45	3876.08	6302.56	11046.4	4187.17	7056.55
ENSMUSG00000112926	1	Gm7172	processed_pseudogene	havana	chr12:51133551-51134702:-	8208.5	9639.75	8663.39	8582.66	7604.69	8915.73	7711.85	9225.57	9612.6	8080.79	7402.81	9068.01
ENSMUSG00000029202	12	Pds5a	protein_coding	ensembl_havana	chr5:65605721-65698273:-	8185.69	8258.38	7896.09	8840.08	8219.31	8631.11	7315.62	7920.61	8202.38	9657.5	7558.95	8923.92
ENSMUSG00000040010	10	Slc7a5	protein_coding	ensembl_havana	chr8:121881150-121907694:-	8179.74	9307.85	7809.34	7400.77	7288.69	6451.02	7074.13	6944.96	7511.45	6668.44	6596.6	5226.89
ENSMUSG00000032115	14	Hyou1	protein_coding	ensembl_havana	chr9:44379490-44392369:+	8166.85	8593.7	8750.14	7781.2	7762.1	7764.15	7734.53	7603.59	8207.7	7075.83	6897.65	6808.02
ENSMUSG00000063316	13	Rpl27	protein_coding	ensembl_havana	chr11:101442298-101445529:+	8162.89	9778.83	9098.16	8265.62	8673.05	8678.03	10990.2	10397.1	9822.81	8290.94	11500.2	9893.87
ENSMUSG00000029713	15	Gnb2	protein_coding	ensembl_havana	chr5:137528127-137533510:-	8161.9	7929.89	8030.34	6859.28	6722.68	6767.96	6909.52	7703.9	7628.53	6529.91	5980.21	6499.53
ENSMUSG00000037608	16	Bclaf1	protein_coding	ensembl_havana	chr10:20312469-20344613:+	8154.95	8542.5	8216.23	9980.13	9246	10331.2	6347.69	8106.09	7978.87	9213.72	8274.33	9893.87
ENSMUSG00000021109	13	Hif1a	protein_coding	ensembl_havana	chr12:73901375-73947530:+	8153.96	9358.19	7857.88	7065.98	7183.36	7832.61	9641.79	11259.2	14191.9	8329.68	7472.2	10977
ENSMUSG00000024002	18	Brd4	protein_coding	ensembl_havana	chr17:32196274-32284722:-	8117.27	8252.41	7503.66	8487.55	8217	7818	6568.48	7101.1	7248.03	7918.77	6972.15	7779.9
ENSMUSG00000022710	17	Usp7	protein_coding	ensembl_havana	chr16:8689595-8792308:-	8116.28	7859.07	7470.61	8459.65	7722.75	8051.85	6792.23	8051.2	8121.67	9003.57	7212.99	8628
ENSMUSG00000056342	16	Usp34	protein_coding	ensembl_havana	chr11:23306895-23490560:+	8108.35	6256.71	7732.92	9589.55	7306.06	8131.85	6703.52	5983.51	7388.17	12301.4	5517.92	9428.72
ENSMUSG00000037894	13	H2az1	protein_coding	ensembl_havana	chr3:137864487-137866922:+	8092.48	9023.72	8942.22	9159.65	8793.43	9121.12	12026.1	10117	9523.91	9706.81	12920.7	9626.96
ENSMUSG00000018770	9	Atp5g3	protein_coding	ensembl_havana	chr2:73908447-73911326:-	8073.64	8680.73	8845.15	8053.85	8420.71	8058.78	9557.02	8502.59	7659.57	7459.73	8773.36	7397.92
ENSMUSG00000024392	17	Bag6	protein_coding	ensembl_havana	chr17:35135178-35147322:+	8058.77	7652.59	7979.74	7561.82	7817.66	7750.3	6497.51	7154.1	7685.29	7135.7	6589.46	7836.96
ENSMUSG00000096210	2	H1f0	protein_coding	ensembl_havana	chr15:79028450-79030504:+	8041.91	7984.49	7611.06	5994.42	5749.24	6292.55	7927.72	7630.09	7515.89	6154.22	5127.06	5513.14
ENSMUSG00000052337	15	Immt	protein_coding	ensembl_havana	chr6:71831331-71877388:+	8040.92	7956.34	7930.17	7859.83	7272.49	7712.61	7687.21	8597.22	8201.49	7681.62	7062.98	7500.42
ENSMUSG00000005506	16	Celf1	protein_coding	ensembl_havana	chr2:90940382-91019497:+	8026.05	8409.4	8175.95	8567.44	8162.6	8037.24	6831.65	7286.58	7173.53	8143.01	7157.88	7332.16
ENSMUSG00000027405	16	Nop56	protein_coding	ensembl_havana	chr2:130274430-130279313:+	8023.07	8029.72	8057.19	10413.8	11104.9	10401.9	6176.19	6511.55	6357.55	7574.78	8787.64	7540.07
ENSMUSG00000040549	16	Ckap5	protein_coding	ensembl_havana	chr2:91526762-91620664:+	8015.14	6537.42	7729.82	8381.02	6991.22	8001.85	6537.93	6631.74	7898.16	9759.64	5576.09	8529.36
ENSMUSG00000039367	11	Sec24c	protein_coding	ensembl_havana	chr14:20674308-20694852:+	7978.45	7472.56	7635.85	7358.92	7272.49	7602.6	6803.07	7418.12	7781.08	7545.43	7069.1	8131.91
ENSMUSG00000021111	15	Papola	protein_coding	ensembl_havana	chr12:105784694-105838944:+	7965.56	7810.44	7776.3	8850.23	8126.71	8763.42	7444.74	7942.37	7768.67	8577.4	7180.34	8371.73
ENSMUSG00000062867	13	Impdh2	protein_coding	ensembl_havana	chr9:108560286-108565584:+	7961.59	7950.36	7720.53	7301.85	7253.97	7491.83	6710.42	7892.22	8028.54	7270.71	6650.69	7734.45
ENSMUSG00000028931	12	Kcnab2	protein_coding	ensembl_havana	chr4:152390742-152477910:-	7959.61	7216.59	7569.75	7533.92	7218.09	7018.73	5447.78	5904.02	6154.44	5985.16	5569.96	5719.12
ENSMUSG00000050965	14	Prkca	protein_coding	ensembl_havana	chr11:107933387-108343928:-	7958.62	7019.49	8013.82	8765.27	7512.09	8840.34	7774.94	7339.57	7937.18	10479.3	7321.17	9905.47
ENSMUSG00000021374	10	Nup153	protein_coding	ensembl_havana	chr13:46679905-46727940:-	7926.88	7520.34	8510.55	8699.32	8310.75	8932.66	6658.18	7274.28	7883.97	9178.5	7166.05	8913.28
ENSMUSG00000020190	13	Mknk2	protein_coding	ensembl_havana	chr10:80665327-80678112:-	7904.08	8080.91	7297.12	7669.61	7572.28	6827.19	6255.04	6695.14	6728.29	6423.07	5937.35	6089.5
ENSMUSG00000028693	15	Nasp	protein_coding	ensembl_havana	chr4:116601052-116627941:-	7891.19	8402.58	7525.35	7285.37	7040.99	7150.28	6967.68	8644.54	7664.89	7467.95	6507.82	7574.89
ENSMUSG00000090862	3	Rps13	protein_coding	ensembl_havana	chr7:116331505-116334195:-	7889.2	9051.88	8627.25	8334.1	8478.59	8760.34	11961.1	10686.7	9699.52	9501.35	12059.4	10949.9
ENSMUSG00000021660	14	Btf3	protein_coding	ensembl_havana	chr13:98309896-98317006:-	7884.25	9457.16	8839.98	10082.8	9042.29	9701.92	10551.6	9652.35	9384.66	8719.45	10638.9	9468.37
ENSMUSG00000024338	15	Psmb8	protein_coding	ensembl_havana	chr17:34197721-34201454:+	7872.35	8098.83	7971.48	6636.09	6665.97	6788.73	8134.71	8471.36	8274.22	6654.35	6470.06	6967.58
ENSMUSG00000000751	13	Rpa1	protein_coding	ensembl_havana	chr11:75298166-75348324:-	7858.46	7361.64	7642.04	7705.11	7396.34	7844.92	6843.48	7755.95	7480.41	8143.01	6804.79	8536.13
ENSMUSG00000041362	17	Shtn1	protein_coding	ensembl_havana	chr19:58973356-59076100:-	7849.54	6365.07	8582.84	7348.77	6125.42	8524.18	7387.57	7034.86	8827.67	8975.39	6274.12	8706.33
ENSMUSG00000029247	17	Paics	protein_coding	ensembl_havana	chr5:76951307-76967509:+	7844.58	8225.1	8213.13	7300.58	6802.55	7347.21	8127.81	8706.99	8368.23	7255.45	6136.35	7346.66
ENSMUSG00000032423	12	Syncrip	protein_coding	ensembl_havana	chr9:88447009-88482574:-	7844.58	8098.83	7892.99	9136.83	8763.33	9124.2	5992.85	7315.92	7679.97	8417.73	7034.4	8572.88
ENSMUSG00000018501	17	Ncor1	protein_coding	ensembl_havana	chr11:62316426-62458541:-	7833.67	7058.74	7957.02	8405.12	7231.98	8204.93	6986.4	6733.94	7763.34	9729.11	6107.78	8726.64
ENSMUSG00000028496	17	Mllt3	protein_coding	ensembl_havana	chr4:87769925-88033364:-	7829.71	7539.96	7782.49	8159.1	7241.24	8491.87	7991.78	8676.71	8947.4	8299.16	6988.48	8623.17
ENSMUSG00000027828	12	Ssr3	protein_coding	ensembl_havana	chr3:65379655-65392623:-	7817.81	8080.06	8339.12	7540.26	7789.88	7607.99	7567.95	7474.9	7553.14	7035.91	7335.45	6911.49
ENSMUSG00000029328	15	Hnrnpdl	protein_coding	ensembl_havana	chr5:100033577-100039664:-	7815.83	7672.21	7716.4	9675.78	9721.73	9875	6258.98	7364.18	6347.8	8172.36	8555.99	8563.21
ENSMUSG00000019370	10	Calm3	protein_coding	ensembl_havana	chr7:16915379-16924114:-	7800.95	7933.3	7726.73	6278.48	5848.78	6347.17	8222.43	8795	8712.36	6831.63	6133.29	7156.15
ENSMUSG00000030091	17	Nup210	protein_coding	ensembl_havana	chr6:91013068-91116829:-	7798.97	8077.5	8231.72	9177.41	8945.06	8661.88	9669.39	9222.73	10410.8	12141.7	10903.2	11397.6
ENSMUSG00000022565	15	Plec	protein_coding	ensembl_havana	chr15:76170974-76232574:-	7797.98	6597.15	7424.14	5704.02	6447.2	4440.17	5247.69	3348.04	4599.65	4851.06	3833.05	3742.48
ENSMUSG00000024965	9	Fermt3	protein_coding	ensembl_havana	chr19:6998958-7019469:-	7791.04	7261.81	7187.65	7683.56	7514.4	7843.38	7117.5	7822.19	8251.16	8140.66	7692.63	8893.94
ENSMUSG00000005442	13	Cic	protein_coding	ensembl_havana	chr7:25267704-25294159:+	7789.05	7806.17	7535.67	6925.22	6610.41	6778.73	8421.53	8560.31	9472.47	8595.01	7703.86	7962.67
ENSMUSG00000052997	15	Uba2	protein_coding	ensembl_havana	chr7:34140688-34169599:-	7783.1	8207.19	8134.64	8222.51	7571.12	8210.32	7861.68	7933.86	7625.87	7471.47	7129.31	7349.56
ENSMUSG00000033228	8	Scaf11	protein_coding	ensembl_havana	chr15:96411699-96460843:-	7772.19	7404.3	7416.91	7350.04	6700.69	6945.65	6506.38	7439.88	8550.06	7808.41	5718.96	7399.85
ENSMUSG00000067288	13	Rps28	protein_coding	ensembl_havana	chr17:33819027-33824562:-	7767.24	9460.58	9289.21	10157.7	10069	10378.1	13784.5	11450.3	11035.2	10843.3	14644.4	12450.7
ENSMUSG00000037149	10	Ddx1	protein_coding	ensembl_havana	chr12:13216973-13249213:-	7763.27	7580.06	7748.41	8772.87	8330.43	8820.34	6074.66	7152.21	6617.42	7376.37	6410.87	7369.87
ENSMUSG00000029826	14	Zc3hav1	protein_coding	ensembl_havana	chr6:38305286-38354603:-	7748.4	7414.54	7052.37	6705.83	6290.94	6172.55	5992.85	6727.31	6692.81	7213.19	5600.58	6685.2
ENSMUSG00000007836	6	Hnrnpa0	protein_coding	ensembl_havana	chr13:58125879-58128556:-	7738.48	7300.21	7605.9	5799.13	6681.01	6588.72	7278.16	7403.92	7697.71	6223.49	5342.39	7085.56
ENSMUSG00000027469	16	Tpx2	protein_coding	ensembl_havana	chr2:152847964-152895321:+	7733.52	7355.67	7023.45	6913.81	6564.11	6893.35	6104.23	6908.06	7064.44	7216.71	5886.32	7190
ENSMUSG00000022372	14	Sla	protein_coding	ensembl_havana	chr15:66780819-66831829:-	7728.56	7921.36	8447.56	11244.4	10025	12155.9	10042	11186.3	10098.6	14098.8	13362.6	19008.3
ENSMUSG00000027678	17	Ncoa3	protein_coding	ensembl_havana	chr2:165992636-166073242:+	7727.57	7271.2	7905.38	7180.11	6301.36	7121.82	8191.87	8437.29	9626.79	9873.52	7504.86	10382.2
ENSMUSG00000025016	11	Tm9sf3	protein_coding	ensembl_havana	chr19:41210844-41263997:-	7727.57	8316.4	8268.9	7828.12	7975.08	8411.1	7723.68	8299.13	8347.83	7829.55	7656.92	8377.54
ENSMUSG00000036323	14	Srp72	protein_coding	ensembl_havana	chr5:76974683-76999937:+	7721.62	7598.84	7400.39	8595.34	7995.92	8930.35	6118.03	7040.54	7058.23	7790.8	6509.86	7621.3
ENSMUSG00000028961	15	Pgd	protein_coding	ensembl_havana	chr4:149149991-149166771:-	7708.73	7705.49	7609	7109.1	7069.93	6728.72	5296.97	6478.43	6478.17	6187.09	5722.02	5832.27
ENSMUSG00000055762	16	Eef1d	protein_coding	ensembl_havana	chr15:75894205-75909556:-	7708.73	8144.05	7883.7	7678.48	7741.27	7771.84	6453.16	7054.74	7099.03	6539.3	6571.09	6892.15
ENSMUSG00000003435	9	Supt5	protein_coding	ensembl_havana	chr7:28314891-28338746:-	7706.75	7341.16	7310.54	7045.69	7267.86	7662.61	6014.54	7025.4	7356.24	6951.38	6861.94	7798.27
ENSMUSG00000030432	12	Rpl28	protein_coding	ensembl_havana	chr7:4792874-4795066:+	7692.87	9116.73	8107.79	7911.82	7734.33	8818.8	10605.8	10586.4	11036.1	9299.42	9903.07	11293.2
ENSMUSG00000022533	14	Atp13a3	protein_coding	ensembl_havana	chr16:30312423-30405975:-	7688.9	7579.21	8141.87	8439.36	7779.47	8156.47	5729.68	5910.65	6094.13	7516.08	5724.06	6943.4
ENSMUSG00000109324	2	Prmt1	protein_coding	ensembl_havana	chr7:44975989-44986568:-	7672.04	8091.15	8186.28	8080.48	7571.12	7924.15	6664.09	6818.16	6862.22	6246.97	5873.06	5932.84
ENSMUSG00000028851	6	Nudc	protein_coding	ensembl_havana	chr4:133532542-133545996:-	7671.05	7403.45	7321.9	6566.34	6633.56	6781.8	5056.47	6183.18	6200.56	5596.56	4831.11	5682.37
ENSMUSG00000039158	11	Akna	protein_coding	ensembl_havana	chr4:63367125-63403354:-	7667.08	7251.57	6644.45	8397.51	7440.32	7541.83	5633.08	5471.56	5696.78	7451.51	5890.41	6129.15
ENSMUSG00000030082	14	Sec61a1	protein_coding	ensembl_havana	chr6:88503579-88518905:-	7667.08	8134.66	7790.75	7225.76	7233.13	6868.73	7472.34	7498.55	7589.5	7322.37	7237.48	7250.92
ENSMUSG00000032116	18	Stt3a	protein_coding	ensembl_havana	chr9:36729344-36767679:-	7665.1	7634.67	7879.57	8156.57	7986.66	8320.32	6887.84	7003.63	7558.46	7580.65	6827.24	7566.18
ENSMUSG00000040479	12	Dgkz	protein_coding	ensembl_havana	chr2:91932824-91975864:-	7652.21	7626.14	7416.91	7542.79	7634.78	7869.54	8769.47	9275.72	9295.97	9751.42	9450.98	10108.6
ENSMUSG00000031960	14	Aars	protein_coding	ensembl_havana	chr8:111033144-111057664:+	7643.29	7812.14	7144.28	6155.47	6077.96	6015.62	5821.35	6825.73	7232.07	6609.74	5852.65	6117.54
ENSMUSG00000009470	17	Tnpo1	protein_coding	ensembl_havana	chr13:98839019-98926384:-	7631.39	7297.65	7679.22	8847.69	7688.03	8279.55	5527.62	6120.73	6789.49	8249.85	5808.76	7695.77
ENSMUSG00000058013	11	Septin11	protein_coding	ensembl_havana	chr5:93093437-93176447:+	7629.4	7838.59	7605.9	6567.61	5968	6567.18	6790.26	7641.45	8143.84	6637.92	5081.14	6020.84
ENSMUSG00000032312	7	Csk	protein_coding	ensembl_havana	chr9:57626646-57653631:-	7625.44	7671.36	7580.08	8062.73	7859.33	7852.61	7833.09	8881.11	8759.37	8902.6	8348.82	9774.92
ENSMUSG00000001424	14	Snd1	protein_coding	ensembl_havana	chr6:28475139-28935162:+	7623.45	7004.99	7362.18	6463.62	6679.86	6486.41	5775.02	5969.32	6735.39	6097.87	5219.93	5898.02
ENSMUSG00000020387	15	Jade2	protein_coding	ensembl_havana	chr11:51813455-51857653:-	7623.45	7230.24	8326.73	6935.36	6513.18	7433.37	4122.06	4553.64	5068.83	5112.86	3899.38	5206.59
ENSMUSG00000028433	14	Ubap2	protein_coding	ensembl_havana	chr4:41194313-41275144:-	7613.54	6674.79	6754.95	7289.17	7597.74	6868.73	5762.21	6137.76	6448.91	6760.01	5900.61	7121.34
ENSMUSG00000017485	11	Top2b	protein_coding	ensembl_havana	chr14:16365179-16435462:+	7613.54	6689.3	7235.16	7308.19	6606.93	7621.84	6123.95	7233.59	7621.43	8626.71	5978.17	8798.2
ENSMUSG00000068882	13	Ssb	protein_coding	ensembl_havana	chr2:69861562-69871846:+	7610.56	8529.71	7937.4	7864.9	8031.8	8397.25	7239.72	8612.36	8009.02	7793.15	7498.74	8631.87
ENSMUSG00000027593	15	Raly	protein_coding	ensembl_havana	chr2:154791096-154867261:+	7610.56	8400.87	7859.94	6752.75	6711.11	7001.81	9140.09	9293.7	8839.2	7682.79	7198.7	8099.03
ENSMUSG00000020402	11	Vdac1	protein_coding	ensembl_havana	chr11:52360860-52389397:+	7587.76	7888.93	7011.06	6414.17	6397.43	6500.25	6499.48	7641.45	8261.8	5514.38	5344.43	5514.11
ENSMUSG00000020611	14	Gna13	protein_coding	ensembl_havana	chr11:109362831-109401369:+	7586.76	7109.94	6702.28	7513.63	7065.3	7312.59	7981.93	7639.55	8344.29	8638.45	7373.21	7972.34
ENSMUSG00000001542	7	Ell2	protein_coding	ensembl_havana	chr13:75706757-75772364:+	7559	7448.67	8689.21	8791.9	8230.89	9669.61	4684.87	4514.84	4930.47	5596.56	5251.56	6056.62
ENSMUSG00000036529	17	Sbf1	protein_coding	ensembl_havana	chr15:89288236-89315311:-	7554.04	7505.83	7805.21	6397.68	6517.81	6727.18	8516.16	8704.15	8796.62	8077.27	7804.89	7970.41
ENSMUSG00000031304	18	Il2rg	protein_coding	ensembl_havana	chrX:101264378-101268255:-	7548.09	7938.42	7919.84	8573.78	8342.01	8862.65	6966.69	6697.03	6784.17	7075.83	7425.26	7402.75
ENSMUSG00000099492	1	Gm5525	processed_pseudogene	havana	chr1:29484604-29485915:-	7532.23	8777.14	8255.47	10006.8	8656.84	10084.2	8211.59	8005.78	7844.05	7988.04	7923.27	8845.59
ENSMUSG00000034165	16	Ccnd3	protein_coding	ensembl_havana	chr17:47505051-47599691:+	7512.39	7172.22	7234.12	6599.31	6267.79	5899.46	5380.75	5745.99	5807.65	4515.29	4475.97	4502.57
ENSMUSG00000028059	16	Arhgef2	protein_coding	ensembl_havana	chr3:88605966-88648052:+	7504.46	7050.21	7355.98	6603.12	6928.71	7051.81	6389.09	6621.33	7197.48	6950.2	6541.49	7561.35
ENSMUSG00000023150	14	Ivns1abp	protein_coding	ensembl_havana	chr1:151344477-151364422:+	7503.47	7822.38	7390.06	9003.67	10031.9	9221.13	7743.4	8784.59	7881.31	9410.95	11565.5	10018.6
ENSMUSG00000030102	11	Itpr1	protein_coding	ensembl_havana	chr6:108213096-108551109:+	7486.61	6348.01	8599.36	7450.22	7242.39	7012.58	4048.13	3612.06	5193.89	5365.28	3751.41	4173.78
ENSMUSG00000029687	16	Ezh2	protein_coding	ensembl_havana	chr6:47530139-47595341:-	7470.75	7420.51	7124.66	8850.23	8295.71	8945.73	6665.08	8149.62	7530.08	8619.66	7793.66	8740.18
ENSMUSG00000022186	14	Oxct1	protein_coding	ensembl_havana	chr15:4026383-4155344:+	7470.75	7245.6	7548.07	7673.41	6998.16	7780.3	8545.73	9275.72	8516.35	9521.31	8372.3	10089.2
ENSMUSG00000026229	17	Psmd1	protein_coding	ensembl_havana	chr1:86064387-86139151:+	7468.76	7442.7	7276.46	7237.18	6694.9	6991.81	5542.4	6472.76	6328.28	6214.09	5196.46	6213.28
ENSMUSG00000081049	1	Rps24-ps3	processed_pseudogene	havana	chrX:79195047-79195448:+	7464.8	9807.84	9024.84	11822.7	9877.99	11239.7	12188.8	9663.71	9349.18	9625.8	13967.8	11403.4
ENSMUSG00000118653	1	AC159819.1	protein_coding	havana	chr9:56437457-56438444:+	7461.82	7983.64	8020.01	7795.15	7610.47	8071.85	6756.74	6716.9	6823.19	5894.76	6172.07	6681.33
ENSMUSG00000031229	16	Atrx	protein_coding	ensembl_havana	chrX:105797615-105929403:-	7460.83	6100.57	7309.51	8438.09	7409.07	7776.46	6157.46	5895.51	7112.33	10825.6	6610.89	9300.1
ENSMUSG00000021910	15	Nisch	protein_coding	ensembl_havana	chr14:31170930-31216946:-	7458.85	7563	7024.48	7556.74	8173.01	7227.97	7954.33	7737.02	7974.43	8867.38	9862.25	8328.22
ENSMUSG00000038418	7	Egr1	protein_coding	ensembl_havana	chr18:34859823-34864984:+	7454.88	8990.45	8546.7	7607.47	7775.99	10199.6	10593.9	13375.1	12975.9	10609.6	11496.1	12975.8
ENSMUSG00000053510	12	Nrd1	protein_coding	ensembl_havana	chr4:109000655-109061777:+	7452.9	7131.27	6846.86	7039.35	6868.53	6952.58	6147.6	7103.94	7039.6	7762.63	6493.53	7808.91
ENSMUSG00000028798	16	Eif3i	protein_coding	ensembl_havana	chr4:129591960-129600648:-	7451.91	7966.58	7955.99	7716.53	7108.13	7631.84	8163.29	7541.14	7342.05	6630.87	7577.32	6549.81
ENSMUSG00000003847	16	Nfat5	protein_coding	ensembl_havana	chr8:107293470-107379517:+	7451.91	5760.99	6132.22	7498.41	7456.53	5862.54	4287.65	3210.83	3846.64	5864.24	4094.3	3661.24
ENSMUSG00000030654	9	Arl6ip1	protein_coding	ensembl_havana	chr7:118118891-118129662:-	7450.91	7545.94	7739.12	6745.15	6240.01	6618.72	9551.11	8783.64	8605.93	7571.26	7638.55	7681.26
ENSMUSG00000039936	18	Pik3cd	protein_coding	ensembl_havana	chr4:149649168-149702571:-	7441	7406.86	6808.65	5960.18	6088.38	5944.85	8613.74	9219.89	9083.99	7983.34	8349.84	8741.15
ENSMUSG00000035247	16	Hectd1	protein_coding	ensembl_havana	chr12:51743722-51829536:-	7438.02	6452.95	7647.21	7517.43	6640.5	7187.97	5416.24	5268.1	6341.59	8383.68	4878.06	7482.05
ENSMUSG00000032481	17	Smarcc1	protein_coding	ensembl_havana	chr9:110117708-110240178:+	7436.04	6829.23	7683.35	7631.56	6706.48	7801.84	6057.91	6759.49	7456.46	8286.24	5448.52	8260.52
ENSMUSG00000032803	15	Cdv3	protein_coding	ensembl_havana	chr9:103353094-103365840:-	7422.16	7282.29	6955.29	8294.79	8181.12	8171.09	4950.02	5516.98	5476.82	6351.45	5406.68	5849.67
ENSMUSG00000017421	18	Zfp207	protein_coding	ensembl_havana	chr11:80383279-80405733:+	7419.18	8236.2	7813.47	8188.27	8006.33	8028.77	8261.86	8688.07	8336.3	7870.64	8360.05	8414.28
ENSMUSG00000010608	15	Rbm25	protein_coding	ensembl_havana	chr12:83631236-83683123:+	7419.18	7244.75	6703.31	7488.27	7632.47	7555.68	5372.87	6626.06	6779.73	7267.19	6575.17	7479.15
ENSMUSG00000059751	7	Rps3a3	processed_pseudogene	havana	chr13:108670603-108671397:+	7416.21	8611.62	8021.05	8420.34	8454.28	9083.43	10452	10199.3	9560.27	9407.43	11717.5	11065.9
ENSMUSG00000025862	14	Stag2	protein_coding	ensembl_havana	chrX:42149317-42277185:+	7411.25	7005.84	7254.78	8076.67	7317.63	8266.48	6401.9	6524.8	6942.93	8005.65	5774.07	7851.46
ENSMUSG00000020538	15	Srebf1	protein_coding	ensembl_havana	chr11:60199089-60222581:-	7401.33	7510.95	7560.46	6190.98	6612.72	6147.16	7982.91	7229.8	7782.86	6567.47	6722.12	5859.34
ENSMUSG00000028530	14	Jak1	protein_coding	ensembl_havana	chr4:101152367-101265282:-	7389.44	7002.43	7211.4	6797.14	6522.44	7206.43	6936.14	8037.95	8403.71	9038.79	6901.74	9432.58
ENSMUSG00000028760	16	Eif4g3	protein_coding	ensembl_havana	chr4:137993022-138208508:+	7385.47	7028.88	6942.9	7532.65	7469.26	7307.98	5559.16	5821.69	6250.23	7317.67	6573.13	7148.42
ENSMUSG00000020919	11	Stat5b	protein_coding	ensembl_havana	chr11:100780731-100850724:-	7375.55	6966.59	6864.41	7017.79	6424.05	6817.19	6369.38	6221.98	7160.23	6473.55	5389.33	5527.65
ENSMUSG00000026020	9	Nop58	protein_coding	ensembl_havana	chr1:59684971-59719044:+	7374.56	8104.8	7549.1	9223.06	9305.03	9296.52	5939.63	6826.67	6504.78	7529	7000.73	7871.77
ENSMUSG00000002107	18	Celf2	protein_coding	ensembl_havana	chr2:6539694-7509563:-	7358.7	6673.94	6965.62	7233.37	6670.6	7525.68	7704.96	8209.23	8802.83	8786.37	7166.05	8873.63
ENSMUSG00000003402	14	Prkcsh	protein_coding	ensembl_havana	chr9:22002806-22014222:+	7354.73	7769.48	7921.91	7298.05	7426.43	7487.21	7066.24	7363.23	7749.15	6342.06	6623.14	6518.87
ENSMUSG00000029657	15	Hsph1	protein_coding	ensembl_havana	chr5:149614287-149636376:-	7346.8	6386.4	6551.5	6913.81	6321.03	6347.17	3615.42	3949.89	4330.9	4279.31	3493.22	4054.83
ENSMUSG00000070544	6	Top1	protein_coding	ensembl_havana	chr2:160645888-160722764:+	7345.8	7114.2	7120.53	8807.11	8328.12	9344.98	4609.96	5946.61	6108.32	7266.02	5787.33	7695.77
ENSMUSG00000041164	15	Zmiz2	protein_coding	ensembl_havana	chr11:6389074-6406158:+	7335.89	7456.35	6927.41	6521.96	6691.43	6399.48	6564.54	6686.62	6909.23	6214.09	5966.94	6059.52
ENSMUSG00000026558	13	Uck2	protein_coding	ensembl_havana	chr1:167222883-167285320:-	7332.91	7382.12	7171.13	7308.19	7034.05	7204.13	5898.23	6792.61	7024.53	6769.41	5614.87	6527.57
ENSMUSG00000031029	6	Eif3f	protein_coding	ensembl_havana	chr7:108934417-108942951:+	7329.94	7642.35	6996.6	7267.61	7344.25	7633.37	8012.48	8359.7	8118.12	7541.91	7238.5	8717.94
ENSMUSG00000028691	12	Prdx1	protein_coding	ensembl_havana	chr4:116685544-116700822:+	7325.97	7600.54	7653.4	8244.07	8188.06	8034.16	7716.78	7275.23	7158.45	8074.92	8723.35	8024.56
ENSMUSG00000026074	15	Map4k4	protein_coding	ensembl_havana	chr1:39900913-40026310:+	7323	6942.7	6546.34	6258.19	5702.94	5836.38	4376.36	4795.9	5055.53	4746.57	3875.91	4573.17
ENSMUSG00000038482	11	Tfdp1	protein_coding	ensembl_havana	chr8:13338751-13378448:+	7311.1	7675.63	7726.73	8614.36	8482.06	9036.51	6895.72	7578.04	7564.67	7774.37	7719.17	8241.18
ENSMUSG00000030678	7	Maz	protein_coding	ensembl_havana	chr7:127022130-127027037:-	7302.17	7271.2	7169.06	7351.31	7588.48	7305.67	7803.52	8222.48	8188.19	8086.66	8619.26	8598.02
ENSMUSG00000005846	12	Rsl1d1	protein_coding	ensembl_havana	chr16:11192970-11203331:-	7301.18	7803.61	7513.99	8556.03	8465.86	8711.88	5622.24	6257	6213.87	7057.04	6697.63	7097.16
ENSMUSG00000003644	17	Rps6ka1	protein_coding	ensembl_havana	chr4:133847290-133887797:-	7292.26	7306.18	7727.76	5896.77	5965.69	6079.47	5188.55	6037.45	6187.26	5063.55	4757.64	5312.96
ENSMUSG00000029465	14	Arpc3	protein_coding	ensembl_havana	chr5:122391878-122414184:+	7292.26	7587.74	7614.16	6776.85	6264.32	6846.42	7852.81	8053.09	7987.74	6590.95	6663.96	7476.25
ENSMUSG00000063273	11	Naa15	protein_coding	ensembl_havana	chr3:51415148-51476507:+	7288.29	6713.19	7121.56	7629.03	7405.6	7450.29	4899.75	5622.97	5660.42	6396.07	5106.65	6309.02
ENSMUSG00000025369	15	Smarcc2	protein_coding	ensembl_havana	chr10:128459248-128490482:+	7283.33	7133.83	6839.63	5605.1	5793.22	5904.08	6072.69	6995.12	7520.32	6204.7	5785.29	6573.99
ENSMUSG00000000740	12	Rpl13	protein_coding	ensembl_havana	chr8:123102350-123105244:+	7274.41	7511.81	7949.79	6904.93	7440.32	7239.51	11498.8	8270.74	8174.88	7575.96	8644.77	8125.14
ENSMUSG00000040659	3	Efhd2	protein_coding	ensembl_havana	chr4:141858142-141874920:-	7268.46	6568.14	7050.3	5255.1	4757.27	5518.68	5608.44	5721.39	6460.44	4875.71	4145.33	4930.98
ENSMUSG00000020143	15	Dock2	protein_coding	ensembl_havana	chr11:34226815-34783892:-	7263.5	6195.28	7003.83	8095.7	6940.29	8189.55	5569.02	5470.61	6328.28	8914.34	5676.1	8526.46
ENSMUSG00000026305	15	Lrrfip1	protein_coding	ensembl_havana	chr1:90998737-91128944:+	7250.61	7084.34	6624.83	6666.52	6389.33	6592.56	6142.67	6695.14	7550.48	6501.73	5362.8	6325.46
ENSMUSG00000018965	11	Ywhah	protein_coding	ensembl_havana	chr5:33018816-33027966:+	7237.72	7549.35	7104	6411.63	5972.63	6057.16	6533.98	6313.78	6565.98	5362.93	5083.18	5165
ENSMUSG00000113061	1	Rps18-ps5	protein_coding	ensembl_havana	chr13:28257528-28258134:+	7233.75	9004.95	8065.45	8121.06	7910.26	8299.55	11346	11370.9	10487.1	8747.63	12836	11044.7
ENSMUSG00000022312	11	Eif3h	protein_coding	ensembl_havana	chr15:51786558-51865523:-	7224.83	7805.32	7609	8254.21	7247.02	8124.93	9904.96	9017.38	8647.62	8357.86	9463.23	9252.71
ENSMUSG00000028692	14	Akr1a1	protein_coding	ensembl_havana	chr4:116636510-116651680:-	7208.96	6663.7	6932.57	7200.4	6833.8	7181.82	6238.28	5842.51	5987.7	6344.41	5706.71	6170.73
ENSMUSG00000004677	17	Myo9b	protein_coding	ensembl_havana	chr8:71272714-71360713:+	7201.03	7181.61	7204.17	6102.21	6042.08	5987.16	7064.27	7018.78	8125.21	7134.53	5693.45	6691.97
ENSMUSG00000030403	9	Vasp	protein_coding	ensembl_havana	chr7:19256929-19271817:-	7187.15	6969.15	7153.57	6709.64	6679.86	6840.27	7890.26	7528.84	7594.83	7194.4	6790.5	7141.65
ENSMUSG00000020706	13	Ftsj3	protein_coding	ensembl_havana	chr11:106249142-106256079:-	7176.24	7217.44	7156.67	7989.17	7824.61	7944.16	4547.87	5621.08	5680.82	5926.46	5360.76	6276.14
ENSMUSG00000028382	15	Ptbp3	protein_coding	ensembl_havana	chr4:59471868-59549364:-	7166.32	6799.36	7369.41	7039.35	6208.76	7420.29	7346.17	8450.54	9249.85	8539.83	6377.19	9290.43
ENSMUSG00000014867	9	Surf4	protein_coding	ensembl_havana	chr2:26920040-26933928:-	7163.35	7574.95	7349.79	5610.18	5981.89	5239.43	6791.24	6637.41	6926.96	5148.08	5337.29	5122.45
ENSMUSG00000017548	15	Suz12	protein_coding	ensembl_havana	chr11:79993106-80034123:+	7151.45	7140.65	6677.49	7410.91	6663.65	6915.65	6753.79	7940.48	7864.45	7982.17	6624.16	7727.68
ENSMUSG00000018209	15	Stk4	protein_coding	ensembl_havana	chr2:164070322-164155524:+	7143.52	6610.8	6422.41	7998.05	7330.36	7691.84	5570	6379.07	6386.82	7440.95	5759.78	7465.61
ENSMUSG00000027423	15	Snx5	protein_coding	ensembl_havana	chr2:144250123-144270906:-	7129.63	7353.96	7523.28	10032.1	9718.26	10035	6794.2	6652.55	6378.84	7680.45	8222.28	7513.96
ENSMUSG00000028649	21	Macf1	protein_coding	ensembl_havana	chr4:123349633-123684360:-	7129.63	4789.16	6930.51	8067.8	5649.69	6041	5924.84	3666.95	5787.25	13598.7	4428.01	7861.13
ENSMUSG00000062997	6	Rpl35	protein_coding	ensembl_havana	chr2:39001580-39005624:-	7105.84	8632.95	7941.53	7968.88	7962.35	8805.73	10041	9449.84	8956.27	7719.19	11193	9566.04
ENSMUSG00000082064	3	Rpl5-ps2	processed_pseudogene	ensembl_havana	chr2:154703809-154704699:+	7097.9	9443.51	8578.71	8638.45	8292.23	9174.97	11709.7	11053.8	10203.3	9614.06	12524.8	11802.8
ENSMUSG00000019132	11	BC005537	protein_coding	ensembl_havana	chr13:24801657-24816197:+	7085.01	7370.17	6822.07	6188.44	6395.11	5871.77	6813.91	7684.03	7287.06	7384.59	6940.51	7785.7
ENSMUSG00000025357	8	Dgka	protein_coding	ensembl_havana	chr10:128720134-128744855:-	7081.05	6535.72	6615.53	6185.9	6290.94	7179.51	7485.15	7999.15	7726.09	8680.71	8717.23	11037.9
ENSMUSG00000017221	14	Psmd3	protein_coding	ensembl_havana	chr11:98682554-98695979:+	7079.06	7313.86	7342.56	6814.89	6705.32	6822.57	5643.93	6195.49	6481.72	5722.18	5309.73	5664.97
ENSMUSG00000041740	16	Rnf10	protein_coding	ensembl_havana	chr5:115241412-115272898:-	7077.08	6778.88	6704.34	6273.4	6084.91	6082.54	5766.15	6371.5	6329.17	5945.24	5053.58	5803.25
ENSMUSG00000005087	17	Cd44	protein_coding	ensembl_havana	chr2:102811141-102901665:-	7076.09	5816.45	6596.94	6841.52	6927.56	5246.36	3577.97	2502.99	2683.87	3088.85	2867.64	1688.47
ENSMUSG00000068823	10	Csde1	protein_coding	ensembl_havana	chr3:103020426-103058186:+	7074.11	7026.32	7233.09	7875.04	7163.68	7935.69	6415.7	6795.45	6623.63	7447.99	6254.73	7317.65
ENSMUSG00000031010	17	Usp9x	protein_coding	ensembl_havana	chrX:13071498-13173328:+	7061.21	5429.08	6904.69	7427.4	5568.67	6501.02	5914.98	5361.79	6416.98	9136.23	4315.75	7194.84
ENSMUSG00000022884	16	Eif4a2	protein_coding	ensembl_havana	chr16:23107444-23114136:+	7059.23	7721.7	6692.98	8786.82	10996.1	8595.72	6494.56	6738.67	5599.22	6762.36	10700.1	7076.86
ENSMUSG00000068739	13	Sars	protein_coding	ensembl_havana	chr3:108424865-108445209:-	7057.25	7344.57	6684.72	6179.56	5929.8	5964.08	6144.64	6957.27	6839.16	6363.19	5850.61	5721.05
ENSMUSG00000030120	14	Mlf2	protein_coding	ensembl_havana	chr6:124931386-124937238:+	7056.26	6938.44	7287.82	5515.07	5245.73	5509.45	6323.05	6541.84	6841.82	4969.63	4417.8	5018.01
ENSMUSG00000006731	10	B4galnt1	protein_coding	ensembl_havana	chr10:127165225-127172330:+	7053.28	7089.46	7285.76	7552.94	7890.59	7867.23	7591.6	7252.51	6918.98	7060.56	7490.57	7219.01
ENSMUSG00000022216	17	Psme1	protein_coding	ensembl_havana	chr14:55578123-55581529:+	7024.52	7215.74	7118.46	6430.65	6376.59	6651.8	7316.6	7550.6	7732.3	6417.2	6497.61	6809.95
ENSMUSG00000004266	15	Ptpn6	protein_coding	ensembl_havana	chr6:124720707-124738714:-	7021.55	6805.33	7077.15	6825.04	6256.21	6991.81	7649.76	8509.21	8777.11	7602.96	6704.78	8314.68
ENSMUSG00000022752	9	Tomm70a	protein_coding	ensembl_havana	chr16:57121703-57156705:+	7013.62	7359.93	7318.81	7748.23	7383.61	7780.3	6344.74	7009.31	6731.84	6932.59	6090.43	6738.39
ENSMUSG00000079139	4	Gm4204	processed_pseudogene	havana	chr1:135231995-135233225:+	7012.63	7451.23	7123.62	6892.25	7059.51	7351.06	5757.28	6753.81	6181.94	6335.02	5665.89	6456.01
ENSMUSG00000029106	14	Add1	protein_coding	ensembl_havana	chr5:34573664-34632308:+	7003.7	6768.65	6592.81	5390.79	5202.9	5328.67	6622.69	6939.29	7224.97	6057.95	5343.41	5901.89
ENSMUSG00000079575	3	Rbpj-ps3	processed_pseudogene	havana	chr6:46529354-46530794:-	6998.74	6446.13	6620.69	5622.86	5503.85	5786.38	5609.43	6282.55	6680.4	5629.43	4638.24	5714.29
ENSMUSG00000026192	13	Atic	protein_coding	ensembl_havana	chr1:71557150-71579631:+	6976.93	6675.64	6839.63	6760.36	6525.91	6933.35	4841.59	5543.48	5830.71	5895.93	5060.73	6244.23
ENSMUSG00000022781	8	Pak2	protein_coding	ensembl_havana	chr16:32016290-32079342:-	6962.05	6605.68	6612.43	6786.99	6383.54	6434.87	5409.34	6416.92	6541.15	6729.49	5217.89	6852.5
ENSMUSG00000026979	16	Psd4	protein_coding	ensembl_havana	chr2:24367580-24414954:+	6959.08	6670.53	6989.37	7277.76	7259.76	7307.21	5155.04	5629.59	6003.66	6223.49	6003.68	6166.86
ENSMUSG00000030263	13	Lrmp	protein_coding	ensembl_havana	chr6:145115653-145174934:+	6946.19	6582.64	7233.09	9063.27	9520.33	10039.6	8349.58	9135.67	8627.22	10946.6	11033.8	11665.5
ENSMUSG00000021134	17	Srsf5	protein_coding	ensembl_havana	chr12:80945504-80950507:+	6938.26	7826.65	7071.99	6877.03	8272.56	7455.67	6789.27	8056.88	7505.25	7214.36	9604.06	7852.43
ENSMUSG00000054408	9	Spcs3	protein_coding	ensembl_havana	chr8:54520433-54529998:-	6935.28	7371.02	7319.84	7057.1	7003.95	6930.27	9305.68	8475.15	8432.09	8031.48	8828.47	8032.3
ENSMUSG00000022831	14	Hcls1	protein_coding	ensembl_havana	chr16:36934983-36963212:+	6934.29	6277.19	6185.92	6537.17	6266.63	6448.71	5379.77	6038.4	6121.63	6297.45	5593.44	6577.86
ENSMUSG00000029405	16	G3bp2	protein_coding	ensembl_havana	chr5:92052146-92083719:-	6922.39	6975.13	7179.39	6483.91	5974.95	6621.8	6481.74	7352.82	7241.83	6344.41	5819.99	7063.32
ENSMUSG00000024661	7	Fth1	protein_coding	ensembl_havana	chr19:9980598-9985098:+	6921.4	6785.71	7026.55	6842.79	6625.45	6954.12	7689.18	6516.29	6348.68	6819.89	6871.12	7150.35
ENSMUSG00000030096	8	Slc6a6	protein_coding	ensembl_havana	chr6:91684053-91759066:+	6899.58	6782.3	6742.55	7328.48	7795.67	6621.8	3583.88	3670.73	4227.13	4636.21	3972.86	3679.62
ENSMUSG00000014599	10	Csf1	protein_coding	ensembl_havana	chr3:107741048-107760469:-	6895.62	5879.58	6180.76	8545.88	7178.73	9719.61	10239.1	10260.8	9418.36	15580.4	15161.8	20116.5
ENSMUSG00000038759	15	Nup205	protein_coding	ensembl_havana	chr6:35177421-35247596:+	6892.64	6216.61	6581.45	8840.08	7832.71	8374.94	5516.78	5797.09	6262.65	9305.29	6348.62	8405.58
ENSMUSG00000032458	6	Copb2	protein_coding	ensembl_havana	chr9:98563721-98588382:+	6886.69	6712.33	6520.52	5956.37	5575.61	5821.77	5495.09	6421.65	6715.87	5961.68	4625.99	6014.07
ENSMUSG00000040990	17	Sh3kbp1	protein_coding	ensembl_havana	chrX:159627272-159978069:+	6880.74	6445.27	6829.3	7025.4	6246.96	7785.69	7140.17	8451.49	8834.76	9086.92	7314.02	10349.3
ENSMUSG00000000131	15	Xpo6	protein_coding	ensembl_havana	chr7:126101715-126200501:-	6878.76	6952.94	6949.1	7556.74	7350.04	8103.39	7002.17	7348.09	7247.15	8839.2	7309.94	8693.76
ENSMUSG00000028480	14	Glipr2	protein_coding	ensembl_havana	chr4:43957401-43979118:+	6876.78	6679.06	6748.75	3842.41	3914.62	3334.75	5808.53	5901.18	6460.44	3317.78	3620.78	3270.56
ENSMUSG00000022488	9	Nckap1l	protein_coding	ensembl_havana	chr15:103453794-103498810:+	6855.95	6157.74	6685.75	6887.18	6405.53	7086.43	5715.88	5948.5	6433.83	7033.56	5758.76	7091.36
ENSMUSG00000024758	15	Rtn3	protein_coding	ensembl_havana	chr19:7425901-7483281:-	6853.97	6837.76	6987.31	6327.93	6668.28	6247.17	6564.54	6680.94	6375.29	6230.53	5930.21	5814.86
ENSMUSG00000081051	4	Gm15427	processed_pseudogene	havana	chr1:95498621-95499151:+	6852.98	8057.02	7236.19	6553.66	6588.41	7435.67	8916.34	9778.21	9766.93	8299.16	8404.95	10986.6
ENSMUSG00000024073	16	Birc6	protein_coding	ensembl_havana	chr17:74528295-74703356:+	6844.05	4778.07	6891.26	8171.78	5612.65	6115.62	5272.33	3672.63	5432.48	11413.8	4069.81	6933.73
ENSMUSG00000008690	15	Ncaph2	protein_coding	ensembl_havana	chr15:89355719-89372826:+	6837.11	7224.27	6633.09	6780.65	6788.66	6875.65	7632.02	8326.58	8280.43	7878.86	7920.21	8483.91
ENSMUSG00000007815	13	Rhoa	protein_coding	ensembl_havana	chr9:108306129-108337934:+	6825.21	6943.56	6573.19	6303.84	5797.85	5953.31	6266.87	6861.69	6730.06	5978.12	5431.17	6339
ENSMUSG00000049354	8	Dcaf7	protein_coding	ensembl_havana	chr11:106036872-106059324:+	6821.25	6534.01	6486.44	5963.98	5713.35	6093.31	5497.06	6475.59	6515.43	6583.91	5278.1	6765.47
ENSMUSG00000024660	9	Incenp	protein_coding	ensembl_havana	chr19:9872296-9899551:-	6814.3	7061.3	6663.04	6303.84	6593.04	6284.86	6996.26	7752.17	7813.9	7119.26	7191.56	7707.37
ENSMUSG00000002102	15	Psmc3	protein_coding	ensembl_havana	chr2:91054009-91066369:+	6813.31	7285.7	7318.81	6146.59	6047.87	6323.32	7004.15	7514.64	7109.67	6033.29	6140.43	6514.03
ENSMUSG00000042650	3	Alkbh5	protein_coding	ensembl_havana	chr11:60536381-60558512:+	6797.45	6591.18	6226.2	7088.81	6414.79	6611.03	6452.17	7472.06	7610.79	7580.65	6114.92	6924.06
ENSMUSG00000048865	16	Arhgap30	protein_coding	ensembl_havana	chr1:171388954-171410298:+	6794.47	6598	6480.25	6431.92	6501.6	6289.48	6165.34	7168.29	7112.33	6858.63	6362.9	6825.42
ENSMUSG00000053293	9	Pom121	protein_coding	ensembl_havana	chr5:135376141-135394546:-	6792.49	7013.52	6891.26	6718.51	6924.08	6426.4	6029.32	5983.51	6266.2	5914.72	5990.42	5772.31
ENSMUSG00000022637	11	Cblb	protein_coding	ensembl_havana	chr16:52031225-52208048:+	6792.49	7060.45	7248.58	5002.74	5470.28	5930.23	6633.54	7970.76	8304.37	6259.88	5156.66	7676.43
ENSMUSG00000112546	1	Gm6992	processed_pseudogene	havana	chr12:31018218-31019824:+	6785.55	7405.15	6223.1	6658.91	6322.19	6578.72	7776.91	8427.83	8692.85	7358.76	6905.82	6888.28
ENSMUSG00000021733	11	Slc4a7	protein_coding	ensembl_havana	chr14:14702279-14799940:+	6768.69	6418.82	8243.08	6571.41	5852.25	7037.97	6568.48	6601.45	8299.05	5851.32	5032.15	5970.55
ENSMUSG00000082454	3	Gm12183	processed_pseudogene	havana	chr11:48751867-48753714:-	6767.7	7029.73	6316.05	6216.34	6627.77	6980.27	5951.45	7252.51	6828.51	6540.47	6942.56	7574.89
ENSMUSG00000011179	8	Odc1	protein_coding	ensembl_havana	chr12:17544794-17551505:+	6767.7	9103.93	6961.49	8813.45	10797	12188.9	4836.67	5504.68	4753.97	5813.75	6086.34	6049.85
ENSMUSG00000041841	8	Rpl37	protein_coding	ensembl_havana	chr15:5116645-5119140:+	6765.72	7754.98	7147.38	6069.24	6889.36	6831.8	9601.38	9088.35	8718.57	7295.37	10134.7	9060.27
ENSMUSG00000071172	13	Srsf3	protein_coding	ensembl_havana	chr17:29032628-29043373:+	6762.74	7546.79	7364.24	7538.99	7602.37	7770.3	7129.33	7811.78	7415.67	6873.89	7857.96	7826.32
ENSMUSG00000000078	7	Klf6	protein_coding	ensembl_havana	chr13:5861482-5870394:+	6761.75	6969.15	6911.92	6595.51	6814.12	5959.46	3988.99	3917.72	4507.4	3331.87	3167.68	2582.98
ENSMUSG00000040204	6	Pclaf	protein_coding	ensembl_havana	chr9:65890237-65903266:+	6755.8	7219.15	6959.42	6916.34	6419.42	6768.72	6743.93	7262.92	7228.52	6937.29	6677.22	7652.25
ENSMUSG00000021488	8	Nsd1	protein_coding	ensembl_havana	chr13:55209782-55318325:+	6748.86	6103.13	6461.66	7343.7	6599.99	6376.4	5554.23	5389.23	5899.89	8908.47	5483.22	6827.36
ENSMUSG00000020315	18	Sptbn1	protein_coding	ensembl_havana	chr11:30099395-30268175:-	6746.88	5820.71	7219.67	6757.83	6413.63	6121.78	6200.83	5021.12	6235.15	7868.29	5321.98	6777.07
ENSMUSG00000045482	16	Trrap	protein_coding	ensembl_havana	chr5:144767732-144859778:+	6743.9	5767.81	7361.15	7185.18	5848.78	6369.48	5966.24	4059.67	6281.28	9605.84	4347.39	7186.13
ENSMUSG00000034926	3	Dhcr24	protein_coding	ensembl_havana	chr4:106561038-106589113:+	6731.01	7666.24	7253.74	7986.64	7950.78	8015.7	7147.07	7658.48	7774.87	8031.48	7867.14	7232.55
ENSMUSG00000028868	13	Wasf2	protein_coding	ensembl_havana	chr4:133130505-133199756:+	6730.02	6425.65	6473.02	6324.13	5853.41	6055.62	5816.42	6196.43	6431.17	6366.72	5187.27	6363.17
ENSMUSG00000065947	3	mt-Nd4l	protein_coding	insdc	chrM:9877-10173:+	6723.08	9333.45	7578.01	7746.96	12452.2	8701.88	8404.78	8490.29	6422.3	7925.82	13606.5	7899.81
ENSMUSG00000030216	12	Wbp11	protein_coding	ensembl_havana	chr6:136813654-136828233:-	6719.11	6879.57	6454.43	7088.81	6903.25	7355.67	4925.38	5988.24	6142.91	6094.34	5465.87	6275.17
ENSMUSG00000083621	1	Gm14586	processed_pseudogene	havana	chrX:52772342-52772749:-	6718.12	8091.15	7461.32	7545.33	7800.3	8602.64	9059.26	9374.14	8566.91	8067.87	11255.2	10452.8
ENSMUSG00000000628	10	Hk2	protein_coding	ensembl_havana	chr6:82725025-82774454:-	6713.16	6749.02	6446.17	6405.29	6057.13	5882.54	5872.6	6250.37	7798.82	6411.33	5407.7	5336.17
ENSMUSG00000048277	15	Syngr2	protein_coding	ensembl_havana	chr11:117809668-117814283:+	6713.16	6998.16	6781.8	5827.02	5852.25	5992.54	5639	5430.87	5883.93	4289.87	4381.07	4455.19
ENSMUSG00000029823	16	Luc7l2	protein_coding	ensembl_havana	chr6:38551334-38609470:+	6702.25	6627.86	6464.76	6434.46	6557.16	6739.49	6059.88	7223.18	7169.98	7199.1	6462.91	7761.53
ENSMUSG00000017774	19	Myo1c	protein_coding	ensembl_havana	chr11:75650504-75673910:+	6700.27	6215.76	5991.77	4905.1	5042.01	4631.72	4786.4	4811.04	5368.62	3792.09	3609.56	3611.92
ENSMUSG00000031557	16	Plekha2	protein_coding	ensembl_havana	chr8:25039144-25102376:-	6699.28	6498.17	6209.68	6440.8	5969.16	5600.22	5632.1	5653.25	5888.36	5070.6	4383.11	4357.52
ENSMUSG00000043535	13	Setx	protein_coding	ensembl_havana	chr2:29124181-29182471:+	6677.46	5348.88	6586.61	6727.39	5275.82	5964.85	6510.33	5696.78	6920.76	9758.46	4772.94	7547.81
ENSMUSG00000032096	16	Arcn1	protein_coding	ensembl_havana	chr9:44741564-44767845:-	6672.51	6731.96	6108.47	6301.3	5935.59	6237.17	5804.59	6544.67	5977.94	5907.67	5032.15	5851.61
ENSMUSG00000032383	7	Ppib	protein_coding	ensembl_havana	chr9:66060222-66066623:+	6672.51	7277.17	7167	6343.15	6385.85	6384.09	8100.21	7450.29	7546.93	6033.29	6883.37	6509.2
ENSMUSG00000020074	7	Ccar1	protein_coding	ensembl_havana	chr10:62743928-62792286:-	6667.55	6304.49	6129.12	7308.19	6912.51	7347.21	4289.62	5349.49	5479.49	6122.52	5156.66	6211.35
ENSMUSG00000062210	13	Tnfaip8	protein_coding	ensembl_havana	chr18:49979427-50107173:+	6660.61	6709.77	6326.37	6166.88	5842.99	5837.15	6602.98	6361.09	5885.7	5135.17	5366.88	4532.55
ENSMUSG00000015937	15	Macroh2a1	protein_coding	ensembl_havana	chr13:56073619-56136361:-	6658.62	6700.39	6491.61	7106.56	6464.56	7034.12	6341.78	6943.07	7005.9	7061.74	6389.44	7809.88
ENSMUSG00000027479	14	Mapre1	protein_coding	ensembl_havana	chr2:153741274-153773310:+	6656.64	6282.31	6594.88	5991.88	5628.86	5882.54	5563.1	6088.55	6118.08	5888.89	5142.37	5888.35
ENSMUSG00000029767	16	Calu	protein_coding	ensembl_havana	chr6:29348069-29377110:+	6650.69	6628.72	6942.9	5950.03	6066.39	6092.54	5829.23	5922	6282.16	5690.48	5049.5	5487.03
ENSMUSG00000032280	16	Tle3	protein_coding	ensembl_havana	chr9:61372366-61418497:+	6648.71	6357.39	6864.41	7034.28	6397.43	7931.85	7411.23	7511.8	8252.05	9599.97	7310.96	10148.2
ENSMUSG00000018362	14	Kpna2	protein_coding	ensembl_havana	chr11:106988629-106999541:-	6635.82	6857.38	6482.31	6795.87	6215.7	6718.72	5908.09	6672.43	6487.04	6022.73	5346.47	6222.95
ENSMUSG00000021427	10	Ssr1	protein_coding	ensembl_havana	chr13:37966605-37994217:-	6627.88	6712.33	7390.06	6376.12	6485.4	6606.41	6631.56	6764.22	7130.96	6204.7	5942.45	6210.38
ENSMUSG00000002812	4	Flii	protein_coding	ensembl_havana	chr11:60714123-60727263:-	6621.93	6385.55	6242.72	4950.75	4720.23	4707.11	5499.03	6034.61	6534.94	4868.67	4068.79	4802.36
ENSMUSG00000078154	3	Gm12184	protein_coding	ensembl_havana	chr11:48825346-48826655:-	6616.98	6599.71	6895.39	6121.23	5794.38	6024.85	6311.22	6434.9	6068.41	5263.14	4979.09	5090.54
ENSMUSG00000014859	9	E2f4	protein_coding	ensembl_havana	chr8:105297663-105305370:+	6610.03	7173.93	6864.41	7370.33	7171.79	7174.13	5945.54	6729.21	6832.06	6345.58	6193.5	6318.69
ENSMUSG00000005779	12	Psmb4	protein_coding	ensembl_havana	chr3:94884093-94886961:-	6604.08	6436.74	7069.92	6008.37	6177.51	6185.63	6875.02	6300.53	5880.38	5500.29	5968.99	5492.83
ENSMUSG00000004789	10	Dlst	protein_coding	ensembl_havana	chr12:85110833-85134845:+	6581.28	6566.43	6553.57	7258.74	6910.19	7170.28	4839.62	5256.75	5300.32	5546.08	5301.57	5445.45
ENSMUSG00000032437	10	Stt3b	protein_coding	ensembl_havana	chr9:115242581-115310421:-	6577.31	6448.69	6525.69	6601.85	6637.03	6429.48	8570.37	8882.06	8628.11	7767.32	6969.09	7139.71
ENSMUSG00000022360	8	Atad2	protein_coding	ensembl_havana	chr15:58094044-58135082:-	6575.33	6067.29	6300.55	6358.37	5805.95	6587.95	5276.27	5597.42	6021.4	6809.32	5106.65	6519.84
ENSMUSG00000023067	14	Cdkn1a	protein_coding	ensembl_havana	chr17:29090976-29100727:+	6561.45	5463.21	6543.24	10150.1	9078.17	10678.1	2529.22	2313.73	3102.5	3908.32	3326.88	3866.26
ENSMUSG00000034160	13	Ogt	protein_coding	ensembl_havana	chrX:101640060-101684351:+	6555.5	6179.07	5960.79	6467.43	7544.5	6245.63	7302.8	6710.28	6660.88	8172.36	9150.95	7400.82
ENSMUSG00000063358	17	Mapk1	protein_coding	ensembl_havana	chr16:16983382-17047453:+	6545.58	6603.12	6744.62	7343.7	6669.44	7230.28	6622.69	6934.55	6857.78	7572.44	6387.4	7274.13
ENSMUSG00000027720	7	Il2	protein_coding	ensembl_havana	chr3:37120523-37125959:-	6543.6	7554.47	9447.22	11731.4	12468.4	14892.1	4104.32	3402.93	3198.29	5686.96	6465.98	4415.54
ENSMUSG00000005481	18	Ddx39	protein_coding	ensembl_havana	chr8:83715177-83726892:+	6539.63	6870.18	6698.15	6766.7	6719.21	6352.55	5925.83	6094.23	5927.39	5426.33	5809.79	5485.1
ENSMUSG00000074656	12	Eif2s2	protein_coding	ensembl_havana	chr2:154871410-154892935:-	6538.64	7223.42	6634.12	7476.85	6978.49	6973.35	6330.94	6274.98	5924.73	6081.43	6814.99	5612.75
ENSMUSG00000044147	8	Arf6	protein_coding	ensembl_havana	chr12:69372150-69373783:+	6537.65	6285.72	6626.89	6156.74	5787.43	6587.18	6143.66	6797.34	7598.37	6360.85	5649.56	6687.14
ENSMUSG00000035021	13	Baz1a	protein_coding	ensembl_havana	chr12:54892989-55014348:-	6530.71	6394.93	6335.67	6292.43	5926.33	6196.39	4865.25	5677.86	6644.03	5337.1	4083.08	4666.01
ENSMUSG00000061787	15	Rps17	protein_coding	ensembl_havana	chr7:81342732-81345254:-	6526.74	7598.84	7349.79	6894.78	7206.51	7621.07	8760.6	8369.16	7490.17	7484.38	10613.3	9324.28
ENSMUSG00000034269	12	Setd5	protein_coding	ensembl_havana	chr6:113077365-113153435:+	6515.83	6080.09	6147.71	6967.07	6113.84	6373.32	6544.83	6443.42	6910.11	8195.84	6459.85	7324.42
ENSMUSG00000038366	15	Lasp1	protein_coding	ensembl_havana	chr11:97799000-97838764:+	6510.87	6305.34	6399.69	4713.61	4580.17	5443.29	7404.33	8791.21	8557.15	6725.97	6215.95	8159.95
ENSMUSG00000032504	15	Pdcd6ip	protein_coding	ensembl_havana	chr9:113651744-113708259:-	6492.03	6286.57	6165.27	6308.91	6013.14	6654.87	5206.29	5604.04	5774.84	5738.62	4647.42	6015.04
ENSMUSG00000002718	14	Cse1l	protein_coding	ensembl_havana	chr2:166906040-166946389:+	6490.05	6493.91	6419.32	6871.96	6421.74	6536.41	5792.76	6833.3	6553.56	6749.45	5680.18	6647.49
ENSMUSG00000052707	8	Tnrc6a	protein_coding	ensembl_havana	chr7:123123885-123195296:+	6481.13	5690.17	6122.93	5924.67	5805.95	5725.61	5450.74	5312.58	5571.73	6509.95	5643.44	5727.82
ENSMUSG00000010097	15	Nxf1	protein_coding	ensembl_havana	chr19:8757073-8770922:+	6470.22	6543.39	5752.19	6463.62	7384.76	6297.17	6872.07	7490.98	6665.32	7229.62	9400.97	7389.21
ENSMUSG00000020741	17	Cluh	protein_coding	ensembl_havana	chr11:74649495-74670847:+	6466.25	6627.01	7149.44	7007.65	7008.58	7056.43	4501.54	5026.79	5507.87	5733.92	5419.95	5531.51
ENSMUSG00000055204	15	Ankrd17	protein_coding	ensembl_havana	chr5:90227166-90366577:-	6461.29	5580.95	6376.97	7054.57	5750.39	6617.18	4956.92	4796.84	5910.54	7615.87	4542.31	6903.75
ENSMUSG00000024498	16	Tcerg1	protein_coding	ensembl_havana	chr18:42511487-42575793:+	6460.3	6620.18	6320.18	7366.53	7383.61	7294.13	4711.49	5655.14	5619.62	6605.04	5985.31	6524.67
ENSMUSG00000021840	17	Mapk1ip1l	protein_coding	ensembl_havana	chr14:47298266-47323204:+	6453.36	6474.28	6385.24	6439.53	6187.92	6287.17	5222.06	5667.45	6032.93	5696.35	4943.37	5531.51
ENSMUSG00000020362	13	Cnot6	protein_coding	ensembl_havana	chr11:49671503-49712723:-	6451.38	6447.83	6609.33	6595.51	6253.9	6564.87	5878.52	6976.19	6956.23	7709.8	6170.03	7575.85
ENSMUSG00000024974	10	Smc3	protein_coding	ensembl_havana	chr19:53600398-53645833:+	6445.43	6309.61	6137.39	5790.25	5426.3	5552.52	5346.26	6392.32	6338.93	6391.37	4700.49	6015.04
ENSMUSG00000078578	9	Ube2d3	protein_coding	ensembl_havana	chr3:135438149-135468198:+	6439.48	6937.59	6974.91	6670.33	6946.08	6965.66	6660.15	6985.65	6642.26	5879.5	7260.96	6917.29
ENSMUSG00000114547	1	Gm3226	processed_pseudogene	havana	chr13:112593743-112595084:-	6439.48	6749.88	6619.66	6141.52	5739.98	6382.56	6426.55	6643.09	6766.43	6177.7	5775.09	6510.17
ENSMUSG00000020483	14	Dynll2	protein_coding	ensembl_havana	chr11:87979525-87987533:-	6424.6	5964.05	6348.06	4621.04	4723.7	4743.26	4920.45	5181.04	5529.15	4048.02	3364.63	4299.49
ENSMUSG00000060671	12	Atp8b2	protein_coding	ensembl_havana	chr3:89939481-89963508:-	6422.62	6170.53	6284.03	6223.95	6128.89	6257.94	5265.43	5502.79	5645.34	5730.4	5157.68	5254.94
ENSMUSG00000038612	16	Mcl1	protein_coding	ensembl_havana	chr3:95658788-95663176:+	6421.63	6690.15	6584.55	6694.42	6758.56	6989.5	6874.04	7862.88	7721.66	7064.09	7032.36	8073.88
ENSMUSG00000041638	18	Gcn1	protein_coding	ensembl_havana	chr5:115565254-115622654:+	6414.69	6211.49	7107.1	7246.05	6866.21	7068.74	5083.08	4771.29	5860.87	7104	5185.23	6530.47
ENSMUSG00000022205	15	Sub1	protein_coding	ensembl_havana	chr15:11981339-11996983:-	6412.71	7232.8	6960.46	7580.84	7477.36	8001.85	11263.2	10382.9	10942.1	8930.78	10771.5	10028.3
ENSMUSG00000026083	12	Eif5b	protein_coding	ensembl_havana	chr1:37998010-38055579:+	6410.72	6144.08	5874.05	6686.81	6185.61	6480.25	4057.99	5084.52	5511.42	6173	4499.45	6045.98
ENSMUSG00000066406	16	Akap13	protein_coding	ensembl_havana	chr7:75455534-75754609:+	6410.72	4665.44	6055.8	5392.06	4473.69	4242.47	4731.2	3417.12	4942	6018.03	3137.06	4447.45
ENSMUSG00000027893	14	Ahcyl1	protein_coding	ensembl_havana	chr3:107663118-107696560:-	6404.77	6422.24	6338.76	6826.31	6627.77	7093.35	6423.59	7217.5	6860.44	7827.2	6872.14	7911.42
ENSMUSG00000020400	17	Tnip1	protein_coding	ensembl_havana	chr11:54910785-54962917:-	6393.86	6128.73	5997.97	5135.9	4616.06	4730.95	3667.67	3634.77	3896.31	3324.83	2845.19	2992.05
ENSMUSG00000037071	3	Scd1	protein_coding	ensembl_havana	chr19:44394455-44407879:-	6393.86	6527.18	4993.15	6350.76	6050.18	4690.95	6887.84	6042.18	6134.93	5678.74	4866.83	2953.36
ENSMUSG00000030742	7	Lat	protein_coding	ensembl_havana	chr7:126363824-126369570:-	6383.95	7017.79	6894.36	8192.07	8523.73	9173.43	7635.96	7855.31	7813.9	8519.87	9423.43	8939.39
ENSMUSG00000026832	12	Cytip	protein_coding	ensembl_havana	chr2:58129137-58195532:-	6356.18	5899.21	5819.31	7778.67	7397.5	7137.2	4329.05	3912.99	3817.37	4177.17	3917.75	3075.21
ENSMUSG00000020689	4	Itgb3	protein_coding	ensembl_havana	chr11:104608000-104670476:+	6349.24	6033.16	6132.22	4140.42	3905.36	3374.75	7479.24	8039.84	6750.46	6207.05	5706.71	5445.45
ENSMUSG00000041057	10	Wdr43	protein_coding	ensembl_havana	chr17:71615895-71659031:+	6343.29	6680.76	6551.5	7862.36	7835.03	7949.54	4569.55	5471.56	5302.1	6053.25	5762.84	5861.28
ENSMUSG00000013236	17	Ptprs	protein_coding	ensembl_havana	chr17:56412426-56476483:-	6342.3	6418.82	8375.27	4779.56	4548.92	5746.38	10162.2	8815.82	12041	9287.68	8133.5	9161.81
ENSMUSG00000026923	15	Notch1	protein_coding	ensembl_havana	chr2:26457903-26516663:-	6339.33	6330.09	6853.05	7578.3	7198.41	7065.66	7177.62	5540.64	7352.69	8243.98	6323.1	7818.58
ENSMUSG00000001910	5	Nacc1	protein_coding	ensembl_havana	chr8:84670479-84687902:-	6336.35	6469.16	6562.86	6033.73	5789.75	6354.86	6275.74	7224.12	7505.25	6686.05	6085.32	7203.54
ENSMUSG00000031628	9	Casp3	protein_coding	ensembl_havana	chr8:46617291-46639689:+	6335.36	6146.64	5807.95	5572.13	5454.08	5267.13	6941.06	6858.85	6169.52	6074.39	5513.84	6192.97
ENSMUSG00000031805	17	Jak3	protein_coding	ensembl_havana	chr8:71676296-71690575:+	6331.39	5967.47	5689.19	6888.44	7921.84	6973.35	6313.19	6036.51	6564.21	7749.71	9099.92	7501.39
ENSMUSG00000081640	1	Rplp0-ps1	processed_pseudogene	havana	chr3:93278141-93279073:+	6329.41	7567.27	6758.04	8043.7	7513.25	8447.25	7839.99	8358.75	8448.94	8624.36	9356.07	10654.9
ENSMUSG00000094483	2	Purb	protein_coding	ensembl_havana	chr11:6467599-6475917:-	6319.49	5990.5	6426.55	6742.61	6375.44	6602.56	5439.89	5567.14	5970.85	6708.36	5222.99	6785.77
ENSMUSG00000001441	13	Npepps	protein_coding	ensembl_havana	chr11:97205842-97280638:-	6317.51	5778.05	5990.74	4817.6	4597.54	5007.89	5375.83	5834	6815.21	5394.63	4350.45	5261.71
ENSMUSG00000047945	6	Marcksl1	protein_coding	ensembl_havana	chr4:129513581-129515985:+	6312.55	5767.81	6048.57	5608.91	4885.75	5540.98	7259.43	6827.62	6948.25	6485.29	4776	5911.56
ENSMUSG00000027540	13	Ptpn1	protein_coding	ensembl_havana	chr2:167932057-167979385:+	6300.65	6069	5700.55	5019.23	5006.13	5095.58	6941.06	7423.8	8180.2	6234.05	5579.15	6612.67
ENSMUSG00000021484	8	Lman2	protein_coding	ensembl_havana	chr13:55343833-55362783:-	6298.67	6650.05	6527.75	5838.44	5918.23	5677.14	6969.65	6655.39	6931.4	5590.69	5782.23	5648.53
ENSMUSG00000025246	13	Tbl1x	protein_coding	ensembl_havana	chrX:77511013-77662983:+	6288.75	6108.25	6257.18	6908.73	5992.31	6797.19	6397.96	7224.12	7358.9	7975.13	6101.65	8321.45
ENSMUSG00000031672	8	Got2	protein_coding	ensembl_havana	chr8:95864134-95888547:-	6279.83	6049.38	6185.92	6017.24	5986.52	5979.46	4762.74	5482.92	5669.29	5217.35	4723.96	5186.28
ENSMUSG00000023034	7	Nr4a1	protein_coding	ensembl_havana	chr15:101254269-101274795:+	6267.93	7088.61	6611.4	6826.31	7744.74	7497.98	5975.11	4974.75	4958.85	5728.05	5750.6	4552.86
ENSMUSG00000021771	14	Vdac2	protein_coding	ensembl_havana	chr14:21825238-21845879:+	6254.05	6144.94	6461.66	6081.92	6076.8	5967.16	5009.16	4938.79	4814.28	4525.85	4659.67	4101.25
ENSMUSG00000022336	3	Eif3e	protein_coding	ensembl_havana	chr15:43250058-43282719:-	6252.07	6652.61	6549.44	7426.13	7103.5	7222.59	7734.53	7461.65	6809.89	7496.12	8332.5	7828.25
ENSMUSG00000066036	14	Ubr4	protein_coding	ensembl_havana	chr4:139352609-139489588:+	6251.07	4802.81	6569.06	7702.58	5399.67	5557.14	4892.85	3200.42	5172.61	10431.2	3550.37	6366.08
ENSMUSG00000026491	13	Ahctf1	protein_coding	ensembl_havana	chr1:179744894-179803680:-	6248.1	5316.45	6121.9	7301.85	6354.6	6454.87	3714.98	3742.65	4283.9	6003.94	3936.12	4916.47
ENSMUSG00000001588	12	Acap1	protein_coding	ensembl_havana	chr11:69881567-69895539:-	6246.12	5859.11	6078.52	5232.27	6272.42	5674.07	6671.98	6803.02	6931.4	6345.58	7746.72	7235.45
ENSMUSG00000003072	15	Atp5d	protein_coding	ensembl_havana	chr10:80138632-80145818:+	6236.2	6120.19	6111.57	5821.95	5711.04	5552.52	5972.15	5752.61	5632.04	4969.63	4647.42	5021.88
ENSMUSG00000021242	9	Npc2	protein_coding	ensembl_havana	chr12:84754562-84773152:-	6234.22	7628.7	7014.16	5447.86	5638.12	5565.6	9208.1	9278.56	9422.8	6255.18	6912.96	7443.37
ENSMUSG00000018340	13	Anxa6	protein_coding	ensembl_havana	chr11:54979108-55033445:-	6232.23	5465.77	5195.56	3743.5	3803.5	3354.75	3488.27	3734.14	3914.93	3176.9	2922.75	2743.51
ENSMUSG00000053841	15	Txlna	protein_coding	ensembl_havana	chr4:129626078-129641065:-	6229.26	6121.05	5985.58	5645.68	5833.73	5896.38	5020.99	5761.13	6174.84	5924.11	5398.52	6154.29
ENSMUSG00000020841	5	Cpd	protein_coding	ensembl_havana	chr11:76778424-76847018:-	6229.26	4786.6	5297.79	8651.13	8441.55	7475.68	1517.93	1299.28	1314.44	4207.69	2820.7	2486.28
ENSMUSG00000009585	18	Apobec3	protein_coding	ensembl_havana	chr15:79891659-79915906:+	6223.31	5984.53	5876.11	5267.78	5004.97	5302.51	5844.02	6453.83	6708.78	4956.72	4880.1	5219.16
ENSMUSG00000017781	17	Pitpna	protein_coding	ensembl_havana	chr11:75588097-75628804:+	6222.32	6178.21	6028.95	5345.14	5153.13	5255.59	5693.21	6080.98	6031.16	5265.48	4694.36	5454.15
ENSMUSG00000020994	5	Pnn	protein_coding	ensembl_havana	chr12:59066884-59073998:+	6222.32	6708.92	5885.41	6690.62	7554.91	6751.8	5182.63	6137.76	5600.11	6514.64	7440.57	6350.6
ENSMUSG00000020303	2	Stc2	protein_coding	ensembl_havana	chr11:31357307-31370074:-	6221.33	6397.49	7183.52	5983	5853.41	7915.69	11389.4	10538.1	11951.5	9832.43	9960.22	11273.8
ENSMUSG00000066306	13	Numa1	protein_coding	ensembl_havana	chr7:101934111-102014964:+	6216.37	5694.43	6389.37	6438.26	5750.39	6170.24	6157.46	5726.12	7195.71	8309.72	5729.16	8236.35
ENSMUSG00000030122	12	Ptms	protein_coding	ensembl_havana	chr6:124913681-124920103:-	6205.46	6396.64	6074.39	3399.84	3398.38	3538.6	7300.83	7676.46	8718.57	4498.85	4260.65	5422.24
ENSMUSG00000050244	9	Heatr1	protein_coding	ensembl_havana	chr13:12395027-12440289:+	6203.48	5404.34	6460.62	8044.97	7192.62	8184.16	4205.84	4371.95	5012.96	7371.68	5005.62	6515.97
ENSMUSG00000037242	8	Clic4	protein_coding	ensembl_havana	chr4:135213969-135272814:-	6197.53	5995.62	6047.54	4495.5	4251.45	3716.3	3476.45	3507.97	4021.36	2882.22	2401.27	1998.89
ENSMUSG00000021794	16	Glud1	protein_coding	ensembl_havana	chr14:34310727-34345265:+	6186.62	5548.53	5511.57	6774.31	6743.52	6082.54	4131.91	4155.24	4061.28	4338.01	3942.25	3960.06
ENSMUSG00000023004	8	Tuba1b	protein_coding	ensembl_havana	chr15:98931425-98934565:-	6179.68	6481.11	6295.39	5862.53	5694.83	6248.7	5852.89	6536.16	6525.18	6057.95	5507.71	6422.16
ENSMUSG00000030655	15	Smg1	protein_coding	ensembl_havana	chr7:118131308-118243670:-	6172.74	4650.08	5572.5	6832.65	5215.63	5300.98	5168.84	3926.24	5005.86	9589.4	4138.18	6305.15
ENSMUSG00000004837	2	Grap	protein_coding	ensembl_havana	chr11:61653265-61672784:+	6172.74	5605.7	5923.62	8231.39	7323.42	7991.08	4376.36	4133.48	4071.03	6026.25	5556.7	5178.54
ENSMUSG00000021357	14	Exoc2	protein_coding	ensembl_havana	chr13:30813919-30974093:-	6171.75	6481.11	6411.05	4934.27	4713.29	4998.66	8918.31	8902.88	9274.68	5932.33	6103.69	5657.23
ENSMUSG00000031715	14	Smarca5	protein_coding	ensembl_havana	chr8:80698507-80739497:-	6170.75	6246.47	6271.64	6925.22	6289.78	7071.04	4999.3	5772.49	5998.34	6636.74	4898.47	6632.01
ENSMUSG00000038467	15	Chmp4b	protein_coding	ensembl_havana	chr2:154651705-154694785:+	6165.8	6127.87	6186.96	4699.66	4494.52	4647.87	6417.67	6545.62	7406.8	4674.95	4207.58	4931.94
ENSMUSG00000023852	14	Chd1	protein_coding	ensembl_havana	chr17:15704967-15772610:+	6163.81	5778.9	5975.25	6704.57	6069.86	6654.11	4633.62	5028.69	5220.5	6320.93	4528.02	5814.86
ENSMUSG00000031278	12	Acsl4	protein_coding	ensembl_havana	chrX:142317993-142390535:-	6156.87	6109.1	6137.39	6098.4	6237.7	6062.54	4201.9	4332.2	4731.8	4183.04	3793.25	4270.48
ENSMUSG00000057110	15	Cntrl	protein_coding	ensembl_havana	chr2:35109492-35178822:+	6153.9	5360.82	5771.81	6121.23	5542.05	5814.84	5196.43	5063.7	5485.69	6939.64	5164.82	6326.43
ENSMUSG00000079477	9	Rab7	protein_coding	ensembl_havana	chr6:87999106-88045270:-	6152.9	6473.43	6089.88	5733.18	5266.56	5758.69	5434.97	5599.31	6056.88	5178.61	4639.26	5152.43
ENSMUSG00000019428	16	Fkbp8	protein_coding	ensembl_havana	chr8:70527724-70535328:+	6151.91	6101.42	6339.8	5526.48	5353.38	5387.9	6490.61	6319.45	6432.05	5392.28	5358.72	5487.03
ENSMUSG00000031701	6	Dnaja2	protein_coding	ensembl_havana	chr8:85537633-85555344:-	6150.92	6105.69	5981.45	6599.31	6190.24	6712.57	5045.63	5817.91	5434.25	6007.47	5129.1	5860.31
ENSMUSG00000031691	14	Tnpo2	protein_coding	ensembl_havana	chr8:85036915-85057583:+	6148.94	5661.16	5796.59	6234.09	6411.32	5971	4358.62	4466.58	4648.43	4646.78	4915.82	4523.85
ENSMUSG00000031441	15	Atp11a	protein_coding	ensembl_havana	chr8:12757014-12868728:+	6147.95	5836.92	6045.48	6540.98	6692.59	6325.63	6794.2	5211.33	6035.59	7456.21	6445.57	6170.73
ENSMUSG00000025781	14	Atp5c1	protein_coding	ensembl_havana	chr2:10056016-10080510:-	6145.96	6898.34	6671.3	6916.34	6598.83	6922.58	7560.06	7221.29	6680.4	6709.53	7513.02	7149.38
ENSMUSG00000027347	18	Rasgrp1	protein_coding	ensembl_havana	chr2:117279993-117343001:-	6144.97	5925.66	5073.7	5693.87	5701.78	5290.21	4921.43	5444.12	4524.26	6412.5	5951.64	5966.69
ENSMUSG00000032777	9	Gtf3c1	protein_coding	ensembl_havana	chr7:125640954-125707780:-	6141.01	5248.2	6361.48	6423.04	5669.37	6139.47	4407.9	4255.55	5366.84	6104.91	4125.94	5786.81
ENSMUSG00000041408	18	Wapl	protein_coding	ensembl_havana	chr14:34673928-34747983:+	6138.03	5925.66	5977.32	6348.22	5855.72	6271.01	5241.77	5729.9	5965.53	6566.3	4742.33	6207.48
ENSMUSG00000035152	14	Ap2b1	protein_coding	ensembl_havana	chr11:83299024-83405035:+	6136.05	5165.43	5663.37	5625.39	5134.61	5454.06	4406.91	4759.94	5256.86	5445.11	4030.01	5154.36
ENSMUSG00000028645	11	Slc2a1	protein_coding	ensembl_havana	chr4:119108711-119137983:+	6125.14	7041.68	5975.25	6315.25	6289.78	6093.31	8116.96	8080.53	8803.72	6727.14	7196.66	5801.32
ENSMUSG00000027852	14	Nras	protein_coding	ensembl_havana	chr3:103058285-103067914:+	6123.16	5876.17	6021.72	5078.83	5039.7	4810.19	4715.43	4609.47	4949.99	3810.87	3550.37	3320.84
ENSMUSG00000021939	8	Ctsb	protein_coding	ensembl_havana	chr14:63122462-63145923:+	6121.17	6330.09	6823.11	5979.2	5396.2	6730.26	12114.8	10523.9	11209.1	9084.58	8551.91	9933.52
ENSMUSG00000027597	15	Ahcy	protein_coding	ensembl_havana	chr2:155059310-155074497:-	6114.23	6509.27	6400.73	6884.64	6235.38	6594.87	4962.83	5375.04	5383.7	5359.41	5045.42	5374.85
ENSMUSG00000022175	9	Lrp10	protein_coding	ensembl_havana	chr14:54464137-54471497:+	6110.27	6589.47	6603.14	5489.7	5804.8	5527.91	7442.77	7205.2	7820.11	5641.17	6214.93	5861.28
ENSMUSG00000038095	15	Sbno1	protein_coding	ensembl_havana	chr5:124368702-124426001:-	6109.27	5611.67	5789.36	6259.45	5959.9	6071.01	5719.82	5674.07	6140.25	6790.54	5137.27	6016
ENSMUSG00000020275	9	Rel	protein_coding	ensembl_havana	chr11:23736847-23770970:-	6107.29	5397.51	5860.62	7304.39	6768.98	6780.26	4507.45	4322.74	4581.91	6826.93	4746.41	5105.05
ENSMUSG00000007458	14	M6pr	protein_coding	ensembl_havana	chr6:122308720-122317680:+	6106.3	6399.2	6497.8	8022.15	7926.47	8412.64	7106.66	6522.91	6417.86	7532.52	7735.5	7523.63
ENSMUSG00000039844	20	Rapgef1	protein_coding	ensembl_havana	chr2:29619720-29740978:+	6101.34	5940.16	6058.9	6235.36	5911.28	6166.39	4587.29	5111.02	5361.52	5773.84	4936.23	5736.53
ENSMUSG00000031659	13	Adcy7	protein_coding	ensembl_havana	chr8:88272403-88329962:+	6100.35	6358.24	5074.73	5130.83	5705.25	4295.55	6505.4	6943.07	5247.11	6484.12	7076.24	5500.57
ENSMUSG00000029623	14	Pdap1	protein_coding	ensembl_havana	chr5:145128769-145140238:-	6095.39	6405.17	6313.98	6458.55	5948.32	6543.33	5142.22	5299.33	5234.69	4889.8	4579.05	4968.69
ENSMUSG00000028790	13	Khdrbs1	protein_coding	ensembl_havana	chr4:129703164-129742303:-	6085.48	6011.83	6001.07	5242.42	5202.9	5596.37	5031.83	6293.9	6290.14	5636.48	4859.69	5947.34
ENSMUSG00000001794	13	Capns1	protein_coding	ensembl_havana	chr7:30186936-30198811:-	6081.51	5633	5805.89	5052.2	4515.36	4997.89	5330.48	5695.84	5868.85	4672.6	3997.35	4651.5
ENSMUSG00000062115	15	Rai1	protein_coding	ensembl_havana	chr11:60105013-60199197:+	6076.55	5898.36	6263.38	4623.58	5050.11	4597.1	4676	4333.15	4787.68	4536.42	4100.42	3842.08
ENSMUSG00000024349	10	Sting1	protein_coding	ensembl_havana	chr18:35733679-35740554:-	6067.63	5399.22	5843.06	7048.23	7042.15	6850.27	4383.26	4215.81	4500.31	5094.08	5191.35	5236.56
ENSMUSG00000025402	12	Nab2	protein_coding	ensembl_havana	chr10:127660918-127668568:-	6057.71	5989.65	6469.92	5213.25	5354.53	5848.69	5575.92	6311.88	6107.44	5767.97	5554.66	6568.19
ENSMUSG00000022698	17	Naa50	protein_coding	ensembl_havana	chr16:44139830-44163366:+	6055.73	6419.68	6461.66	7262.54	6767.82	7213.36	5136.31	5829.27	5894.57	5864.24	5280.14	5997.63
ENSMUSG00000023845	7	Lnpep	protein_coding	ensembl_havana	chr17:17521410-17625050:-	6054.74	4763.56	6021.72	6444.6	5295.5	5631.76	5479.32	4329.36	5306.53	7526.65	4508.63	5815.83
ENSMUSG00000025651	14	Uqcrc1	protein_coding	ensembl_havana	chr9:108936633-108949623:+	6053.74	6366.78	6597.97	6111.08	6055.97	6226.4	6147.6	6238.07	5968.19	5814.93	5404.64	5775.21
ENSMUSG00000030224	10	Strap	protein_coding	ensembl_havana	chr6:137735078-137751932:+	6050.77	6221.73	6305.72	6723.59	6340.71	6597.95	5471.43	5625.81	5548.67	5554.29	5288.3	5477.36
ENSMUSG00000039515	11	Ptpa	protein_coding	ensembl_havana	chr2:30416039-30447806:+	6049.78	5683.34	5929.81	5610.18	5285.08	5499.44	5557.19	5665.55	5756.21	5320.66	4885.2	5323.6
ENSMUSG00000022982	10	Sod1	protein_coding	ensembl_havana	chr16:90220754-90226329:+	6046.8	6301.08	6325.34	5288.07	5183.22	5713.3	6159.43	6382.86	6492.37	5327.71	5396.48	6096.27
ENSMUSG00000021500	17	Ddx46	protein_coding	ensembl_havana	chr13:55635027-55681256:+	6038.87	6213.2	6050.64	6407.82	6397.43	6377.17	4886.93	5734.63	5921.18	5888.89	5526.08	6499.53
ENSMUSG00000039232	12	Stx11	protein_coding	ensembl_havana	chr10:12938209-12964298:-	6036.89	4919.7	6233.43	5068.69	6638.19	5799.46	5230.93	3885.55	4228.91	3571.37	4051.44	2746.42
ENSMUSG00000004207	14	Psap	protein_coding	ensembl_havana	chr10:60277627-60302597:+	6024.99	6224.29	6311.91	4821.4	4854.5	4767.88	6768.57	6706.49	7087.5	5443.94	5326.06	5498.63
ENSMUSG00000056737	14	Capg	protein_coding	ensembl_havana	chr6:72544391-72562983:+	6022.01	5324.13	6065.1	4900.03	4411.18	4582.49	5197.42	4787.38	5084.8	4519.98	4064.71	4407.8
ENSMUSG00000059588	13	Calcrl	protein_coding	ensembl_havana	chr2:84330626-84425411:-	6020.03	6330.09	7108.13	5667.24	4635.73	6225.63	6728.16	6560.76	7221.43	5980.46	5718.96	6620.41
ENSMUSG00000041324	14	Inhba	protein_coding	ensembl_havana	chr13:16011851-16031621:+	6005.16	6045.11	6760.11	3834.8	4450.54	3706.3	1212.37	871.551	2111.79	606.969	676.601	348.137
ENSMUSG00000043733	14	Ptpn11	protein_coding	ensembl_havana	chr5:121130533-121191397:-	6002.18	5776.34	6011.4	5474.49	5068.63	5692.53	6018.48	6353.52	6865.77	6519.34	5009.7	6442.47
ENSMUSG00000003779	16	Kif20a	protein_coding	ensembl_havana	chr18:34624613-34633277:+	6001.19	5792.56	5807.95	5329.92	5126.51	5364.05	5349.21	5880.37	5807.65	5800.84	4771.92	5951.21
ENSMUSG00000027985	14	Lef1	protein_coding	ensembl_havana	chr3:131110471-131224356:+	5995.24	6265.24	5599.35	6948.05	6152.04	7251.05	4691.77	5717.6	5308.31	5366.45	4612.72	5650.46
ENSMUSG00000055296	14	Tmem245	protein_coding	ensembl_havana	chr4:56866923-56947437:-	5991.27	4653.5	5599.35	7308.19	6273.58	6025.62	4721.34	3572.32	4056.84	7598.26	4843.36	5114.72
ENSMUSG00000033953	10	Ppp3r1	protein_coding	ensembl_havana	chr11:17159263-17200375:+	5981.36	6045.96	6306.75	5277.93	4998.03	5648.68	5443.84	6113.16	6305.22	4956.72	4411.68	5911.56
ENSMUSG00000036438	14	Calm2	protein_coding	ensembl_havana	chr17:87433412-87446935:-	5976.4	6733.66	6701.25	6250.58	5702.94	6243.32	6345.72	6522.91	6428.51	5176.26	5684.26	5570.2
ENSMUSG00000024277	14	Mapre2	protein_coding	ensembl_havana	chr18:23752333-23893861:+	5974.42	5259.29	6023.79	6232.82	5634.64	6097.16	5169.82	5485.75	5562.86	5551.95	4402.5	4123.49
ENSMUSG00000030745	9	Il21r	protein_coding	ensembl_havana	chr7:125603429-125633570:+	5969.46	6120.19	6007.27	6086.99	6127.73	6282.55	4172.33	3949.89	5404.98	3160.46	3680.99	3194.16
ENSMUSG00000033499	14	Larp4b	protein_coding	ensembl_havana	chr13:9093881-9174451:+	5967.47	5369.35	5665.44	5608.91	5121.88	5421.75	4229.49	4802.52	5034.24	5199.74	3981.02	4898.1
ENSMUSG00000025001	11	Hells	protein_coding	ensembl_havana	chr19:38930915-38971051:+	5967.47	5963.2	5933.94	6497.86	6426.37	6747.19	5029.86	6046.92	5403.21	6967.82	5736.31	6769.33
ENSMUSG00000023991	16	Foxp4	protein_coding	ensembl_havana	chr17:47867133-47924645:-	5961.53	5940.16	5841	5820.68	5628.86	6391.79	5819.38	5892.67	6092.36	6177.7	5576.09	6397.99
ENSMUSG00000024456	16	Diaph1	protein_coding	ensembl_havana	chr18:37843601-37935476:-	5958.55	5792.56	6082.65	5388.25	5814.06	5181.74	5758.26	4964.34	5485.69	5037.72	4996.44	4842.98
ENSMUSG00000006398	15	Cdc20	protein_coding	ensembl_havana	chr4:118432901-118437352:-	5955.58	5698.7	6035.15	6177.03	6156.67	6251.01	5272.33	5465.88	5320.72	5407.54	5041.34	5777.14
ENSMUSG00000028936	15	Rpl22	protein_coding	ensembl_havana	chr4:152325742-152334071:+	5952.6	6917.11	6813.81	6831.38	7233.13	6927.96	9277.09	8038.9	7650.7	6987.77	9997.97	7900.78
ENSMUSG00000046722	14	Cdc42se1	protein_coding	ensembl_havana	chr3:95228732-95236409:+	5938.72	5680.78	5477.49	5805.47	5735.35	5741.76	5493.12	5557.67	5348.22	5359.41	5144.41	5519.91
ENSMUSG00000040354	14	Mars1	protein_coding	ensembl_havana	chr10:127296221-127311786:-	5931.78	6267.8	6033.08	5578.47	5610.34	5221.74	5168.84	5371.25	5489.24	5025.98	4792.33	4730.8
ENSMUSG00000008475	13	Arpc5	protein_coding	ensembl_havana	chr1:152766542-152775597:+	5922.85	5942.72	6158.04	5485.9	5216.79	5397.13	6966.69	6041.24	5988.59	5550.77	6037.36	5485.1
ENSMUSG00000037373	12	Ctbp1	protein_coding	ensembl_havana	chr5:33247723-33274994:-	5919.88	5885.56	5886.44	5782.64	5729.56	5864.07	6234.34	6495.47	6401.01	6086.13	5703.65	6445.37
ENSMUSG00000061136	16	Prpf40a	protein_coding	ensembl_havana	chr2:53134704-53191702:-	5918.89	5603.99	6025.85	6254.38	5815.21	6938.73	3897.33	4776.97	5227.6	5588.34	4103.49	5826.46
ENSMUSG00000022241	6	Tars	protein_coding	ensembl_havana	chr15:11382301-11399665:-	5916.9	6189.31	5742.89	5215.79	5028.12	4832.5	4114.17	5062.75	5540.68	4652.65	4260.65	4226.97
ENSMUSG00000067017	5	Capza1-ps1	pseudogene	ensembl	chr1:105455971-105458829:+	5915.91	6542.54	6263.38	6286.09	5949.48	6274.86	7025.83	6938.34	6639.6	6249.31	6165.94	6539.18
ENSMUSG00000040274	11	Cdk6	protein_coding	ensembl_havana	chr5:3341485-3531008:+	5913.93	4673.12	5027.22	6974.68	5208.69	5527.91	3971.25	3301.67	3826.24	6623.83	3707.53	4542.22
ENSMUSG00000002028	13	Kmt2a	protein_coding	ensembl_havana	chr9:44803355-44881296:-	5913.93	4578.41	5482.65	5757.28	5042.01	4225.55	4754.86	3243.95	4370.82	8101.92	3814.68	5240.43
ENSMUSG00000037706	17	Cd81	protein_coding	ensembl_havana	chr7:143052739-143067934:+	5909.96	5436.76	6416.22	6241.7	6098.8	6284.09	4812.02	3698.18	4236	4307.48	3836.11	3324.71
ENSMUSG00000037313	16	Tacc3	protein_coding	ensembl_havana	chr5:33658128-33678995:+	5907.98	5807.06	5434.11	4875.93	4873.02	4565.56	5554.23	6019.47	5749.11	4893.32	5045.42	4888.43
ENSMUSG00000042524	14	Sun2	protein_coding	ensembl_havana	chr15:79724070-79742536:-	5904.01	5448.7	5510.53	4449.84	4499.15	4639.41	8650.21	7699.17	7815.67	6997.17	6759.88	7163.89
ENSMUSG00000027193	12	Api5	protein_coding	ensembl_havana	chr2:94411682-94438136:-	5903.02	5940.16	6040.31	6221.41	5814.06	6436.4	5688.28	6130.19	6319.41	6212.92	5426.07	6280.01
ENSMUSG00000024811	11	Tnks2	protein_coding	ensembl_havana	chr19:36834232-36893477:+	5897.07	6163.71	6306.75	5805.47	5641.59	5953.31	5442.85	5972.16	6197.9	5932.33	4868.87	5722.99
ENSMUSG00000021178	9	Psmc1	protein_coding	ensembl_havana	chr12:100110154-100123405:+	5895.09	6174.8	5916.39	5852.39	5562.88	5512.52	4884.96	5230.25	5042.23	4835.79	4646.4	5065.4
ENSMUSG00000000346	9	Dazap2	protein_coding	ensembl_havana	chr15:100615349-100620761:+	5891.12	6175.65	6118.8	4496.76	4455.17	4422.48	6670.99	7339.57	7317.22	5090.56	4598.44	5521.84
ENSMUSG00000060261	15	Gtf2i	protein_coding	ensembl_havana	chr5:134237834-134314760:-	5881.21	5528.91	5800.72	5600.03	5470.28	6013.31	5084.07	5835.89	6255.55	6277.49	5189.31	6763.53
ENSMUSG00000027863	8	Cd2	protein_coding	ensembl_havana	chr3:101275899-101287939:-	5862.36	5795.97	5332.91	5591.15	6178.66	5081.74	4937.2	4083.32	4485.23	4335.66	5308.71	4378.79
ENSMUSG00000063200	4	Nol7	protein_coding	ensembl_havana	chr13:43398390-43407097:+	5861.37	5867.64	6256.15	6452.21	6162.46	7136.43	6677.89	6783.14	6454.23	6751.8	6844.59	7692.87
ENSMUSG00000013846	10	St3gal1	protein_coding	ensembl_havana	chr15:67102875-67176830:-	5855.42	5574.13	6462.69	5759.81	5260.78	5959.46	6001.72	5974.05	7150.47	4841.66	4502.51	3962.96
ENSMUSG00000073702	11	Rpl31	protein_coding	ensembl_havana	chr1:39367842-39371911:+	5851.46	7251.57	6720.87	6694.42	6810.65	6907.19	9393.4	8081.48	7695.05	7296.54	9742.85	7961.7
ENSMUSG00000018446	8	C1qbp	protein_coding	ensembl_havana	chr11:70977836-70983026:-	5851.46	5764.4	5917.42	6729.93	6785.19	6890.27	4441.41	4890.53	4627.14	5152.78	4960.72	5306.19
ENSMUSG00000026496	11	Parp1	protein_coding	ensembl_havana	chr1:180568924-180601254:+	5850.47	5861.67	5621.03	6136.45	5714.51	6110.24	5534.52	6746.24	6697.25	7082.87	5707.73	7498.49
ENSMUSG00000027566	15	Psma7	protein_coding	ensembl_havana	chr2:180036374-180042433:-	5844.52	6876.15	6575.26	5924.67	6047.87	6111.01	7697.07	7016.88	6519.86	5721	7772.23	6018.91
ENSMUSG00000052488	7	Cherp	protein_coding	ensembl_havana	chr8:72460489-72475226:-	5844.52	6176.51	5829.64	6404.02	6517.81	6298.71	4999.3	5604.04	5440.46	5540.21	5910.82	5621.45
ENSMUSG00000021144	14	Mta1	protein_coding	ensembl_havana	chr12:113098278-113137206:+	5844.52	6300.22	5865.78	5734.45	5640.43	5845.61	5340.34	5700.57	6016.97	5284.27	5072.97	5095.37
ENSMUSG00000055491	14	Pprc1	protein_coding	ensembl_havana	chr19:46044886-46072915:+	5830.63	5932.48	5654.08	6272.14	6676.38	5877.92	4148.67	4403.18	4524.26	5135.17	4978.07	4783.02
ENSMUSG00000036202	16	Rif1	protein_coding	ensembl_havana	chr2:52072832-52122383:+	5829.64	5213.21	5151.15	5879.02	5124.19	5080.2	4768.65	4636.92	4750.42	6444.2	4312.69	5209.49
ENSMUSG00000040363	15	Bcor	protein_coding	ensembl_havana	chrX:12036740-12160355:-	5829.64	5759.28	6168.37	6965.8	6458.78	7037.2	5662.65	5633.38	6314.09	6654.35	5075.02	6249.06
ENSMUSG00000000682	7	Cd52	protein_coding	ensembl_havana	chr4:134082448-134095082:-	5827.66	6435.03	6283	8528.13	8175.33	9519.6	9696	8345.5	7647.16	10963	12157.4	13437.1
ENSMUSG00000043131	14	Mob1a	protein_coding	ensembl_havana	chr6:83326016-83343776:+	5825.68	5777.2	5853.39	5497.31	5242.26	5599.45	6681.83	6453.83	6636.05	6385.5	5731.21	6373.81
ENSMUSG00000027613	15	Eif6	protein_coding	ensembl_havana	chr2:155819832-155826925:-	5817.74	5842.9	6063.03	5291.88	5241.1	5155.59	4932.28	4660.57	4858.63	4174.82	4026.95	4112.85
ENSMUSG00000006740	14	Kif5b	protein_coding	ensembl_havana	chr18:6201002-6242174:-	5811.79	5543.41	5635.49	5471.95	5109.15	5459.44	4071.79	4379.52	4827.59	4728.96	3648.34	4404.9
ENSMUSG00000030603	16	Psmc4	protein_coding	ensembl_havana	chr7:28041707-28050101:-	5789.98	6046.82	6153.91	5484.63	5139.24	5308.67	5171.79	5505.63	5365.07	4603.34	4410.66	4635.06
ENSMUSG00000033335	17	Dnm2	protein_coding	ensembl_havana	chr9:21424908-21507759:+	5789.98	5550.24	5349.43	4452.38	4435.49	4445.56	4552.79	5162.12	5436.91	4394.36	4082.06	4523.85
ENSMUSG00000029840	8	Mtpn	protein_coding	ensembl_havana	chr6:35508906-35539888:-	5782.04	6124.46	6153.91	5672.31	5374.21	5565.6	5673.5	5486.7	5711.86	4751.26	4612.72	4709.52
ENSMUSG00000025220	8	Oga	protein_coding	ensembl_havana	chr19:45750259-45783837:-	5782.04	5478.57	5517.76	5490.97	5441.34	5354.05	5353.15	6043.13	6018.74	6525.21	5427.09	6530.47
ENSMUSG00000037458	15	Azin1	protein_coding	ensembl_havana	chr15:38487427-38519266:-	5778.08	5816.45	6047.54	5956.37	5674	5989.46	5179.68	5693.94	5765.08	5479.16	4968.88	5804.22
ENSMUSG00000030138	8	Bms1	protein_coding	ensembl_havana	chr6:118383381-118419474:-	5762.21	5398.36	5478.52	6297.5	5919.39	6023.31	3485.32	4254.61	4580.13	5070.6	4063.69	5171.77
ENSMUSG00000041607	17	Mbp	protein_coding	ensembl_havana	chr18:82475146-82585637:+	5760.23	5385.57	5106.74	6762.9	6170.56	6861.04	4990.43	4643.54	4751.31	6714.23	5070.93	6314.82
ENSMUSG00000090733	6	Rps27	protein_coding	ensembl_havana	chr3:90212522-90213651:-	5757.25	7199.53	6685.75	7048.23	7067.61	7069.51	12286.3	9358.05	9137.21	8002.13	11704.3	9683.05
ENSMUSG00000019942	13	Cdk1	protein_coding	ensembl_havana	chr10:69335146-69352938:-	5755.27	6047.67	5841	5359.09	5156.6	5437.9	5778.96	5866.17	5801.44	5085.86	5177.07	5306.19
ENSMUSG00000028894	18	Inpp5b	protein_coding	ensembl_havana	chr4:124741850-124801511:+	5753.29	5060.49	5130.5	3989.51	4318.58	3531.68	3171.87	3357.51	3449.29	2737.82	2463.52	2472.74
ENSMUSG00000063550	8	Nup98	protein_coding	ensembl_havana	chr7:102119398-102210176:-	5752.3	4872.78	5617.93	6080.65	5449.45	5607.91	3965.34	4381.41	4831.14	5812.58	4030.01	5156.3
ENSMUSG00000041168	10	Lonp1	protein_coding	ensembl_havana	chr17:56614297-56626887:-	5751.3	6505.85	5797.63	7057.1	6524.75	6551.79	5986.94	7114.35	7499.92	7261.32	7122.17	6717.11
ENSMUSG00000028953	10	Abcf2	protein_coding	ensembl_havana	chr5:24565345-24577467:-	5750.31	5698.7	5725.34	5929.74	5510.79	5889.46	4319.19	4817.66	4781.47	4928.54	4469.85	5135.99
ENSMUSG00000059552	13	Trp53	protein_coding	ensembl_havana	chr11:69580359-69591873:+	5749.32	5650.07	5586.95	5473.22	5382.31	5727.15	5863.73	6295.8	6046.24	6162.44	5784.27	6673.6
ENSMUSG00000076490	6	Trbc1	TR_C_gene	ensembl_havana	chr6:41538218-41539881:+	5747.34	6129.58	6599.01	6037.53	6208.76	6356.4	8009.53	7103.94	6947.36	6829.28	8086.55	7380.51
ENSMUSG00000038615	17	Nfe2l1	protein_coding	ensembl_havana	chr11:96817414-96829968:-	5740.4	5842.9	5879.21	4967.24	4876.49	4913.27	4663.19	5029.63	5203.65	4741.87	4330.04	4279.19
ENSMUSG00000055447	19	Cd47	protein_coding	ensembl_havana	chr16:49800533-49915010:+	5734.45	5697.85	5582.82	5289.34	5539.73	5096.35	7440.8	6926.04	7124.75	5380.54	6187.38	5118.58
ENSMUSG00000019804	12	Snx3	protein_coding	ensembl_havana	chr10:42502030-42535381:+	5733.46	5849.72	5719.14	5395.86	5297.82	5390.98	6573.41	6018.53	5997.46	5169.21	5137.27	5194.98
ENSMUSG00000055531	12	Cpsf6	protein_coding	ensembl_havana	chr10:117344673-117380015:-	5733.46	6160.3	5787.3	6108.55	6303.67	6491.02	4757.81	5633.38	5758.87	6029.77	5794.48	6417.33
ENSMUSG00000005312	15	Ubqln1	protein_coding	ensembl_havana	chr13:58176156-58215653:-	5726.51	5883.85	5616.9	5314.7	5208.69	5027.89	4336.93	4736.28	5003.2	4469.5	3761.61	4190.22
ENSMUSG00000004665	10	Cnn2	protein_coding	ensembl_havana	chr10:79988584-79996062:+	5718.58	5754.16	5622.07	4451.11	4532.72	4339.4	6808	7328.22	7292.38	5543.73	5285.24	6188.14
ENSMUSG00000027433	5	Xrn2	protein_coding	ensembl_havana	chr2:147012996-147078000:+	5705.69	5593.75	5618.97	6333.01	5940.22	6584.87	4585.32	5358.95	5544.23	6583.91	5256.67	6531.44
ENSMUSG00000024097	11	Srsf7	protein_coding	ensembl_havana	chr17:80200080-80207307:-	5705.69	6591.18	6669.23	7176.31	7299.11	7386.44	7358.99	7266.71	7109.67	7055.87	8589.67	7580.69
ENSMUSG00000012535	14	Tnpo3	protein_coding	ensembl_havana	chr6:29540827-29609887:-	5692.8	5618.5	5483.68	6092.06	5793.22	6114.85	4045.18	4695.59	4834.68	5347.67	4570.88	5151.46
ENSMUSG00000046062	5	Ppp1r15b	protein_coding	ensembl_havana	chr1:133131143-133139783:+	5690.82	5765.25	5770.78	6466.16	6209.92	6322.55	5669.55	5928.63	5824.5	6345.58	5710.8	6264.54
ENSMUSG00000028410	13	Dnaja1	protein_coding	ensembl_havana	chr4:40722150-40737149:+	5689.83	5737.95	5579.72	5338.8	4900.8	5185.59	4591.23	5322.04	5211.63	4538.77	4121.86	4948.38
ENSMUSG00000045328	11	Cenpe	protein_coding	ensembl_havana	chr3:135212537-135273611:+	5676.93	4627.05	5265.78	5428.83	4702.87	4904.04	3954.49	4133.48	4887.9	6198.83	3899.38	5534.41
ENSMUSG00000069565	12	Dazap1	protein_coding	ensembl_havana	chr10:80261486-80288408:+	5676.93	5760.99	5759.42	5094.05	5589.5	5389.44	4910.59	5298.39	5509.64	4916.8	4948.47	5278.15
ENSMUSG00000042079	13	Hnrnpf	protein_coding	ensembl_havana	chr6:117900324-117925622:+	5675.94	5681.64	5724.3	5498.58	5524.68	6041.77	5768.12	6508.72	6361.99	6339.71	5529.14	6601.07
ENSMUSG00000035569	17	Ankrd11	protein_coding	ensembl_havana	chr8:122883822-123042277:-	5675.94	5177.38	5357.69	5697.68	5377.68	5140.97	5333.44	4988.94	5816.52	7567.74	5453.63	6419.26
ENSMUSG00000069682	6	Gm10275	transcribed_processed_pseudogene	havana	chr10:29698746-29699380:-	5671.98	5964.05	5871.98	6127.57	7249.34	6359.48	7840.98	6856.96	6214.75	6711.88	9680.59	7099.1
ENSMUSG00000071054	12	Safb	protein_coding	ensembl_havana	chr17:56584825-56606294:+	5670.99	5444.44	5324.65	5558.18	5745.76	5561.75	4400.02	5409.1	5566.41	5875.98	5586.29	6216.18
ENSMUSG00000031818	12	Cox4i1	protein_coding	ensembl_havana	chr8:120668222-120674207:+	5666.03	6711.48	6579.39	5532.82	5836.05	5643.3	7996.71	7269.55	6881.73	5274.88	7793.66	6129.15
ENSMUSG00000029505	17	Ep400	protein_coding	ensembl_havana	chr5:110664373-110770717:-	5661.07	4926.53	5620	6166.88	5251.52	4986.35	5730.67	4522.41	5936.26	8434.17	4601.5	6529.51
ENSMUSG00000057177	12	Gsk3a	protein_coding	ensembl_havana	chr7:25228258-25237851:-	5651.15	5790	5690.22	5244.96	5197.11	5397.13	4570.54	5150.76	5237.35	4741.87	4380.05	4953.22
ENSMUSG00000032604	16	Qars	protein_coding	ensembl_havana	chr9:108507706-108515941:+	5644.21	5611.67	5347.36	4992.6	4904.27	5053.27	5144.19	5760.18	5703.88	4840.49	4588.23	5248.17
ENSMUSG00000028932	8	Psmc2	protein_coding	ensembl_havana	chr5:21785283-21803787:+	5639.25	5476.01	5450.64	5390.79	5048.96	5283.28	4544.91	4770.34	4632.46	4589.25	4405.56	4803.33
ENSMUSG00000045799	6	Gm9800	processed_pseudogene	havana	chr14:8800000-8800335:-	5631.32	7375.29	6666.13	6709.64	5830.26	7274.9	6431.47	6984.71	7036.94	6535.78	6430.26	7603.9
ENSMUSG00000000486	13	Septin1	protein_coding	ensembl_havana	chr7:127214447-127233130:-	5628.35	5682.49	5477.49	5508.73	5441.34	5851	6386.13	7367.96	7212.56	6765.88	6359.84	7714.14
ENSMUSG00000052533	14	Nup188	protein_coding	ensembl_havana	chr2:30286397-30344266:+	5620.41	5601.43	5669.57	6035	5664.74	5906.38	4392.13	4374.79	5089.23	5600.08	4209.62	5129.22
ENSMUSG00000020114	12	Cand1	protein_coding	ensembl_havana	chr10:119199255-119240055:-	5618.43	5445.29	5483.68	5465.61	5033.91	5421.75	4291.59	5246.34	5501.66	5577.77	4224.93	5599.21
ENSMUSG00000017929	13	B4galt5	protein_coding	ensembl_havana	chr2:167298444-167349183:-	5615.46	5667.98	5211.05	4855.64	5425.14	3601.68	4153.6	3622.47	3817.37	2824.69	3146.24	2010.49
ENSMUSG00000032525	15	Nktr	protein_coding	ensembl_havana	chr9:121719169-121756843:+	5613.47	5295.12	4918.79	5525.21	5741.13	5017.89	5039.71	5069.38	5351.77	6221.14	5888.37	5343.91
ENSMUSG00000038279	10	Nop2	protein_coding	ensembl_havana	chr6:125131909-125144753:+	5609.51	5394.95	5475.42	6391.34	6450.67	6577.95	3228.06	3921.51	4149.08	4592.77	4553.53	4936.78
ENSMUSG00000098112	8	Bin2	protein_coding	havana	chr15:100641077-100669553:-	5609.51	5434.2	5465.09	5346.41	5090.63	5574.06	5556.2	6053.54	5978.83	6216.44	5476.08	6873.78
ENSMUSG00000027203	15	Dut	protein_coding	ensembl_havana	chr2:125247190-125258608:+	5592.65	6144.94	6076.46	5658.36	5684.42	5857.92	5808.53	5791.41	5475.94	5224.39	5489.34	5593.4
ENSMUSG00000078180	4	Gm20900	processed_pseudogene	havana	chr13:120304194-120304665:-	5584.72	6972.57	6118.8	8050.04	7102.34	8378.79	8401.82	7066.09	7112.33	7601.79	8701.92	8607.69
ENSMUSG00000013033	16	Adgrl1	protein_coding	ensembl_havana	chr8:83900105-83941954:+	5583.72	5520.38	4967.33	4808.72	5058.22	4494.02	6708.45	5958.91	6007.21	7640.53	6534.35	6527.57
ENSMUSG00000026159	13	Agfg1	protein_coding	ensembl_havana	chr1:82839483-82901182:+	5575.79	5445.29	5720.17	6154.2	5745.76	6361.79	6552.71	6383.8	6745.14	7025.34	6402.7	7323.45
ENSMUSG00000066902	7	Rps23-ps2	processed_pseudogene	ensembl_havana	chr8:3583799-3584230:-	5569.84	6650.9	6325.34	5529.02	6222.65	6046.39	7972.07	8316.17	7860.91	6653.18	9960.22	8791.43
ENSMUSG00000022536	14	Glyr1	protein_coding	ensembl_havana	chr16:5013909-5049863:-	5550.01	5777.2	5340.14	5655.83	5679.79	5677.14	5214.18	5517.93	5525.61	5641.17	5137.27	5748.13
ENSMUSG00000024387	13	Csnk2b	protein_coding	ensembl_havana	chr17:35116196-35122053:-	5547.03	5871.91	5539.45	5821.95	5584.87	5997.93	5749.39	5940.93	5951.34	5527.29	5330.14	6089.5
ENSMUSG00000024054	14	Smchd1	protein_coding	ensembl_havana	chr17:71344489-71475343:-	5540.09	5014.41	5500.21	5548.04	4833.66	5241.74	4538.99	4903.77	5478.6	6642.61	4109.61	5877.72
ENSMUSG00000020167	14	Tcf3	protein_coding	ensembl_havana	chr10:80409514-80433647:-	5535.14	5641.53	5423.79	3776.47	4126.44	3986.31	5630.13	6165.2	6227.17	4323.92	4437.19	4519.01
ENSMUSG00000028757	4	Ddost	protein_coding	ensembl_havana	chr4:138304730-138312628:+	5531.17	5983.68	6095.05	5095.32	5290.87	5406.36	6367.41	6109.37	6128.72	4861.62	5423.01	5228.83
ENSMUSG00000002835	9	Chaf1a	protein_coding	ensembl_havana	chr17:56040439-56072289:+	5528.19	5728.56	5433.08	4971.04	4952.89	5021.73	4714.44	5530.23	5522.95	5133.99	4961.74	5466.72
ENSMUSG00000036737	12	Oxsr1	protein_coding	ensembl_havana	chr9:119238432-119322427:-	5521.25	5005.03	4717.41	5719.23	5307.08	5242.51	5674.48	5639.06	5742.02	5902.98	5365.86	5627.25
ENSMUSG00000004364	14	Cul3	protein_coding	ensembl_havana	chr1:80264923-80340480:-	5516.29	5341.2	5250.29	5659.63	5154.29	5457.9	4470.98	5250.12	5033.36	5466.24	4433.11	5726.86
ENSMUSG00000040084	9	Bub1b	protein_coding	ensembl_havana	chr2:118598211-118641591:+	5516.29	5286.59	5088.15	5262.71	5025.81	5393.29	4987.47	6023.26	6164.2	6583.91	5179.11	6851.53
ENSMUSG00000000001	4	Gnai3	protein_coding	ensembl_havana	chr3:108107280-108146146:-	5516.29	5478.57	5617.93	5641.88	5316.34	5537.14	4962.83	5235.93	4940.23	5083.51	4445.36	5207.55
ENSMUSG00000037503	12	Fam168b	protein_coding	ensembl_havana	chr1:34813219-34843065:-	5505.39	5508.43	5252.36	5801.66	5149.66	5752.53	6076.63	6782.2	6652.01	7330.59	6199.62	7632.91
ENSMUSG00000028149	12	Rap1gds1	protein_coding	ensembl_havana	chr3:138925902-139075201:-	5499.44	5159.46	4729.8	4949.48	4511.88	4096.31	5324.57	5322.99	6226.29	4879.23	4229.01	4222.13
ENSMUSG00000036180	15	Gatad2a	protein_coding	ensembl_havana	chr8:69907076-69996384:-	5498.45	5540	5309.15	4329.37	4231.77	4273.24	4622.78	5116.69	5226.71	3959.97	3672.83	3842.08
ENSMUSG00000024665	8	Fads2	protein_coding	ensembl_havana	chr19:10062765-10101746:-	5498.45	6062.17	5060.27	6688.08	6425.21	6283.32	5720.81	6081.93	5698.56	6626.18	5810.81	4358.48
ENSMUSG00000041028	16	Ghitm	protein_coding	ensembl_havana	chr14:37120092-37135272:-	5495.47	5662.01	5801.76	6488.98	6140.47	6604.1	5937.66	5517.93	5286.13	6309.19	6319.02	6153.33
ENSMUSG00000039067	5	Psmd7	protein_coding	ensembl_havana	chr8:107580381-107588464:-	5494.48	5928.22	5855.46	5854.92	5863.83	5717.91	4500.55	4698.43	4682.13	4448.37	4471.89	4582.84
ENSMUSG00000026775	9	Yme1l1	protein_coding	ensembl_havana	chr2:23156369-23199260:+	5493.49	5894.94	5889.54	5927.21	5628.86	5743.3	5530.57	5847.24	5577.05	5468.59	5356.68	5534.41
ENSMUSG00000000563	17	Atp5pb	protein_coding	ensembl_havana	chr3:105942698-105960099:-	5493.49	5881.29	6138.42	6580.29	6109.21	6417.94	5923.86	5519.82	5019.17	5502.64	6153.7	5317.8
ENSMUSG00000017999	16	Ddx27	protein_coding	ensembl_havana	chr2:167015193-167034947:+	5492.5	5859.11	5721.21	6595.51	6547.9	6927.19	4178.24	4842.26	4961.52	5116.38	4640.28	5140.83
ENSMUSG00000032178	14	Ilf3	protein_coding	ensembl_havana	chr9:21367871-21405361:+	5490.51	5491.37	5201.75	5698.94	5476.07	6137.16	5093.92	6072.47	6296.35	6396.07	5847.54	7050.75
ENSMUSG00000054342	8	Kcnn4	protein_coding	ensembl_havana	chr7:24370263-24386690:+	5489.52	5279.77	6050.64	5884.09	5944.85	6569.49	5442.85	5378.82	5374.83	5852.5	6015.93	6255.83
ENSMUSG00000024014	8	Pim1	protein_coding	ensembl_havana	chr17:29490753-29496112:+	5489.52	5883	5585.92	4160.71	4819.77	4004.77	5100.82	5739.37	6240.48	3669.99	4506.59	4211.49
ENSMUSG00000001415	10	Smg5	protein_coding	ensembl_havana	chr3:88336260-88362338:+	5482.58	5445.29	5358.72	5950.03	6108.06	5977.92	4375.37	4617.04	4616.5	5081.16	5145.43	4924.21
ENSMUSG00000020899	16	Pfas	protein_coding	ensembl_havana	chr11:68985697-69008460:-	5482.58	5268.67	5558.04	6423.04	6496.97	6391.02	4049.12	4392.77	4668.83	5917.07	5336.27	5598.24
ENSMUSG00000046330	10	Rpl37a	protein_coding	ensembl_havana	chr1:72711290-72713813:+	5479.61	6348.01	6502.97	6931.56	7249.34	7040.27	8411.68	7067.98	6557.11	7125.13	9248.92	7519.76
ENSMUSG00000034832	15	Tet3	protein_coding	ensembl_havana	chr6:83362373-83459084:-	5478.61	4973.46	5375.25	5340.07	4910.06	4702.49	4682.9	4097.52	4750.42	6478.25	4143.29	5202.72
ENSMUSG00000040675	17	Mthfd1l	protein_coding	ensembl_havana	chr10:3973118-4167081:+	5469.69	5063.9	5137.72	5319.78	5658.95	5569.45	5363.01	5338.13	6073.73	6491.16	5573.03	6155.26
ENSMUSG00000025162	18	Csnk1d	protein_coding	ensembl_havana	chr11:120958990-120991330:-	5461.76	5270.38	5546.68	5351.48	5176.28	5628.68	5045.63	5504.68	5650.66	5615.34	4817.85	5684.31
ENSMUSG00000027878	11	Notch2	protein_coding	ensembl_havana	chr3:98013527-98150361:+	5459.77	5319.01	5645.82	7260	7410.23	6513.33	5228.96	3834.45	4700.76	8341.42	5563.84	6672.63
ENSMUSG00000029478	16	Ncor2	protein_coding	ensembl_havana	chr5:125017153-125179219:-	5458.78	4884.72	5278.17	4797.31	4685.51	4326.32	4439.44	4017.08	4870.16	5428.67	3878.97	4816.87
ENSMUSG00000092341	3	Malat1	lincRNA	havana	chr19:5795690-5802672:-	5455.81	4243.95	4227.91	5560.72	5932.12	4728.65	6006.65	3672.63	3903.4	14872.5	6045.52	5857.41
ENSMUSG00000037337	11	Map4k1	protein_coding	ensembl_havana	chr7:28982050-29003279:+	5454.82	4841.21	5356.66	5388.25	5191.33	5434.83	4550.82	4650.16	4547.32	5244.35	4918.88	5050.89
ENSMUSG00000041870	16	Ankrd13a	protein_coding	ensembl_havana	chr5:114774677-114806200:+	5448.87	4955.54	5011.73	4490.42	4440.12	4474.02	3900.28	4575.41	4519.82	4293.4	3551.39	4286.92
ENSMUSG00000026667	14	Uhmk1	protein_coding	ensembl_havana	chr1:170193420-170215397:-	5447.87	4651.79	5236.86	5144.77	4463.27	4784.8	3830.3	4187.42	4354.85	4805.27	3469.75	4393.3
ENSMUSG00000027782	10	Kpna4	protein_coding	ensembl_havana	chr3:69067149-69127113:-	5439.94	5593.75	5779.04	5679.92	5227.21	5490.21	4219.64	4423.05	4508.29	4624.47	3974.9	4577.04
ENSMUSG00000030779	16	Rbbp6	protein_coding	ensembl_havana	chr7:122965686-123002557:+	5434.98	5003.32	5401.07	5996.95	5697.15	5929.46	4367.49	4810.09	5156.64	6879.76	5264.83	6141.72
ENSMUSG00000081400	1	Gm13680	processed_pseudogene	havana	chr2:83353157-83353949:-	5431.02	5378.74	5161.48	5664.7	5586.03	5864.07	5711.94	6036.51	5782.82	6369.06	6536.39	7100.07
ENSMUSG00000030591	17	Psmd8	protein_coding	ensembl_havana	chr7:29174188-29180701:-	5430.03	5416.28	5453.73	5858.73	5955.27	5804.84	5709.97	5449.8	4963.29	5157.47	5359.74	5473.49
ENSMUSG00000001403	13	Ube2c	protein_coding	ensembl_havana	chr2:164769898-164778822:+	5423.08	5189.32	5161.48	4711.08	4535.03	4627.87	5053.51	4927.43	4911.85	4339.18	3777.94	4382.66
ENSMUSG00000001783	3	Rtcb	protein_coding	ensembl_havana	chr10:85938637-85957823:-	5421.1	5432.49	5389.71	6054.02	5612.65	5894.08	4319.19	4949.2	4901.2	5056.51	4420.87	5067.33
ENSMUSG00000022346	16	Myc	protein_coding	ensembl_havana	chr15:61985391-61990374:+	5415.15	6449.54	5769.74	7168.7	7638.25	7543.37	5259.52	5878.47	6733.61	6174.18	6445.57	6391.22
ENSMUSG00000063902	13	Gm7964	processed_pseudogene	havana	chr7:83755904-83757281:+	5414.16	5324.13	5234.8	5808	5437.87	6084.85	5187.56	5624.86	5543.35	5929.98	5244.42	5941.54
ENSMUSG00000026117	10	Zap70	protein_coding	ensembl_havana	chr1:36761798-36782818:+	5404.24	5091.2	5810.02	5253.83	5326.75	5994.08	6974.58	7141.8	7475.09	7413.94	6758.86	8052.61
ENSMUSG00000001729	14	Akt1	protein_coding	ensembl_havana	chr12:112653821-112674884:-	5404.24	5342.05	5153.22	4815.06	4856.81	4750.95	3789.89	4621.77	4745.1	4370.88	4238.19	4661.17
ENSMUSG00000030123	15	Plxnd1	protein_coding	ensembl_havana	chr6:115954811-115995005:-	5396.31	5127.04	5778	3207.08	3119.43	3043.96	3953.51	3456.87	4404.52	2522.97	2105.32	2459.2
ENSMUSG00000029599	13	Ddx54	protein_coding	ensembl_havana	chr5:120612739-120628592:+	5393.34	5237.96	5376.28	4661.62	4723.7	4725.57	4082.63	4653.95	4885.24	4257	3714.67	4384.59
ENSMUSG00000021048	7	Mthfd1	protein_coding	ensembl_havana	chr12:76255298-76319803:+	5379.45	5197.86	5452.7	6179.56	6064.07	6460.25	3045.71	3745.49	3908.72	4893.32	4289.22	5283.95
ENSMUSG00000037470	14	Uggt1	protein_coding	ensembl_havana	chr1:36140027-36244720:-	5377.47	5215.77	5445.47	4887.35	4627.63	4797.11	4927.35	4766.56	5240.9	5331.23	4311.67	4956.12
ENSMUSG00000031314	18	Taf1	protein_coding	ensembl_havana	chrX:101532734-101601789:+	5372.51	4774.66	4924.99	5591.15	4964.46	5031.73	4781.47	4957.71	5282.59	6347.93	4378	5720.09
ENSMUSG00000040054	17	Baz2a	protein_coding	ensembl_havana	chr10:128091577-128129303:+	5372.51	5118.51	4999.34	4249.48	4247.98	3841.69	4794.28	4755.2	5222.27	5090.56	3972.86	4594.44
ENSMUSG00000031093	14	Dock11	protein_coding	ensembl_havana	chrX:35888832-36076562:+	5368.55	4393.26	4651.32	5367.96	4609.11	4561.72	3956.47	3857.16	4338	5519.07	3371.78	4233.74
ENSMUSG00000027018	11	Hat1	protein_coding	ensembl_havana	chr2:71388958-71441622:+	5366.56	5569.01	5421.72	5603.83	5440.19	5669.45	4967.76	5067.49	5088.35	4818.18	4512.71	4818.8
ENSMUSG00000020745	15	Pafah1b1	protein_coding	ensembl_havana	chr11:74673949-74724670:-	5363.59	5069.02	5068.53	5038.25	4950.57	4936.35	4214.71	4625.56	4738.01	4790.01	4222.89	4895.2
ENSMUSG00000055436	18	Srsf11	protein_coding	ensembl_havana	chr3:158010473-158036639:-	5352.68	5703.82	5296.76	5764.89	6179.82	6244.09	4732.18	5131.84	5082.14	4983.72	5423.01	5488
ENSMUSG00000001280	13	Sp1	protein_coding	ensembl_havana	chr15:102406143-102436404:+	5348.71	4906.91	5089.19	5351.48	4501.47	5319.44	5438.91	5490.49	5997.46	6694.27	4568.84	6624.28
ENSMUSG00000035545	13	Leng8	protein_coding	ensembl_havana	chr7:4137039-4148177:+	5341.77	5374.47	4553.21	4638.79	6487.71	4331.71	5904.14	5536.86	5062.63	5144.56	8276.37	4914.54
ENSMUSG00000075254	12	Heg1	protein_coding	ensembl_havana	chr16:33684370-33771576:+	5339.79	4581.83	5813.12	5729.38	5059.37	5584.83	3174.83	2582.48	3806.73	4426.06	2924.79	3228.01
ENSMUSG00000030036	8	Mogs	protein_coding	ensembl_havana	chr6:83115496-83118898:+	5338.8	5660.3	5620	6956.92	7432.22	7147.2	5418.21	5571.87	5811.2	7147.44	7090.53	7477.21
ENSMUSG00000024908	15	Ppp6r3	protein_coding	ensembl_havana	chr19:3454928-3575749:-	5338.8	5178.23	5201.75	5142.24	4636.89	4891.73	4892.85	5376.93	5489.24	5344.14	4150.43	5218.19
ENSMUSG00000056429	4	Tgoln1	protein_coding	ensembl_havana	chr6:72608432-72617000:-	5337.81	5183.35	4964.23	5026.84	4804.73	5330.98	5063.37	5228.36	5436.91	4969.63	4438.21	5018.98
ENSMUSG00000047810	9	Ccdc88b	protein_coding	ensembl_havana	chr19:6844623-6858211:-	5331.86	5062.19	4915.69	4621.04	5290.87	4400.17	4105.3	4212.97	4683.9	4443.67	4853.56	4670.84
ENSMUSG00000081783	2	Gm15599	processed_pseudogene	havana	chr17:5110766-5112110:-	5330.86	5733.68	5366.99	5441.52	4919.32	5210.2	5098.85	5610.67	5692.35	5153.95	4606.6	5278.15
ENSMUSG00000032612	14	Usp4	protein_coding	ensembl_havana	chr9:108347853-108392545:+	5321.94	5018.68	4976.62	4901.29	4627.63	5197.13	4453.24	5297.44	5286.13	5483.85	4421.89	5686.24
ENSMUSG00000020708	12	Psmc5	protein_coding	ensembl_havana	chr11:106256154-106263120:+	5316.98	5587.78	5463.03	4979.92	4839.45	4876.34	4316.23	4872.55	4681.24	4105.55	3870.81	4483.23
ENSMUSG00000034908	16	Sidt2	protein_coding	ensembl_havana	chr9:45937857-45955258:-	5315.99	5201.27	5246.16	5288.07	5414.72	5421.75	5180.66	5045.72	4717.61	5460.37	5338.31	5495.73
ENSMUSG00000040481	17	Bptf	protein_coding	ensembl_havana	chr11:107033081-107132127:-	5314.01	4648.38	5064.4	5621.59	4591.75	5090.97	4757.81	4493.08	5628.49	7418.64	3924.9	6251
ENSMUSG00000022100	14	Xpo7	protein_coding	ensembl_havana	chr14:70654246-70766628:-	5308.06	5119.36	5343.23	6042.61	5426.3	5857.15	4179.23	4800.63	4764.62	5561.34	4384.13	5411.6
ENSMUSG00000042772	15	Smg7	protein_coding	ensembl_havana	chr1:152836995-152902646:-	5306.07	5177.38	4907.43	5933.55	6176.35	5790.23	4764.71	5076.95	4832.02	6127.22	5941.43	5785.85
ENSMUSG00000024121	13	Atp6v0c	protein_coding	ensembl_havana	chr17:24163866-24169702:-	5292.19	5548.53	5252.36	4465.06	4544.29	4404.79	4203.87	4112.66	4027.57	3219.17	3501.38	3263.79
ENSMUSG00000062006	12	Rpl34	protein_coding	ensembl_havana	chr3:130726831-130730398:-	5290.21	6641.52	6301.59	5808	6331.45	6064.08	9158.81	7870.45	7306.57	6378.46	10844	7602.93
ENSMUSG00000070319	6	Eif3g	protein_coding	ensembl_havana	chr9:20894349-20898623:-	5290.21	5190.18	5206.92	4646.4	4764.21	4770.95	3978.15	4730.6	4616.5	3909.49	3886.12	4393.3
ENSMUSG00000069083	4	Gm10259	processed_pseudogene	havana	chr3:25211016-25212605:-	5287.23	5414.58	5180.07	5697.68	5127.67	5277.9	4920.45	5388.28	5178.81	5056.51	4245.34	4965.79
ENSMUSG00000026867	18	Gapvd1	protein_coding	ensembl_havana	chr2:34674594-34755232:-	5286.24	4909.47	5232.73	4783.36	4651.94	4821.73	3823.4	3982.07	4594.32	4524.68	3522.81	4301.43
ENSMUSG00000049517	8	Rps23	protein_coding	ensembl_havana	chr13:90922958-90924950:+	5283.27	6452.1	6225.17	5518.87	6021.25	6230.24	8252	7644.29	7560.24	6386.67	9605.08	8121.27
ENSMUSG00000080776	1	Gm12174	processed_pseudogene	havana	chr11:46727818-46728630:+	5275.33	5692.73	5427.92	5828.29	5331.38	5711.76	6578.34	6297.69	5844.02	5986.33	6397.6	6434.74
ENSMUSG00000030884	12	Uqcrc2	protein_coding	ensembl_havana	chr7:120635176-120659524:+	5274.34	5989.65	5953.56	5904.38	5472.6	5841.77	5759.25	5876.58	5344.67	5158.65	5490.36	5421.27
ENSMUSG00000005575	16	Ube2m	protein_coding	ensembl_havana	chr7:13035120-13038275:-	5273.35	5172.26	5400.03	5407.28	5207.53	5393.29	4469.01	4383.3	4589	4242.91	3808.56	4120.59
ENSMUSG00000000791	9	Il12rb1	protein_coding	ensembl_havana	chr8:70808449-70821424:+	5265.42	4975.16	5169.74	5946.23	6315.25	5998.69	3833.26	3970.71	4352.19	4205.34	4627.01	3802.43
ENSMUSG00000030168	13	Adipor2	protein_coding	ensembl_havana	chr6:119353150-119417704:-	5254.51	5435.91	5377.31	5970.32	5513.11	5867.15	5942.58	6221.04	6242.25	6646.13	5997.56	6927.93
ENSMUSG00000001380	7	Hars	protein_coding	ensembl_havana	chr18:36766528-36783205:-	5251.54	5108.27	5224.47	5026.84	4852.18	4990.19	3467.57	4106.04	4015.16	3935.32	3546.29	3952.32
ENSMUSG00000025047	9	Pdcd11	protein_coding	ensembl_havana	chr19:47090768-47131865:+	5245.59	4962.37	5494.01	6806.02	6733.1	6708.72	3282.27	3420.91	4012.49	5932.33	4463.73	5279.11
ENSMUSG00000018914	5	Il3	protein_coding	ensembl_havana	chr11:54265303-54267277:-	5242.61	5127.04	9173.55	2063.24	3216.66	2343.94	1282.35	807.202	1494.49	342.814	550.057	172.135
ENSMUSG00000029250	5	Polr2b	protein_coding	ensembl_havana	chr5:77310147-77349324:+	5231.7	4850.59	4847.53	5015.43	4715.6	5200.2	3678.51	4511.06	4463.06	5031.85	3812.64	5104.08
ENSMUSG00000034659	14	Tmem109	protein_coding	ensembl_havana	chr19:10870660-10882001:-	5226.75	4419.71	4958.03	4987.53	5300.13	4328.63	3287.2	2502.99	2866.57	2854.05	2857.44	2055.94
ENSMUSG00000064360	1	mt-Nd3	protein_coding	insdc	chrM:9459-9806:+	5226.75	7127.85	7131.88	6803.48	7826.92	6691.03	7192.41	6855.06	6195.24	5367.62	9542.83	6844.76
ENSMUSG00000018848	4	Rars	protein_coding	ensembl_havana	chr11:35808381-35834506:-	5218.81	5478.57	5149.08	5173.94	4959.83	5130.2	3830.3	4611.37	4487.01	4421.36	3949.39	4514.18
ENSMUSG00000014195	16	Dnajc7	protein_coding	ensembl_havana	chr11:100582818-100620188:-	5218.81	5178.23	4845.47	5097.85	5031.59	5217.13	4000.82	5362.73	5003.2	4994.29	4606.6	5612.75
ENSMUSG00000049470	13	Aff4	protein_coding	ensembl_havana	chr11:53350833-53421830:+	5217.82	4822.44	5033.42	4664.16	4146.12	3930.92	4676	4723.98	5233.8	4544.64	3438.11	3631.26
ENSMUSG00000079487	11	Med12	protein_coding	ensembl_havana	chrX:101274030-101297465:+	5216.83	4600.6	4864.06	5480.83	5493.43	5048.66	4518.3	4181.74	4552.64	5895.93	4873.97	5450.28
ENSMUSG00000028071	12	Sh2d2a	protein_coding	ensembl_havana	chr3:87846755-87855722:+	5206.91	5198.71	5131.53	5738.26	5457.55	5874.07	5941.6	6516.29	6401.9	6684.88	6822.14	8085.49
ENSMUSG00000026750	6	Psmb7	protein_coding	ensembl_havana	chr2:38588036-38644087:-	5202.95	5473.45	5560.1	5426.3	5118.41	5434.83	4841.59	4786.43	4421.37	4428.41	4131.04	4583.81
ENSMUSG00000020267	6	Hint1	protein_coding	ensembl_havana	chr11:54866383-54870501:+	5195.01	5358.26	5555.97	5165.06	5219.11	5453.29	5742.49	5482.92	5251.54	4872.19	6187.38	5469.62
ENSMUSG00000030002	15	Dusp11	protein_coding	ensembl_havana	chr6:85942268-85961667:-	5183.12	4954.69	4897.1	4867.06	5053.59	4778.65	4625.73	4712.62	5070.61	4902.71	4646.4	4850.71
ENSMUSG00000067851	11	Arfgef1	protein_coding	ensembl_havana	chr1:10137571-10232670:-	5182.12	4522.1	5008.64	5660.9	4876.49	5237.13	4247.24	4131.59	4473.7	5526.12	3635.07	4910.67
ENSMUSG00000038644	14	Pold1	protein_coding	ensembl_havana	chr7:44532746-44548849:-	5182.12	5350.58	5275.08	4913.98	5286.24	4969.42	5412.29	5762.08	5797.9	5759.75	5891.43	5516.04
ENSMUSG00000034342	9	Cbl	protein_coding	ensembl_havana	chr9:44142976-44234049:-	5180.14	4200.43	3154.92	4607.09	3963.23	3833.23	4171.34	3590.3	3017.35	5711.61	3190.13	4247.27
ENSMUSG00000006676	16	Usp19	protein_coding	ensembl_havana	chr9:108490602-108502337:+	5179.15	5102.29	5230.67	4836.62	5194.8	5020.96	4592.22	5040.99	5104.31	5125.78	4972.96	5347.77
ENSMUSG00000020936	8	Nmt1	protein_coding	ensembl_havana	chr11:103028190-103068912:+	5175.18	4892.4	4973.52	4822.67	4375.3	4683.26	4026.45	4269.75	4315.83	4076.2	3454.44	4070.3
ENSMUSG00000014769	10	Psmb1	protein_coding	ensembl_havana	chr17:15475021-15499751:-	5175.18	5571.57	5579.72	5135.9	4959.83	5265.59	6785.33	5903.08	5498.11	5256.09	5801.62	5302.32
ENSMUSG00000011752	7	Pgam1	protein_coding	ensembl_havana	chr19:41911923-41918660:+	5174.19	5518.67	5174.9	5016.69	5110.3	5160.2	5415.25	5608.77	5774.84	5506.16	4933.16	5162.1
ENSMUSG00000027466	15	Rbck1	protein_coding	ensembl_havana	chr2:152316334-152332653:-	5168.24	4884.72	5064.4	4882.27	5139.24	5317.9	5405.4	5492.38	5553.1	5496.77	5529.14	5496.7
ENSMUSG00000028843	8	Sh3bgrl3	protein_coding	ensembl_havana	chr4:134127406-134128789:-	5166.26	4875.34	5180.07	3791.69	3635.67	3954.77	4883.98	4656.79	4854.2	3743.95	3403.41	3500.71
ENSMUSG00000005161	15	Prdx2	protein_coding	ensembl_havana	chr8:84969587-84974834:+	5166.26	5685.9	5974.22	5646.95	5038.54	5614.06	6025.38	5745.04	5751.77	4771.22	4952.55	4731.76
ENSMUSG00000020027	18	Socs2	protein_coding	ensembl_havana	chr10:95385362-95417180:-	5162.29	4978.58	5073.7	2761.97	3162.25	3197.05	2684.96	2831.36	3471.46	1300.82	1595.06	1695.23
ENSMUSG00000042548	14	Asxl1	protein_coding	ensembl_havana	chr2:153345829-153404007:+	5158.33	5278.06	4774.21	5019.23	4864.92	4623.26	4583.35	4967.18	5288.79	5415.76	4654.56	5083.77
ENSMUSG00000031132	1	Cd40lg	protein_coding	ensembl_havana	chrX:57212143-57224042:+	5156.34	4651.79	4822.75	7370.33	7172.94	8284.17	4300.46	4045.47	3916.71	5925.28	5233.2	5833.23
ENSMUSG00000030759	16	Far1	protein_coding	ensembl_havana	chr7:113513834-113571511:+	5154.36	5067.31	5176.97	5460.54	5248.04	5402.52	3834.24	4067.24	4354.85	4604.51	3935.1	4438.75
ENSMUSG00000058301	8	Upf1	protein_coding	ensembl_havana	chr8:70331525-70353278:-	5154.36	5078.4	5336	5052.2	5408.93	5417.13	4140.78	4477.94	4952.65	5260.79	4688.24	5225.93
ENSMUSG00000038429	10	Usp5	protein_coding	ensembl_havana	chr6:124815019-124829484:-	5151.38	5059.63	5086.09	4716.15	4723.7	4794.03	4527.17	5148.87	5296.78	4806.44	4572.92	4922.27
ENSMUSG00000027330	16	Cdc25b	protein_coding	ensembl_havana	chr2:131186949-131198497:+	5150.39	4496.5	4428.25	3842.41	3643.77	3746.3	5272.33	5269.05	5400.55	5038.9	4884.18	5581.8
ENSMUSG00000039361	11	Picalm	protein_coding	ensembl_havana	chr7:90130213-90213465:+	5146.43	5063.05	4569.74	5276.66	5264.25	4725.57	4125.01	4954.88	5098.1	4097.33	3594.25	4286.92
ENSMUSG00000035242	15	Oaz1	protein_coding	ensembl_havana	chr10:80826656-80829290:+	5146.43	5370.21	5655.11	5332.46	5082.52	5140.97	7177.62	6149.12	6096.79	5276.05	6298.61	5247.2
ENSMUSG00000028811	12	Yars	protein_coding	ensembl_havana	chr4:129189760-129219607:+	5145.43	5395.8	4600.72	4174.66	4188.94	3805.53	3839.17	4291.51	4577.47	4091.46	3640.17	3516.19
ENSMUSG00000062611	4	Rps3a2	processed_pseudogene	havana	chr14:88123017-88123808:-	5145.43	6092.89	5512.6	6284.82	5738.82	6247.17	7423.05	6882.51	6572.19	6598	8128.39	7447.24
ENSMUSG00000000441	17	Raf1	protein_coding	ensembl_havana	chr6:115618067-115676635:-	5144.44	5086.08	5134.63	5313.43	5433.24	5955.62	4932.28	5406.26	4941.12	5436.89	5317.9	5429.01
ENSMUSG00000066568	12	Lsm14a	protein_coding	ensembl_havana	chr7:34344646-34393315:-	5144.44	5231.99	4920.86	5520.14	5432.08	5713.3	4357.63	5089.25	5017.39	5448.63	4711.71	5681.41
ENSMUSG00000074978	4	Actg-ps1	processed_pseudogene	havana	chr8:46228994-46230117:+	5139.49	4784.04	5181.1	4935.53	4994.55	4430.94	3174.83	2915.58	3077.67	3071.24	2642.11	2768.66
ENSMUSG00000059119	9	Nap1l4	protein_coding	ensembl_havana	chr7:143513579-143549106:-	5137.5	5049.39	5142.89	5423.76	5105.67	5257.13	4983.53	4985.16	5128.26	5351.19	4731.1	5304.26
ENSMUSG00000117359	1	Gm7466	processed_pseudogene	havana	chr18:6760516-6760959:-	5136.51	5864.23	4637.89	5283	5086	4910.19	5368.93	6652.55	6126.95	5897.11	5358.72	5708.48
ENSMUSG00000058625	6	Gm17383	processed_pseudogene	havana	chr18:82338462-82339816:+	5126.59	5666.28	5255.45	5198.04	4804.73	5073.27	4852.44	5409.1	5304.76	4879.23	4467.81	5029.62
ENSMUSG00000031403	14	Dkc1	protein_coding	ensembl_havana	chrX:75095854-75109777:+	5125.6	5563.89	5382.48	6859.28	6652.08	7256.44	4051.09	4476.99	4477.25	5758.57	5096.45	5860.31
ENSMUSG00000021149	8	Gtpbp4	protein_coding	ensembl_havana	chr13:8966331-8996083:-	5124.61	4902.64	4931.18	5641.88	5472.6	5360.21	3221.16	3877.03	3884.78	4168.95	3434.03	3982.3
ENSMUSG00000041355	13	Ssr2	protein_coding	ensembl_havana	chr3:88575876-88588419:+	5122.63	5311.34	5563.2	5274.12	5235.31	5118.66	5676.45	4952.98	5161.96	4230	4790.29	4412.64
ENSMUSG00000051335	6	Gfod1	protein_coding	ensembl_havana	chr13:43195245-43304172:-	5119.65	5153.49	5545.64	4881	4620.69	5227.9	3778.06	3865.67	3896.31	4362.66	3274.83	3725.07
ENSMUSG00000028960	20	Ube4b	protein_coding	ensembl_havana	chr4:149328416-149426749:-	5113.7	4760.15	5115.01	4667.96	4418.13	4527.1	3979.14	4306.65	4437.34	4660.86	3537.1	4482.27
ENSMUSG00000039001	12	Rps21	protein_coding	ensembl_havana	chr2:180257377-180258445:+	5105.77	5768.66	5785.23	4461.26	5506.16	4834.8	8540.8	7137.06	6458.66	5333.58	8464.14	6356.41
ENSMUSG00000057948	12	Unc13d	protein_coding	ensembl_havana	chr11:116062095-116077961:-	5096.85	4716.64	5169.74	4402.92	4692.45	4748.65	4062.92	4307.6	4376.14	3991.67	4136.14	4100.28
ENSMUSG00000034681	17	Rnps1	protein_coding	ensembl_havana	chr17:24414565-24425901:+	5096.85	5303.66	5101.58	5359.09	5308.23	5425.6	4565.61	5007.87	5059.97	5020.11	4554.55	4850.71
ENSMUSG00000005667	8	Mthfd2	protein_coding	ensembl_havana	chr6:83305691-83325908:-	5083.96	5281.47	4760.79	4082.09	4281.54	3739.38	3523.76	3654.65	3712.71	3655.9	3548.33	3140
ENSMUSG00000030268	17	Bcat1	protein_coding	ensembl_havana	chr6:144993835-145076184:-	5079	4642.41	4551.15	6435.72	5788.59	5790.23	2701.71	2781.2	2816.02	3682.9	3192.17	2876.97
ENSMUSG00000024948	15	Map4k2	protein_coding	ensembl_havana	chr19:6341135-6355615:+	5075.03	5348.02	5079.89	4372.49	4787.36	4447.87	6923.32	6829.51	6640.48	6108.43	7902.86	6334.16
ENSMUSG00000083863	1	Gm13341	unprocessed_pseudogene	havana	chr2:22587291-22587962:-	5074.04	6942.7	5518.79	5574.67	8528.36	5545.6	7124.4	7817.46	5639.13	6630.87	11038.9	6525.64
ENSMUSG00000038766	16	Gabpb2	protein_coding	ensembl_havana	chr3:95181766-95217916:-	5073.05	5016.12	4589.36	5523.94	5517.74	5636.37	5297.96	5851.03	5783.7	6916.16	6043.48	7394.05
ENSMUSG00000023015	14	Racgap1	protein_coding	ensembl_havana	chr15:99620496-99651656:-	5072.06	4944.45	4855.8	4259.62	4048.89	4012.46	4604.05	4952.04	4952.65	4552.85	3863.67	4530.62
ENSMUSG00000030058	17	Copg1	protein_coding	ensembl_havana	chr6:87887814-87913595:+	5069.08	4982.84	4856.83	4703.47	4756.11	4657.87	4183.17	4347.34	4698.1	4291.05	4114.71	4413.61
ENSMUSG00000022557	11	Bop1	protein_coding	ensembl_havana	chr15:76452989-76477277:-	5059.17	4980.28	4980.75	4984.99	5199.43	4904.81	3675.55	4040.74	4035.56	4215.91	3854.48	4063.53
ENSMUSG00000066979	6	Bub3	protein_coding	ensembl_havana	chr7:131560222-131571895:+	5055.2	5180.79	4958.03	5139.7	4759.58	5048.66	5272.33	5419.51	5185.91	5091.73	4710.69	5024.78
ENSMUSG00000006169	20	Clint1	protein_coding	ensembl_havana	chr11:45851964-45910625:+	5052.22	4883.87	5122.23	5075.03	4796.62	5552.52	5093.92	5882.26	6237.82	6380.8	5382.19	7375.67
ENSMUSG00000003038	15	Hmgn2	protein_coding	ensembl_havana	chr4:133964738-133968650:-	5051.23	6059.61	5834.8	5554.38	5395.04	5884.84	8473.77	8110.82	7470.66	7243.71	8015.12	8419.12
ENSMUSG00000045826	9	Ptprcap	protein_coding	ensembl_havana	chr19:4153604-4156751:+	5051.23	5272.94	6168.37	6089.53	6419.42	6904.88	8240.17	6613.76	6704.34	7227.27	8046.75	8186.06
ENSMUSG00000032407	14	U2surp	protein_coding	ensembl_havana	chr9:95456898-95511996:-	5048.26	4997.35	4887.81	5762.35	5398.52	5927.92	4447.33	5128.05	5287.91	6055.6	4998.48	6035.35
ENSMUSG00000019960	8	Dusp6	protein_coding	ensembl_havana	chr10:99263231-99267489:+	5047.27	4873.63	5543.58	5262.71	4995.71	6757.19	5559.16	6193.59	6570.42	6832.8	5903.67	8383.34
ENSMUSG00000026790	19	Odf2	protein_coding	ensembl_havana	chr2:29889221-29931746:+	5046.27	4906.05	4722.58	3715.6	3588.21	3668.6	4099.39	4827.12	5043.11	3426.97	3215.64	3498.78
ENSMUSG00000041846	15	Ppp4r3a	protein_coding	ensembl_havana	chr12:101039409-101083702:-	5046.27	4807.08	4825.85	5461.81	5442.5	5626.37	3849.03	4507.27	4421.37	5072.95	4254.52	5051.86
ENSMUSG00000035325	16	Sec31a	protein_coding	ensembl_havana	chr5:100361649-100416234:-	5044.29	4819.88	4839.27	4224.12	4259.55	4232.47	3875.64	4220.54	4712.29	3964.67	3343.2	4044.19
ENSMUSG00000032093	7	Cd3e	protein_coding	ensembl_havana	chr9:44998740-45009627:-	5042.31	5032.33	5747.02	5050.93	4992.24	5378.67	6723.23	6973.35	7275.53	6300.97	6402.7	7153.25
ENSMUSG00000008496	19	Pou2f2	protein_coding	ensembl_havana	chr7:25087344-25179726:-	5041.32	4898.37	5337.04	4679.37	4318.58	5252.51	5123.49	5146.03	5404.98	6045.03	4591.29	5840
ENSMUSG00000039942	15	Ptger4	protein_coding	ensembl_havana	chr15:5206661-5244187:-	5039.33	4931.65	4894.01	5788.98	5663.58	5964.85	5706.02	5545.37	5152.21	6397.24	6287.39	6627.18
ENSMUSG00000082319	3	Actr3-ps	processed_pseudogene	havana	chrX:81820384-81822730:-	5038.34	4999.91	5111.91	4981.19	4716.76	5006.35	5040.7	5149.81	4934.02	4865.14	4448.42	4916.47
ENSMUSG00000038608	15	Dock10	protein_coding	ensembl_havana	chr1:80501073-80758527:-	5037.35	3864.26	4605.88	5483.36	5246.89	4924.04	3469.55	3472.01	3636.43	5379.36	3968.78	5014.14
ENSMUSG00000022255	16	Mtdh	protein_coding	ensembl_havana	chr15:34082694-34145624:+	5030.41	5621.91	5420.69	6086.99	6008.51	6057.16	4610.95	5017.33	5143.34	5283.09	5003.58	5357.44
ENSMUSG00000050708	16	Ftl1	protein_coding	ensembl_havana	chr7:45457944-45459884:-	5028.43	5000.76	4637.89	4485.35	4605.64	4797.11	5952.44	6413.14	6008.1	5770.31	5730.19	6587.53
ENSMUSG00000003099	11	Ppp5c	protein_coding	ensembl_havana	chr7:17004640-17027924:-	5025.45	4849.74	5124.3	6054.02	5972.63	6327.17	3608.53	3824.98	3882.12	4407.28	4470.87	4478.4
ENSMUSG00000024308	15	Tapbp	protein_coding	ensembl_havana	chr17:33915899-33929292:+	5023.47	5096.32	4965.26	5056.01	4976.03	5256.36	7393.48	7619.68	7200.14	7626.44	7061.96	8305.01
ENSMUSG00000036499	9	Eea1	protein_coding	ensembl_havana	chr10:95940650-96045518:+	5019.5	4489.68	5242.03	5586.08	5525.84	5629.45	3803.69	3641.4	4196.09	5531.99	4008.58	4461.96
ENSMUSG00000070000	13	Fcho1	protein_coding	ensembl_havana	chr8:71708387-71725716:-	5018.51	4801.11	4868.19	4151.83	4426.23	4173.24	4958.89	4950.14	5028.92	4332.14	4861.73	4458.09
ENSMUSG00000028552	13	Eps15	protein_coding	ensembl_havana	chr4:109280268-109387817:+	5014.54	4755.03	5179.03	5036.98	4587.12	5031.73	4292.58	4565.94	4646.65	4198.3	3762.63	4369.12
ENSMUSG00000109511	1	Nup62	protein_coding	ensembl_havana	chr7:44816088-44830812:+	5014.54	5364.24	5039.62	4667.96	4620.69	4740.18	4562.65	4937.84	5122.94	4694.91	4180.02	4762.71
ENSMUSG00000028729	15	Ebna1bp2	protein_coding	ensembl_havana	chr4:118620799-118627776:+	5013.55	5096.32	4958.03	4908.9	4856.81	4918.65	3650.91	3942.32	3958.39	3747.48	3633.03	3821.77
ENSMUSG00000107476	3	Zfp862-ps	transcribed_unitary_pseudogene	havana	chr6:48504337-48534832:+	5011.57	4526.37	4850.63	5006.55	4419.28	4957.12	4628.69	4105.09	4214.72	5769.14	4373.92	4887.46
ENSMUSG00000022912	8	Pros1	protein_coding	ensembl_havana	chr16:62854307-62929346:+	5007.6	4923.97	5323.61	4598.21	4591.75	5547.14	8565.44	9679.8	9524.8	8772.29	8559.05	11364.7
ENSMUSG00000059409	9	Ppp2r5d	protein_coding	ensembl_havana	chr17:46682991-46705111:-	5002.64	5051.1	4726.71	4605.82	4359.09	4662.49	4629.68	4912.29	4696.32	4388.49	4080.01	4360.42
ENSMUSG00000028832	11	Stmn1	protein_coding	ensembl_havana	chr4:134468320-134473843:+	5001.65	5324.99	5098.48	4599.48	4004.9	4816.34	8599.94	8676.71	8262.69	7011.25	6762.95	8261.49
ENSMUSG00000011257	19	Pabpc4	protein_coding	ensembl_havana	chr4:123262351-123298925:+	4999.67	4866.8	4963.2	4873.4	5184.38	5204.82	3296.07	3831.61	3777.46	4091.46	3678.95	3932.98
ENSMUSG00000034394	14	Lif	protein_coding	ensembl_havana	chr11:4257557-4272514:+	4998.68	5911.15	5377.31	5247.49	6457.62	5046.35	10604.8	11059.5	13036.2	5723.35	8783.56	5789.72
ENSMUSG00000016496	7	Cd274	protein_coding	ensembl_havana	chr19:29367455-29388095:+	4995.7	5208.95	4651.32	6284.82	6246.96	6232.55	4459.16	4140.1	3956.62	5704.57	5810.81	5420.3
ENSMUSG00000031146	6	Plp2	protein_coding	ensembl_havana	chrX:7667941-7671390:-	4994.71	5451.26	5363.89	4839.16	4919.32	4674.8	5476.36	4822.39	5044.89	3787.39	4254.52	3540.36
ENSMUSG00000056692	13	Ilrun	protein_coding	ensembl_havana	chr17:27751235-27820648:-	4992.73	4950.42	4970.43	4508.18	4237.56	4637.87	4290.61	5019.22	5223.16	4663.21	4035.11	5167.9
ENSMUSG00000015671	11	Psma2	protein_coding	ensembl_havana	chr13:14613240-14674236:+	4989.75	5274.65	5274.04	5348.94	5072.11	5245.59	5017.04	4862.14	4683.02	4699.61	5097.47	4868.12
ENSMUSG00000021366	8	Hivep1	protein_coding	ensembl_havana	chr13:42052021-42192537:+	4989.75	4921.41	4787.64	3820.85	3929.67	3390.13	3893.38	3844.85	4160.61	3498.58	2505.36	2736.75
ENSMUSG00000003360	15	Ddx23	protein_coding	ensembl_havana	chr15:98645134-98662894:-	4986.78	4879.6	4731.87	5056.01	5040.85	5040.97	3624.3	4340.72	4432.9	4465.98	4395.35	4749.17
ENSMUSG00000041560	12	Nop53	protein_coding	ensembl_havana	chr7:15936183-15946074:-	4984.79	5191.03	5002.44	4458.72	4552.39	4887.88	5947.51	6427.33	6495.91	5426.33	4906.63	6398.96
ENSMUSG00000030095	10	Tmem43	protein_coding	ensembl_havana	chr6:91473703-91488463:+	4981.82	4319.03	5008.64	4561.44	4105.6	5196.36	4171.34	3999.1	4022.25	4065.64	3646.3	4185.38
ENSMUSG00000034595	17	Ppp1r18	protein_coding	ensembl_havana	chr17:35865593-35875596:+	4980.83	4890.69	4749.43	4334.44	4416.97	4767.11	4214.71	5160.22	5332.25	4736	4451.48	5557.62
ENSMUSG00000003868	14	Ruvbl2	protein_coding	ensembl_havana	chr7:45421760-45438096:-	4979.84	5347.17	5122.23	5286.8	5184.38	5317.13	4140.78	4569.73	4895	4240.56	4009.6	4325.6
ENSMUSG00000004865	16	Srpk1	protein_coding	ensembl_havana	chr17:28587648-28622709:-	4978.85	5167.14	4919.82	5236.08	5539.73	5190.2	4243.29	4674.77	4602.31	4812.31	5677.12	5047.02
ENSMUSG00000027206	13	Cops2	protein_coding	ensembl_havana	chr2:125830304-125859139:-	4969.92	5133.86	5145.99	5498.58	5212.16	5409.44	3986.04	4170.38	4082.56	4146.64	3860.6	3972.63
ENSMUSG00000018286	6	Psmb6	protein_coding	ensembl_havana	chr11:70525367-70527858:+	4969.92	5692.73	5819.31	5289.34	4766.53	5154.82	5243.75	5129	4924.26	4307.48	4978.07	4522.88
ENSMUSG00000025745	12	Hadha	protein_coding	ensembl_havana	chr5:30118304-30155162:-	4965.95	4631.31	5030.32	4834.08	4333.63	4759.42	4509.42	5024.9	5243.56	4906.23	4011.64	5222.06
ENSMUSG00000058290	4	Espl1	protein_coding	ensembl_havana	chr15:102296266-102324357:+	4965.95	4803.67	5115.01	3979.37	4065.09	3878.61	4447.33	4406.96	4919.83	4623.3	3946.33	4513.21
ENSMUSG00000062234	14	Gak	protein_coding	ensembl_havana	chr5:108569411-108629755:-	4964.96	4865.95	4993.15	4740.24	4666.99	4523.25	4181.2	4281.1	4507.4	4287.53	3962.66	4172.81
ENSMUSG00000017670	16	Elmo2	protein_coding	ensembl_havana	chr2:165288031-165326479:-	4962.98	4706.4	4545.98	3397.3	3438.89	3328.59	4461.13	5077.9	5198.33	3543.2	3456.48	3564.54
ENSMUSG00000043801	7	Oaz1-ps	processed_pseudogene	havana	chr17:17345456-17346140:-	4961	5065.61	5314.32	4829.01	4788.52	5033.27	7229.86	5863.33	5888.36	5186.83	5868.98	5053.79
ENSMUSG00000020484	19	Xbp1	protein_coding	ensembl_havana	chr11:5520659-5525893:+	4953.06	5104.85	5084.02	3709.26	4136.86	3674.76	4980.57	4952.98	5218.73	3900.1	4331.06	3822.74
ENSMUSG00000025935	10	Tram1	protein_coding	ensembl_havana	chr1:13564698-13589910:-	4948.11	5348.88	5408.29	4338.25	4229.46	4377.09	5778.96	5841.57	6281.28	4613.9	4878.06	5143.73
ENSMUSG00000053754	14	Chd8	protein_coding	ensembl_havana	chr14:52198151-52257780:-	4948.11	4085.25	4969.39	4889.88	4539.66	4663.26	4068.83	4094.68	4496.76	5848.97	3964.7	5400.96
ENSMUSG00000029547	10	Ints1	protein_coding	ensembl_havana	chr5:139751282-139775674:-	4947.11	4863.39	5198.65	5034.45	4984.14	4917.88	4612.92	4036.96	4872.82	5025.98	4308.61	4643.76
ENSMUSG00000032042	11	Srpr	protein_coding	ensembl_havana	chr9:35200175-35247973:+	4944.14	5144.96	4844.44	4447.31	4480.63	4514.02	4145.71	4270.69	4141.1	3792.09	3652.42	3594.52
ENSMUSG00000017428	16	Psmd11	protein_coding	ensembl_havana	chr11:80428615-80473248:+	4941.16	4890.69	4664.74	4752.92	4606.8	4617.87	4294.55	4367.22	4267.05	4086.77	3795.29	3680.58
ENSMUSG00000052833	9	Sae1	protein_coding	ensembl_havana	chr7:16320234-16387806:-	4938.19	4974.31	4810.36	4837.89	4553.55	4867.88	4046.16	4708.83	4667.05	4577.51	4105.53	4700.82
ENSMUSG00000031708	17	Tecr	protein_coding	ensembl_havana	chr8:83571698-83607971:-	4936.21	5122.77	4861.99	4248.21	4335.94	4025.54	5633.08	5480.08	5191.23	4368.53	4936.23	4234.7
ENSMUSG00000027823	9	Gmps	protein_coding	ensembl_havana	chr3:63976106-64022579:+	4932.24	4663.74	4631.7	4878.47	4700.55	4972.5	3612.47	4238.52	4093.21	4738.35	3756.51	4635.06
ENSMUSG00000020250	10	Txnrd1	protein_coding	ensembl_havana	chr10:82833951-82897712:+	4932.24	4751.62	5182.13	4698.4	4811.67	4895.58	2889.97	3428.48	3957.5	3365.92	3203.39	3471.7
ENSMUSG00000063888	7	Rpl7l1	protein_coding	ensembl_havana	chr17:46773907-46782672:-	4929.26	5120.21	5581.79	6322.86	5939.06	6483.33	4568.56	4688.02	4530.47	4982.55	4903.57	5000.6
ENSMUSG00000046721	11	Rpl14-ps1	processed_pseudogene	havana	chr7:45324965-45325617:+	4926.29	5877.88	5649.95	5979.2	5667.05	5706.38	7717.77	6241.86	6138.48	5845.45	7537.52	6272.27
ENSMUSG00000028759	13	Hp1bp3	protein_coding	ensembl_havana	chr4:138216296-138244683:+	4925.3	4435.92	4362.16	4050.38	3791.93	4066.31	5922.87	6007.17	6061.32	5433.37	4765.8	5781.01
ENSMUSG00000028330	8	Ncbp1	protein_coding	ensembl_havana	chr4:46138613-46172403:+	4922.32	4951.27	4810.36	5386.99	5202.9	5512.52	4223.58	4921.75	4724.7	5240.83	4575.98	5110.85
ENSMUSG00000031530	6	Dusp4	protein_coding	ensembl_havana	chr8:34807297-34819894:+	4917.37	4191.05	3899.51	5710.36	6045.55	4572.49	2140.87	1837.73	1636.4	2750.73	2192.06	1589.83
ENSMUSG00000020476	14	Dbnl	protein_coding	ensembl_havana	chr11:5788488-5800962:+	4910.42	4631.31	4828.94	4870.86	4672.77	5040.2	5364.98	5463.04	5519.4	5286.62	4720.9	5254.94
ENSMUSG00000018932	9	Map2k3	protein_coding	ensembl_havana	chr11:60932033-60952811:+	4910.42	4887.28	5047.88	4150.57	4279.23	4185.55	4202.88	3882.71	4165.05	3259.08	3119.71	2795.74
ENSMUSG00000027368	6	Dusp2	protein_coding	ensembl_havana	chr2:127336159-127338376:+	4899.52	4798.55	5224.47	5209.45	5748.08	5794.84	4276.81	4353.02	3886.55	4875.71	5452.61	4856.51
ENSMUSG00000078249	5	Hmga1b	protein_coding	ensembl_havana	chr11:120762794-120764419:+	4898.53	5425.67	5253.39	5709.09	5393.89	5555.6	4987.47	5171.58	5299.44	4579.86	4441.28	4507.41
ENSMUSG00000029191	16	Rfc1	protein_coding	ensembl_havana	chr5:65261850-65335670:-	4894.56	4678.24	4591.42	5105.46	4478.32	5214.82	4029.4	4696.53	4916.28	5533.16	4181.05	5485.1
ENSMUSG00000038406	17	Scaf1	protein_coding	ensembl_havana	chr7:45002948-45016363:-	4889.6	4850.59	4715.35	4249.48	4225.98	4117.08	4172.33	4439.14	4586.34	3937.67	3772.84	4034.52
ENSMUSG00000048154	17	Kmt2d	protein_coding	ensembl_havana	chr15:98831669-98871204:-	4889.6	3763.58	4399.34	4888.61	4247.98	3884.77	4318.2	2734.83	3891.87	7767.32	3329.94	4999.64
ENSMUSG00000067150	6	Xpo5	protein_coding	ensembl_havana	chr17:46202782-46243598:+	4889.6	4461.52	4663.71	4874.66	4647.31	4838.65	3522.77	3901.63	4414.28	4431.93	3664.67	4407.8
ENSMUSG00000025487	15	Psmd13	protein_coding	ensembl_havana	chr7:140881968-140898643:+	4888.61	5364.24	5169.74	4664.16	4540.82	4617.87	5072.24	5293.65	4900.32	4235.87	4528.02	4500.64
ENSMUSG00000002524	17	Puf60	protein_coding	ensembl_havana	chr15:76070182-76080924:-	4887.62	5319.87	5076.79	4733.9	4969.09	4927.88	5227.98	5337.18	5199.21	5143.39	5005.62	5366.15
ENSMUSG00000112908	1	Gm7392	processed_pseudogene	havana	chr12:47812905-47813249:+	4881.67	5871.91	5274.04	5963.98	5349.9	6189.47	6646.35	6179.4	6063.09	5367.62	6134.31	6625.24
ENSMUSG00000111613	1	Gm4977	processed_pseudogene	havana	chr9:17732670-17733931:+	4879.68	5756.72	4905.37	4390.24	4160.01	4343.25	7335.33	7508.02	7222.31	5554.29	5984.29	6174.6
ENSMUSG00000058809	8	Hspd1-ps3	processed_pseudogene	havana	chr11:41498737-41500458:+	4877.7	4812.2	5054.08	5250.03	5197.11	5660.99	2446.42	3126.61	3250.62	3600.72	2827.84	3684.45
ENSMUSG00000058126	7	Tpm3-rs7	protein_coding	ensembl_havana	chr14:113314608-113316754:+	4874.73	4661.18	4542.88	3986.98	3927.35	4070.93	3846.07	4048.31	4181.01	3655.9	3247.28	3625.46
ENSMUSG00000024045	6	Akap8	protein_coding	ensembl_havana	chr17:32303672-32321238:-	4870.76	5162.87	4695.73	4930.46	5498.06	5044.04	4138.81	4922.7	4616.5	4768.87	5787.33	4994.8
ENSMUSG00000020739	11	Nup85	protein_coding	ensembl_havana	chr11:115564434-115583985:+	4868.78	5016.97	5117.07	5115.61	5339.49	5177.12	4332.99	4758.99	4559.73	4381.45	4439.24	4333.34
ENSMUSG00000053522	11	Lgals7	protein_coding	ensembl_havana	chr7:28863853-28866284:+	4867.79	5660.3	6067.16	2537.51	2558.05	3067.81	6793.21	7126.66	8094.17	2193.07	2413.52	2406.01
ENSMUSG00000024493	9	Lars	protein_coding	ensembl_havana	chr18:42202298-42262194:-	4866.79	4820.73	4554.24	4595.68	4353.31	4267.86	2974.74	3631.93	3761.49	4145.47	3345.24	3743.44
ENSMUSG00000030867	7	Plk1	protein_coding	ensembl_havana	chr7:122159439-122169873:+	4864.81	4873.63	4629.63	4178.46	4186.63	4285.55	3730.75	4524.3	4667.05	3985.8	3617.72	4374.92
ENSMUSG00000017843	14	Ppp2r5c	protein_coding	ensembl_havana	chr12:110447120-110583062:+	4864.81	4810.49	4812.42	4945.68	4705.18	5190.97	5475.38	5297.44	5366.84	5143.39	4876.02	5229.79
ENSMUSG00000029552	19	Tes	protein_coding	ensembl_havana	chr6:17065149-17105828:+	4856.88	5607.4	4759.75	4997.67	4935.52	4357.86	6408.8	5512.25	5253.32	4468.32	4879.08	3673.81
ENSMUSG00000039148	5	Sart1	protein_coding	ensembl_havana	chr19:5377523-5388703:-	4856.88	4756.74	4467.5	4101.11	4429.7	4269.4	4102.34	5024.9	4845.33	4157.21	4206.56	4653.43
ENSMUSG00000061306	16	Slc38a10	protein_coding	ensembl_havana	chr11:120103960-120151346:-	4853.9	4819.88	4891.94	4576.66	4540.82	4514.79	4383.26	4581.08	4841.78	4282.83	4277.99	4358.48
ENSMUSG00000061684	6	Rpl21-ps8	processed_pseudogene	ensembl_havana	chr18:82523539-82524021:-	4853.9	5475.15	4915.69	4809.99	4605.64	5344.82	5366.95	6380.96	6036.48	5548.42	5782.23	7351.5
ENSMUSG00000006307	16	Kmt2b	protein_coding	ensembl_havana	chr7:30568858-30588726:-	4848.95	4795.13	4928.08	4631.18	5023.49	4140.16	4233.44	3906.36	4304.3	4879.23	4525.98	4455.19
ENSMUSG00000041959	14	S100a10	protein_coding	ensembl_havana	chr3:93555080-93564643:+	4846.96	4504.18	5271.98	4051.65	4258.39	4177.85	2803.24	2064.85	2367.23	2393.83	3145.22	2692.26
ENSMUSG00000031902	10	Nfatc3	protein_coding	ensembl_havana	chr8:106058840-106130537:+	4843	4470.91	4696.76	5019.23	4495.68	4916.35	4423.67	4956.77	5024.49	5632.95	4055.52	5606.94
ENSMUSG00000028423	15	Nfx1	protein_coding	ensembl_havana	chr4:40970906-41025993:+	4841.01	4738.82	4523.26	5681.19	5597.61	5804.07	5927.8	6362.04	6133.16	7406.9	7277.28	7651.28
ENSMUSG00000024516	13	Sec11c	protein_coding	ensembl_havana	chr18:65800515-65817684:+	4838.04	5066.46	5463.03	2877.37	2767.55	2571.64	5044.64	4780.75	4863.95	2198.94	3089.1	2133.31
ENSMUSG00000035596	14	Mboat7	protein_coding	ensembl_havana	chr7:3677789-3693523:-	4834.07	4832.68	5078.86	4551.29	4781.58	4772.49	4464.08	4455.22	4439.11	4247.61	4080.01	4310.13
ENSMUSG00000000290	13	Itgb2	protein_coding	ensembl_havana	chr10:77530252-77565708:+	4834.07	5015.27	5117.07	5324.85	5777.02	5606.37	6090.43	5712.87	5845.79	6628.52	6560.88	6867.01
ENSMUSG00000013787	15	Ehmt2	protein_coding	ensembl_havana	chr17:34898469-34914052:+	4833.08	4612.54	4637.89	4419.41	4541.98	4623.26	4651.36	5134.67	5356.2	5068.25	4735.18	5183.38
ENSMUSG00000024759	14	Atl3	protein_coding	ensembl_havana	chr19:7494040-7539674:+	4833.08	4044.29	4605.88	4686.98	4212.09	4463.25	4612.92	4561.21	4797.43	5489.72	4045.32	5237.53
ENSMUSG00000040270	16	Bach2	protein_coding	ensembl_havana	chr4:32238804-32586108:+	4832.09	4213.23	4202.09	6636.09	5373.05	6067.16	4374.39	4409.8	4416.05	7261.32	4615.78	6668.76
ENSMUSG00000021413	9	Prpf4b	protein_coding	ensembl_havana	chr13:34875302-34906064:+	4822.17	4959.81	4428.25	4764.34	5825.63	4908.65	4413.81	5007.87	4822.27	5165.69	6672.12	5363.25
ENSMUSG00000026103	14	Gls	protein_coding	ensembl_havana	chr1:52163448-52233232:-	4819.2	4943.59	5111.91	5397.13	5359.16	5616.37	4054.05	4418.32	4556.19	4627.99	4512.71	4907.77
ENSMUSG00000030104	9	Edem1	protein_coding	ensembl_havana	chr6:108828641-108859356:+	4819.2	4851.45	4409.67	3714.33	4046.57	3292.44	4013.63	3723.73	4172.14	3109.98	3140.12	2707.73
ENSMUSG00000025580	15	Eif4a3	protein_coding	ensembl_havana	chr11:119288363-119300089:-	4816.22	4913.73	4938.41	4419.41	4560.5	4650.95	4538.99	5044.77	5215.18	4463.63	3925.92	4820.73
ENSMUSG00000006442	10	Srm	protein_coding	ensembl_havana	chr4:148591503-148594993:+	4815.23	4772.1	4836.17	5555.65	5744.61	5080.97	3028.95	3214.61	3265.7	3384.7	3448.32	3090.68
ENSMUSG00000030835	6	Nomo1	protein_coding	ensembl_havana	chr7:46033698-46084212:+	4815.23	4772.1	4853.73	4562.71	4610.27	4210.16	3494.19	3639.51	4496.76	3828.48	3321.77	3373.06
ENSMUSG00000053332	13	Gas5	processed_transcript	havana	chr1:161034422-161038539:+	4813.25	5450.41	4911.56	6155.47	7685.71	6377.17	5838.1	5900.24	5219.61	5581.3	9049.92	6420.23
ENSMUSG00000030751	18	Psma1	protein_coding	ensembl_havana	chr7:114264606-114276118:-	4810.27	4972.6	5031.36	5204.38	5080.21	5295.59	4824.84	4862.14	4294.54	4666.73	4767.84	4571.24
ENSMUSG00000025823	9	Pdia4	protein_coding	ensembl_havana	chr6:47796141-47813430:-	4809.28	4772.1	4868.19	4451.11	4486.42	4511.71	4930.3	4952.04	5201.87	4855.75	4734.16	4848.78
ENSMUSG00000028896	13	Rcc1	protein_coding	ensembl_havana	chr4:132331919-132353605:-	4806.31	4763.56	5018.96	5110.54	5300.13	5163.28	3412.38	3990.59	3937.99	4379.1	4004.5	4402
ENSMUSG00000024785	7	Rcl1	protein_coding	ensembl_havana	chr19:29101375-29143929:+	4802.34	5062.19	5063.37	4921.58	4767.69	5008.66	5285.14	5495.22	5524.72	4698.43	4872.95	4980.3
ENSMUSG00000103823	1	Gm7899	processed_pseudogene	havana	chr3:41976152-41978048:-	4799.36	5336.93	4837.21	5246.22	4882.28	5590.99	3842.13	4262.18	4585.46	4183.04	4059.6	4720.16
ENSMUSG00000029401	8	Rilpl2	protein_coding	ensembl_havana	chr5:124463265-124478366:-	4797.38	4715.78	5650.98	6235.36	5986.52	7084.89	6214.63	5244.45	5216.07	6369.06	6541.49	7208.37
ENSMUSG00000024339	12	Tap2	protein_coding	ensembl_havana	chr17:34203527-34216321:+	4794.41	4702.98	4845.47	4747.85	4945.94	4680.95	3929.85	4120.23	4321.15	4030.41	4048.38	4135.1
ENSMUSG00000053310	11	Nrgn	protein_coding	ensembl_havana	chr9:37544492-37552904:-	4789.45	4859.13	5626.2	2482.98	2695.79	3542.45	12055.7	11781.6	12625.5	7325.89	7024.2	9600.85
ENSMUSG00000028680	14	Plk3	protein_coding	ensembl_havana	chr4:117128655-117133963:-	4787.47	4505.04	4850.63	5291.88	5654.32	5862.54	3105.84	2826.63	2865.69	3526.76	4136.14	3227.04
ENSMUSG00000057672	16	Pkn1	protein_coding	ensembl_havana	chr8:83666536-83699179:-	4787.47	4738.82	4843.4	4329.37	4401.92	4273.24	5261.49	5314.47	5867.96	5395.8	5281.16	5468.66
ENSMUSG00000036333	11	Kidins220	protein_coding	ensembl_havana	chr12:24974925-25063152:+	4782.51	3788.33	4916.73	3461.98	3183.09	3260.13	5002.26	4259.34	5492.79	4285.18	3145.22	3683.49
ENSMUSG00000003316	14	Glg1	protein_coding	ensembl_havana	chr8:111154421-111259216:-	4781.52	4339.51	4587.29	4622.31	4155.38	4352.48	5143.21	4416.43	5523.83	5834.88	3853.46	4947.42
ENSMUSG00000039275	9	Foxk2	protein_coding	ensembl_havana	chr11:121259990-121309896:+	4781.52	4992.23	4816.55	4811.26	4436.65	4649.41	4507.45	4475.1	4670.6	4555.2	3914.69	4186.35
ENSMUSG00000020680	15	Taf15	protein_coding	ensembl_havana	chr11:83473086-83506743:+	4780.52	4786.6	4363.19	4771.95	4774.63	4702.49	3370.98	4489.29	4322.92	4719.56	4370.86	4919.37
ENSMUSG00000028560	11	Usp1	protein_coding	ensembl_havana	chr4:98923810-98935543:+	4775.57	5139.84	4884.71	5296.95	4985.29	5323.28	4541.95	5365.57	5187.68	5420.46	4921.94	5576
ENSMUSG00000019843	14	Fyn	protein_coding	ensembl_havana	chr10:39368855-39565381:+	4774.57	4917.14	4929.12	5203.11	4970.25	5355.59	5369.91	5524.55	5307.42	6156.57	5352.6	6397.02
ENSMUSG00000081076	3	Rpsa-ps4	processed_pseudogene	ensembl_havana	chr11:33038816-33039703:-	4771.6	5627.03	5293.66	5605.1	5111.46	5687.14	6966.69	6904.27	6589.93	6562.78	7602.83	7847.59
ENSMUSG00000027170	12	Eif3m	protein_coding	ensembl_havana	chr2:104999656-105017080:-	4769.62	5324.13	5040.65	5374.3	5236.47	5172.51	5593.66	5299.33	4989.9	4987.24	5712.84	5270.41
ENSMUSG00000015961	8	Adss	protein_coding	ensembl_havana	chr1:177762962-177796511:-	4768.63	4608.28	4913.63	5016.69	5081.37	5744.07	6040.16	6108.43	6142.91	6508.77	5959.8	8331.12
ENSMUSG00000030199	16	Etv6	protein_coding	ensembl_havana	chr6:134035700-134270158:+	4764.66	4830.97	4194.86	4061.8	3636.82	3716.3	4736.13	5328.67	6563.32	3718.12	3262.58	3732.8
ENSMUSG00000022841	15	Ap2m1	protein_coding	ensembl_havana	chr16:20535478-20544909:+	4756.73	4590.36	4722.58	4201.29	4153.06	4161.7	3835.23	4061.56	4118.04	3708.73	3383	3609.99
ENSMUSG00000021116	10	Eif2s1	protein_coding	ensembl_havana	chr12:78861819-78887010:+	4745.82	5127.04	5066.47	5645.68	5430.93	5576.37	4689.8	4546.07	4243.98	4434.28	5227.07	4672.78
ENSMUSG00000027306	15	Nusap1	protein_coding	ensembl_havana	chr2:119618298-119651244:+	4742.84	4780.63	4329.11	4239.33	3833.6	4344.02	4721.34	5429.92	5217.84	4885.1	3969.8	5581.8
ENSMUSG00000017478	15	Zc3h18	protein_coding	ensembl_havana	chr8:122376609-122417360:+	4736.89	4597.18	4661.65	4536.08	4643.84	4723.26	3603.6	4378.57	4587.23	4521.16	3972.86	4695.98
ENSMUSG00000026926	14	Pmpca	protein_coding	ensembl_havana	chr2:26389339-26397122:+	4735.9	4778.07	4973.52	4704.74	4485.26	4558.64	3728.78	4099.41	4199.64	3732.21	3562.61	3772.45
ENSMUSG00000082575	1	Eef2-ps2	processed_pseudogene	havana	chr4:143242024-143243368:-	4732.93	4742.23	4570.77	5523.94	5077.89	5314.05	4649.39	4923.65	5135.35	5041.25	4544.35	5733.63
ENSMUSG00000018974	7	Sart3	protein_coding	ensembl_havana	chr5:113742446-113772510:-	4730.94	4506.74	4601.75	4831.55	4803.57	4904.04	3532.63	4005.73	4154.4	4541.11	3861.62	4447.45
ENSMUSG00000024048	15	Myl12a	protein_coding	ensembl_havana	chr17:70993656-71002878:-	4730.94	4570.73	4505.71	3746.03	3832.44	3675.53	3688.36	3545.82	3450.18	2990.23	3179.92	2954.33
ENSMUSG00000025223	15	Ldb1	protein_coding	ensembl_havana	chr19:46031570-46045214:-	4730.94	4609.98	4603.81	4771.95	4870.7	4832.5	5120.54	5633.38	5365.96	5405.19	6183.29	6035.35
ENSMUSG00000032193	9	Ldlr	protein_coding	ensembl_havana	chr9:21723483-21749919:+	4728.96	4912.88	4471.63	4295.13	4515.36	4146.32	5156.02	5293.65	5493.68	4899.19	5031.13	4319.8
ENSMUSG00000005698	15	Ctcf	protein_coding	ensembl_havana	chr8:105636568-105682922:+	4727.97	5018.68	4909.5	5205.64	4839.45	5135.58	4917.49	5790.47	5761.53	5852.5	4709.67	6419.26
ENSMUSG00000025066	10	Sfr1	protein_coding	ensembl_havana	chr19:47731682-47735588:+	4724.99	5246.49	4491.25	4019.95	3944.71	3803.22	3741.59	4292.46	4380.57	3181.6	2980.92	3273.46
ENSMUSG00000019923	14	Zwint	protein_coding	ensembl_havana	chr10:72654845-72674964:+	4722.02	4627.9	4377.65	4533.54	4148.43	4534.79	3948.58	4192.15	3943.31	4336.83	3818.76	4041.29
ENSMUSG00000025324	8	Atp10a	protein_coding	ensembl_havana	chr7:58656166-58829420:+	4721.03	4437.63	4992.11	4733.9	4748.01	5134.05	5872.6	6372.45	6622.75	6686.05	6222.07	7864.03
ENSMUSG00000004356	8	Utp20	protein_coding	ensembl_havana	chr10:88746607-88826804:-	4719.04	3780.65	4849.6	6656.38	5509.64	6034.08	2542.03	2390.38	3018.24	5589.51	2977.86	4549.96
ENSMUSG00000002984	17	Tomm40	protein_coding	ensembl_havana	chr7:19701313-19715438:-	4716.07	4718.34	4687.46	5057.27	5091.78	5061.74	3809.6	3806.06	4017.82	3836.7	3740.18	3836.28
ENSMUSG00000004105	8	Angptl2	protein_coding	ensembl_havana	chr2:33216069-33247717:+	4714.09	3933.37	4684.37	3406.18	2753.66	4062.47	8664.99	7437.99	9349.18	6541.65	5342.39	8242.15
ENSMUSG00000004880	11	Lbr	protein_coding	ensembl_havana	chr1:181815335-181843046:-	4711.11	4819.88	4809.32	4965.97	5382.31	5110.2	5762.21	5735.58	5624.06	6083.78	5952.66	6137.85
ENSMUSG00000019188	16	H13	protein_coding	ensembl_havana	chr2:152669461-152708670:+	4710.12	4648.38	4768.02	4811.26	4940.15	4913.27	4850.46	4885.79	4934.91	4806.44	4753.55	4889.39
ENSMUSG00000028937	14	Acot7	protein_coding	ensembl_havana	chr4:152178134-152271855:+	4705.16	4433.37	4520.17	3313.61	3332.4	3211.66	2646.51	2626.01	2729.1	2061.58	1975.71	2025.97
ENSMUSG00000059273	9	Zc3h4	protein_coding	ensembl_havana	chr7:16400910-16437696:+	4705.16	4554.52	4816.55	4714.88	4697.08	4844.03	4233.44	4364.38	5032.47	5047.12	4231.05	5258.81
ENSMUSG00000032212	10	Sltm	protein_coding	ensembl_havana	chr9:70542754-70592234:+	4700.2	4741.38	4337.38	4660.35	4670.46	4674.03	3057.54	3949.89	4044.42	4442.5	3953.47	4265.65
ENSMUSG00000035885	5	Cox8a	protein_coding	ensembl_havana	chr19:7215153-7217616:-	4695.25	4873.63	5077.83	3986.98	3963.23	4426.33	5091.95	4723.03	4742.44	3799.13	3731	4112.85
ENSMUSG00000085438	1	Oip5os1	lincRNA	havana	chr2:119594297-119607502:+	4693.26	4362.55	4465.43	4202.56	3959.76	3951.69	5090.97	5067.49	4972.16	5018.94	4671.91	5060.56
ENSMUSG00000071141	7	Rpl36a-ps3	processed_pseudogene	ensembl_havana	chr6:136488807-136489127:+	4691.28	5278.91	5037.55	4405.46	4396.13	4540.95	5926.81	5709.08	5516.74	4552.85	5295.45	5322.63
ENSMUSG00000018574	14	Acadvl	protein_coding	ensembl_havana	chr11:70010183-70015411:-	4691.28	4219.21	4748.39	4090.96	4250.29	4326.32	3364.08	3609.22	3673.69	3640.64	3238.09	3405.94
ENSMUSG00000020863	15	Luc7l3	protein_coding	ensembl_havana	chr11:94287890-94321988:-	4684.34	4869.36	4032.73	4572.85	5138.08	4496.33	4255.12	5080.73	4612.95	4642.08	5685.28	4892.29
ENSMUSG00000021832	8	Psmc6	protein_coding	ensembl_havana	chr14:45329788-45349705:+	4683.35	5310.48	5207.95	5179.01	4771.16	4981.73	5133.35	4922.7	4495.87	4208.87	5103.59	4172.81
ENSMUSG00000084349	3	Rpl3-ps1	processed_pseudogene	havana	chrX:13202571-13203780:+	4679.38	5360.82	4887.81	4809.99	4929.74	5042.5	6051.01	5876.58	5683.48	5321.84	6012.87	5903.83
ENSMUSG00000107383	1	Gm4366	processed_pseudogene	havana	chr7:116824510-116825851:-	4678.39	4906.05	4895.04	5315.97	5175.12	5427.13	4265.96	4583.92	4465.72	4733.65	4426.99	5193.05
ENSMUSG00000002489	16	Tiam1	protein_coding	ensembl_havana	chr16:89787111-90143769:-	4677.4	4493.94	4007.94	3596.4	3187.72	3390.13	3234.96	3560.96	3606.28	3577.24	2816.62	3353.72
ENSMUSG00000034187	18	Nsf	protein_coding	ensembl_havana	chr11:103821782-103954056:-	4674.42	4098.05	4490.22	3567.23	3377.55	3322.44	3107.81	3325.33	4419.6	2940.92	2354.33	2766.72
ENSMUSG00000027475	9	Kif3b	protein_coding	ensembl_havana	chr2:153291413-153333390:+	4673.43	4298.56	4046.15	4060.53	3842.86	3846.3	3262.56	3364.13	3452.84	3313.09	2915.61	2818.94
ENSMUSG00000005981	11	Trap1	protein_coding	ensembl_havana	chr16:4039971-4077827:-	4673.43	4703.84	4813.45	4943.14	4945.94	4918.65	4045.18	4590.55	4477.25	4777.09	4530.06	4771.41
ENSMUSG00000004535	12	Tax1bp1	protein_coding	ensembl_havana	chr6:52713729-52766780:+	4672.44	4660.32	4826.88	3896.94	3790.77	4047.08	3916.05	4087.11	4273.25	3529.11	2878.87	3734.74
ENSMUSG00000039703	15	Nploc4	protein_coding	ensembl_havana	chr11:120380370-120437708:-	4669.46	4755.88	4805.19	4596.95	4296.59	4445.56	3495.17	3815.52	4005.4	3826.13	3489.14	3792.76
ENSMUSG00000041645	14	Ddx24	protein_coding	ensembl_havana	chr12:103407982-103425830:-	4668.47	4554.52	4413.8	4623.58	4486.42	4653.26	3594.73	4022.76	4366.38	4262.87	3739.16	4466.79
ENSMUSG00000025228	5	Actr1a	protein_coding	ensembl_havana	chr19:46376811-46395748:-	4667.48	4662.88	4719.48	4221.58	4068.57	4110.93	3525.73	3969.77	3875.02	3388.22	3182.98	3284.09
ENSMUSG00000071112	12	Spx	protein_coding	ensembl_havana	chr6:142413441-142419730:+	4666.49	4502.48	5269.91	2855.81	2659.9	2998.58	5539.45	4622.72	5487.47	2638.03	3353.41	2276.43
ENSMUSG00000022568	17	Scrib	protein_coding	ensembl_havana	chr15:76047158-76069784:-	4666.49	4780.63	4903.3	4382.63	4680.88	4530.18	4602.08	4366.27	4699.87	4717.22	4613.74	4684.38
ENSMUSG00000052040	10	Klf13	protein_coding	ensembl_havana	chr7:63886351-63938915:-	4663.52	4645.82	4176.27	3789.15	3855.59	3713.22	4416.77	4678.55	4758.41	4145.47	3271.77	4044.19
ENSMUSG00000042323	17	Pbrm1	protein_coding	ensembl_havana	chr14:31019138-31121592:+	4662.52	4130.47	4518.1	4869.59	4207.46	4474.79	4191.05	4071.97	4868.39	5440.41	3560.57	5195.95
ENSMUSG00000020737	12	Jpt1	protein_coding	ensembl_havana	chr11:115497353-115514387:-	4662.52	4570.73	4667.84	4074.48	4132.23	3959.38	4607.01	4564.05	4667.05	4125.51	3980	3933.95
ENSMUSG00000079426	13	Arpc4	protein_coding	ensembl_havana	chr6:113378115-113390448:+	4661.53	4567.32	4629.63	4340.78	4203.99	4401.71	4715.43	4631.24	4314.94	4184.21	4150.43	4388.46
ENSMUSG00000039682	12	Lap3	protein_coding	ensembl_havana	chr5:45493374-45512691:+	4657.57	4826.7	4972.49	4174.66	4078.98	4537.1	4075.73	4650.16	5028.04	3620.68	3236.05	3842.08
ENSMUSG00000024290	9	Rock1	protein_coding	ensembl_havana	chr18:10064401-10182045:-	4655.58	4003.34	4318.79	4524.66	4165.79	4385.56	3450.82	3905.42	4035.56	4723.09	3064.6	4302.4
ENSMUSG00000037533	20	Rapgef6	protein_coding	ensembl_havana	chr11:54522847-54699285:+	4654.59	4205.55	4685.4	5275.39	4454.01	5195.59	5385.68	4964.34	5902.55	7748.54	5263.81	7447.24
ENSMUSG00000016619	10	Nup50	protein_coding	ensembl_havana	chr15:84923411-84942963:+	4647.65	4524.66	4455.1	5225.93	4617.21	5294.82	4172.33	4765.61	4730.91	5242	4308.61	5049.92
ENSMUSG00000050812	18	Ecpas	protein_coding	ensembl_havana	chr4:58798911-58912749:-	4644.67	4415.45	4377.65	5347.67	4875.33	5102.51	3851.98	4013.3	4141.1	5718.66	4181.05	4915.5
ENSMUSG00000026107	11	Nabp1	protein_coding	ensembl_havana	chr1:51465862-51478425:-	4642.69	4761.86	4616.21	5931.01	5963.37	5359.44	3583.88	3551.5	3674.57	3752.17	3863.67	3312.14
ENSMUSG00000060636	14	Rpl35a	protein_coding	ensembl_havana	chr16:33056453-33060189:+	4640.71	6067.29	5679.9	4717.42	5455.23	5295.59	7458.54	6967.68	6377.95	5416.93	8444.75	6637.82
ENSMUSG00000057863	6	Rpl36	protein_coding	ensembl_havana	chr17:56613416-56614243:+	4640.71	5205.54	5814.15	4704.74	5119.56	5350.98	6079.59	5763.97	6118.97	5280.75	6718.04	6846.7
ENSMUSG00000069094	12	Pde7a	protein_coding	ensembl_havana	chr3:19223108-19311322:-	4635.75	4032.35	4129.8	5314.7	5256.15	4778.65	2042.3	1967.38	2123.32	2566.41	2488.01	2123.64
ENSMUSG00000029014	14	Dnajc2	protein_coding	ensembl_havana	chr5:21757267-21785251:-	4633.77	4576.71	4282.64	5033.18	4584.8	5013.27	3656.82	4441.03	4258.18	4475.37	3791.21	4646.66
ENSMUSG00000030697	7	Ppp4c	protein_coding	ensembl_havana	chr7:126785866-126792496:-	4625.83	4600.6	4671.97	4551.29	4195.89	4274.78	5062.38	5144.14	4893.22	4662.04	4766.82	5006.41
ENSMUSG00000021686	6	Ap3b1	protein_coding	ensembl_havana	chr13:94358960-94566317:+	4618.89	4096.34	4159.75	3973.03	3619.46	3904.77	3520.8	3789.02	3909.61	4039.81	3009.5	4313.03
ENSMUSG00000027006	13	Dnajc10	protein_coding	ensembl_havana	chr2:80315466-80354043:+	4615.92	4597.18	4594.52	4323.03	4510.73	4244.78	3715.96	3603.55	3382.77	3387.05	3330.96	3155.48
ENSMUSG00000028334	10	Nans	protein_coding	ensembl_havana	chr4:46489248-46503632:+	4614.93	4539.17	4718.45	3734.62	3594	3506.29	4311.31	4389.93	4379.69	3442.23	3307.49	3371.13
ENSMUSG00000020720	13	Psmd12	protein_coding	ensembl_havana	chr11:107479484-107504362:+	4613.93	4805.37	4670.94	4278.65	4323.21	4249.4	4141.77	4252.71	4150.86	3837.88	3689.16	3813.07
ENSMUSG00000024474	7	Ik	protein_coding	ensembl_havana	chr18:36744656-36757639:+	4612.94	4488.82	4125.67	4073.21	4030.37	4120.93	3438.99	4608.53	4286.56	3985.8	3643.23	4395.23
ENSMUSG00000064337	1	mt-Rnr1	Mt_rRNA	insdc	chrM:70-1024:+	4611.95	5422.25	4243.4	4253.28	5481.86	3354.75	5699.12	4505.38	4017.82	3357.7	5536.29	3102.29
ENSMUSG00000000420	15	Galnt1	protein_coding	ensembl_havana	chr18:24205344-24286818:+	4608.98	4362.55	4492.28	4454.92	4242.19	4150.93	3597.68	3609.22	3480.33	3560.81	3155.43	3293.76
ENSMUSG00000021365	15	Nedd9	protein_coding	ensembl_havana	chr13:41309581-41487362:-	4607.99	4529.78	4801.06	4650.21	4149.59	4992.5	4339.89	4619.88	4940.23	4697.26	3667.73	4286.92
ENSMUSG00000002981	10	Clptm1	protein_coding	ensembl_havana	chr7:19631571-19665033:-	4606.99	4634.73	4979.72	4626.11	4634.58	4645.57	4059.96	3946.11	4132.23	3677.03	3561.59	3885.6
ENSMUSG00000020644	9	Id2	protein_coding	ensembl_havana	chr12:25093799-25097140:-	4606	4366.81	4568.7	4515.79	4060.46	4814.8	8917.32	8154.35	10115.5	7216.71	7566.09	8040.04
ENSMUSG00000024095	15	Hnrnpll	protein_coding	ensembl_havana	chr17:80029487-80062334:-	4604.02	4516.13	4640.99	4756.73	4854.5	5237.13	4351.72	4219.59	4289.22	4902.71	4442.3	4874.89
ENSMUSG00000022351	14	Sqle	protein_coding	ensembl_havana	chr15:59315077-59331192:+	4603.03	5000.76	4666.81	5421.23	5543.2	5434.06	4994.37	5326.77	5051.98	5803.19	5520.98	5188.21
ENSMUSG00000028676	17	Srsf10	protein_coding	ensembl_havana	chr4:135855747-135869908:+	4601.04	5136.42	4626.53	5039.52	5305.92	4972.5	4697.69	5168.74	4685.68	4741.87	5672.02	5282.98
ENSMUSG00000022051	15	Bnip3l	protein_coding	ensembl_havana	chr14:66985239-67008877:-	4590.14	5928.22	4807.26	4391.51	4085.93	4230.16	8322.97	7964.14	7925.65	5445.11	5873.06	4714.36
ENSMUSG00000024844	15	Banf1	protein_coding	ensembl_havana	chr19:5364638-5367168:-	4590.14	4867.66	4894.01	4670.5	4466.74	4637.87	5103.78	5158.33	4991.67	4247.61	4433.11	4369.12
ENSMUSG00000018916	5	Csf2	protein_coding	ensembl_havana	chr11:54247271-54249667:-	4588.15	4700.43	7587.31	2807.62	3803.5	2857.8	268.101	200.618	314.862	149.101	230.636	63.8252
ENSMUSG00000038611	17	Phrf1	protein_coding	ensembl_havana	chr7:141228784-141262750:+	4584.19	4710.66	4556.31	4388.97	4456.32	4304.78	3959.42	4084.27	4642.22	4406.1	4254.52	4401.03
ENSMUSG00000021831	9	Ero1l	protein_coding	ensembl_havana	chr14:45283087-45318771:-	4580.22	4890.69	3906.74	4396.58	4325.53	3767.07	5644.91	5041.94	5979.72	4203	4554.55	3056.84
ENSMUSG00000064127	13	Med14	protein_coding	ensembl_havana	chrX:12675369-12762073:-	4578.24	4598.04	4477.82	4963.43	4511.88	4622.49	4262.02	4258.39	4618.27	5669.35	4113.69	5073.13
ENSMUSG00000092274	3	Neat1	lincRNA	havana	chr19:5824708-5845478:-	4577.25	4393.26	3864.4	3512.7	5069.79	3127.04	6818.84	7206.14	6474.63	4955.54	9634.67	4794.62
ENSMUSG00000041219	14	Arhgap11a	protein_coding	ensembl_havana	chr2:113831492-113848661:-	4576.25	4487.12	4542.88	4338.25	4188.94	4044.77	3872.68	4712.62	4635.12	5099.95	4435.15	5020.91
ENSMUSG00000028514	15	Usp24	protein_coding	ensembl_havana	chr4:106316213-106441322:+	4575.26	3761.02	4291.94	5314.7	4457.48	4672.49	3101.89	2820.95	3254.17	5325.36	2996.23	3873.99
ENSMUSG00000021610	8	Clptm1l	protein_coding	ensembl_havana	chr13:73604006-73620605:+	4575.26	4922.26	5006.57	4913.98	5288.56	5191.74	4351.72	4194.99	4504.74	4183.04	4411.68	4136.06
ENSMUSG00000028954	11	Nub1	protein_coding	ensembl_havana	chr5:24685532-24710378:+	4573.28	4350.6	4123.61	4640.06	4726.02	4380.94	4246.25	4623.67	4844.44	4558.72	4381.07	4556.73
ENSMUSG00000083454	1	Gm13226	processed_pseudogene	havana	chr4:145576889-145577292:-	4570.3	5196.15	4819.65	4746.58	4626.47	5123.28	6462.03	6119.78	6381.5	5647.04	5900.61	6660.06
ENSMUSG00000037400	17	Atp11b	protein_coding	ensembl_havana	chr3:35754106-35856276:+	4569.31	4782.33	4624.47	4357.27	4477.16	4160.16	6296.44	6450.04	6302.56	6288.06	5970.01	5939.61
ENSMUSG00000019866	15	Crybg1	protein_coding	ensembl_havana	chr10:43950636-44148853:-	4569.31	3767.85	3761.12	3477.19	3053.45	2738.57	1863.9	1903.03	2298.05	1856.13	1417.49	1707.81
ENSMUSG00000031696	9	Vps35	protein_coding	ensembl_havana	chr8:85260392-85299802:-	4568.32	4654.35	4778.34	4882.27	4460.95	4784.8	4308.35	4420.21	4248.42	4203	3977.96	3954.26
ENSMUSG00000000826	16	Dnajc5	protein_coding	ensembl_havana	chr2:181520485-181555133:+	4566.34	4346.34	4267.15	4443.5	4374.14	4379.4	4398.04	4749.53	4761.07	5098.77	4655.58	4802.36
ENSMUSG00000020897	12	Aurkb	protein_coding	ensembl_havana	chr11:69045647-69051664:+	4561.38	4611.69	4150.46	4123.94	3999.12	4046.31	4655.3	4955.82	4811.62	4658.52	4470.87	4651.5
ENSMUSG00000025326	12	Ube3a	protein_coding	ensembl_havana	chr7:59228750-59311536:+	4560.39	4244.8	4664.74	5209.45	4561.65	5153.28	3536.57	3639.51	4102.08	4869.84	3418.72	4766.58
ENSMUSG00000084131	1	Rpl3-ps2	processed_pseudogene	havana	chrX:74170653-74171866:+	4551.46	5238.81	5124.3	5012.89	4992.24	5377.9	6461.04	5769.65	5734.04	5144.56	6154.72	5728.79
ENSMUSG00000033105	12	Lss	protein_coding	ensembl_havana	chr10:76531588-76557138:+	4550.47	5156.05	4098.82	5821.95	5647.38	5498.68	6393.03	7147.47	6252.89	8110.14	7876.33	6360.27
ENSMUSG00000020330	16	Hmmr	protein_coding	ensembl_havana	chr11:40701395-40733422:-	4538.57	4586.95	4622.4	5568.33	5228.37	5632.53	4369.46	4697.48	4556.19	5519.07	4771.92	5379.69
ENSMUSG00000027422	15	Rrbp1	protein_coding	ensembl_havana	chr2:143947395-144011263:-	4531.63	4477.73	4736	4011.07	3694.7	3667.07	4044.19	4116.45	5533.59	3741.61	3126.85	3639
ENSMUSG00000067194	6	Eif1ax	protein_coding	ensembl_havana	chrX:159372178-159389928:+	4531.63	5074.99	5052.01	4517.05	4345.2	4527.87	4873.14	4744.79	4416.05	3533.8	4087.16	3758.91
ENSMUSG00000026421	14	Csrp1	protein_coding	ensembl_havana	chr1:135720061-135752232:+	4530.64	4504.18	4561.47	3865.24	3625.25	3748.61	3991.95	3499.45	3649.74	3472.75	3132.98	3714.43
ENSMUSG00000020321	16	Mdh1	protein_coding	ensembl_havana	chr11:21556692-21572367:-	4528.66	4728.58	4381.78	4021.22	4009.53	4013.23	5092.94	5155.49	4946.44	4387.32	4149.41	4559.63
ENSMUSG00000040842	17	Szrd1	protein_coding	ensembl_havana	chr4:141113001-141139775:-	4519.73	4573.29	4531.52	4695.86	4392.66	4432.48	4333.98	4424.94	4589.89	4067.98	3760.59	3862.39
ENSMUSG00000037544	14	Dlgap5	protein_coding	ensembl_havana	chr14:47387779-47418407:-	4519.73	4290.88	4089.53	3579.91	3311.57	3327.05	3596.7	3921.51	4030.23	3442.23	3083.99	3495.88
ENSMUSG00000016933	17	Plcg1	protein_coding	ensembl_havana	chr2:160731300-160775760:+	4517.75	4459.82	4180.4	3929.91	4060.46	4049.39	5935.68	6251.32	6444.47	6207.05	6189.42	7069.12
ENSMUSG00000032301	13	Psma4	protein_coding	ensembl_havana	chr9:54950790-54958030:+	4513.78	4947.86	4664.74	4804.92	4529.24	5069.43	4980.57	5127.1	4882.58	4963.76	4965.82	5209.49
ENSMUSG00000032412	8	Atp1b3	protein_coding	ensembl_havana	chr9:96332655-96364442:-	4507.83	4843.77	4757.69	4788.43	4513.04	4532.48	4878.06	4699.37	4678.58	4487.11	4677.02	4557.7
ENSMUSG00000031865	16	Dctn1	protein_coding	ensembl_havana	chr6:83165920-83200117:+	4506.84	4192.76	4424.12	3766.32	3683.12	3808.61	3342.4	3630.04	4114.49	3476.28	2956.43	3641.9
ENSMUSG00000054387	13	Mdm4	protein_coding	ensembl_havana	chr1:132959484-133030561:-	4504.86	3952.15	3998.65	5354.01	5854.57	5062.5	4031.38	3912.99	3924.69	5762.1	6113.9	5377.75
ENSMUSG00000035828	11	Pim3	protein_coding	ensembl_havana	chr15:88862186-88865726:+	4504.86	4261.87	5105.71	2891.32	2997.89	3233.97	3866.77	4033.17	4627.14	2288.17	2411.47	2278.36
ENSMUSG00000027177	14	Hipk3	protein_coding	ensembl_havana	chr2:104426481-104494446:-	4497.92	4390.7	4586.26	5097.85	4552.39	5141.74	4493.65	4711.67	5032.47	5918.24	4176.96	5935.74
ENSMUSG00000058569	8	Tmed9	protein_coding	ensembl_havana	chr13:55573732-55597697:+	4497.92	4680.8	4616.21	4165.78	4241.03	4001.69	4929.32	4640.7	4916.28	4228.82	4112.67	4157.34
ENSMUSG00000022141	7	Nipbl	protein_coding	ensembl_havana	chr15:8290617-8444463:-	4492.96	3703.86	4458.2	5471.95	4449.38	4990.19	3980.12	3561.91	4290.99	7015.95	3586.09	5795.52
ENSMUSG00000030816	8	Rnf40	protein_coding	ensembl_havana	chr7:127588767-127604799:+	4485.03	4261.87	4418.96	4101.11	4207.46	4247.09	3677.52	4204.45	4255.52	4015.15	3905.51	4342.04
ENSMUSG00000024378	9	Stard4	protein_coding	ensembl_havana	chr18:33199355-33213862:-	4484.03	4592.07	4252.69	5384.45	4981.82	5173.28	5579.86	5684.48	5316.29	6727.14	6053.69	5982.16
ENSMUSG00000032577	16	Mapkapk3	protein_coding	ensembl_havana	chr9:107254927-107289877:-	4482.05	4307.09	4980.75	4566.51	3716.69	5400.21	3211.3	3401.98	3612.49	3564.33	2925.81	3720.23
ENSMUSG00000049764	8	Zfp280b	protein_coding	ensembl_havana	chr10:76032650-76043234:+	4480.07	4159.48	4171.11	4402.92	4715.6	4427.86	4326.09	5047.61	4359.29	5438.07	5700.59	5793.58
ENSMUSG00000019139	10	Isyna1	protein_coding	ensembl_havana	chr8:70594373-70597290:+	4478.09	4488.82	4243.4	3016.86	3324.3	3098.58	4882.99	4988.94	4823.15	3329.52	3426.89	3411.74
ENSMUSG00000021182	16	Ccdc88c	protein_coding	ensembl_havana	chr12:100911523-101029056:-	4478.09	4168.86	4022.4	3539.33	3945.87	3280.13	3796.79	3869.46	4043.54	4028.07	3997.35	3656.41
ENSMUSG00000030298	10	Sec13	protein_coding	ensembl_havana	chr6:113728062-113740743:-	4477.09	4817.32	4867.16	4594.41	4391.5	4457.1	4638.55	4547.02	4345.98	3854.31	4284.12	3858.52
ENSMUSG00000055024	12	Ep300	protein_coding	ensembl_havana	chr15:81585351-81652077:+	4473.13	4007.61	4405.53	5053.47	4260.71	4249.4	3878.6	3353.72	4311.39	5873.63	3475.87	4847.81
ENSMUSG00000048170	14	Mcmbp	protein_coding	ensembl_havana	chr7:128696441-128740495:-	4472.14	4187.64	4284.71	4145.49	4132.23	4034.77	3641.05	4211.08	4209.39	4136.08	3777.94	4031.62
ENSMUSG00000015806	12	Qdpr	protein_coding	ensembl_havana	chr5:45434021-45450236:-	4471.14	4560.5	5094.35	4148.03	3415.74	4258.63	5105.75	5331.51	5581.48	4232.35	3439.13	4132.2
ENSMUSG00000024122	16	Pdpk1	protein_coding	ensembl_havana	chr17:24073680-24150924:-	4468.17	4378.76	4520.17	4098.57	3797.71	4042.47	4177.25	4048.31	4308.73	4281.65	3202.37	3997.78
ENSMUSG00000058006	12	Mdn1	protein_coding	ensembl_havana	chr4:32657119-32775217:+	4464.2	3132.19	4897.1	6596.78	4205.15	5058.66	2942.21	1944.67	3201.84	9339.34	2590.06	5599.21
ENSMUSG00000060279	14	Ap2a1	protein_coding	ensembl_havana	chr7:44900373-44929496:-	4463.21	4584.39	4393.14	3628.1	3742.15	3713.99	3948.58	4461.85	4441.77	3613.64	3339.12	3516.19
ENSMUSG00000047036	8	Zfp445	protein_coding	ensembl_havana	chr9:122844529-122866006:-	4463.21	3934.23	4286.77	4965.97	5261.93	5000.96	3795.8	3879.87	3808.5	5000.16	4952.55	4743.37
ENSMUSG00000081434	3	Gm14165	processed_pseudogene	havana	chr2:152353615-152354566:+	4457.26	5385.57	4961.13	5808	5739.98	6601.8	5900.2	6228.61	6026.72	6241.1	6911.94	7398.88
ENSMUSG00000054452	10	Tle5	protein_coding	ensembl_havana	chr10:81559488-81566362:+	4454.29	4683.36	4274.38	3259.08	2996.73	3048.58	5020	4894.31	5190.34	3246.17	3131.96	3385.63
ENSMUSG00000022246	14	Rai14	protein_coding	ensembl_havana	chr15:10568969-10714624:-	4454.29	3489.7	4245.46	3931.18	3056.92	3600.14	1702.25	1544.38	1864.34	2094.45	1324.63	1488.29
ENSMUSG00000081272	1	Ap2m1-ps	processed_pseudogene	havana	chr2:49308155-49309462:+	4453.29	4365.96	4288.84	3948.93	3683.12	3933.23	3573.04	3786.18	4095.87	3382.35	3092.16	3300.53
ENSMUSG00000026914	15	Psmd14	protein_coding	ensembl_havana	chr2:61711694-61800376:+	4453.29	4746.5	4766.98	4640.06	4383.4	4844.8	4338.9	4397.5	4207.62	4112.6	4589.25	4184.42
ENSMUSG00000051329	13	Nup160	protein_coding	ensembl_havana	chr2:90677215-90736328:+	4452.3	4063.92	4422.06	4831.55	4506.1	4830.19	3115.69	3466.33	3803.18	4468.32	3384.02	4034.52
ENSMUSG00000020149	17	Rab1a	protein_coding	ensembl_havana	chr11:20201432-20226856:+	4451.31	4682.51	4675.07	4012.34	3912.3	3959.38	3989.98	4523.36	4397.42	3590.16	3324.83	3493.94
ENSMUSG00000040028	10	Elavl1	protein_coding	ensembl_havana	chr8:4285382-4325413:-	4450.32	4352.31	4463.37	4548.76	4579.02	4556.33	3615.42	4140.1	4251.08	3903.62	3624.87	4311.1
ENSMUSG00000005873	6	Reep5	protein_coding	ensembl_havana	chr18:34344885-34374070:-	4450.32	4481.15	4593.49	3765.06	3752.57	3643.22	4944.1	4366.27	4410.73	3611.29	3824.89	3409.81
ENSMUSG00000024742	15	Fen1	protein_coding	ensembl_havana	chr19:10199132-10204169:-	4449.33	4357.43	4297.1	3969.22	3845.17	4186.32	4571.52	4802.52	4673.26	4508.24	3971.84	4754.97
ENSMUSG00000087569	1	Actb-ps1	transcribed_processed_pseudogene	havana	chrX:152489661-152491860:-	4448.34	4741.38	4403.47	5403.47	4706.34	4947.88	3839.17	3771.99	3967.26	4109.07	3665.69	3962.96
ENSMUSG00000029227	15	Fip1l1	protein_coding	ensembl_havana	chr5:74535449-74598800:+	4444.37	4342.07	4217.58	4425.75	4136.86	4738.65	3378.86	3922.45	4084.34	4325.09	3614.66	4566.4
ENSMUSG00000022201	16	Zfr	protein_coding	ensembl_havana	chr15:12117831-12185683:+	4441.4	4332.68	4322.92	4830.28	4243.35	4937.12	3779.05	4214.86	4240.44	4758.31	3912.65	4628.29
ENSMUSG00000028873	16	Cdca8	protein_coding	ensembl_havana	chr4:124918465-124939311:-	4440.4	4323.3	4099.85	3992.05	3980.6	3990.92	4031.38	4358.7	4341.55	4137.25	3798.35	4306.26
ENSMUSG00000042423	9	Fbrs	protein_coding	ensembl_havana	chr7:127479199-127491711:+	4440.4	4273.81	4249.6	3765.06	4072.04	3747.07	3206.37	3267.61	3494.52	3067.72	3170.74	3489.11
ENSMUSG00000082895	1	Rpsa-ps9	processed_pseudogene	havana	chr2:28477166-28478050:+	4437.43	5384.71	4555.28	5182.82	5059.37	5935.62	6270.81	7018.78	6660.88	6215.27	7722.23	8032.3
ENSMUSG00000045817	8	Zfp36l2	protein_coding	ensembl_havana	chr17:84183931-84187947:-	4437.43	4371.93	4370.42	3795.49	4132.23	4218.63	4887.92	5571.87	6226.29	4717.22	4483.12	5335.2
ENSMUSG00000015733	13	Capza2	protein_coding	ensembl_havana	chr6:17636234-17666972:+	4435.45	4782.33	4649.25	4780.82	4559.34	4570.95	4892.85	4423.05	4424.03	4300.44	4636.19	4087.71
ENSMUSG00000058793	14	Cds2	protein_coding	ensembl_havana	chr2:132263148-132312050:+	4434.45	4154.36	4258.89	3867.77	3868.32	3729.38	4472.95	4425.89	4518.93	4606.86	4037.15	4237.6
ENSMUSG00000031309	15	Rps6ka3	protein_coding	ensembl_havana	chrX:159210307-159368244:+	4434.45	3976.04	4037.89	3938.79	3562.74	3630.14	3610.5	3913.94	4305.18	4093.81	2922.75	4189.25
ENSMUSG00000023025	16	Larp4	protein_coding	ensembl_havana	chr15:99970065-100016358:+	4429.5	4436.78	4680.23	4489.15	4260.71	4564.79	2988.54	3400.09	3749.08	3452.8	2813.56	3360.49
ENSMUSG00000030754	9	Copb1	protein_coding	ensembl_havana	chr7:114215559-114254711:-	4428.5	4410.33	4300.2	4480.28	4160.01	4393.25	4112.2	4354.92	4297.2	4205.34	3488.12	4211.49
ENSMUSG00000021978	9	Extl3	protein_coding	ensembl_havana	chr14:65052060-65149855:-	4421.56	4110.85	4473.69	4787.16	4530.4	4997.12	3455.75	3487.15	3686.99	4114.94	3511.59	4174.75
ENSMUSG00000022551	8	Cyc1	protein_coding	ensembl_havana	chr15:76343523-76346260:+	4419.58	4803.67	4837.21	4716.15	4817.46	4727.88	4147.68	4077.65	4011.61	3920.06	4011.64	3884.63
ENSMUSG00000006299	13	Aamp	protein_coding	ensembl_havana	chr1:74279840-74284738:-	4412.64	4460.67	4471.63	3494.95	3339.35	3652.45	4851.45	5420.46	5493.68	3762.74	3549.35	4035.49
ENSMUSG00000054199	17	Gon4l	protein_coding	ensembl_havana	chr3:88835231-88910103:+	4410.66	4042.59	4218.61	4368.68	4182	4218.63	3671.61	3619.63	4008.06	4778.27	3695.28	4428.11
ENSMUSG00000005625	15	Psmd4	protein_coding	ensembl_havana	chr3:95032694-95042614:-	4405.7	4668	4382.81	3872.85	3959.76	3971.69	3572.06	4059.67	4002.74	3550.24	3396.27	3492.01
ENSMUSG00000058603	10	Rpl28-ps1	processed_pseudogene	havana	chr1:128038569-128038982:+	4399.75	4777.22	4540.82	4102.38	4113.71	4587.87	6112.12	5789.52	5770.4	5090.56	5283.2	5896.09
ENSMUSG00000024222	17	Fkbp5	protein_coding	ensembl_havana	chr17:28399094-28517527:-	4399.75	4132.18	4088.49	3463.24	3261.8	3498.6	3338.45	3666.95	3941.54	3592.5	2870.71	3503.61
ENSMUSG00000052798	13	Nup107	protein_coding	ensembl_havana	chr10:117750621-117792705:-	4398.76	4445.31	4118.44	4200.02	4104.45	4241.7	3383.79	4089.95	3990.32	3957.63	3423.82	4048.06
ENSMUSG00000006519	11	Cyba	protein_coding	ensembl_havana	chr8:122424776-122432930:-	4394.79	4890.69	4888.84	3498.75	3447	3348.59	5047.6	3908.26	4088.77	2857.57	3488.12	2715.47
ENSMUSG00000015714	11	Cers2	protein_coding	ensembl_havana	chr3:95314791-95323599:+	4393.8	4567.32	4588.32	4780.82	5057.06	4730.18	4311.31	4060.61	4040.88	4040.98	4474.95	3762.78
ENSMUSG00000040760	11	Appl1	protein_coding	ensembl_havana	chr14:26918988-26971232:-	4391.82	3937.64	4268.18	4281.18	3774.56	4270.17	3688.36	3605.44	3687.88	3880.14	3077.87	3508.45
ENSMUSG00000042557	14	Sin3a	protein_coding	ensembl_havana	chr9:57072040-57128366:+	4390.82	4115.96	4170.08	3652.19	3356.71	3421.67	4160.5	4867.81	4934.91	4249.96	3310.55	4164.11
ENSMUSG00000023110	12	Prmt5	protein_coding	ensembl_havana	chr14:54507187-54517525:-	4387.85	4389	4409.67	5073.76	4998.03	5140.2	2962.91	3481.47	3478.56	3916.53	3429.95	3872.06
ENSMUSG00000020257	13	Wdr82	protein_coding	ensembl_havana	chr9:106170928-106191139:+	4386.86	4284.05	4289.87	4777.02	4664.67	4639.41	3933.8	4281.1	4077.24	4656.17	4138.18	4519.98
ENSMUSG00000018547	8	Pip4k2b	protein_coding	ensembl_havana	chr11:97715157-97744704:-	4386.86	4340.36	4257.86	3910.89	3562.74	3841.69	3674.56	4311.38	4456.85	3924.75	3318.71	3937.82
ENSMUSG00000033767	14	Tmem131l	protein_coding	ensembl_havana	chr3:83897655-84040175:-	4383.88	4476.03	4430.32	3732.09	4024.58	4256.32	6226.46	6408.41	6570.42	5973.42	5433.22	6989.82
ENSMUSG00000026094	14	Stk17b	protein_coding	ensembl_havana	chr1:53755506-53785224:-	4379.92	4555.38	4275.41	4522.13	4244.5	4470.17	5787.83	6345	5965.53	5731.57	5297.49	6764.5
ENSMUSG00000049553	11	Polr1a	protein_coding	ensembl_havana	chr6:71909053-71984935:+	4371.98	3879.62	4243.4	5293.14	4712.13	5007.89	2630.74	2829.46	3358.82	4638.56	3308.51	4469.7
ENSMUSG00000038172	14	Ttc39b	protein_coding	ensembl_havana	chr4:83220300-83324255:-	4365.04	3834.4	4060.61	4637.53	4639.21	4367.09	3241.86	3017.78	3032.43	4444.84	3940.2	3717.33
ENSMUSG00000024835	15	Coro1b	protein_coding	ensembl_havana	chr19:4148619-4154035:+	4365.04	4478.59	4518.1	3288.24	3166.88	3485.52	5746.44	5716.65	5640.91	4454.24	4095.32	4581.87
ENSMUSG00000027933	11	Ints3	protein_coding	ensembl_havana	chr3:90391388-90433622:-	4363.06	4238.83	4359.06	4324.3	4024.58	4367.86	3316.77	3576.1	3734	4053.89	3376.88	4021.95
ENSMUSG00000029152	13	Ociad1	protein_coding	ensembl_havana	chr5:73292784-73314069:+	4361.08	4348.9	4567.67	4589.34	4258.39	4657.87	4531.11	4257.45	4038.22	4334.49	4449.44	4294.66
ENSMUSG00000052752	15	Traf7	protein_coding	ensembl_havana	chr17:24508562-24527938:-	4358.1	4310.5	4030.66	4063.07	4368.35	4149.39	4301.45	4721.14	4504.74	4379.1	4685.18	4320.77
ENSMUSG00000037197	11	Rbm17	protein_coding	ensembl_havana	chr2:11585437-11604153:-	4353.14	4408.62	4245.46	4619.77	4517.67	4594.79	2952.07	3644.24	3556.61	3797.96	3277.89	3789.86
ENSMUSG00000057530	14	Ece1	protein_coding	ensembl_havana	chr4:137862237-137965229:+	4353.14	4178.25	4628.6	3513.97	3286.1	3783.22	3693.29	3505.13	4076.35	3302.52	2956.43	3426.25
ENSMUSG00000031422	16	Morf4l2	protein_coding	ensembl_havana	chrX:136732942-136743690:-	4348.18	4481.15	4236.17	4811.26	4896.17	4665.57	3475.46	3728.46	3563.71	3734.56	3909.59	3669.95
ENSMUSG00000026457	14	Adipor1	protein_coding	ensembl_havana	chr1:134415378-134433351:+	4347.19	4126.2	4497.45	3858.9	3875.27	3907.08	3690.34	3608.28	3721.58	3214.47	3087.05	3225.1
ENSMUSG00000025555	14	Farp1	protein_coding	ensembl_havana	chr14:121035200-121283744:+	4346.2	3989.69	4158.72	3822.12	3582.42	3697.84	4600.11	4376.68	5084.8	4844.01	3861.62	4526.75
ENSMUSG00000021024	14	Psma6	protein_coding	ensembl_havana	chr12:55384222-55418454:+	4346.2	4812.2	4932.22	5734.45	5516.58	5545.6	5331.47	4565.94	4252.85	4442.5	5874.08	4607.02
ENSMUSG00000021213	12	Akr1c13	protein_coding	ensembl_havana	chr13:4191150-4205596:+	4342.24	3991.39	4201.06	1899.65	1730.44	1511.6	10395.8	9504.73	9186.87	3242.65	3902.45	3424.32
ENSMUSG00000031540	14	Kat6a	protein_coding	ensembl_havana	chr8:22859535-22943259:+	4340.25	3976.89	4213.45	4848.03	3727.11	4504.02	3574.03	3677.36	4329.13	5510.86	3277.89	5148.56
ENSMUSG00000032199	13	Polr2m	protein_coding	ensembl_havana	chr9:71478437-71485935:-	4340.25	4453.84	4500.54	5010.35	4770	5364.82	3960.41	4147.67	4000.08	4741.87	4574.96	4747.24
ENSMUSG00000003153	10	Slc2a3	protein_coding	ensembl_havana	chr6:122727809-122801640:-	4338.27	5819.01	3802.43	3483.53	3112.48	3257.05	14023.1	15858.3	17305.9	8865.03	9145.85	6157.19
ENSMUSG00000037868	15	Egr2	protein_coding	ensembl_havana	chr10:67535475-67542188:+	4338.27	4545.14	4390.04	4243.14	4415.81	5180.2	4466.05	5143.19	5586.8	4822.88	4860.71	5742.33
ENSMUSG00000041360	8	Pum3	protein_coding	ensembl_havana	chr19:27388698-27429825:-	4338.27	4188.49	4339.44	4680.64	4584.8	4893.27	2794.36	3199.47	3276.34	3638.29	2997.25	3640.94
ENSMUSG00000028577	13	Plaa	protein_coding	ensembl_havana	chr4:94567514-94603244:-	4334.3	4306.23	4073	4288.79	4172.74	4169.39	3362.11	3801.32	3644.42	3921.23	3143.18	3693.16
ENSMUSG00000027544	16	Nfatc2	protein_coding	ensembl_havana	chr2:168476410-168601657:-	4326.37	4018.7	3886.08	4066.87	3486.35	3418.59	3931.82	3842.02	4138.44	4556.38	3200.33	3973.6
ENSMUSG00000023088	17	Abcc1	protein_coding	ensembl_havana	chr16:14361558-14475737:+	4320.42	4138.15	4423.09	4074.48	4087.09	3780.15	2648.49	2184.08	2786.75	2721.38	2532.92	2084.96
ENSMUSG00000090602	3	Gm5611	processed_pseudogene	havana	chr9:17030045-17030896:+	4317.45	4986.26	4590.39	6310.18	5851.09	6464.87	3502.07	4122.12	3936.22	5076.47	4923.98	5632.09
ENSMUSG00000026356	15	Dars	protein_coding	ensembl_havana	chr1:128363707-128417368:-	4315.46	4632.17	4567.67	5016.69	4665.83	5180.2	5551.27	5675.02	5605.43	5641.17	5369.94	5475.42
ENSMUSG00000026202	13	Tuba4a	protein_coding	ensembl_havana	chr1:75214228-75219865:-	4311.5	4598.89	4269.22	4454.92	4318.58	4190.93	4301.45	4680.45	4345.1	4456.58	4503.53	4487.1
ENSMUSG00000038241	16	Cep250	protein_coding	ensembl_havana	chr2:155956458-155998900:+	4308.52	3931.67	4102.95	3512.7	3525.7	3190.89	3957.45	3856.21	4455.08	4333.31	3689.16	3872.06
ENSMUSG00000032575	16	Manf	protein_coding	ensembl_havana	chr9:106838312-106891979:-	4307.53	4444.46	4406.57	3735.89	3753.73	3568.6	4193.03	3659.38	3705.62	2845.83	3411.58	2660.35
ENSMUSG00000008373	16	Prpf31	protein_coding	ensembl_havana	chr7:3629985-3642486:+	4304.55	4303.67	4270.25	4978.65	4785.05	5177.12	3542.49	3835.39	3989.43	4269.91	4037.15	4554.8
ENSMUSG00000020211	15	Sf3a2	protein_coding	ensembl_havana	chr10:80798198-80804924:+	4299.6	4548.55	4218.61	3986.98	4134.54	4158.62	3729.76	4091.84	4306.96	3576.07	3742.22	4022.92
ENSMUSG00000032244	9	Fem1b	protein_coding	ensembl_havana	chr9:62791821-62811934:-	4297.61	4145.83	4235.14	4222.85	3825.49	3997.08	4016.59	3956.52	4141.99	4036.28	3216.66	3469.77
ENSMUSG00000020780	15	Srp68	protein_coding	ensembl_havana	chr11:116245166-116274217:-	4296.62	4247.36	4131.87	4148.03	3986.38	4176.32	3697.24	4302.87	4271.48	4118.47	3545.27	4094.48
ENSMUSG00000033706	13	Smyd5	protein_coding	ensembl_havana	chr6:85431989-85446435:+	4295.63	4464.93	4714.31	5115.61	5143.87	5287.13	5462.56	5377.88	5655.99	5398.15	5803.66	5537.32
ENSMUSG00000035632	16	Cnot3	protein_coding	ensembl_havana	chr7:3645268-3661109:+	4295.63	4452.14	4131.87	4390.24	4173.9	4576.33	3477.43	3948	4087.88	3974.06	3868.77	4168.94
ENSMUSG00000057193	8	Slc44a2	protein_coding	ensembl_havana	chr9:21320698-21355028:+	4295.63	4349.75	4251.66	3440.42	3695.85	3510.91	5787.83	6035.56	6272.41	4703.13	5472	5342.94
ENSMUSG00000002658	9	Gtf2f1	protein_coding	ensembl	chr17:57003405-57011288:-	4290.67	4533.19	4192.8	3672.48	4081.3	3970.92	3677.52	4065.34	4023.14	3434.01	3489.14	3679.62
ENSMUSG00000041763	14	Tpp2	protein_coding	ensembl_havana	chr1:43933647-44003000:+	4289.68	3807.95	3826.18	4519.59	4514.2	4361.71	2810.14	3198.53	3299.4	4136.08	3421.78	3920.41
ENSMUSG00000034022	8	Cpsf1	protein_coding	ensembl_havana	chr15:76595803-76607591:-	4288.69	4135.59	4278.51	4627.38	5010.76	4914.04	3641.05	3782.4	4098.53	4836.97	4731.1	5038.32
ENSMUSG00000048327	6	Ckap2l	protein_coding	ensembl_havana	chr2:129268210-129297212:-	4287.7	4470.05	4304.33	4381.36	4322.05	4162.47	3007.27	3641.4	3446.63	4011.63	3437.09	4133.16
ENSMUSG00000026374	14	Tsn	protein_coding	ensembl_havana	chr1:118294778-118311739:-	4286.71	4192.76	4241.33	4320.49	4281.54	4323.25	4034.33	4329.36	4115.38	4492.98	4006.54	4509.34
ENSMUSG00000081999	3	Gm13461	processed_pseudogene	havana	chr2:41987473-41988829:-	4284.72	4464.93	4652.35	5058.54	5290.87	4841.73	4760.77	4272.59	3851.07	4230	5330.14	3829.51
ENSMUSG00000005763	15	Cd247	protein_coding	ensembl_havana	chr1:165788681-165877277:+	4282.74	4535.75	3989.35	3576.11	3677.33	3337.82	6247.15	5918.22	5669.29	4116.12	4492.3	4597.35
ENSMUSG00000020671	9	Rab10	protein_coding	ensembl_havana	chr12:3247428-3309969:-	4279.76	4179.96	4207.25	4451.11	4212.09	4354.78	4306.38	4487.4	4687.45	4085.59	3532	4255.01
ENSMUSG00000014444	17	Piezo1	protein_coding	ensembl_havana	chr8:122481698-122551329:-	4275.8	3909.48	4103.98	4965.97	5038.54	4380.94	2812.11	2166.1	2667.01	3617.16	3384.02	3257.98
ENSMUSG00000034075	10	Zdhhc5	protein_coding	ensembl_havana	chr2:84687970-84715180:-	4274.81	4296.85	4443.74	4759.27	4577.86	4780.19	3436.03	3624.36	3969.92	4080.9	3471.79	4060.63
ENSMUSG00000082424	4	Gm13292	processed_pseudogene	havana	chr2:11409031-11410030:-	4272.82	5399.22	4132.9	4964.7	4441.28	4650.95	4293.56	4945.41	4968.61	4319.22	4073.89	4411.67
ENSMUSG00000059995	12	Atxn7l3	protein_coding	ensembl_havana	chr11:102289300-102296631:-	4272.82	4297.7	4370.42	3675.02	3610.2	3610.91	3650.91	4027.49	4180.13	3600.72	3299.32	3479.44
ENSMUSG00000022407	10	Adsl	protein_coding	ensembl_havana	chr15:80948490-80970946:+	4272.82	4397.53	4463.37	4941.87	4922.79	5016.35	3581.91	3719.94	3788.1	4105.55	3824.89	4189.25
ENSMUSG00000003348	10	Mob3a	protein_coding	ensembl_havana	chr10:80685253-80701977:-	4267.86	4100.61	3974.9	3810.71	3583.58	3424.75	3194.55	3249.63	3322.46	2898.66	2773.76	2861.49
ENSMUSG00000020189	15	Osbpl8	protein_coding	ensembl_havana	chr10:111164752-111297249:+	4267.86	4165.45	4007.94	4047.85	3909.99	4017.08	3496.16	3798.49	4141.1	3598.37	3042.15	3762.78
ENSMUSG00000039176	17	Polg	protein_coding	ensembl_havana	chr7:79446231-79466362:-	4266.87	4031.5	4268.18	4033.9	4344.05	4057.08	3753.42	3756.85	3765.04	4111.42	4133.08	3935.88
ENSMUSG00000020430	12	Pes1	protein_coding	ensembl_havana	chr11:3963975-3980004:+	4266.87	4399.24	4220.68	4612.16	4561.65	4760.19	3394.64	3770.1	4001.85	4170.12	3619.76	4130.26
ENSMUSG00000025410	10	Dctn2	protein_coding	ensembl_havana	chr10:127266368-127281950:+	4265.88	4080.98	4369.39	3762.52	3621.78	3720.91	3681.46	3713.32	3796.08	3256.73	3094.2	3203.83
ENSMUSG00000016256	10	Ctsz	protein_coding	ensembl_havana	chr2:174427493-174439039:-	4263.9	4161.19	4314.66	2663.06	2636.75	2590.1	2578.5	2420.66	2925.11	1718.77	1821.62	1721.35
ENSMUSG00000010095	13	Slc3a2	protein_coding	ensembl_havana	chr19:8706882-8723369:-	4262.91	4650.08	4340.47	3983.17	4069.72	3777.84	4014.62	4069.13	4146.42	3628.9	3991.23	3571.31
ENSMUSG00000007080	14	Pole	protein_coding	ensembl_havana	chr5:110286306-110337474:+	4260.92	3894.98	4202.09	5038.25	4709.81	4934.81	3837.2	3542.04	4118.93	6239.92	4772.94	5781.01
ENSMUSG00000019777	16	Hdac2	protein_coding	ensembl_havana	chr10:36974544-37001889:+	4260.92	4230.3	3977.99	3851.29	3577.79	3630.91	3448.85	4000.05	3764.15	3623.03	2939.08	3379.83
ENSMUSG00000022462	7	Slc38a2	protein_coding	ensembl_havana	chr15:96687392-96699730:-	4258.94	4491.38	4093.66	4057.99	4332.47	3848.61	3636.12	3807	3914.93	3886.01	4068.79	3788.89
ENSMUSG00000060419	8	Rps16-ps2	processed_pseudogene	havana	chr5:129128077-129128517:-	4257.95	5165.43	4831.01	4366.15	4563.97	4808.65	7092.86	6400.84	6180.16	5313.62	7369.13	6246.16
ENSMUSG00000021108	18	Prkch	protein_coding	ensembl_havana	chr12:73584796-73778185:+	4257.95	4124.5	4216.55	3465.78	3510.66	3886.31	3417.31	3838.23	4140.21	3412.88	2859.48	3821.77
ENSMUSG00000011884	13	Gltp	protein_coding	ensembl_havana	chr5:114669398-114690984:-	4255.97	4232.86	4145.29	3554.55	3262.95	3703.99	4373.4	4586.76	4396.54	3779.17	3421.78	4014.22
ENSMUSG00000041815	14	Poldip3	protein_coding	ensembl_havana	chr15:83125976-83149384:-	4255.97	4063.06	4037.89	3831	3700.48	3940.15	4170.35	4840.37	4669.71	4217.08	3920.81	4486.13
ENSMUSG00000040383	16	Aqr	protein_coding	ensembl_havana	chr2:114101170-114187024:-	4250.02	3954.71	4101.92	4983.72	4558.18	4850.96	2992.48	3537.3	3739.32	4714.87	3562.61	4732.73
ENSMUSG00000028911	16	Srsf4	protein_coding	ensembl_havana	chr4:131873617-131901706:+	4249.02	4260.16	4118.44	3910.89	3915.78	3986.31	4006.73	4549.85	4562.39	4441.32	4194.31	4646.66
ENSMUSG00000033075	17	Senp1	protein_coding	ensembl_havana	chr15:98038744-98093744:-	4249.02	3806.24	3938.75	4518.32	4266.5	4347.09	3678.51	4168.49	4009.83	4671.43	4032.05	4940.65
ENSMUSG00000008730	17	Hipk1	protein_coding	ensembl_havana	chr3:103739815-103791563:-	4245.06	4155.21	4189.7	4350.93	3853.27	4054	4104.32	4342.61	4749.54	5580.12	3913.67	4997.7
ENSMUSG00000015880	13	Ncapg	protein_coding	ensembl_havana	chr5:45669919-45700546:+	4238.12	4169.72	3907.77	4321.76	4036.16	4109.39	4177.25	4647.32	4391.22	4801.75	4205.54	4777.22
ENSMUSG00000042625	16	Safb2	protein_coding	ensembl_havana	chr17:56560965-56584585:-	4235.14	4062.21	3886.08	3924.84	4773.47	4056.31	3890.43	4105.09	3916.71	4447.19	5033.17	4470.66
ENSMUSG00000009073	16	Nf2	protein_coding	ensembl_havana	chr11:4765845-4849536:-	4234.15	4224.32	4278.51	4278.65	4105.6	4326.32	3214.26	3574.21	3874.13	3707.56	3366.68	3779.22
ENSMUSG00000044627	11	Swi5	protein_coding	ensembl_havana	chr2:32278816-32288075:-	4233.16	4423.98	4466.46	4140.42	3876.42	4394.79	4796.25	4811.04	4625.37	4190.08	4412.7	4379.76
ENSMUSG00000031731	16	Ap1g1	protein_coding	ensembl_havana	chr8:109778554-109864204:+	4232.17	3973.48	4141.16	4442.23	4089.4	4267.86	3746.52	4149.57	4239.55	4608.03	3502.4	4545.12
ENSMUSG00000013593	12	Ndufs2	protein_coding	ensembl_havana	chr1:171234853-171251388:-	4221.26	4360.84	4513.97	4063.07	4078.98	4333.25	4127.97	4346.4	4159.73	3806.18	3739.16	4113.82
ENSMUSG00000004056	15	Akt2	protein_coding	ensembl_havana	chr7:27591552-27640826:+	4218.28	4276.37	4442.71	4109.99	3864.85	4380.94	4672.06	5252.96	5889.25	4703.13	4287.18	5426.11
ENSMUSG00000028668	5	Eloa	protein_coding	ensembl_havana	chr4:136003368-136021763:-	4217.29	4332.68	4251.66	4534.81	4134.54	4315.55	2857.45	3155	3282.55	3159.29	2762.53	3107.12
ENSMUSG00000028484	16	Psip1	protein_coding	ensembl_havana	chr4:83455680-83486459:-	4213.33	4604.86	4010.01	4178.46	3845.17	4116.31	3810.59	4846.05	4624.48	4475.37	3807.54	4687.28
ENSMUSG00000029062	14	Cdk11b	protein_coding	ensembl_havana	chr4:155624854-155649938:+	4213.33	4109.14	3890.21	4324.3	4236.4	4182.47	2979.67	3619.63	3710.94	3693.47	3470.77	3774.39
ENSMUSG00000053565	10	Eif3k	protein_coding	ensembl_havana	chr7:28971372-28981864:-	4213.33	4633.02	4422.06	4051.65	3919.25	4187.09	5834.16	5525.5	5331.37	4570.46	4842.34	5084.74
ENSMUSG00000025007	13	Aldh18a1	protein_coding	ensembl_havana	chr19:40550257-40588463:-	4213.33	4538.31	3935.65	3815.78	3679.65	3493.98	3487.29	3981.12	4167.71	4005.76	3683.03	3521.02
ENSMUSG00000115194	1	Gm48909	processed_pseudogene	havana	chr14:48695601-48695981:-	4210.35	4800.25	4488.15	3848.75	4043.1	4259.4	5340.34	5717.6	5413.85	4476.54	5454.65	5780.04
ENSMUSG00000031299	10	Pdha1	protein_coding	ensembl_havana	chrX:160122209-160138413:-	4209.36	4231.15	4166.98	4525.93	4297.75	4300.17	3531.64	4025.6	3932.67	3965.84	3584.04	4001.64
ENSMUSG00000073982	11	Rhog	protein_coding	ensembl_havana	chr7:102239123-102256054:-	4208.37	4102.31	4040.99	3808.17	3715.53	3627.83	3440.96	3481.47	3490.09	3144.03	2914.59	3222.2
ENSMUSG00000020463	15	Ppp4r3b	protein_coding	ensembl_havana	chr11:29172890-29220797:+	4201.43	4319.03	4425.16	6192.24	5373.05	6159.47	3810.59	4266.91	4053.29	5357.06	4497.4	5455.12
ENSMUSG00000025503	5	Taldo1	protein_coding	ensembl_havana	chr7:141392199-141402968:+	4200.44	4117.67	3956.31	3103.1	2974.74	3108.58	4056.02	4248.93	4089.66	3151.07	2844.17	3052
ENSMUSG00000033294	11	Noc4l	protein_coding	ensembl_havana	chr5:110648418-110653417:-	4199.44	4221.76	4332.21	4628.65	4532.72	4652.49	3212.29	3483.36	3514.04	3658.25	3413.62	3580.98
ENSMUSG00000020705	6	Ddx42	protein_coding	ensembl_havana	chr11:106216926-106249139:+	4194.49	4190.2	3924.29	3980.64	3951.66	4087.08	3871.7	4451.44	4299.86	4494.15	3994.29	4433.91
ENSMUSG00000026605	14	Cenpf	protein_coding	ensembl_havana	chr1:189640606-189688086:-	4193.49	3231.17	3878.85	3694.04	2796.49	2849.34	3493.2	3107.68	3936.22	5281.92	2341.06	3950.39
ENSMUSG00000024851	14	Pitpnm1	protein_coding	ensembl_havana	chr19:4099998-4113965:+	4189.53	4351.46	4030.66	3549.48	4106.76	3545.52	3459.69	3348.99	3604.5	3085.33	3409.54	2551.07
ENSMUSG00000020440	13	Arf5	protein_coding	ensembl_havana	chr6:28423560-28426602:+	4187.54	4168.86	4307.43	3550.74	3555.8	3593.99	5035.77	4563.1	4748.65	3621.86	3561.59	3549.07
ENSMUSG00000086583	3	Gm15500	transcribed_processed_pseudogene	havana	chr7:114705217-114706235:-	4180.6	4938.48	4599.68	4490.42	4656.57	4762.49	6386.13	5875.63	5627.6	5516.73	7141.56	6278.07
ENSMUSG00000005621	11	Zfp592	protein_coding	ensembl_havana	chr7:80993681-81045164:+	4178.62	4112.55	3988.32	4156.91	4023.42	4084.01	3516.86	3920.56	3966.37	4028.07	3586.09	3991.01
ENSMUSG00000009090	17	Ap1b1	protein_coding	ensembl_havana	chr11:4986824-5042791:+	4174.65	3672.29	3937.72	3685.17	3449.31	3852.46	3477.43	3948.95	4120.7	3846.09	3211.56	4163.14
ENSMUSG00000034724	18	Cnot6l	protein_coding	ensembl_havana	chr5:96070333-96164171:-	4171.68	3813.92	4008.97	4946.95	4535.03	4702.49	3782	3807.95	4251.97	4651.47	3672.83	4724.03
ENSMUSG00000025278	9	Flnb	protein_coding	ensembl_havana	chr14:7817957-7951588:+	4165.73	3221.78	4301.23	4631.18	4384.56	3865.54	3327.61	2445.26	3738.43	4615.08	2863.56	3908.81
ENSMUSG00000029135	10	Fosl2	protein_coding	ensembl_havana	chr5:32135801-32157842:+	4164.74	4138.15	3814.83	3526.65	3824.34	3150.89	3506.02	3613.01	3968.15	2689.68	2752.33	2029.83
ENSMUSG00000062458	5	Gm8623	processed_pseudogene	havana	chr8:47632329-47632764:-	4161.76	5525.5	5100.55	5091.51	5018.86	5344.05	8784.26	6744.35	6595.25	5562.51	8195.75	6221.99
ENSMUSG00000027712	13	Anxa5	protein_coding	ensembl_havana	chr3:36448923-36475894:-	4154.82	4017.84	3902.61	2838.06	2668.01	3023.96	3652.88	4164.71	4221.81	2751.91	2320.65	2929.19
ENSMUSG00000049327	17	Kmt5a	protein_coding	ensembl_havana	chr5:124439930-124462308:+	4154.82	4577.56	4310.53	4183.54	4058.15	4147.08	4044.19	4394.66	4550.86	3982.28	3724.88	4121.56
ENSMUSG00000041781	9	Cpsf2	protein_coding	ensembl_havana	chr12:101975988-102006424:+	4154.82	4028.94	3966.63	4349.66	4037.31	4440.17	3270.44	3630.99	3600.07	3860.18	3114.61	3812.1
ENSMUSG00000020196	10	Cabin1	protein_coding	ensembl_havana	chr10:75646112-75764341:-	4153.83	4074.16	4164.91	4047.85	4289.65	3974	3482.36	3197.58	3658.61	4082.07	3349.33	3817.9
ENSMUSG00000032939	14	Nup93	protein_coding	ensembl_havana	chr8:94214564-94317227:+	4153.83	3805.39	4057.51	4036.44	4087.09	4166.32	3354.22	3816.47	3802.29	3889.53	3571.8	3884.63
ENSMUSG00000024583	3	Txnl1	protein_coding	ensembl_havana	chr18:63661094-63708801:-	4153.83	4169.72	4288.84	4216.51	4120.65	4096.31	4158.53	4184.58	3851.07	3765.09	4059.6	3594.52
ENSMUSG00000040667	11	Nup88	protein_coding	ensembl_havana	chr11:70943058-70969973:-	4148.87	4397.53	4522.23	4510.71	4185.47	4331.71	3115.69	3681.14	3595.64	3473.93	2906.42	3622.56
ENSMUSG00000027010	16	Slc25a12	protein_coding	ensembl_havana	chr2:71271063-71367749:-	4146.89	3835.25	4236.17	3337.7	3282.63	3449.37	2919.54	3079.29	3741.09	2275.25	1997.15	2278.36
ENSMUSG00000041720	14	Pi4ka	protein_coding	ensembl_havana	chr16:17280351-17406314:-	4146.89	3942.76	4168.01	4446.04	3913.46	4178.62	3974.21	4123.07	4706.08	5523.77	4094.3	5086.67
ENSMUSG00000042029	7	Ncapg2	protein_coding	ensembl_havana	chr12:116405402-116463731:+	4144.91	3657.78	3936.68	4052.92	3795.4	3994	3882.54	3914.88	3870.59	5180.96	3533.02	4553.83
ENSMUSG00000038495	14	Otud7b	protein_coding	ensembl_havana	chr3:96104527-96161129:+	4143.91	3706.42	4039.96	4415.6	4083.61	4462.48	3326.62	3569.48	3923.8	4457.76	3318.71	4386.53
ENSMUSG00000034667	8	Xpot	protein_coding	ensembl_havana	chr10:121587380-121626332:-	4139.95	4394.12	4342.54	4618.5	4462.11	4751.72	3607.54	3909.2	4261.72	4554.03	3852.44	4316.9
ENSMUSG00000021127	7	Zfp36l1	protein_coding	ensembl_havana	chr12:80107754-80113013:-	4139.95	4560.5	4153.55	5553.11	5546.68	6217.93	6110.15	6526.69	6330.06	8332.03	7619.16	9226.6
ENSMUSG00000020015	10	Cdk17	protein_coding	ensembl_havana	chr10:93160875-93267071:+	4138.96	4280.64	4256.82	4290.06	4456.32	4914.81	3744.55	4214.86	4283.9	4446.02	4380.05	4972.56
ENSMUSG00000083836	1	Ldha-ps2	processed_pseudogene	havana	chr4:119334389-119335445:-	4136.97	4702.13	4164.91	4473.94	4090.56	3852.46	4330.03	4464.69	4450.64	3680.56	3530.98	3237.68
ENSMUSG00000071708	11	Sms	protein_coding	ensembl_havana	chrX:157443855-157492287:-	4135.98	4086.1	4668.88	3870.31	3534.96	3919.38	4126.99	4278.26	3903.4	3221.51	3446.28	3384.67
ENSMUSG00000032560	14	Dnajc13	protein_coding	ensembl_havana	chr9:104151282-104262930:-	4135.98	3579.29	4131.87	4304.01	3728.26	4054.77	3108.79	3089.7	3699.41	4485.93	2791.11	3796.63
ENSMUSG00000041112	17	Elmo1	protein_coding	ensembl_havana	chr13:20090596-20608353:+	4132.02	3798.56	3156.99	5288.07	5036.22	4239.4	2431.64	2658.18	2358.36	4166.6	3359.53	3560.67
ENSMUSG00000038025	8	Phf2	protein_coding	ensembl_havana	chr13:48801750-48871119:-	4132.02	4160.33	3960.44	3645.85	3561.59	3617.83	3365.07	3925.29	4204.96	3735.74	3312.59	4153.47
ENSMUSG00000107713	1	Gm6681	processed_pseudogene	havana	chr6:99839708-99840314:-	4130.03	4668	4748.39	4225.39	4526.93	4484.02	5469.46	5285.14	4943.78	4744.22	6426.18	5656.26
ENSMUSG00000027164	8	Traf6	protein_coding	ensembl_havana	chr2:101678429-101701669:+	4126.07	4130.47	3728.08	4392.78	4208.62	4107.85	3250.73	3523.11	3723.35	3854.31	3570.78	3755.05
ENSMUSG00000037351	9	Actr1b	protein_coding	ensembl_havana	chr1:36698114-36714422:-	4123.09	4165.45	4131.87	3753.64	3615.99	3514.75	3271.43	3507.02	3506.05	3193.34	3123.79	3103.26
ENSMUSG00000004642	13	Slbp	protein_coding	ensembl_havana	chr5:33634952-33652574:-	4123.09	4138.15	3966.63	3839.88	3966.71	4000.16	4414.8	4942.57	4547.32	4463.63	4243.3	5017.04
ENSMUSG00000038335	13	Tsr1	protein_coding	ensembl_havana	chr11:74898071-74909342:+	4123.09	3833.55	3934.62	4807.45	4743.38	4903.27	2733.25	3209.88	3250.62	3925.93	3426.89	3979.4
ENSMUSG00000023977	15	Ubr2	protein_coding	ensembl_havana	chr17:46928295-47010556:-	4122.1	3737.13	3827.22	3664.88	3727.11	3451.67	3705.12	3366.02	3964.6	4318.05	3402.39	3762.78
ENSMUSG00000014956	15	Ppp1cb	protein_coding	ensembl_havana	chr5:32458843-32517433:+	4115.16	4793.43	4660.61	4397.85	4537.35	4694.03	5368.93	6174.67	6250.23	4755.96	5085.22	5973.45
ENSMUSG00000031987	6	Egln1	protein_coding	ensembl_havana	chr8:124908587-124949324:-	4113.17	4188.49	3802.43	3952.74	3787.3	4009.39	5504.95	5824.53	6295.47	5584.82	4649.46	4952.25
ENSMUSG00000036478	8	Btg1	protein_coding	ensembl_havana	chr10:96617006-96622809:+	4101.28	3898.39	4069.9	4745.32	5029.28	5797.15	5485.23	5129.94	4748.65	6357.32	6015.93	8157.05
ENSMUSG00000019189	13	Rnf145	protein_coding	ensembl_havana	chr11:44518964-44565520:+	4096.32	4306.23	4145.29	4257.09	4612.58	4536.33	4389.17	4812.93	4835.57	4865.14	4742.33	5101.18
ENSMUSG00000061613	13	U2af1	protein_coding	ensembl_havana	chr17:31647081-31658892:-	4096.32	4245.66	3968.7	4276.11	4348.68	4228.63	3272.41	3779.56	3584.11	3789.74	3824.89	3994.87
ENSMUSG00000025234	11	Arih1	protein_coding	ensembl_havana	chr9:59388258-59486618:-	4095.33	4026.38	4134.96	4090.96	3861.38	4011.69	3495.17	3873.24	3880.34	3915.36	3266.66	3832.41
ENSMUSG00000015291	10	Gdi1	protein_coding	ensembl_havana	chrX:74304998-74311862:+	4094.33	3825.87	3956.31	3322.48	3942.4	3424.75	4035.32	3864.73	3521.13	3227.38	4635.17	3170.95
ENSMUSG00000004268	11	Emg1	protein_coding	ensembl_havana	chr6:124704085-124712178:-	4093.34	4436.78	4436.52	5081.37	5008.44	5221.74	4938.19	4793.06	4377.91	4808.79	5881.22	4978.36
ENSMUSG00000020272	8	Stk10	protein_coding	ensembl_havana	chr11:32533305-32624587:+	4088.38	3731.16	3669.21	3084.07	3083.54	3086.27	3282.27	3670.73	3758.83	3664.12	3146.24	3576.14
ENSMUSG00000091549	1	Gm6548	processed_pseudogene	havana	chr17:78850792-78851956:-	4088.38	4594.62	4936.35	4027.56	4044.26	3871.69	6536.94	5786.68	6140.25	5044.77	5382.19	5207.55
ENSMUSG00000062353	6	Gm15772	processed_pseudogene	havana	chr5:3236431-3236868:+	4087.39	4950.42	4509.84	4619.77	4344.05	4553.25	6816.87	5273.78	5317.18	4505.89	6817.03	5184.34
ENSMUSG00000033596	5	Rfwd3	protein_coding	ensembl_havana	chr8:111270944-111300222:-	4082.43	3976.89	4103.98	4245.68	4119.49	4297.09	3927.88	4189.31	4107.4	4761.83	4073.89	4797.52
ENSMUSG00000094497	1	Gm8210	processed_pseudogene	ensembl_havana	chr1:43189156-43189638:+	4081.44	4716.64	2280.22	2507.08	4699.4	6.15409	5164.89	4373.84	2203.15	1991.14	4797.44	8.70343
ENSMUSG00000032579	14	Hemk1	protein_coding	ensembl_havana	chr9:107327084-107338350:-	4078.47	4152.65	3202.43	3938.79	4897.33	3000.89	4848.49	4711.67	3732.22	4109.07	6153.7	3361.46
ENSMUSG00000021037	7	Ahsa1	protein_coding	ensembl_havana	chr12:87266479-87273998:+	4077.48	4170.57	4069.9	4645.13	4396.13	4427.86	3468.56	3625.31	3443.97	3803.83	3732.02	4035.49
ENSMUSG00000025060	15	Slk	protein_coding	ensembl_havana	chr19:47579678-47645246:+	4074.5	3696.18	3898.47	3707.99	3808.13	3749.38	3023.04	3263.82	3603.62	3707.56	3033.99	3564.54
ENSMUSG00000001211	15	Agpat3	protein_coding	ensembl_havana	chr10:78269178-78352489:-	4071.53	4136.44	4069.9	4047.85	4326.68	4211.7	4238.37	4459.96	4464.83	4593.94	4585.17	4842.01
ENSMUSG00000017264	16	Exosc10	protein_coding	ensembl_havana	chr4:148558429-148582401:+	4070.54	4014.43	3973.86	4249.48	4199.36	4427.1	3325.64	3816.47	3937.99	4187.73	3897.34	4706.62
ENSMUSG00000079297	4	Gm2223	processed_pseudogene	havana	chrX:33505661-33507010:+	4069.54	4012.72	3988.32	4869.59	4489.89	4850.19	2969.81	3469.17	3504.28	3924.75	3199.31	3841.11
ENSMUSG00000066724	3	Gm10175	transcribed_processed_pseudogene	havana	chr7:23946646-23947290:-	4069.54	4441.9	4362.16	4533.54	4390.35	4645.57	5276.27	5153.6	4985.46	5025.98	5342.39	5297.49
ENSMUSG00000040850	17	Psme4	protein_coding	ensembl_havana	chr11:30771726-30880361:+	4068.55	3651.81	3778.68	3921.04	3492.14	3522.44	3242.84	3478.63	3684.33	4018.67	2708.44	3522.96
ENSMUSG00000053470	13	Kdm3a	protein_coding	ensembl_havana	chr6:71588972-71632990:-	4067.56	3935.93	3763.19	3948.93	3948.19	4290.94	4829.77	5145.08	5128.26	5385.23	5034.19	5584.7
ENSMUSG00000016831	12	Tox4	protein_coding	ensembl_havana	chr14:52279146-52296401:+	4065.58	3945.32	3958.37	4135.35	3912.3	4343.25	3815.52	4243.25	4174.8	4147.82	3624.87	4485.17
ENSMUSG00000018765	5	Fxr2	protein_coding	ensembl_havana	chr11:69632990-69653297:+	4065.58	4106.58	4184.53	3546.94	3597.47	3767.07	2781.55	3180.55	3408.49	2866.96	2691.1	2994.95
ENSMUSG00000036768	6	Kif15	protein_coding	ensembl_havana	chr9:122951046-123018733:+	4063.59	3855.73	4012.07	4569.05	4429.7	4475.56	3929.85	4418.32	4206.73	5514.38	4466.79	4989
ENSMUSG00000014226	10	Cacybp	protein_coding	ensembl_havana	chr1:160202367-160212875:-	4058.64	4551.11	4548.05	5657.1	5185.54	5516.37	3484.33	3439.83	3235.54	3812.05	4138.18	3941.69
ENSMUSG00000005370	4	Msh6	protein_coding	ensembl_havana	chr17:87975062-87990892:+	4049.71	3916.31	3913.97	3804.37	3811.6	4158.62	4194.01	4694.64	4784.13	5168.04	4132.06	5417.4
ENSMUSG00000034252	14	Senp6	protein_coding	ensembl_havana	chr9:80066903-80144953:+	4048.72	3784.06	3765.26	4172.12	3989.86	4051.7	3242.84	3717.1	3656.83	3967.02	3281.97	3930.08
ENSMUSG00000058922	7	Gm10052	processed_pseudogene	havana	chr9:123689233-123690192:-	4048.72	4217.5	3891.25	4375.02	4147.27	4651.72	2984.6	3899.74	3822.69	3991.67	3657.52	4496.77
ENSMUSG00000029050	15	Ski	protein_coding	ensembl_havana	chr4:155154075-155222592:-	4047.73	3973.48	4046.15	3563.43	3675.02	3727.07	3177.79	3415.23	3862.6	3003.15	2691.1	3236.71
ENSMUSG00000064302	13	Clasp1	protein_coding	ensembl_havana	chr1:118389058-118612678:+	4043.76	3751.64	4058.54	4241.87	3654.19	4047.08	2670.17	2879.62	3268.36	3894.23	2598.23	3616.76
ENSMUSG00000020946	13	Gosr2	protein_coding	ensembl_havana	chr11:103676849-103697898:-	4042.77	3737.13	4092.62	4711.08	3901.89	4960.19	4457.18	4215.81	4544.66	5323.01	4404.54	5311.03
ENSMUSG00000020088	10	Sar1a	protein_coding	ensembl_havana	chr10:61680299-61693297:+	4040.79	4155.21	4233.07	3931.18	3811.6	3867.84	3872.68	3902.58	3747.3	3536.15	3481.99	3378.87
ENSMUSG00000005204	12	Senp3	protein_coding	ensembl_havana	chr11:69673115-69682084:-	4039.8	4282.34	4396.24	4401.65	4456.32	4530.95	3941.68	3918.67	3825.35	3821.44	3834.07	3854.65
ENSMUSG00000067367	9	Lyar	protein_coding	ensembl_havana	chr5:38220470-38234306:+	4037.81	4094.63	4058.54	4523.39	4334.79	4407.09	2188.18	2676.16	2745.06	3118.2	2741.1	3200.93
ENSMUSG00000027889	17	Ampd2	protein_coding	ensembl_havana	chr3:108074062-108086651:-	4036.82	3890.71	4012.07	2865.96	3198.14	3150.89	3157.09	3320.6	3507.83	2829.39	2980.92	2949.5
ENSMUSG00000031885	14	Cbfb	protein_coding	ensembl_havana	chr8:105170674-105217989:+	4033.85	4224.32	4317.75	4201.29	4072.04	4523.25	4111.21	4606.63	4979.25	4455.41	4055.52	5172.74
ENSMUSG00000024283	15	Wac	protein_coding	ensembl_havana	chr18:7868832-7929028:+	4030.87	4012.72	3829.28	4182.27	3926.19	4252.47	3486.3	3944.22	3868.81	3756.87	3473.83	4142.83
ENSMUSG00000037270	18	4932438A13Rik	protein_coding	ensembl_havana	chr3:36863104-37053033:+	4027.9	2722.65	3707.42	4731.37	3409.96	3357.82	4469.01	3214.61	4173.03	8069.05	3529.96	5722.99
ENSMUSG00000027189	16	Trim44	protein_coding	ensembl_havana	chr2:102300119-102407828:-	4026.91	3966.65	3789.01	4300.2	4230.61	4192.47	2883.07	3383.06	3186.76	3964.67	3862.64	3914.61
ENSMUSG00000076928	5	Trac	TR_C_gene	ensembl_havana	chr14:54220521-54224206:+	4026.91	4513.57	4068.87	4737.71	4558.18	4860.19	5433.98	5760.18	5388.13	5108.17	4946.43	5906.73
ENSMUSG00000083754	3	Gm7803	processed_pseudogene	havana	chrX:50325518-50326532:-	4024.92	4341.22	3843.74	4187.34	4028.05	4536.33	3923.94	4956.77	4902.09	4585.73	4044.3	5151.46
ENSMUSG00000039202	12	Abhd2	protein_coding	ensembl_havana	chr7:79273199-79365508:+	4024.92	3373.66	3894.34	3676.29	3580.11	3344.75	3198.49	2908.01	2905.6	3225.04	2717.63	2877.93
ENSMUSG00000026778	13	Prkcq	protein_coding	ensembl_havana	chr2:11172108-11301222:+	4023.93	3934.23	3959.4	4239.33	4171.58	4589.41	4903.69	5412.89	5467.96	5458.02	4896.43	6666.83
ENSMUSG00000083713	1	Gm5883	processed_pseudogene	havana	chr6:123218953-123219447:-	4022.94	4753.33	4370.42	4934.27	4433.17	4946.35	5254.59	4765.61	4786.79	4427.23	5258.71	4908.73
ENSMUSG00000082896	1	Gm5844	processed_pseudogene	havana	chr3:18008806-18010996:+	4021.95	4205.55	3954.24	4302.74	4125.28	4250.93	2634.69	3227.86	3401.4	3318.96	2647.21	3217.37
ENSMUSG00000041879	13	Ipo9	protein_coding	ensembl_havana	chr1:135382312-135430499:-	4020.96	3783.21	3612.41	3879.19	3720.16	3752.45	3349.29	3459.71	3573.46	3860.18	3624.87	3680.58
ENSMUSG00000024271	8	Elp2	protein_coding	ensembl_havana	chr18:24602866-24639507:+	4019.96	3680.82	3776.61	4144.23	3839.38	4103.24	2915.6	3318.71	3474.13	3902.45	3185.02	3663.18
ENSMUSG00000026174	9	Cnot9	protein_coding	ensembl_havana	chr1:74506058-74530842:+	4016.99	3892.42	3956.31	4305.28	4121.81	4273.24	3847.06	3987.75	3971.7	4275.78	3595.27	4015.18
ENSMUSG00000006673	14	Qrich1	protein_coding	ensembl_havana	chr9:108516806-108560163:+	4016.99	4331.83	4185.57	4806.19	4355.62	4944.04	3869.73	4265.96	4375.25	4525.85	3996.33	4914.54
ENSMUSG00000029649	10	Pomp	protein_coding	ensembl_havana	chr5:147860461-147876456:+	4014.01	4139.86	4299.17	4164.52	4222.51	4520.18	3899.3	3907.31	3859.94	3833.18	4252.48	4098.35
ENSMUSG00000054823	16	Nsd3	protein_coding	ensembl_havana	chr8:25601601-25719667:+	4010.05	3947.88	3550.45	3804.37	3742.15	3699.37	4121.07	4512.95	4941.12	4419.02	4251.46	4319.8
ENSMUSG00000020687	13	Cdc27	protein_coding	ensembl_havana	chr11:104502745-104550620:-	4010.05	3935.08	3916.03	3886.8	3734.05	3778.61	3103.86	3322.49	3449.29	3478.62	2928.87	3267.65
ENSMUSG00000030890	16	Ilk	protein_coding	ensembl_havana	chr7:105736592-105742925:+	4001.12	4055.39	4216.55	3309.8	3448.15	3439.36	4382.27	4289.62	4268.82	3510.32	3559.55	3510.38
ENSMUSG00000029063	16	Nadk	protein_coding	ensembl_havana	chr4:155562378-155591001:+	3998.15	3818.19	4146.32	4343.32	4126.44	4384.79	3504.04	3597.87	3529.12	3787.39	3329.94	3601.29
ENSMUSG00000026965	12	Anapc2	protein_coding	ensembl_havana	chr2:25272478-25285915:+	3994.18	3683.38	3774.55	2813.96	3014.1	2796.26	3316.77	3641.4	3769.47	2845.83	2632.93	2949.5
ENSMUSG00000103034	1	Gm8797	protein_coding	havana	chr3:5750806-5751295:+	3994.18	4528.07	4315.69	4357.27	4112.55	4934.04	4266.95	4948.25	4931.36	4800.57	4440.26	5554.72
ENSMUSG00000033031	13	Cip2a	protein_coding	ensembl_havana	chr16:48994185-49019709:+	3994.18	4109.99	3942.88	3350.38	3275.69	3310.13	3951.54	4257.45	4047.97	3435.19	3415.66	3548.1
ENSMUSG00000032959	12	Pebp1	protein_coding	ensembl_havana	chr5:117282654-117287625:-	3993.19	4062.21	4132.9	3716.87	3685.44	3894	4392.13	4170.38	4111.83	3795.61	3782.02	3728.94
ENSMUSG00000020580	10	Rock2	protein_coding	ensembl_havana	chr12:16894895-16987823:+	3989.22	3625.36	3821.02	4428.29	3804.66	3737.84	2761.84	3006.42	3341.08	3588.98	2678.85	2822.81
ENSMUSG00000001229	9	Dpp9	protein_coding	ensembl_havana	chr17:56186807-56218905:-	3989.22	3686.79	3652.69	3591.32	3676.18	3523.98	2917.57	3233.54	3273.68	3158.12	2880.91	3233.81
ENSMUSG00000015755	16	Tab2	protein_coding	ensembl_havana	chr10:7905653-7956230:-	3982.28	3869.38	3407.94	4125.2	3840.54	3649.37	2971.78	3370.75	3324.23	3444.58	2795.19	3262.82
ENSMUSG00000056917	13	Sipa1	protein_coding	ensembl_havana	chr19:5651185-5663707:-	3981.29	3692.76	3701.23	2556.54	2869.41	2477.02	4483.8	4322.74	4119.81	3672.34	3397.29	3431.09
ENSMUSG00000024429	9	Gnl1	protein_coding	ensembl_havana	chr17:35979851-35989462:+	3980.3	4040.03	3699.16	4206.36	4074.35	4369.4	3806.64	4462.79	4393.88	5028.33	4254.52	5194.01
ENSMUSG00000035024	16	Ncapd3	protein_coding	ensembl_havana	chr9:27030175-27095315:+	3979.31	3882.18	4038.92	3832.27	3591.68	3800.92	3648.94	3940.43	4233.34	4400.23	3644.26	4487.1
ENSMUSG00000032393	15	Dpp8	protein_coding	ensembl_havana	chr9:65032414-65082651:+	3979.31	3775.53	3714.65	4031.36	3868.32	4040.16	3756.38	4172.28	4023.14	4414.32	3941.22	4445.52
ENSMUSG00000032624	16	Eml4	protein_coding	ensembl_havana	chr17:83350931-83480361:+	3973.36	3808.8	3750.8	4101.11	3874.11	4189.39	3349.29	3850.53	3841.32	4616.25	3704.47	4721.13
ENSMUSG00000081344	5	Gm14303	processed_pseudogene	havana	chr2:172509521-172509691:-	3969.39	4125.35	4288.84	4642.6	4723.7	4871.73	5558.17	4642.59	4482.57	4993.11	5891.43	5532.48
ENSMUSG00000031154	15	Otud5	protein_coding	ensembl_havana	chrX:7841364-7876626:+	3967.41	4126.2	3966.63	3663.61	3940.08	3888.61	4108.26	4290.57	4347.76	4052.72	4403.52	4257.91
ENSMUSG00000020827	18	Mink1	protein_coding	ensembl_havana	chr11:70562881-70614483:+	3967.41	3924.84	3699.16	3214.69	3602.1	3286.28	3954.49	4053.99	4000.96	3794.44	4151.45	3639
ENSMUSG00000003131	7	Pafah1b2	protein_coding	ensembl_havana	chr9:45962859-46012690:-	3963.44	4333.54	4157.68	3663.61	3636.82	3885.54	3500.1	3754.01	3757.94	3032.5	3040.11	3175.79
ENSMUSG00000035086	13	Becn1	protein_coding	ensembl_havana	chr11:101285952-101302286:-	3954.52	3875.35	3744.6	3532.99	3693.54	3586.29	3438.99	3967.87	3823.58	3389.4	3595.27	3648.67
ENSMUSG00000033285	15	Wdr3	protein_coding	ensembl_havana	chr3:100138180-100162407:-	3946.59	3896.69	3905.7	4149.3	4025.74	4373.25	2660.31	3101.06	3224.01	3321.31	2962.55	3352.75
ENSMUSG00000084284	1	Tpt1-ps6	processed_pseudogene	havana	chrX:101768535-101769057:+	3944.6	4304.53	4061.64	4498.03	4384.56	4857.88	5697.15	5617.29	5252.43	5447.46	6008.79	6350.6
ENSMUSG00000062382	9	Ftl1-ps1	protein_coding	ensembl_havana	chr13:74399694-74407346:+	3941.63	4412.03	3999.68	3838.61	3782.67	4166.32	5127.44	5439.39	5099.88	4633.86	4931.12	5730.73
ENSMUSG00000091460	2	Gm7808	processed_pseudogene	ensembl_havana	chr9:19927896-19928282:-	3934.69	5068.17	4444.78	4155.64	4136.86	4247.09	6294.47	5993.92	5806.76	4650.3	5501.59	5273.31
ENSMUSG00000053398	11	Phgdh	protein_coding	ensembl_havana	chr3:98313170-98339990:-	3933.69	4119.38	3658.89	3815.78	3783.82	3479.37	3313.81	3581.78	3450.18	3991.67	3737.12	3560.67
ENSMUSG00000021000	17	Mia2	protein_coding	ensembl_havana	chr12:59095799-59191583:+	3931.71	4126.2	3774.55	4451.11	4396.13	4264.01	3909.15	3906.36	3991.21	4330.96	4302.49	4240.5
ENSMUSG00000050628	6	Ubald2	protein_coding	ensembl_havana	chr11:116434094-116439077:+	3926.75	3826.72	4019.3	2963.6	2865.94	3128.58	3521.79	2997.91	3381.88	2336.3	2255.34	2324.78
ENSMUSG00000074886	11	Grk6	protein_coding	ensembl_havana	chr13:55445072-55460927:+	3922.79	4074.16	3918.1	4316.69	4406.55	4290.17	4137.83	4509.16	4307.84	4667.91	4872.95	4961.92
ENSMUSG00000035901	14	Dennd5a	protein_coding	ensembl_havana	chr7:109893780-109960470:-	3920.8	3540.04	2777.99	3619.22	3798.87	2535.48	1650.01	1528.29	1944.16	1566.14	1533.83	1020.24
ENSMUSG00000020608	7	Smc6	protein_coding	ensembl_havana	chr12:11265886-11319785:+	3919.81	3953.85	3819.99	3853.83	3802.34	3785.53	3470.53	4193.1	3980.57	4217.08	3515.67	4295.63
ENSMUSG00000049932	3	H2ax	protein_coding	ensembl_havana	chr9:44334694-44336077:+	3917.83	3664.61	4527.39	4156.91	4171.58	4518.64	4212.74	3818.36	4406.29	3627.73	3179.92	4313.03
ENSMUSG00000028478	18	Clta	protein_coding	ensembl_havana	chr4:44004452-44032846:+	3914.85	4092.93	4045.12	3677.56	3581.26	3590.14	4288.63	3992.48	3990.32	3350.66	3445.25	3392.4
ENSMUSG00000079108	6	Srp54c	protein_coding	ensembl_havana	chr12:55230168-55263836:+	3914.85	3408.64	3739.44	4065.6	2995.58	3975.54	3324.65	3067.93	3728.68	3435.19	2306.36	3495.88
ENSMUSG00000027091	14	Zc3h15	protein_coding	ensembl_havana	chr2:83644435-83664622:+	3913.86	4052.83	3891.25	3794.22	3684.28	3757.84	3239.89	3674.52	3506.05	3441.06	3028.89	3464.93
ENSMUSG00000111684	1	Gm8543	processed_pseudogene	havana	chr9:39074102-39075735:+	3912.87	3607.44	3625.84	3686.43	3753.73	3302.44	2018.64	2270.2	2288.29	2400.87	2014.49	2220.34
ENSMUSG00000002257	8	Def6	protein_coding	ensembl_havana	chr17:28207778-28228608:+	3912.87	3715.8	3732.21	3908.35	3937.77	3977.85	3516.86	3720.89	3903.4	4042.15	3476.89	4020.98
ENSMUSG00000028309	14	Rnf20	protein_coding	ensembl_havana	chr4:49632006-49656887:+	3910.89	3794.3	3877.82	3666.14	3587.05	3752.45	3001.35	3592.19	3639.98	3493.89	3029.91	3495.88
ENSMUSG00000035011	15	Zbtb7a	protein_coding	ensembl_havana	chr10:81135220-81152995:+	3908.9	3493.96	3669.21	2774.65	2870.57	2707.03	2796.34	2806.75	3144.19	2441.96	2027.76	2329.62
ENSMUSG00000025544	13	Tm9sf2	protein_coding	ensembl_havana	chr14:122107038-122159604:+	3905.93	4223.47	4108.11	3539.33	3778.04	3758.61	3820.44	4306.65	4244.87	3601.9	3538.12	3699.92
ENSMUSG00000001855	15	Nup214	protein_coding	ensembl_havana	chr2:31974436-32053975:+	3903.95	3728.6	3845.81	4424.48	4285.02	4095.54	3133.43	3085.91	3478.56	4267.57	3228.91	3967.8
ENSMUSG00000014349	7	Ube2z	protein_coding	ensembl_havana	chr11:96047432-96065388:-	3903.95	3957.26	3785.91	3638.24	3500.24	3713.99	3450.82	3935.7	4097.64	3756.87	3205.43	3699.92
ENSMUSG00000028837	8	Psmb2	protein_coding	ensembl_havana	chr4:126677630-126709714:+	3901.96	4326.71	4227.91	4335.71	3912.3	4296.32	4529.14	4021.81	3977.9	3761.56	4371.88	4031.62
ENSMUSG00000024969	15	Mark2	protein_coding	ensembl_havana	chr19:7275396-7341860:-	3898.99	4003.34	3947.01	3458.17	3672.7	3547.06	3605.57	3851.48	4105.62	3364.74	3317.69	3632.23
ENSMUSG00000017716	15	Birc5	protein_coding	ensembl_havana	chr11:117849251-117855743:+	3897	4028.94	3676.44	3890.6	3971.34	3670.91	4029.4	4112.66	3894.53	3674.69	4381.07	3982.3
ENSMUSG00000028670	14	Lypla2	protein_coding	ensembl_havana	chr4:135968224-135972626:-	3887.09	3716.65	3798.3	3392.23	3468.99	3450.9	3496.16	3332.9	3522.02	3094.72	2985	3213.5
ENSMUSG00000080932	3	Gm10224	processed_pseudogene	ensembl_havana	chr6:122698414-122699028:-	3887.09	4453.84	4349.77	4396.58	4420.44	4308.63	5353.15	4650.16	4303.41	4564.59	5821.01	4915.5
ENSMUSG00000036270	16	Edc4	protein_coding	ensembl_havana	chr8:105880881-105894908:+	3887.09	3649.25	3778.68	3817.05	4090.56	3910.92	3274.38	3320.6	3514.92	3376.48	3492.2	3513.28
ENSMUSG00000024012	18	Mtch1	protein_coding	ensembl_havana	chr17:29332072-29347934:-	3887.09	4104.87	4243.4	3316.14	3107.85	3318.59	4033.35	4396.55	4391.22	3438.71	3357.49	3506.52
ENSMUSG00000026618	11	Iars2	protein_coding	ensembl_havana	chr1:185284726-185329396:-	3886.1	3822.45	3860.26	4542.42	4283.86	4481.71	3436.03	3601.65	3756.17	3778	3346.26	3677.68
ENSMUSG00000002033	14	Cd3g	protein_coding	ensembl_havana	chr9:44969572-44980431:-	3882.13	3894.98	3019.64	3436.61	3069.65	3463.21	6406.83	6190.76	4351.3	5090.56	4981.13	5671.74
ENSMUSG00000056999	15	Ide	protein_coding	ensembl_havana	chr19:37268743-37337852:-	3881.14	3775.53	3721.88	3724.48	3671.55	3777.07	3065.42	3525	3651.51	3974.06	3075.83	3834.34
ENSMUSG00000001517	14	Foxm1	protein_coding	ensembl_havana	chr6:128362967-128376146:+	3879.16	3997.37	3679.54	3453.1	3596.31	3394.75	4200.91	4465.63	4235.12	4051.55	4181.05	4124.46
ENSMUSG00000022858	16	Tra2b	protein_coding	ensembl_havana	chr16:22244549-22266005:-	3879.16	4431.66	4337.38	4353.47	4266.5	4525.56	4169.37	4636.92	4287.44	4038.63	4591.29	4696.95
ENSMUSG00000020235	16	Fzr1	protein_coding	ensembl_havana	chr10:81366222-81378516:-	3878.16	3811.36	3653.72	3308.53	3316.2	3271.67	3759.33	3834.45	3969.04	3232.08	3002.35	3305.37
ENSMUSG00000020458	16	Rtn4	protein_coding	ensembl_havana	chr11:29692947-29744331:+	3878.16	3627.07	3908.8	3842.41	3539.59	3639.37	2698.75	2656.29	2761.03	2800.04	2410.45	2335.42
ENSMUSG00000022142	8	Nup155	protein_coding	ensembl_havana	chr15:8109273-8161247:+	3876.18	3451.3	3873.69	4378.83	4335.94	4347.09	3138.36	3061.31	3452.84	4326.27	3420.76	4040.33
ENSMUSG00000035455	12	Fignl1	protein_coding	ensembl_havana	chr11:11787431-11808962:-	3873.21	3852.32	3916.03	3740.96	3587.05	3640.91	4294.55	4288.67	4085.22	4051.55	3745.29	3992.94
ENSMUSG00000078619	10	Smarcd2	protein_coding	ensembl_havana	chr11:106263179-106272972:-	3873.21	3946.17	3717.75	3251.47	3199.29	3223.2	3656.82	4112.66	4176.58	3385.88	3143.18	3693.16
ENSMUSG00000020198	8	Ap3d1	protein_coding	ensembl_havana	chr10:80706956-80742264:-	3872.21	3966.65	3710.52	3338.97	3473.62	3183.97	3254.67	3582.73	3726.01	2970.27	2973.78	2867.3
ENSMUSG00000026116	11	Tmem131	protein_coding	ensembl_havana	chr1:36792191-36943666:-	3871.22	3909.48	3936.68	5010.35	4790.84	4980.19	3568.11	3541.09	4016.04	5523.77	4132.06	5279.11
ENSMUSG00000041431	16	Ccnb1	protein_coding	ensembl_havana	chr13:100778650-100786570:-	3871.22	3953	3830.32	3349.11	3325.46	3330.13	3535.59	3708.59	3390.75	3073.59	2925.81	3106.16
ENSMUSG00000052299	9	Ltn1	protein_coding	ensembl_havana	chr16:87376651-87432612:-	3871.22	3329.29	3651.66	3828.46	3534.96	3756.3	2776.62	2969.52	3269.24	3863.7	2908.46	3578.08
ENSMUSG00000040356	16	Skiv2l	protein_coding	ensembl_havana	chr17:34839228-34850210:-	3871.22	3799.42	3720.85	3111.97	3486.35	3234.74	3629.22	3976.39	4102.08	3577.24	3650.38	3649.64
ENSMUSG00000022437	7	Samm50	protein_coding	ensembl_havana	chr15:84192241-84217267:+	3870.23	3772.11	3926.36	3843.68	3825.49	4004.77	3067.39	3543.93	3620.47	3470.41	3239.11	3607.09
ENSMUSG00000026821	16	Ralgds	protein_coding	ensembl_havana	chr2:28513125-28553081:+	3867.26	3910.34	3904.67	2476.64	2302.24	2712.41	3684.42	3752.12	3976.13	2614.55	2309.42	2383.77
ENSMUSG00000036990	13	Otud4	protein_coding	ensembl_havana	chr8:79639618-79677724:+	3862.3	3969.21	4016.2	4849.3	4948.26	4613.26	3386.75	3549.61	3606.28	4565.77	4123.9	4402
ENSMUSG00000022200	8	Golph3	protein_coding	ensembl_havana	chr15:12321450-12351591:+	3860.32	3926.55	3799.33	3645.85	3622.93	4044.77	3505.03	4030.33	4143.76	3866.05	3403.41	4267.58
ENSMUSG00000001052	15	Sec24b	protein_coding	ensembl_havana	chr3:129982759-130061553:-	3859.32	3514.44	3450.28	3105.63	3134.47	2984.73	3232	3390.63	3522.02	3202.73	2660.48	2899.21
ENSMUSG00000005417	17	Mprip	protein_coding	ensembl_havana	chr11:59661305-59780860:+	3859.32	3831.84	3936.68	3714.33	3603.26	3887.07	3791.86	3875.14	4082.56	4133.73	3527.92	4165.07
ENSMUSG00000053560	5	Ier2	protein_coding	ensembl_havana	chr8:84661331-84662854:-	3858.33	3488.84	3818.96	4546.22	4729.49	5090.2	3105.84	2963.84	2920.68	3886.01	3253.4	3851.75
ENSMUSG00000063015	12	Ccni	protein_coding	ensembl_havana	chr5:93181933-93206495:-	3857.34	4134.74	3859.23	3171.58	2911.08	3366.28	5371.88	5789.52	5795.23	4759.48	4243.3	5218.19
ENSMUSG00000032185	15	Carm1	protein_coding	ensembl_havana	chr9:21546894-21592623:+	3857.34	4000.78	3967.67	4356	4264.18	3985.54	3166.95	3456.87	3502.51	3424.62	3251.36	3098.42
ENSMUSG00000028902	4	Sf3a3	protein_coding	ensembl_havana	chr4:124714776-124732460:+	3855.36	3940.2	3718.78	3493.68	3685.44	3863.23	3050.64	3676.41	3570.8	3507.98	3211.56	3815
ENSMUSG00000024298	15	Zfp871	protein_coding	ensembl_havana	chr17:32765496-32788287:-	3855.36	3131.34	3396.58	3695.31	3610.2	3177.05	3595.71	3101.06	3532.66	4691.39	3684.06	3779.22
ENSMUSG00000019494	14	Cops6	protein_coding	ensembl_havana	chr5:138161071-138164646:+	3853.37	3733.72	3985.22	3903.28	3723.63	4003.23	3765.25	3711.42	3642.64	3604.24	3565.68	3795.66
ENSMUSG00000078676	9	Casc3	protein_coding	ensembl_havana	chr11:98804905-98833814:+	3849.41	3832.69	3573.17	3781.54	3795.4	3632.45	2980.66	3202.31	3408.49	3405.84	3461.58	3388.54
ENSMUSG00000029246	14	Ppat	protein_coding	ensembl_havana	chr5:76913249-76951578:-	3845.44	3712.39	3697.1	3718.14	3648.4	3821.69	2899.83	3306.4	3244.41	3551.41	2864.58	3375.96
ENSMUSG00000073838	10	Tufm	protein_coding	ensembl_havana	chr7:126487361-126490731:+	3845.44	3935.93	3775.58	3810.71	3928.51	4028.62	2935.31	3448.35	3431.55	3090.02	2940.1	3238.64
ENSMUSG00000041235	12	Chd7	protein_coding	ensembl_havana	chr4:8690406-8867659:+	3841.48	3983.71	3697.1	2985.16	3098.59	2442.4	3024.02	2824.73	4675.92	2526.49	2161.45	2128.47
ENSMUSG00000034266	6	Batf	protein_coding	ensembl_havana	chr12:85686669-85709087:+	3837.51	4356.57	4001.75	3685.17	3098.59	2923.19	5578.87	4739.12	5751.77	2467.79	3004.39	1919.59
ENSMUSG00000026112	7	Coa5	protein_coding	ensembl_havana	chr1:37417084-37430103:-	3836.52	3754.2	4033.76	4094.77	3719	4010.93	3340.42	3582.73	3668.36	3684.08	3069.71	3460.1
ENSMUSG00000038437	11	Mllt6	protein_coding	ensembl_havana	chr11:97663414-97685463:+	3835.53	4166.31	3437.89	3952.74	4384.56	3348.59	4332	4506.32	4778.81	4564.59	4741.31	4125.43
ENSMUSG00000022390	11	Zc3h7b	protein_coding	ensembl_havana	chr15:81745057-81796260:+	3833.54	3982.86	4011.04	4125.2	3964.39	4338.63	3384.78	3958.41	4175.69	4113.77	3257.48	4156.37
ENSMUSG00000015889	8	Lta4h	protein_coding	ensembl_havana	chr10:93453411-93484875:+	3832.55	3701.3	3482.29	2930.63	2922.65	2988.58	3253.69	3799.43	3652.4	3268.47	2921.73	3477.5
ENSMUSG00000042535	9	Gtpbp1	protein_coding	ensembl_havana	chr15:79690845-79721479:+	3830.57	3622.8	3673.34	4042.78	3771.09	4017.85	3320.71	3683.04	3688.76	4036.28	3428.93	4145.73
ENSMUSG00000019943	10	Atp2b1	protein_coding	ensembl_havana	chr10:98914406-99026143:+	3827.59	3544.3	3974.9	3311.07	3104.38	3197.82	3087.11	3228.81	3561.93	3372.96	2760.49	3108.09
ENSMUSG00000049658	13	Bdp1	protein_coding	ensembl_havana	chr13:100017994-100104070:-	3827.59	3260.18	3842.71	4286.26	3611.36	3910.92	2573.58	2555.98	3059.93	4084.42	2422.7	3433.99
ENSMUSG00000008036	11	Ap2s1	protein_coding	ensembl_havana	chr7:16738410-16749294:+	3826.6	3631.33	3894.34	3153.82	3024.51	3167.05	3704.13	3299.78	3502.51	2943.27	2734.98	2972.71
ENSMUSG00000021193	10	Pitrm1	protein_coding	ensembl_havana	chr13:6548149-6580515:+	3825.61	3702.15	3855.1	4647.67	4576.7	4523.25	2661.3	2984.66	3029.77	4059.76	3225.84	3881.73
ENSMUSG00000039220	16	Ppp1r10	protein_coding	ensembl_havana	chr17:35916434-35932283:+	3821.64	3642.42	3798.3	4673.03	4355.62	4934.04	2731.28	3103.89	3082.99	3726.34	3278.91	3967.8
ENSMUSG00000024677	13	Ms4a6b	protein_coding	ensembl_havana	chr19:11516512-11531256:+	3818.67	390.778	1984.87	3638.24	3533.81	605.408	4971.7	838.43	2131.31	3674.69	5279.12	1294.88
ENSMUSG00000068328	9	Aup1	protein_coding	ensembl_havana	chr6:83054521-83057808:+	3817.68	3772.97	4108.11	4981.19	5180.91	4924.81	3319.72	3098.22	3185.87	3618.33	4088.18	3636.1
ENSMUSG00000069769	13	Msi2	protein_coding	ensembl_havana	chr11:88339382-88718513:-	3811.73	3646.69	3990.39	3652.19	3340.51	3893.23	3338.45	3468.22	3822.69	3803.83	2938.06	3834.34
ENSMUSG00000022867	11	Usp25	protein_coding	ensembl_havana	chr16:77013706-77116780:+	3811.73	3639.01	3830.32	3507.63	3485.19	3471.67	3578.96	4228.11	4542.88	3685.25	2875.81	3329.55
ENSMUSG00000071655	12	Ubxn1	protein_coding	ensembl_havana	chr19:8871496-8875863:+	3811.73	4033.2	3976.96	3700.38	3665.76	3971.69	3778.06	3987.75	4013.38	3423.45	3179.92	3748.28
ENSMUSG00000008200	15	Fnbp4	protein_coding	ensembl_havana	chr2:90745370-90781021:+	3810.74	3844.64	3446.15	3913.43	4188.94	3935.54	3503.06	3762.53	3625.79	3956.45	4397.39	4099.32
ENSMUSG00000027367	16	Stard7	protein_coding	ensembl_havana	chr2:127270218-127298932:+	3810.74	3695.32	3687.8	4021.22	3772.25	3731.68	3449.83	3604.49	3577.9	3729.87	3327.9	3534.56
ENSMUSG00000004460	17	Dnajb11	protein_coding	ensembl_havana	chr16:22857845-22879634:+	3810.74	4025.52	4066.81	3545.67	3730.58	3553.98	3655.84	3799.43	3796.97	3335.39	3521.79	3532.63
ENSMUSG00000042390	9	Gatad2b	protein_coding	ensembl_havana	chr3:90293178-90363407:+	3809.74	3638.16	3648.56	3687.7	3581.26	3517.06	3413.36	3683.98	3850.19	4048.02	3262.58	3865.29
ENSMUSG00000027881	14	Prpf38b	protein_coding	ensembl_havana	chr3:108902805-108911727:-	3809.74	4214.94	3792.11	4434.63	4719.07	4356.32	3449.83	4055.88	3966.37	4180.69	5095.43	4646.66
ENSMUSG00000042133	16	Ppig	protein_coding	ensembl_havana	chr2:69722545-69754012:+	3803.79	4134.74	3917.06	4472.67	4157.69	4703.26	2915.6	3697.23	3770.36	4305.14	3471.79	4674.71
ENSMUSG00000099764	1	Rps10-ps2	processed_pseudogene	havana	chr16:20822145-20822640:-	3802.8	4365.11	4234.1	3540.6	3610.2	4113.24	5449.75	5140.35	4924.26	3969.37	5228.09	4913.57
ENSMUSG00000026875	14	Traf1	protein_coding	ensembl_havana	chr2:34941750-34961772:-	3798.84	3680.82	3654.76	3946.4	3874.11	3323.21	1974.29	1776.22	1917.55	2022.84	2216.56	1969.88
ENSMUSG00000064267	13	Hvcn1	protein_coding	ensembl_havana	chr5:122206804-122242297:+	3798.84	3405.23	3940.82	2997.84	2668.01	3303.97	3080.21	2928.83	3006.71	2089.76	1700.18	1705.87
ENSMUSG00000022814	6	Umps	protein_coding	ensembl_havana	chr16:33954782-33967038:-	3798.84	3871.94	3952.18	4030.09	3875.27	4199.39	3004.31	3357.51	3283.43	3664.12	3226.86	3699.92
ENSMUSG00000022108	8	Itm2b	protein_coding	ensembl_havana	chr14:73362226-73385289:-	3795.86	3866.82	4166.98	3503.82	3333.56	3940.92	6595.09	6108.43	6178.39	5523.77	5535.27	7271.23
ENSMUSG00000025134	2	Alyref	protein_coding	ensembl_havana	chr11:120592121-120598365:-	3795.86	3958.97	3887.11	4041.51	3923.88	4120.16	3576.98	3625.31	3619.58	3580.76	3447.3	3712.5
ENSMUSG00000035575	11	Utp6	protein_coding	ensembl_havana	chr11:79932321-79962390:-	3789.91	3756.76	3871.62	3966.69	3885.68	4137.85	2839.71	3304.51	3446.63	3462.19	2982.96	3542.3
ENSMUSG00000002833	11	Hdgfl2	protein_coding	ensembl_havana	chr17:56079634-56100607:+	3789.91	3701.3	3624.81	3529.19	3507.18	3651.68	3396.61	4075.75	3888.32	3728.69	3772.84	3962.96
ENSMUSG00000000384	15	Tbrg4	protein_coding	ensembl_havana	chr11:6615598-6626067:-	3787.93	3962.38	3996.58	4420.68	4656.57	4484.02	2991.5	3282.75	3098.06	3384.7	3635.07	3171.92
ENSMUSG00000100153	2	Ppp1ccb	transcribed_processed_pseudogene	ensembl_havana	chr7:119739926-119742226:+	3784.95	3949.59	3848.9	3581.18	3303.47	3466.29	4240.34	4442.92	4191.66	3614.81	3373.82	3624.5
ENSMUSG00000024870	6	Rab1b	protein_coding	ensembl_havana	chr19:5099205-5107072:-	3783.96	3586.96	3732.21	2923.02	2820.79	2882.42	3954.49	4085.22	4243.98	3229.73	2966.63	3603.22
ENSMUSG00000038943	16	Prc1	protein_coding	ensembl_havana	chr7:80294450-80316259:+	3781.98	3847.2	3508.11	3281.9	3128.69	3066.27	3452.79	3835.39	3758.83	3180.42	2963.57	3319.88
ENSMUSG00000001017	15	Chtop	protein_coding	ensembl_havana	chr3:90498956-90509498:-	3780	4020.4	4148.39	3825.93	4078.98	4027.85	4373.4	4565.94	4324.7	4496.5	4672.93	4575.1
ENSMUSG00000054405	14	Dnajc8	protein_coding	ensembl_havana	chr4:132535550-132553742:+	3778.01	4117.67	3908.8	3688.97	3399.54	3728.61	3811.57	4059.67	3954.84	3499.76	3379.94	3632.23
ENSMUSG00000029028	14	Lrrc47	protein_coding	ensembl_havana	chr4:154011731-154021513:+	3778.01	3888.15	3957.34	3442.95	3421.53	3861.69	3149.2	3696.28	3953.07	3388.22	3147.26	3795.66
ENSMUSG00000041453	12	Rpl21	protein_coding	ensembl_havana	chr5:146832890-146837032:+	3778.01	4505.04	4179.37	4296.4	3958.6	4502.48	5168.84	4963.39	4902.09	4508.24	5048.48	5780.04
ENSMUSG00000030530	15	Furin	protein_coding	ensembl_havana	chr7:80388585-80405436:-	3776.03	4050.27	4039.96	3565.96	4045.42	2943.96	2256.19	2119.73	2525.1	2186.03	2257.38	1836.42
ENSMUSG00000063856	7	Gpx1	protein_coding	ensembl_havana	chr9:108338903-108340343:+	3776.03	3960.68	4818.62	5009.09	4837.14	5327.13	3271.43	3034.81	3076.78	3505.63	4069.81	3576.14
ENSMUSG00000068267	5	Cenpb	protein_coding	ensembl_havana	chr2:131175182-131180067:-	3772.06	3650.96	3828.25	3240.05	2997.89	3163.97	3856.91	3894.06	3916.71	3417.58	3074.81	3559.7
ENSMUSG00000028409	11	Smu1	protein_coding	ensembl_havana	chr4:40736542-40757923:-	3768.1	4010.16	3980.06	3926.11	3796.56	3956.31	3493.2	3885.55	3742.87	3802.65	3395.25	3848.85
ENSMUSG00000042502	10	Cd2bp2	protein_coding	ensembl_havana	chr7:127191660-127196050:-	3768.1	3678.26	3510.18	3592.59	3822.02	3524.75	3356.19	3713.32	3628.45	3551.41	3858.56	3970.7
ENSMUSG00000081094	4	Rpl19-ps11	processed_pseudogene	havana	chr8:19492936-19493526:+	3768.1	4640.7	4578	4946.95	4441.28	5125.58	6419.65	5137.51	4882.58	4665.56	6193.5	5475.42
ENSMUSG00000032580	12	Rbm5	protein_coding	ensembl_havana	chr9:107740371-107770996:-	3768.1	3729.45	3608.28	3765.06	3896.1	4049.39	3620.35	4135.37	4040.88	4309.83	4424.95	4387.5
ENSMUSG00000060143	7	Gm10076	lincRNA	ensembl_havana	chr14:105681828-105682211:+	3765.12	4674.83	5026.19	4654.01	4915.85	5360.98	5135.32	4666.25	4328.24	4075.03	6881.33	5263.64
ENSMUSG00000038462	3	Uqcrfs1	protein_coding	ensembl_havana	chr13:30540308-30545362:-	3764.13	3801.98	3898.47	3321.21	3225.92	3312.44	3629.22	3735.08	3550.4	2859.92	3085.01	3099.39
ENSMUSG00000036751	7	Cox6b1	protein_coding	ensembl_havana	chr7:30616861-30626151:-	3763.14	3994.81	4101.92	3720.67	3490.98	3827.84	4183.17	4101.3	3930.01	3426.97	3820.8	3897.2
ENSMUSG00000041697	8	Cox6a1	protein_coding	ensembl_havana	chr5:115345642-115348981:-	3759.17	4059.65	4350.8	4038.97	3979.44	4289.4	4431.56	3699.12	3813.82	3511.5	3709.57	3608.06
ENSMUSG00000024212	9	Mllt1	protein_coding	ensembl_havana	chr17:56892611-56935415:-	3759.17	3921.43	3737.37	3744.77	3684.28	3687.84	3300.01	3453.08	3624.02	3351.83	3249.32	3359.52
ENSMUSG00000026924	17	Sec16a	protein_coding	ensembl_havana	chr2:26409431-26445216:-	3758.18	3438.5	3744.6	3993.32	3509.5	3407.82	3554.31	3122.82	3564.59	4554.03	3194.21	3829.51
ENSMUSG00000040761	16	Spen	protein_coding	ensembl_havana	chr4:141467890-141538597:-	3758.18	3412.91	3817.92	4202.56	3737.52	3648.6	3639.08	3249.63	3923.8	5175.09	3205.43	4348.81
ENSMUSG00000016028	11	Celsr1	protein_coding	ensembl_havana	chr15:85898929-86034203:-	3757.19	3665.46	4370.42	2858.35	2596.24	2757.03	4282.72	3513.65	4712.29	4248.78	2738.04	3849.82
ENSMUSG00000023505	13	Cdca3	protein_coding	ensembl_havana	chr6:124829547-124833701:+	3756.2	3998.22	3785.91	3238.79	3117.11	3153.2	4350.73	4770.34	4486.12	3712.25	3871.83	4025.82
ENSMUSG00000001151	10	Pcnt	protein_coding	ensembl_havana	chr10:76351263-76442786:-	3755.21	3485.43	3925.33	3691.51	3818.55	3450.9	3890.43	3360.34	4052.41	5261.96	3682.01	4838.14
ENSMUSG00000038324	13	Trpc4ap	protein_coding	ensembl_havana	chr2:155634271-155692384:-	3753.22	3844.64	3818.96	3595.13	3503.71	3717.07	3449.83	3781.45	3908.72	3820.26	3150.33	3826.61
ENSMUSG00000028948	16	Nol9	protein_coding	ensembl_havana	chr4:152039321-152061494:+	3745.29	3684.23	3854.07	4274.84	4302.38	4459.4	2711.57	2953.43	3074.12	3704.04	3175.84	3612.89
ENSMUSG00000032094	8	Cd3d	protein_coding	ensembl_havana	chr9:44981786-44987339:+	3743.31	4068.18	4402.44	4165.78	4164.64	4456.33	7702	6743.4	6492.37	5885.37	7984.5	7450.14
ENSMUSG00000018559	16	Ctdnep1	protein_coding	ensembl_havana	chr11:69981156-69990601:+	3742.31	3851.46	3736.34	3706.72	3451.62	3593.22	3308.88	3488.1	3690.54	3194.51	3035.01	3346.95
ENSMUSG00000057522	15	Spop	protein_coding	ensembl_havana	chr11:95414080-95493406:+	3739.34	3434.24	3603.12	3290.78	3096.28	3287.82	3059.51	3591.24	3694.09	3189.82	2798.25	3375
ENSMUSG00000028849	17	Map7d1	protein_coding	ensembl_havana	chr4:126232167-126256343:-	3737.36	3912.9	3743.57	2933.17	2980.53	2968.58	3585.85	4175.12	4232.45	3281.39	2951.33	3690.25
ENSMUSG00000024096	17	Ralbp1	protein_coding	ensembl_havana	chr17:65848418-65885798:-	3732.4	3530.65	3458.54	2510.88	2680.74	2793.95	2970.8	3465.38	3464.37	2794.17	2358.41	2841.19
ENSMUSG00000027406	13	Idh3b	protein_coding	ensembl_havana	chr2:130279309-130284547:-	3726.45	3918.02	3566.98	4709.81	4682.03	4720.95	3706.11	3745.49	3637.32	4177.17	4352.49	4239.54
ENSMUSG00000001016	12	Ilf2	protein_coding	ensembl_havana	chr3:90476126-90488379:+	3726.45	4051.12	4172.14	4283.72	4138.01	4240.93	3661.75	3608.28	3595.64	3806.18	3813.66	3647.7
ENSMUSG00000004936	8	Map2k1	protein_coding	ensembl_havana	chr9:64185770-64253631:-	3726.45	3851.46	3543.22	3595.13	3383.33	3247.05	3497.14	3331.01	3545.97	3091.2	2594.15	2364.43
ENSMUSG00000022191	16	Drosha	protein_coding	ensembl_havana	chr15:12824815-12935291:+	3726.45	3731.16	3934.62	4330.64	3991.01	4684.8	2903.77	3641.4	3616.03	4037.46	3240.13	4321.74
ENSMUSG00000053038	8	Gm6180	processed_pseudogene	havana	chr8:42246911-42247408:+	3725.46	3848.05	3686.77	3636.98	3504.87	3445.52	3609.51	3753.06	3778.34	3449.27	3206.45	3383.7
ENSMUSG00000042492	12	Tbc1d10b	protein_coding	ensembl_havana	chr7:127197459-127208468:-	3724.47	3687.65	3602.09	2987.7	2893.72	2947.81	3037.82	3444.57	3639.98	2776.56	2619.66	2748.35
ENSMUSG00000034135	15	Sik3	protein_coding	ensembl_havana	chr9:46012820-46224194:+	3724.47	3569.9	2974.2	3506.36	3734.05	3263.97	2926.44	3111.46	2852.38	2855.22	2597.21	2423.42
ENSMUSG00000029701	15	Rbm28	protein_coding	ensembl_havana	chr6:29123576-29165006:-	3717.52	3727.75	3640.3	4174.66	4353.31	4384.79	2571.6	3106.73	3061.7	3398.79	3498.32	3444.62
ENSMUSG00000004667	18	Polr2e	protein_coding	ensembl_havana	chr10:80035949-80039795:-	3715.54	3996.51	4125.67	3952.74	3800.03	4138.62	3872.68	3742.65	3671.02	3394.1	3785.09	3422.38
ENSMUSG00000041852	15	Tcf20	protein_coding	ensembl_havana	chr15:82808436-82987872:-	3715.54	3755.05	3708.46	4028.83	3485.19	3957.85	3958.44	3886.49	4084.34	4779.44	3392.19	4349.78
ENSMUSG00000035027	18	Map2k2	protein_coding	ensembl_havana	chr10:81105915-81133975:+	3711.57	3457.27	3579.37	3133.53	3093.96	3169.35	3124.56	3205.15	3299.4	2758.95	2593.13	2911.78
ENSMUSG00000049686	14	Orai1	protein_coding	ensembl_havana	chr5:123015074-123030456:+	3710.58	3815.63	3998.65	3709.26	3551.17	3805.53	3898.31	3523.11	3466.14	3480.97	3064.6	3362.43
ENSMUSG00000027639	16	Samhd1	protein_coding	ensembl_havana	chr2:157097533-157135265:-	3702.65	3964.09	3270.59	2911.61	3111.32	2780.88	4881.02	6098.02	5806.76	5635.3	5542.41	6985.95
ENSMUSG00000040565	8	Btaf1	protein_coding	ensembl_havana	chr19:36926079-37012752:+	3700.67	3319.05	3692.97	4520.86	4193.57	4264.01	2884.06	3003.59	3080.33	4570.46	3171.76	3984.24
ENSMUSG00000022791	19	Tnk2	protein_coding	ensembl_havana	chr16:32643874-32683493:+	3699.68	3288.34	3284.01	2338.42	2119.36	2067.77	2539.08	2673.32	2890.52	2135.54	1751.2	1789.04
ENSMUSG00000021288	19	Klc1	protein_coding	ensembl_havana	chr12:111758849-111807844:+	3698.68	3743.1	3482.29	2862.15	3194.66	2947.81	2941.23	3119.04	3287.87	2818.82	2869.68	2750.28
ENSMUSG00000005354	16	Txn2	protein_coding	ensembl_havana	chr15:77915047-77929006:-	3698.68	3794.3	3958.37	5001.48	4626.47	5133.28	3385.76	3646.13	3529.12	4330.96	4043.28	4641.83
ENSMUSG00000026245	16	Farsb	protein_coding	ensembl_havana	chr1:78417975-78488897:-	3694.72	3549.42	3470.93	4132.81	3889.15	3886.31	2883.07	3189.06	3125.56	3819.09	3420.76	3730.87
ENSMUSG00000074698	10	Csnk2a1	protein_coding	ensembl_havana	chr2:152226839-152281852:+	3694.72	3662.05	3681.61	3913.43	3583.58	3703.22	3161.03	3486.2	3487.43	3390.57	3033.99	3423.35
ENSMUSG00000063410	8	Stk24	protein_coding	ensembl_havana	chr14:121286343-121380011:-	3693.73	3637.3	3554.58	2834.25	2783.76	2800.88	3051.62	3704.8	3712.71	2869.31	2435.97	3107.12
ENSMUSG00000022378	14	Fam49b	protein_coding	ensembl_havana	chr15:63929097-64060478:-	3688.77	3948.73	3697.1	4051.65	3787.3	3830.92	3832.27	3827.82	3722.47	3598.37	3568.74	3376.93
ENSMUSG00000018846	8	Pank3	protein_coding	ensembl_havana	chr11:35769484-35791285:+	3686.78	3907.78	3764.22	3521.58	3280.32	3554.75	3232.99	3761.58	3771.25	3280.21	2945.2	3209.63
ENSMUSG00000031578	5	Mak16	protein_coding	ensembl_havana	chr8:31159463-31168764:-	3685.79	4055.39	3982.12	4274.84	4187.79	4526.33	2983.61	3338.58	3371.24	3523.24	3666.71	3592.58
ENSMUSG00000028156	12	Eif4e	protein_coding	ensembl_havana	chr3:138526179-138559696:+	3684.8	4216.65	3937.72	4019.95	3881.05	4324.78	3378.86	3837.28	3908.72	3216.82	3339.12	3558.74
ENSMUSG00000019849	11	Prep	protein_coding	ensembl_havana	chr10:45067203-45167198:+	3683.81	3501.64	3498.82	3299.66	3217.81	3379.36	2181.28	2606.14	2776.11	2815.3	2255.34	2704.83
ENSMUSG00000004626	14	Stxbp2	protein_coding	ensembl_havana	chr8:3630955-3643644:+	3683.81	3720.07	3481.26	2865.96	2896.03	2760.88	4085.59	4495.92	4473.7	3444.58	3420.76	3378.87
ENSMUSG00000026012	2	Cd28	protein_coding	ensembl_havana	chr1:60716800-60773359:+	3682.82	3974.33	3739.44	4174.66	4006.06	4614.79	6626.64	7414.33	8133.2	7378.72	7156.86	9486.74
ENSMUSG00000052459	13	Atp6v1a	protein_coding	ensembl_havana	chr16:44085402-44139705:-	3680.84	3225.2	3330.48	3538.06	3140.26	3251.67	2205.92	2558.82	2571.23	2515.93	1909.38	2340.26
ENSMUSG00000025085	16	Ablim1	protein_coding	ensembl_havana	chr19:57032733-57314919:-	3678.85	3148.41	3546.32	4591.87	4464.43	4718.65	5175.73	4997.46	5919.41	6804.63	5758.76	7449.17
ENSMUSG00000049401	10	Ogfr	protein_coding	ensembl_havana	chr2:180589245-180595836:+	3677.86	3685.94	3596.92	3756.18	3465.51	3892.46	3602.61	4041.69	3943.31	3910.66	3643.23	4351.72
ENSMUSG00000034163	10	Zfc3h1	protein_coding	ensembl_havana	chr10:115384959-115432772:+	3676.87	2865.13	2939.09	3033.35	3352.08	2593.95	2866.32	2562.61	2839.97	3303.7	3147.26	2640.04
ENSMUSG00000029686	15	Cul1	protein_coding	ensembl_havana	chr6:47453398-47526139:+	3672.9	3896.69	3625.84	4135.35	3987.54	4187.09	3331.55	3589.35	3524.68	4036.28	3423.82	3878.83
ENSMUSG00000027751	13	Supt20	protein_coding	ensembl_havana	chr3:54692807-54728766:+	3669.93	3554.54	3640.3	4537.34	4601.01	4607.87	3303.95	3530.68	3286.98	4328.62	4387.19	3961.99
ENSMUSG00000015697	14	Setdb1	protein_coding	ensembl_havana	chr3:95323525-95357202:-	3669.93	3410.35	3430.66	3389.69	3492.14	3350.13	2960.94	3144.59	3310.04	3345.96	3291.16	3409.81
ENSMUSG00000078684	8	5830417I10Rik	unprocessed_pseudogene	havana	chr3:88775216-88825587:+	3667.94	3442.77	3570.07	3729.55	3493.29	3522.44	2912.64	2862.59	3319.8	3979.93	3061.54	3813.07
ENSMUSG00000028430	14	Nol6	protein_coding	ensembl_havana	chr4:41114427-41124455:-	3667.94	3406.08	3785.91	3681.36	3706.27	3873.23	2422.77	2535.16	2932.21	3242.65	2623.74	3352.75
ENSMUSG00000053469	14	Tg	protein_coding	ensembl_havana	chr15:66670753-66850721:+	3666.95	4048.56	3704.33	3306	3222.44	2853.96	4428.6	3323.44	4089.66	2336.3	2730.9	1606.27
ENSMUSG00000056904	3	Gm5620	processed_pseudogene	havana	chr9:91097149-91098496:+	3664.97	3546.86	3637.2	3739.69	3475.93	3410.9	3586.84	3590.3	3410.27	3491.54	3142.16	3111.96
ENSMUSG00000054611	17	Kdm2a	protein_coding	ensembl_havana	chr19:4314419-4398285:-	3662.99	3369.39	3229.28	3605.27	3488.66	3431.67	4235.41	4275.43	4398.31	4833.44	3890.2	4985.13
ENSMUSG00000039671	18	Zmynd8	protein_coding	ensembl_havana	chr2:165784152-165899016:-	3661.99	3220.93	3485.39	3893.14	3495.61	3794.76	2866.32	3066.99	3098.06	3829.66	3205.43	3683.49
ENSMUSG00000037236	16	Matr3	protein_coding	ensembl_havana	chr18:35562138-35593835:+	3659.02	3903.51	3782.81	4211.44	3810.45	4533.25	3378.86	4092.79	4103.85	4110.25	3567.72	4695.98
ENSMUSG00000013858	14	Tmem259	protein_coding	ensembl_havana	chr10:79974948-79984330:-	3658.03	3848.9	3867.49	3072.66	3750.26	3237.82	3758.35	3602.6	3661.27	2992.58	3693.24	3242.51
ENSMUSG00000029110	13	Rnf4	protein_coding	ensembl_havana	chr5:34336289-34355629:+	3654.06	3934.23	3874.72	4479.01	4223.67	4521.71	3802.7	3758.74	3936.22	4218.26	3916.73	4242.44
ENSMUSG00000020100	15	Slc29a3	protein_coding	ensembl_havana	chr10:60712072-60752794:-	3654.06	3720.92	3773.52	3398.57	3663.45	3483.21	2245.35	1909.65	2128.64	2450.18	2109.4	1984.38
ENSMUSG00000019731	13	Slc35e1	protein_coding	ensembl_havana	chr8:72480641-72492614:-	3653.07	3906.92	3673.34	3586.25	3367.13	3504.75	3781.02	3894.06	4062.16	3699.34	3505.47	3839.18
ENSMUSG00000080848	3	Gm9385	processed_pseudogene	havana	chr9:116040593-116041064:-	3652.08	4202.99	4043.05	4288.79	4036.16	4236.32	5119.55	4451.44	4038.22	3786.22	5329.12	4278.22
ENSMUSG00000020392	8	Cdkn2aipnl	protein_coding	ensembl_havana	chr11:51967661-51977334:+	3651.09	3644.98	4004.84	3196.94	3004.84	3353.98	3564.17	3241.11	3234.65	2855.22	2921.73	3000.75
ENSMUSG00000033272	12	Slc35a4	protein_coding	ensembl_havana	chr18:36679215-36683861:+	3651.09	3614.27	3765.26	3882.99	3626.41	4071.7	3163.99	3398.2	3484.77	3665.29	3235.03	3614.82
ENSMUSG00000024163	17	Mapk8ip3	protein_coding	ensembl_havana	chr17:24892153-24936977:-	3649.1	3633.04	3196.23	3363.06	4061.62	2962.42	3606.55	3155.94	3028.88	3381.18	4667.83	2782.2
ENSMUSG00000020029	6	Nudt4	protein_coding	ensembl_havana	chr10:95547007-95564146:-	3645.14	3428.26	4165.95	3029.55	2740.93	3334.75	3076.27	3213.67	3484.77	2463.1	2082.87	2315.11
ENSMUSG00000062270	14	Morf4l1	protein_coding	ensembl_havana	chr9:90091665-90114774:-	3645.14	3855.73	3554.58	3468.32	3376.39	3538.6	3994.91	4137.26	3731.34	3455.14	3269.73	3471.7
ENSMUSG00000025630	8	Hprt	protein_coding	ensembl_havana	chrX:52988137-53021659:+	3642.16	4254.19	3980.06	4584.26	4239.87	4274.01	4390.16	4089.95	3812.93	4091.46	4743.35	3901.07
ENSMUSG00000030677	8	Kif22	protein_coding	ensembl_havana	chr7:127027729-127042471:-	3641.17	3703.86	3631	3266.68	3077.76	3091.66	3356.19	3836.34	3719.81	3421.1	3158.49	3551
ENSMUSG00000021843	17	Ktn1	protein_coding	ensembl_havana	chr14:47648448-47739894:+	3638.2	3616.83	3593.83	3275.56	3405.33	3321.67	2459.24	2820	3114.03	2634.5	2461.48	2479.51
ENSMUSG00000027429	16	Sec23b	protein_coding	ensembl_havana	chr2:144556229-144590749:+	3633.24	3443.62	3496.75	3544.4	3237.49	3461.67	2559.78	2802.02	2928.66	2701.42	2300.24	2716.44
ENSMUSG00000031256	11	Cstf2	protein_coding	ensembl_havana	chrX:134059187-134086819:+	3633.24	3831.84	3685.74	4079.55	3875.27	4120.93	3783.97	4030.33	4193.43	4046.85	3742.22	4137.03
ENSMUSG00000038374	10	Rbm8a	protein_coding	ensembl_havana	chr3:96629933-96633791:+	3633.24	3652.66	3649.59	3904.55	3479.4	3748.61	2719.45	3155.94	3128.22	3021.93	2621.7	3225.1
ENSMUSG00000070372	11	Capza1	protein_coding	ensembl_havana	chr3:104822779-104864505:-	3631.25	3617.68	3512.24	3805.64	3376.39	3539.37	4007.72	3948.95	3586.77	3692.3	3421.78	3614.82
ENSMUSG00000034297	14	Med13	protein_coding	ensembl_havana	chr11:86267033-86357602:-	3631.25	2723.5	3514.31	3875.38	3171.51	3487.83	2977.7	2643.99	3360.6	4365.01	2372.69	3475.57
ENSMUSG00000025958	14	Creb1	protein_coding	ensembl_havana	chr1:64532645-64604548:+	3630.26	3586.96	3648.56	3553.28	3244.43	3317.82	3157.09	3267.61	3419.14	3107.63	2733.96	2927.25
ENSMUSG00000028796	17	Phc2	protein_coding	ensembl_havana	chr4:128654702-128752881:+	3630.26	3638.16	3642.36	3360.53	3185.4	3533.21	4136.84	4404.12	4314.94	4136.08	3506.49	4284.02
ENSMUSG00000040720	15	Virma	protein_coding	ensembl_havana	chr4:11485958-11550684:+	3627.29	3222.64	3600.02	3629.37	3133.32	3598.6	3136.39	3324.38	3496.3	3964.67	2873.77	3714.43
ENSMUSG00000082626	1	Rps13-ps5	processed_pseudogene	havana	chr11:61205720-61206175:-	3627.29	4179.96	3902.61	3364.33	3647.24	3945.54	4322.15	4907.56	4742.44	4001.06	4996.44	5358.41
ENSMUSG00000029004	15	Kmt2e	protein_coding	ensembl_havana	chr5:23434441-23504235:+	3624.31	3410.35	3334.62	3519.04	3764.15	3787.84	3600.64	3943.27	4289.22	4670.26	4161.66	4714.36
ENSMUSG00000039994	15	Timeless	protein_coding	ensembl_havana	chr10:128232065-128252941:+	3623.32	3616.83	3443.05	3131	3348.61	3197.82	3709.06	4049.26	4010.72	4362.66	3987.15	4319.8
ENSMUSG00000002221	11	Paxip1	protein_coding	ensembl_havana	chr5:27740080-27791691:-	3620.35	3973.48	3683.67	3799.3	3838.23	3922.46	3721.88	3972.61	3767.7	3956.45	3904.49	3776.32
ENSMUSG00000028436	8	Dcaf12	protein_coding	ensembl_havana	chr4:41291300-41314889:-	3619.36	3500.79	3734.27	3354.18	3188.88	3401.67	3266.5	3550.55	3632	3422.27	2983.98	3295.7
ENSMUSG00000026031	15	Cflar	protein_coding	ensembl_havana	chr1:58711508-58758884:+	3617.37	3068.2	3135.3	4572.85	3970.18	3991.69	2268.02	2130.14	2564.13	3316.61	2641.09	2875.03
ENSMUSG00000024120	12	Lrpprc	protein_coding	ensembl_havana	chr17:84705247-84790789:-	3614.4	3441.92	3432.72	3647.12	3467.83	3564.75	2389.26	2896.65	2909.15	3217.99	2427.8	3091.65
ENSMUSG00000018474	18	Chd3	protein_coding	ensembl_havana	chr11:69343273-69369406:-	3610.43	3170.59	3334.62	3908.35	3599.78	4171.7	4662.2	4906.61	5194.78	7127.48	5821.01	8198.63
ENSMUSG00000006589	8	Aprt	protein_coding	ensembl_havana	chr8:122574635-122576909:-	3609.44	3581.85	3874.72	3979.37	3926.19	4168.62	2858.43	2840.82	2806.26	2788.3	2880.91	2738.68
ENSMUSG00000047415	12	Gpr68	protein_coding	ensembl_havana	chr12:100876682-100908198:-	3608.45	3682.53	3835.48	3224.84	3128.69	3260.13	3482.36	3056.58	3782.78	2508.88	2547.2	2213.57
ENSMUSG00000074088	6	Snrnp40	protein_coding	ensembl_havana	chr4:130360132-130390026:+	3606.46	3871.09	3812.76	4117.59	4172.74	4144.01	3321.7	3582.73	3547.74	3773.3	3363.61	3731.84
ENSMUSG00000021244	15	Ylpm1	protein_coding	ensembl_havana	chr12:84996321-85070515:+	3604.48	3408.64	3469.9	3489.87	3365.97	3350.13	2669.18	2956.27	3146.85	4133.73	2853.36	3831.44
ENSMUSG00000001056	3	Nhp2	protein_coding	ensembl_havana	chr11:51619735-51623714:+	3603.49	3810.51	3932.55	4215.24	4230.61	4544.02	3056.55	2998.85	2917.13	3058.32	3250.34	3107.12
ENSMUSG00000034906	15	Ncaph	protein_coding	ensembl_havana	chr2:127103809-127133954:-	3602.5	3443.62	3248.9	3307.26	2945.8	3440.9	3416.32	3883.65	3818.26	3991.67	3240.13	4254.04
ENSMUSG00000021585	10	Cast	protein_coding	ensembl_havana	chr13:74692368-74808810:-	3602.5	3439.36	3622.74	4045.31	3823.18	3987.85	2695.8	2925.04	3263.92	3140.51	2640.07	3140
ENSMUSG00000003037	16	Rab8a	protein_coding	ensembl_havana	chr8:72161200-72183904:+	3600.52	3755.05	3558.71	3445.49	3238.65	3397.82	3430.12	3730.35	3825.35	3290.78	3167.68	3543.26
ENSMUSG00000042572	12	Ube2q1	protein_coding	ensembl_havana	chr3:89773616-89784000:+	3596.55	3683.38	3634.1	3256.54	3095.12	3268.59	3663.72	3847.69	3853.73	3345.96	3240.13	3406.91
ENSMUSG00000024927	8	Rela	protein_coding	ensembl_havana	chr19:5637483-5648130:+	3596.55	3459.83	3402.77	3132.26	3360.18	3222.43	3347.32	3527.84	3555.72	3205.08	3100.32	3356.62
ENSMUSG00000042354	7	Gnl3	protein_coding	ensembl_havana	chr14:31012433-31019152:-	3594.57	4066.48	3729.11	4844.23	5297.82	4865.57	3238.9	3494.72	3075.89	4036.28	4646.4	3888.5
ENSMUSG00000037572	17	Wdhd1	protein_coding	ensembl_havana	chr14:47240944-47276857:-	3593.57	3532.36	3427.56	3863.97	3999.12	3838.61	3088.09	3448.35	3169.02	4105.55	3952.45	4098.35
ENSMUSG00000021474	9	Sfxn1	protein_coding	ensembl_havana	chr13:54071869-54108342:+	3592.58	3640.72	3637.2	4221.58	4052.36	4230.93	3122.59	3382.11	3284.32	3626.55	3504.44	3662.21
ENSMUSG00000026896	14	Ifih1	protein_coding	ensembl_havana	chr2:62595798-62646255:-	3590.6	3036.63	2669.55	5435.17	4812.83	5144.05	3575.01	3344.26	2921.56	5609.47	4204.52	4457.12
ENSMUSG00000026944	18	Abca2	protein_coding	ensembl_havana	chr2:25428703-25448540:+	3589.61	3810.51	3648.56	3772.67	3804.66	3486.29	4794.28	4050.2	4667.94	5031.85	4629.05	4600.25
ENSMUSG00000022678	16	Nde1	protein_coding	ensembl_havana	chr16:14163275-14192928:+	3588.62	3325.02	3347.01	3290.78	3122.9	3115.51	3185.67	3327.22	3264.81	2858.74	2954.39	2987.21
ENSMUSG00000040325	16	Dcaf1	protein_coding	ensembl_havana	chr9:106821874-106880992:+	3587.62	3401.81	3604.15	4009.8	3434.26	4152.47	3006.28	3151.21	3555.72	3998.72	2893.16	3864.32
ENSMUSG00000036678	8	Aaas	protein_coding	ensembl_havana	chr15:102338252-102350771:-	3585.64	3481.16	3777.65	4444.77	4136.86	4574.02	2854.49	3147.42	3136.2	3753.35	3383	3996.81
ENSMUSG00000025027	18	Xpnpep1	protein_coding	ensembl_havana	chr19:52931926-53040214:-	3584.65	3636.45	3391.41	3146.21	3067.34	2903.19	3194.55	3840.12	3919.37	3169.86	2784.98	3038.46
ENSMUSG00000042606	9	Hirip3	protein_coding	ensembl_havana	chr7:126861972-126865377:+	3582.67	3561.37	3303.63	3898.21	3934.3	3960.92	2844.63	3491.88	3313.59	3536.15	3860.6	3708.63
ENSMUSG00000095041	7	AC149090.1	protein_coding	ensembl	chrUn_JH584304:52190-59690:-	3581.67	3284.07	3316.03	2540.05	3181.93	3014.73	3204.4	2867.32	2834.64	2392.66	3811.62	3027.83
ENSMUSG00000038518	15	Jarid2	protein_coding	ensembl_havana	chr13:44729474-44921643:+	3580.68	3652.66	3118.78	3139.87	3080.07	2887.04	3628.24	3636.67	4137.55	3318.96	2975.82	3844.02
ENSMUSG00000032279	11	Idh3a	protein_coding	ensembl_havana	chr9:54586334-54604661:+	3579.69	3787.47	3789.01	4004.73	3798.87	3949.38	2897.86	2831.36	2926	3041.89	2854.38	2926.29
ENSMUSG00000118345	1	Gm7105	processed_pseudogene	havana	chr19:8256224-8257587:-	3574.73	4977.72	4067.84	4490.42	3761.83	4014	7697.07	5906.86	6016.08	4682	5360.76	4762.71
ENSMUSG00000031862	11	Atp13a1	protein_coding	ensembl_havana	chr8:69791163-69807749:+	3573.74	3633.89	3602.09	3759.98	4517.67	3759.38	3568.11	3470.12	3506.05	3477.45	4596.39	3641.9
ENSMUSG00000020964	14	Sel1l	protein_coding	ensembl_havana	chr12:91806043-91849157:-	3572.75	3286.63	3471.97	2897.66	2766.39	2752.41	2914.62	2949.65	2969.46	2805.91	2407.39	2592.66
ENSMUSG00000061479	15	Snrpa	protein_coding	ensembl_havana	chr7:27187005-27196271:-	3564.82	3598.91	3416.2	3396.03	3416.9	3349.36	3291.14	3364.13	3443.97	3210.95	3046.23	3403.04
ENSMUSG00000033712	6	Ccar2	protein_coding	ensembl_havana	chr14:70138164-70153811:-	3563.83	3668.87	3672.31	3460.71	3464.36	3554.75	3661.75	4026.55	4170.37	3788.57	3853.46	4105.12
ENSMUSG00000021709	14	Erbin	protein_coding	ensembl_havana	chr13:103818787-103920514:-	3562.83	3448.74	3361.47	3961.62	3321.99	3782.45	3653.87	3832.55	4000.96	5391.1	3489.14	4948.38
ENSMUSG00000037679	9	Inf2	protein_coding	ensembl_havana	chr12:112588784-112615557:+	3562.83	3308.81	3241.67	2783.53	3048.82	2605.49	2458.25	2183.14	2392.95	1887.83	1961.43	1575.32
ENSMUSG00000024942	17	Capn1	protein_coding	ensembl_havana	chr19:5988545-6015897:-	3559.86	3316.49	3368.7	2249.65	2156.4	2246.24	3249.74	3571.37	3804.95	2640.37	2352.28	2839.25
ENSMUSG00000039231	18	Suv39h1	protein_coding	ensembl_havana	chrX:8061171-8074760:-	3558.87	3432.53	3282.98	3181.72	3392.59	3187.05	3167.93	3274.23	3365.03	3486.84	3375.86	3313.11
ENSMUSG00000020640	10	Itsn2	protein_coding	ensembl_havana	chr12:4592638-4713962:+	3558.87	3407.79	3494.69	3620.49	3431.95	3630.91	3533.61	3643.29	3767.7	4444.84	3720.79	4194.09
ENSMUSG00000047879	17	Usp14	protein_coding	ensembl_havana	chr18:9993066-10045119:-	3556.88	3291.75	3331.52	3639.51	3516.44	3531.68	2577.52	2827.57	2794.73	2944.44	2665.58	2822.81
ENSMUSG00000033557	17	Fam20b	protein_coding	ensembl_havana	chr1:156678532-156719086:-	3554.9	3641.57	3785.91	3139.87	2919.18	3066.27	3358.17	3589.35	3603.62	2909.22	2537	2980.44
ENSMUSG00000036565	7	Ttyh3	protein_coding	ensembl_havana	chr5:140620578-140649031:-	3553.91	3990.54	3591.76	2121.57	2338.12	2222.39	4788.37	4621.77	4581.91	3054.8	2649.25	2966.9
ENSMUSG00000058587	9	Tmod3	protein_coding	ensembl_havana	chr9:75497707-75559657:-	3550.94	3558.81	3442.02	3328.82	3091.65	3335.51	2744.1	3151.21	3340.2	2861.09	2481.89	2878.9
ENSMUSG00000018921	11	Pelp1	protein_coding	ensembl_havana	chr11:70392883-70410031:-	3549.94	3650.96	3577.3	3640.78	3767.62	3750.92	2515.42	2868.26	2989.86	3181.6	2918.67	3228.97
ENSMUSG00000034290	9	Nek9	protein_coding	ensembl_havana	chr12:85299514-85339362:-	3548.95	3291.75	3403.81	3623.03	3449.31	3564.75	3604.58	3580.83	3734	3880.14	3340.14	3954.26
ENSMUSG00000032902	1	Slc16a1	protein_coding	ensembl_havana	chr3:104638668-104658462:+	3546.97	3795.15	3889.18	4856.91	4861.44	5054.04	4307.36	4742.9	4681.24	4746.57	4615.78	4545.12
ENSMUSG00000031060	16	Rbm10	protein_coding	ensembl_havana	chrX:20617503-20650901:+	3544.99	3660.34	3621.71	3611.61	3597.47	3811.69	3059.51	3542.98	3727.79	3466.88	3371.78	3777.29
ENSMUSG00000028633	7	Ctps	protein_coding	ensembl_havana	chr4:120539868-120570276:-	3543.99	3472.63	3590.73	3848.75	3941.24	3940.92	2249.29	2555.98	2558.81	2929.18	2688.03	2730.94
ENSMUSG00000024542	9	Cep192	protein_coding	ensembl_havana	chr18:67800107-67885170:+	3543.99	3046.02	3364.56	3532.99	2922.65	3229.36	3156.1	3086.86	3457.27	4414.32	2699.26	3679.62
ENSMUSG00000038914	15	Dido1	protein_coding	ensembl_havana	chr2:180657964-180709999:-	3543	3225.2	3607.25	3880.46	3874.11	3819.38	3296.07	3129.44	3589.43	4570.46	3905.51	4192.15
ENSMUSG00000019823	17	Mical1	protein_coding	ensembl_havana	chr10:41476314-41487032:+	3542.01	3253.35	3276.78	3421.4	3856.75	3452.44	2542.03	2749.97	2803.6	2904.53	3151.35	3148.71
ENSMUSG00000031826	20	Usp10	protein_coding	ensembl_havana	chr8:119910360-119957560:+	3542.01	3487.99	3575.24	3784.08	3699.33	3691.68	2691.86	2937.34	2963.25	3063.02	2795.19	2955.3
ENSMUSG00000032501	9	Trib1	protein_coding	ensembl_havana	chr15:59648350-59657099:+	3542.01	3386.46	3457.51	3385.89	3526.86	3777.07	2813.09	2927.88	3012.92	2527.67	2311.46	2337.35
ENSMUSG00000024812	11	Tjp2	protein_coding	ensembl_havana	chr19:24094505-24225030:-	3540.03	3028.1	3302.6	2811.43	2655.27	2900.88	2311.39	2121.63	2497.61	2560.54	1908.36	2452.43
ENSMUSG00000037674	15	Rfx7	protein_coding	ensembl_havana	chr9:72532240-72622937:+	3539.04	3400.11	3433.76	4714.88	4210.94	4587.1	3121.61	3296	3327.78	5054.16	3621.8	4358.48
ENSMUSG00000084139	1	Gm12322	processed_pseudogene	havana	chr11:70909257-70909645:-	3535.07	4476.03	4140.13	5444.05	4780.42	5477.14	6102.26	4673.82	4745.1	5215	6438.42	5354.54
ENSMUSG00000028248	15	Pnisr	protein_coding	ensembl_havana	chr4:21847583-21876475:+	3533.09	3654.37	3117.75	3860.17	4719.07	3835.53	3535.59	3739.81	3306.49	4031.59	5834.28	4096.41
ENSMUSG00000003161	15	Sri	protein_coding	ensembl_havana	chr5:8046078-8069379:+	3533.09	3339.53	3634.1	3430.27	3098.59	3390.13	3638.1	3765.36	3765.04	3511.5	3232.99	3713.46
ENSMUSG00000020089	8	Ppa1	protein_coding	ensembl_havana	chr10:61648552-61674168:+	3529.12	3376.22	3522.57	4179.73	4220.2	3994.77	2297.59	2399.84	2323.77	3018.41	2809.47	2765.76
ENSMUSG00000035203	16	Epn1	protein_coding	ensembl_havana	chr7:5080235-5098178:+	3527.14	3570.75	3225.15	2881.18	2986.32	2798.57	3994.91	4247.98	4228.02	3465.71	3438.11	3768.59
ENSMUSG00000003235	13	Eif2b5	protein_coding	ensembl_havana	chr16:20498817-20509323:+	3526.14	3714.95	3562.84	3754.91	3787.3	3771.69	3105.84	3517.43	3558.38	3371.79	3142.16	3431.09
ENSMUSG00000031835	16	Mbtps1	protein_coding	ensembl_havana	chr8:119508156-119558735:-	3524.16	3645.84	3374.89	3435.34	3346.29	3412.44	3505.03	3560.02	3712.71	3889.53	3597.31	3812.1
ENSMUSG00000011960	12	Ccnt1	protein_coding	ensembl_havana	chr15:98538689-98570923:-	3524.16	3187.65	3430.66	3692.77	3605.57	3677.84	2634.69	2788.77	3053.72	3631.25	3078.89	3380.8
ENSMUSG00000006456	10	Rbm14	protein_coding	ensembl_havana	chr19:4800569-4811634:-	3523.17	3585.26	3641.33	3634.44	3599.78	3579.37	3167.93	3572.32	3587.65	3498.58	3367.7	3747.31
ENSMUSG00000011877	13	Git1	protein_coding	ensembl_havana	chr11:77493562-77507786:+	3522.18	3718.36	3488.49	3227.37	3133.32	3069.35	3373.94	3732.24	3814.71	3037.19	3011.54	3048.13
ENSMUSG00000037475	15	Thoc2	protein_coding	ensembl_havana	chrX:41794991-41920674:-	3518.21	3133.05	3519.47	3990.78	3664.6	4027.85	3121.61	3255.3	3624.02	4615.08	3131.96	4275.32
ENSMUSG00000027496	15	Aurka	protein_coding	ensembl_havana	chr2:172356190-172370535:-	3517.22	3423.14	3575.24	3232.45	3003.68	3208.59	2804.22	3170.14	3033.32	2803.56	2603.33	2785.1
ENSMUSG00000032336	17	Nptn	protein_coding	ensembl_havana	chr9:58582240-58657955:+	3517.22	3734.57	3806.56	3941.33	3944.71	4151.7	4555.75	4639.75	4374.36	3779.17	4076.95	4129.29
ENSMUSG00000058392	13	Rrp1b	protein_coding	ensembl_havana	chr17:32036100-32062865:+	3513.25	3626.21	3642.36	4134.08	4241.03	4190.93	2530.21	2813.38	3009.37	3327.18	3304.42	3082.95
ENSMUSG00000029104	15	Htt	protein_coding	ensembl_havana	chr5:34761740-34912534:+	3512.26	2956.43	3551.48	4721.22	3967.86	3960.92	3441.95	2637.36	3407.61	6094.34	3559.55	4672.78
ENSMUSG00000033059	7	Pygb	protein_coding	ensembl_havana	chr2:150786735-150831758:+	3511.27	3351.47	3218.95	2806.36	2630.97	2611.64	3674.56	3954.63	4089.66	3577.24	2742.12	3159.35
ENSMUSG00000002055	9	Spag5	protein_coding	ensembl_havana	chr11:78301529-78322457:+	3511.27	3420.59	3307.77	3318.68	3354.4	3315.51	3337.47	3678.3	3496.3	3732.21	3711.61	3640.94
ENSMUSG00000044791	16	Setd2	protein_coding	ensembl_havana	chr9:110532597-110618633:+	3510.28	3062.23	3298.47	3409.98	3023.35	3157.82	2957	3083.08	3484.77	4618.6	2817.64	3958.13
ENSMUSG00000024782	7	Ak3	protein_coding	ensembl_havana	chr19:29020833-29047961:-	3510.28	3517	3592.79	2359.98	2332.34	2413.94	3772.15	3983.96	4235.12	2589.89	2339.02	2384.74
ENSMUSG00000016018	4	Mtrex	protein_coding	ensembl_havana	chr13:112867418-112927398:-	3509.29	3424.85	3411.04	3636.98	3603.26	3682.45	2813.09	3146.48	3202.72	3545.54	3202.37	3542.3
ENSMUSG00000052085	7	Dock8	protein_coding	ensembl_havana	chr19:24999534-25202432:+	3508.3	2906.09	3304.67	4684.45	4017.64	4137.85	2768.74	2795.4	2938.42	5109.34	3359.53	4779.15
ENSMUSG00000050357	9	Carmil2	protein_coding	ensembl_havana	chr8:105686274-105698187:+	3507.3	3466.66	3546.32	3103.1	3489.82	3327.05	4114.17	4227.16	4181.01	4404.93	4948.47	4793.66
ENSMUSG00000026626	11	Ppp2r5a	protein_coding	ensembl_havana	chr1:191351975-191403272:-	3505.32	3274.68	3384.19	3034.62	2962.01	3216.28	3377.88	3888.38	3795.2	3623.03	3096.24	3815
ENSMUSG00000022052	9	Ppp2r2a	protein_coding	ensembl_havana	chr14:67014056-67072444:-	3505.32	3356.59	3209.66	3366.87	3296.52	3346.28	2581.46	2818.11	2862.14	3019.58	2494.14	2806.37
ENSMUSG00000005469	10	Prkaca	protein_coding	ensembl_havana	chr8:83972993-83996443:+	3504.33	3559.66	3367.66	2663.06	2635.6	2745.49	3380.84	3896.9	3756.17	2946.79	2457.4	3052
ENSMUSG00000000171	5	Sdhd	protein_coding	ensembl_havana	chr9:50596357-50603812:-	3502.35	3650.1	3423.43	3672.48	3509.5	3675.53	3657.81	3660.32	3065.25	2999.62	3216.66	3132.27
ENSMUSG00000024833	15	Pola2	protein_coding	ensembl_havana	chr19:5940542-5964202:-	3502.35	3408.64	3281.95	3341.5	3354.4	3438.6	3024.02	3381.16	3322.46	3614.81	3313.61	3862.39
ENSMUSG00000024937	15	Ehbp1l1	protein_coding	ensembl_havana	chr19:5707376-5726317:-	3501.35	3294.31	3197.27	2283.89	2453.87	2073.16	2472.05	2669.54	2722	1905.44	1872.64	1900.25
ENSMUSG00000112825	1	Gm9118	processed_pseudogene	havana	chr10:56497341-56498094:+	3500.36	4361.69	4112.25	6248.04	5231.84	5986.39	3755.39	3411.44	3591.2	4168.95	4353.51	4421.34
ENSMUSG00000020184	15	Mdm2	protein_coding	ensembl_havana	chr10:117688875-117710758:-	3499.37	3485.43	3737.37	4031.36	3863.69	4219.39	2731.28	2849.34	2827.55	3038.37	3075.83	3077.15
ENSMUSG00000024472	9	Dcp2	protein_coding	ensembl_havana	chr18:44380502-44424969:+	3498.38	3158.64	3299.5	3328.82	2968.95	2952.42	2633.7	2908.01	3019.13	3631.25	2414.54	3070.38
ENSMUSG00000027808	8	Serp1	protein_coding	ensembl_havana	chr3:58519817-58525892:-	3497.39	3926.55	4061.64	3505.09	3456.25	3385.52	3684.42	3465.38	3439.53	2764.82	3351.37	2632.3
ENSMUSG00000001150	7	Mcm3ap	protein_coding	ensembl_havana	chr10:76468927-76515857:+	3497.39	3379.63	3538.06	3677.56	3530.33	3717.07	2930.39	3008.32	3186.76	4073.85	3095.22	3876.89
ENSMUSG00000026003	5	Acadl	protein_coding	ensembl_havana	chr1:66830839-66863277:-	3496.4	3507.61	3753.9	3437.88	3413.43	3455.52	2872.23	3052.79	3075	2729.6	2593.13	2416.65
ENSMUSG00000031833	10	Mast3	protein_coding	ensembl_havana	chr8:70778117-70805054:-	3494.41	3519.56	3327.39	3061.25	3396.07	3080.89	3865.78	3685.87	3686.1	3451.62	3836.11	3253.15
ENSMUSG00000008604	11	Ubqln4	protein_coding	ensembl_havana	chr3:88553758-88569725:+	3493.42	3658.64	3569.04	3190.6	3267.58	3347.82	2917.57	3235.43	3280.77	2781.26	2794.17	2770.59
ENSMUSG00000029414	11	Kntc1	protein_coding	ensembl_havana	chr5:123749716-123821593:+	3489.46	2902.68	3419.3	3439.15	3063.87	3203.2	2984.6	2866.37	3087.42	3905.97	2922.75	3574.21
ENSMUSG00000002957	11	Ap2a2	protein_coding	ensembl_havana	chr7:141562173-141633011:+	3485.49	3499.08	3426.53	2949.65	2959.69	3017.04	2755.92	3151.21	3210.71	2884.57	2529.85	2817.98
ENSMUSG00000032477	14	Cdc25a	protein_coding	ensembl_havana	chr9:109875579-109893895:+	3483.51	3176.56	3310.86	3525.38	3598.63	3510.91	2220.71	2472.71	2607.59	2878.7	2501.28	2750.28
ENSMUSG00000028906	17	Epb41	protein_coding	ensembl_havana	chr4:131923413-132075321:-	3481.52	3686.79	3394.51	3209.62	3038.4	3064.73	2956.01	3612.06	3809.39	3237.95	2453.32	3140
ENSMUSG00000031392	18	Irak1	protein_coding	ensembl_havana	chrX:74013914-74023918:-	3477.56	3281.51	3272.65	3394.76	3631.04	3329.36	3296.07	3562.85	3693.2	3763.91	3900.4	3842.08
ENSMUSG00000021264	12	Yy1	protein_coding	ensembl_havana	chr12:108792973-108820148:+	3477.56	3615.97	3765.26	3701.65	3559.27	3790.15	3407.45	3510.81	3755.28	3449.27	3192.17	3769.55
ENSMUSG00000042608	15	Stk40	protein_coding	ensembl_havana	chr4:126103957-126141029:+	3476.56	3401.81	3335.65	2637.7	2497.86	2593.18	2998.4	3020.62	3386.32	2629.81	2268.6	2377
ENSMUSG00000031954	6	Cfdp1	protein_coding	ensembl_havana	chr8:111768491-111854291:-	3475.57	3711.54	3640.3	4050.38	3633.35	3881.69	2940.24	3043.33	2974.78	3237.95	2801.31	3193.19
ENSMUSG00000024400	16	Wdr33	protein_coding	ensembl_havana	chr18:31804090-31907397:+	3475.57	3375.36	3428.59	3534.26	3502.55	3533.21	3056.55	3463.49	3555.72	3827.31	3173.8	4033.56
ENSMUSG00000028869	13	Gnl2	protein_coding	ensembl_havana	chr4:125016585-125055380:+	3472.6	3429.97	3432.72	3615.42	3700.48	3878.61	2498.66	2760.38	2898.5	3018.41	2864.58	3164.18
ENSMUSG00000024081	9	Cebpz	protein_coding	ensembl_havana	chr17:78919006-78937066:-	3469.62	3570.75	3626.87	3827.19	3646.08	4080.93	2767.75	3290.32	3267.47	3661.77	2993.17	3740.54
ENSMUSG00000003033	15	Ap1m1	protein_coding	ensembl_havana	chr8:72240018-72257385:+	3467.64	3368.54	3327.39	3484.8	3407.64	3416.29	2701.71	2951.54	2811.58	2835.26	2734.98	3015.26
ENSMUSG00000060992	9	Copz1	protein_coding	ensembl_havana	chr15:103272714-103299868:+	3465.66	3360.86	3248.9	3150.02	3092.8	3259.36	2889.97	3199.47	3199.18	2999.62	2697.22	3120.66
ENSMUSG00000040681	16	Hmgn1	protein_coding	ensembl_havana	chr16:96120618-96127729:-	3465.66	3581.85	3650.62	3903.28	3694.7	3851.69	3837.2	3715.21	3439.53	3747.48	3738.14	3844.02
ENSMUSG00000024513	16	Mbd2	protein_coding	ensembl_havana	chr18:70568189-70626131:+	3464.67	3716.65	3371.79	3349.11	3055.76	3288.59	3820.44	4144.83	3924.69	3695.82	3295.24	3782.12
ENSMUSG00000020124	10	Usp15	protein_coding	ensembl_havana	chr10:123105006-123196995:-	3463.67	3398.4	3328.42	3553.28	3408.8	3513.98	2394.18	2855.96	2816.02	3051.28	2572.72	2991.08
ENSMUSG00000041438	8	Utp4	protein_coding	ensembl_havana	chr8:106893636-106923088:+	3463.67	3462.39	3628.94	4127.74	4149.59	4357.86	2365.6	2578.69	2670.56	3236.78	2663.54	3085.85
ENSMUSG00000028180	18	Zranb2	protein_coding	ensembl_havana	chr3:157534160-157548410:+	3461.69	3938.49	3583.5	3843.68	3809.29	3931.69	3479.4	3892.17	3755.28	3587.81	4139.2	3767.62
ENSMUSG00000032867	8	Fbxw8	protein_coding	ensembl_havana	chr5:118064965-118155464:-	3461.69	3225.2	3383.15	3259.08	2933.07	3223.2	2554.85	2713.07	2997.84	2827.04	2400.25	2812.18
ENSMUSG00000031447	7	Lamp1	protein_coding	ensembl_havana	chr8:13159161-13175338:+	3460.7	3785.77	4188.67	4503.1	4207.46	4935.58	4785.41	5265.26	5512.3	4582.2	4392.29	5468.66
ENSMUSG00000033004	16	Mycbp2	protein_coding	ensembl_havana	chr14:103113411-103346814:-	3460.7	2701.32	3777.65	5100.39	3345.14	4153.24	2869.28	2172.73	3083.87	7336.46	2572.72	4822.67
ENSMUSG00000041530	17	Ago1	protein_coding	ensembl_havana	chr4:126435012-126468583:-	3458.72	3158.64	3439.95	3004.18	2949.28	3124.74	3807.63	3876.08	3896.31	3975.24	3094.2	3902.04
ENSMUSG00000003813	15	Rad23a	protein_coding	ensembl_havana	chr8:84834019-84840665:-	3458.72	3453.86	3470.93	3382.08	3245.59	3528.6	3077.25	3420.91	3451.06	3324.83	3013.58	3294.73
ENSMUSG00000038909	16	Kat7	protein_coding	ensembl_havana	chr11:95274259-95310246:-	3458.72	3064.79	3312.93	3267.95	3169.2	3110.89	2984.6	3194.74	3263.92	3183.95	2855.4	3160.31
ENSMUSG00000025572	17	Tmc6	protein_coding	ensembl_havana	chr11:117765988-117782198:-	3458.72	3220.08	3572.14	3219.76	3441.21	3897.07	4184.15	3973.55	3897.19	4269.91	4760.7	4899.06
ENSMUSG00000005732	14	Ranbp1	protein_coding	ensembl_havana	chr16:18239784-18248732:-	3458.72	3961.53	3683.67	3677.56	3518.76	3689.37	3356.19	3399.14	3400.51	3066.54	3265.64	3287
ENSMUSG00000046179	17	E2f8	protein_coding	ensembl_havana	chr7:48866429-48881596:-	3456.73	3572.46	3347.01	3079	3018.72	3083.97	2900.82	3575.16	3358.82	3316.61	3086.03	3428.18
ENSMUSG00000021012	16	Zc3h14	protein_coding	ensembl_havana	chr12:98746964-98787753:+	3454.75	3752.49	3469.9	3639.51	3408.8	3519.37	3441.95	3703.85	3730.45	3226.21	3014.6	3284.09
ENSMUSG00000041891	16	Lman1	protein_coding	ensembl_havana	chr18:65980738-66022580:-	3454.75	3570.75	3741.5	3592.59	3357.87	3433.98	2815.06	2919.36	3034.21	2741.34	2639.05	2582.98
ENSMUSG00000045302	13	Preb	protein_coding	ensembl_havana	chr5:30950853-30960361:-	3452.77	3393.28	3452.34	2911.61	3272.21	3050.12	3058.52	3096.32	3084.76	2599.28	3247.28	2796.7
ENSMUSG00000038965	17	Ube2l3	protein_coding	ensembl_havana	chr16:17152013-17202649:-	3452.77	3406.08	3418.27	3497.48	3173.83	3403.98	3428.15	3480.53	3431.55	3438.71	3256.46	3369.19
ENSMUSG00000015092	9	Edf1	protein_coding	ensembl_havana	chr2:25557847-25562082:+	3451.77	3315.64	3493.65	2646.57	2832.37	2877.04	3369.99	3090.65	3243.52	2430.22	2368.61	2655.51
ENSMUSG00000055675	6	Kbtbd11	protein_coding	ensembl_havana	chr8:15011025-15033333:+	3451.77	3682.53	2805.87	4137.88	3544.22	4180.16	10034.1	11487.2	10923.5	11024.1	9576.5	12415
ENSMUSG00000037993	8	Dhx38	protein_coding	ensembl_havana	chr8:109548011-109565861:-	3451.77	3292.6	3331.52	3688.97	3445.84	3766.3	2298.57	2709.28	2992.52	3279.04	2677.83	3541.33
ENSMUSG00000056537	11	Rlim	protein_coding	ensembl_havana	chrX:103957163-103981284:-	3450.78	3033.22	3329.45	3961.62	3412.27	3574.75	2706.64	2880.57	3032.43	3624.2	2747.22	3207.7
ENSMUSG00000010755	17	Cars	protein_coding	ensembl_havana	chr7:143557230-143600090:-	3447.81	3968.36	3396.58	2467.77	2733.98	2381.63	2954.04	3472.01	3268.36	2688.51	2839.07	2384.74
ENSMUSG00000011114	18	Tbrg1	protein_coding	ensembl_havana	chr9:37648763-37657312:-	3445.82	3394.14	3657.85	3314.87	3335.88	3257.05	2493.74	2350.63	2409.8	2315.17	2371.67	2228.08
ENSMUSG00000036693	12	Nop14	protein_coding	ensembl_havana	chr5:34638536-34660148:-	3444.83	3487.99	3044.42	3922.3	3706.27	3793.22	2017.66	2714.96	2496.72	3221.51	2829.88	3160.31
ENSMUSG00000109865	1	Hspa14	protein_coding	ensembl_havana	chr2:3488850-3512814:-	3439.88	3854.88	3544.26	3612.88	3448.15	3622.45	4075.73	4300.98	4143.76	4012.8	3664.67	4023.89
ENSMUSG00000004455	16	Ppp1cc	protein_coding	ensembl_havana	chr5:122158278-122175273:+	3439.88	3684.23	3466.8	3054.91	2972.43	3015.5	3873.67	3923.4	3753.51	3099.42	3016.64	3242.51
ENSMUSG00000035199	6	Arl6ip5	protein_coding	ensembl_havana	chr6:97210689-97233315:+	3439.88	3767	3501.91	3467.05	3407.64	3399.36	6192.94	6046.92	5905.21	4862.8	5574.05	4949.35
ENSMUSG00000038650	15	Rnh1	protein_coding	ensembl_havana	chr7:141160326-141172857:-	3439.88	3307.96	3492.62	2598.38	2745.56	2523.18	2749.02	2623.17	2950.83	2134.37	2050.21	1924.43
ENSMUSG00000030265	14	Kras	protein_coding	ensembl_havana	chr6:145216699-145250239:-	3438.88	3539.18	3539.09	3170.31	3309.25	3552.45	2485.85	2821.89	2999.61	2572.28	2353.3	2608.13
ENSMUSG00000073079	6	Srp54a	protein_coding	ensembl_havana	chr12:55080262-55115367:+	3437.89	2606.61	3320.16	3010.52	2399.47	3221.66	2620.89	2540.84	3081.21	2931.53	1759.37	2846.02
ENSMUSG00000038991	17	Txndc5	protein_coding	ensembl_havana	chr13:38500079-38528824:-	3436.9	3491.4	3430.66	2670.67	2686.53	2659.33	4333.98	4081.43	4208.51	3086.5	3266.66	2917.58
ENSMUSG00000037286	15	Stag1	protein_coding	ensembl_havana	chr9:100597798-100959375:+	3435.91	3185.95	3314.99	3942.59	3422.69	3767.07	2905.74	3413.34	3388.98	3955.28	2970.72	3879.8
ENSMUSG00000047459	14	Dynlrb1	protein_coding	ensembl_havana	chr2:155236533-155250277:+	3433.93	3473.49	3796.24	3676.29	3174.99	3445.52	3851.98	3116.2	3325.12	2899.83	2879.89	2928.22
ENSMUSG00000083992	1	Gm11478	processed_pseudogene	havana	chr11:86630428-86631026:-	3433.93	4329.27	3929.46	3885.53	3997.96	3663.99	5253.6	5051.4	4662.62	4171.3	6531.29	4758.84
ENSMUSG00000026470	14	Stx6	protein_coding	ensembl_havana	chr1:155158715-155208256:+	3431.94	3274.68	3174.55	3219.76	3023.35	3245.51	4182.18	3723.73	3694.09	3696.99	3436.07	3782.12
ENSMUSG00000038976	12	Ppp1r9b	protein_coding	ensembl_havana	chr11:94991035-95006899:+	3430.95	3378.78	3299.5	2689.69	2641.38	2926.27	3277.34	3796.59	4222.7	2898.66	2659.46	3136.14
ENSMUSG00000005124	10	Ccn4	protein_coding	ensembl_havana	chr15:66891320-66923201:+	3426.98	2719.23	3814.83	1583.89	1377.41	1630.06	3637.11	2790.67	3318.91	1910.13	1414.43	1360.64
ENSMUSG00000022983	16	Scaf4	protein_coding	ensembl_havana	chr16:90225680-90284503:-	3426.98	3374.51	3087.8	3321.21	3471.3	3303.21	2883.07	3222.18	3324.23	3483.32	3121.75	3483.31
ENSMUSG00000029723	16	Tsc22d4	protein_coding	ensembl_havana	chr5:137745730-137768450:+	3425	3342.09	3478.16	3072.66	3140.26	3368.59	3967.31	4552.69	4434.68	4380.27	3841.21	5144.69
ENSMUSG00000035621	13	Midn	protein_coding	ensembl_havana	chr10:80148272-80158368:+	3425	3672.29	3402.77	3013.06	3330.09	3098.58	3170.89	3367.91	3695.86	2936.23	2856.42	2993.01
ENSMUSG00000048271	14	Rbm33	protein_coding	ensembl_havana	chr5:28317121-28419239:+	3423.02	3453.01	3355.27	3898.21	3934.3	3717.84	3464.62	3604.49	3593.86	4474.19	4304.53	4145.73
ENSMUSG00000025786	17	Zdhhc3	protein_coding	ensembl_havana	chr9:123066160-123113205:-	3423.02	3229.46	3277.82	3511.43	3458.57	3570.91	3307.9	3472.95	3471.46	3608.94	3265.64	3509.42
ENSMUSG00000026393	10	Nek7	protein_coding	ensembl_havana	chr1:138482875-138620141:-	3422.03	3456.42	3487.46	4117.59	3788.45	4317.86	3534.6	3656.54	3413.81	4198.3	3847.34	4595.41
ENSMUSG00000034765	6	Dusp5	protein_coding	ensembl_havana	chr19:53529109-53542431:+	3422.03	3363.42	3734.27	2463.96	2869.41	2475.48	1494.27	1493.28	1819.1	1007.31	1074.6	1014.43
ENSMUSG00000001098	15	Kctd10	protein_coding	ensembl_havana	chr5:114363567-114380508:-	3420.04	3159.5	3235.48	2796.21	2709.68	2647.8	2349.83	2497.31	2706.04	2252.95	1759.37	2024.03
ENSMUSG00000020949	9	Fkbp3	protein_coding	ensembl_havana	chr12:65062424-65074007:-	3416.08	3957.26	3870.59	4099.84	3654.19	3690.14	4063.9	3851.48	3429.78	3431.66	3809.58	3206.73
ENSMUSG00000022682	8	Rrn3	protein_coding	ensembl_havana	chr16:13780708-13814839:+	3415.09	3413.76	3573.17	3766.32	3504.87	3860.15	2389.26	2554.09	2519.78	2742.51	2476.79	2717.4
ENSMUSG00000020238	14	Ncln	protein_coding	ensembl_havana	chr10:81486249-81496392:-	3412.11	3458.13	3518.44	3491.14	3912.3	3731.68	3155.12	3028.19	3185.87	3031.32	3616.7	3094.55
ENSMUSG00000009555	16	Cdk9	protein_coding	ensembl_havana	chr2:32705784-32713076:-	3410.13	3407.79	3403.81	3228.64	3368.29	3242.43	3269.46	3438.89	3289.64	2931.53	3019.7	2869.23
ENSMUSG00000031751	14	Amfr	protein_coding	ensembl_havana	chr8:93971588-94012842:-	3410.13	3268.71	3666.12	3478.46	3411.11	3600.14	3579.94	3395.36	3494.52	3491.54	3285.03	3478.47
ENSMUSG00000052142	15	Rasal3	protein_coding	ensembl_havana	chr17:32390659-32403583:-	3410.13	3075.88	3294.34	3316.14	3490.98	3687.07	4234.42	4545.12	4387.67	4853.4	5319.94	5663.03
ENSMUSG00000024691	13	Fam111a	protein_coding	ensembl_havana	chr19:12545740-12589768:+	3410.13	3597.2	3559.75	4174.66	3655.34	4110.16	2810.14	3448.35	3013.81	4203	3288.1	4152.5
ENSMUSG00000052144	8	Ppp4r2	protein_coding	ensembl_havana	chr6:100833622-100869934:+	3409.14	3679.11	3556.65	3875.38	3633.35	3918.61	3110.76	3555.28	3509.6	3518.54	3179.92	3648.67
ENSMUSG00000030204	10	Ddx47	protein_coding	ensembl_havana	chr6:135011612-135023776:+	3408.14	3428.26	3521.54	3482.27	3320.83	3525.52	2845.62	2988.44	2945.51	3128.77	2853.36	3212.53
ENSMUSG00000037275	14	Gemin5	protein_coding	ensembl_havana	chr11:58120002-58168539:-	3407.15	3467.51	3425.49	3612.88	3390.28	3447.83	2257.18	2625.06	2867.46	2905.7	2350.24	2801.54
ENSMUSG00000021262	15	Evl	protein_coding	ensembl_havana	chr12:108554720-108688516:+	3406.16	3330.14	3373.86	3342.77	3584.74	3766.3	3800.73	4598.12	4410.73	4658.52	5026.03	5540.22
ENSMUSG00000027804	13	Ppid	protein_coding	ensembl_havana	chr3:79591342-79603650:+	3402.19	3621.95	3633.07	4255.82	4567.44	4432.48	2280.83	2737.67	2552.6	3135.81	3236.05	3101.32
ENSMUSG00000024571	15	Gm16286	protein_coding	ensembl_havana	chr18:80206765-80212741:+	3402.19	3534.92	3377.99	3743.5	3790.77	3925.54	3121.61	3400.09	3554.84	3435.19	3583.02	3569.37
ENSMUSG00000022043	19	Trim35	protein_coding	ensembl_havana	chr14:66297031-66311424:+	3398.23	3208.13	3177.64	2491.86	2369.38	2403.94	2957	2933.56	3238.2	2464.27	2261.46	2201
ENSMUSG00000026254	17	Eif4e2	protein_coding	ensembl_havana	chr1:87213914-87240488:+	3395.25	3663.75	3723.95	3489.87	3154.15	3470.9	3154.13	3181.49	3236.43	3168.68	3099.3	3131.3
ENSMUSG00000034311	3	Kif4	protein_coding	ensembl_havana	chrX:100625737-100727214:+	3395.25	3142.43	3155.96	3469.58	3003.68	3293.21	3081.19	3406.71	3460.82	3819.09	3014.6	3747.31
ENSMUSG00000046897	17	Zfp740	protein_coding	ensembl_havana	chr15:102203249-102215606:+	3395.25	3359.15	3163.19	3227.37	3258.32	3354.75	3194.55	4050.2	3782.78	4073.85	3776.92	4520.95
ENSMUSG00000029068	16	Ccnl2	protein_coding	ensembl_havana	chr4:155812489-155824543:+	3394.26	3552.84	3043.39	3429	4587.12	3313.98	3601.63	3771.99	3254.17	3639.47	5569.96	3678.65
ENSMUSG00000006024	13	Napa	protein_coding	ensembl_havana	chr7:16098458-16117975:+	3393.27	3298.57	3231.34	3273.03	3267.58	3300.13	3068.38	3186.22	3026.22	2871.66	2998.27	2798.64
ENSMUSG00000096842	1	Gm10736	processed_pseudogene	ensembl	chr13:111593534-111593611:-	3393.27	4807.08	4859.93	4433.36	4260.71	5247.13	5217.13	4394.66	4416.05	3495.06	6106.75	4846.84
ENSMUSG00000041415	10	Dicer1	protein_coding	ensembl_havana	chr12:104687742-104751952:-	3393.27	3295.16	3252	3370.67	3268.74	3097.81	2733.25	2748.08	3051.94	3631.25	2573.74	3285.06
ENSMUSG00000026878	17	Rab14	protein_coding	ensembl_havana	chr2:35180205-35201120:-	3391.29	3268.71	3387.28	2882.44	2799.96	2749.34	2940.24	3143.64	3159.26	2682.64	2424.74	2494.02
ENSMUSG00000028228	5	Cpne3	protein_coding	ensembl_havana	chr4:19519254-19570108:-	3389.3	3355.74	3029.97	2541.32	2357.8	1966.23	2936.3	2865.42	3123.79	2234.16	1810.39	1766.8
ENSMUSG00000067212	8	H2-T23	protein_coding	ensembl_havana	chr17:36029773-36032855:-	3388.31	3335.26	3285.05	3488.61	3637.98	3270.9	2675.1	2490.69	2588.96	2743.69	2974.8	2622.63
ENSMUSG00000021877	12	Arf4	protein_coding	ensembl_havana	chr14:26638074-26665084:+	3387.32	3710.68	3849.94	3417.59	3340.51	3614.76	3806.64	3692.5	3718.03	3071.24	3159.51	3209.63
ENSMUSG00000014959	12	Gorasp2	protein_coding	ensembl_havana	chr2:70661576-70712636:+	3385.34	3711.54	3491.59	3515.24	3301.15	3226.28	3037.82	3099.16	3235.54	2942.1	2963.57	2806.37
ENSMUSG00000046707	9	Csnk2a2	protein_coding	ensembl_havana	chr8:95446096-95490039:-	3384.35	3237.99	3271.62	3335.16	3223.6	3204.74	2504.58	2766.06	2874.56	2696.73	2574.76	2636.17
ENSMUSG00000020180	10	Snrpd3	protein_coding	ensembl_havana	chr10:75517551-75537381:+	3381.37	3645.84	3491.59	3675.02	3403.01	3534.75	3210.32	3489.99	3358.82	3187.47	3238.09	3439.79
ENSMUSG00000001576	15	Ergic1	protein_coding	ensembl_havana	chr17:26561489-26656934:+	3379.39	3365.13	3530.83	3167.77	3100.91	3171.66	3245.8	3031.97	3308.27	2816.48	2559.45	2670.99
ENSMUSG00000027185	15	Nat10	protein_coding	ensembl_havana	chr2:103721256-103761270:-	3378.4	3080.15	3397.61	3981.91	4319.74	4135.55	2195.08	2339.28	2550.83	3105.29	3254.42	3224.14
ENSMUSG00000020738	16	Sumo2	protein_coding	ensembl_havana	chr11:115523102-115536276:-	3378.4	3745.66	3799.33	3955.28	3546.54	3838.61	3231.01	3225.02	3189.42	3104.11	3194.21	3343.08
ENSMUSG00000022885	16	St6gal1	protein_coding	ensembl_havana	chr16:23224740-23360350:+	3378.4	3400.96	3006.21	2772.12	2243.21	2170.85	5553.25	5106.28	5137.13	4565.77	3925.92	3620.63
ENSMUSG00000027030	15	Stk39	protein_coding	ensembl_havana	chr2:68210445-68472268:-	3374.43	3127.08	3231.34	3440.42	3570.85	3379.36	3364.08	3180.55	3435.1	3432.84	2931.94	3012.35
ENSMUSG00000029048	3	Rer1	protein_coding	ensembl_havana	chr4:155074110-155086382:-	3374.43	3563.07	3655.79	3576.11	3686.59	3653.22	3870.71	3502.29	3581.44	3244.99	3665.69	3327.61
ENSMUSG00000106926	1	Rpl7-ps7	processed_pseudogene	havana	chr5:82336851-82337649:+	3371.45	3792.59	3744.6	3497.48	3554.64	3839.38	4243.29	4069.13	3822.69	3586.63	4123.9	4181.51
ENSMUSG00000073676	4	Hspe1	protein_coding	ensembl_havana	chr1:55088132-55091307:+	3369.47	4173.98	4238.24	4191.15	4392.66	4490.17	3704.13	3368.86	2959.7	2950.32	4649.46	3074.25
ENSMUSG00000019173	11	Rab5c	protein_coding	ensembl_havana	chr11:100715009-100738215:-	3369.47	3422.29	3609.32	3082.81	2890.24	3244.74	4207.81	4280.16	4257.29	3485.67	3294.22	3566.47
ENSMUSG00000030956	15	Fam53b	protein_coding	ensembl_havana	chr7:132712082-132813886:-	3368.48	3055.4	3079.54	3474.66	3012.94	3500.14	3067.39	3150.26	3181.44	3801.48	2818.66	3455.26
ENSMUSG00000059263	9	Usp47	protein_coding	ensembl_havana	chr7:112023504-112111661:+	3366.5	3220.93	3221.02	3456.9	3191.19	3355.52	2632.72	3115.25	3204.5	3590.16	2740.08	3512.32
ENSMUSG00000042489	15	Clspn	protein_coding	ensembl_havana	chr4:126556935-126593903:+	3365.51	3147.55	3196.23	3233.71	3061.55	3291.67	2531.19	3027.24	3090.97	3591.33	2871.73	3727
ENSMUSG00000017386	10	Traf4	protein_coding	ensembl_havana	chr11:78158499-78165589:-	3364.51	3643.28	3122.91	2890.05	2960.85	2761.65	2735.22	2710.23	2704.27	2043.97	2222.68	1845.13
ENSMUSG00000029817	11	Tra2a	protein_coding	ensembl_havana	chr6:49243924-49264033:-	3362.53	3800.27	3568.01	3553.28	3705.11	3846.3	3254.67	3592.19	3435.99	3518.54	3797.33	3655.44
ENSMUSG00000030689	15	Ino80e	protein_coding	ensembl_havana	chr7:126850960-126862377:-	3361.54	3441.92	3503.98	3441.69	3436.58	3577.83	2524.29	2674.27	2803.6	2835.26	2656.4	2953.36
ENSMUSG00000024491	16	Rbm27	protein_coding	ensembl_havana	chr18:42275353-42341542:+	3361.54	3187.65	3294.34	3598.93	3335.88	3563.22	2376.44	2644.93	3047.51	3262.6	2383.92	3088.75
ENSMUSG00000035049	4	Rrp12	protein_coding	ensembl_havana	chr19:41862851-41896173:-	3361.54	2952.16	3184.87	3863.97	3672.7	3807.84	1675.63	1824.48	2131.31	2600.46	2220.64	2550.11
ENSMUSG00000020307	15	Cdc34	protein_coding	ensembl_havana	chr10:79682195-79688398:+	3357.57	3403.52	3541.16	4120.13	3847.49	4210.16	2814.08	2679	2698.06	2946.79	2803.35	3198.03
ENSMUSG00000063904	4	Dpp3	protein_coding	ensembl_havana	chr19:4907229-4928287:-	3356.58	3369.39	3593.83	2756.9	2705.05	2743.95	2915.6	3323.44	3346.41	2613.37	2333.92	2560.74
ENSMUSG00000022385	11	Gtse1	protein_coding	ensembl_havana	chr15:85859745-85876573:+	3353.61	3035.78	3238.57	3891.87	3794.24	4185.55	2197.05	2396.06	2459.47	3213.3	2624.76	3386.6
ENSMUSG00000048546	8	Tob2	protein_coding	ensembl_havana	chr15:81848272-81858796:-	3350.63	3423.14	3423.43	3657.27	3783.82	3868.61	2758.88	3158.78	3136.2	3344.79	3045.21	3705.73
ENSMUSG00000054309	9	Cpsf3	protein_coding	ensembl_havana	chr12:21285391-21315056:+	3347.66	3239.7	3327.39	3633.17	3662.29	3764.76	2390.24	2907.06	2718.46	3277.87	3090.12	3970.7
ENSMUSG00000032397	7	Tipin	protein_coding	ensembl_havana	chr9:64281581-64305424:+	3346.66	3638.16	3456.48	3882.99	3787.3	3907.84	3437.02	3509.86	3302.95	3577.24	3869.79	3502.65
[truncated: 53,489 more rows]

## Sheet: Leading-edge genes
	Supplementary Data 9: DEseq2 normalised counts of leading edge genes (Related to Extended Data Fig. 6c)
Gene	WT Th2_1	WT Th2_2	WT Th2_3	KO Th2_1	KO Th2_2	KO Th2_3	WT pTh2_1	WT pTh2_2	WT pTh2_3	KO pTh2_1	KO pTh2_2	KO pTh2_3
Il13	196.062	194.918	111.21	861.473	486.403	1247.03	21501	24064.1	15197.5	36860.9	33657.2	41722.5
Gpr65	66.9192	61.2308	11.6046	239.517	155.195	225.282	877.541	785.933	378.476	762.544	739.747	574.186
Il5	1.17402	1.02051	1.9341	8.871	5.67786	49.6684	46.9205	33.5671	44.6171	259.8	192.829	634.083
Slc15a3	332.248	267.375	189.541	455.378	387.987	444.355	2011.24	1825.36	1556.98	1996.1	1793.48	1841.32
Il18rap	5.87011	16.3282	12.5716	0.985667	1.89262	4.43468	84.9642	104.174	66.1564	47.597	31.5694	28.9158
Slco3a1	543.572	471.477	386.819	560.844	509.114	798.242	1971.93	2068.43	1800.84	2116.08	2143.31	2253.37
Gadd45b	181.973	202.062	137.321	275.001	242.255	267.854	778.627	850.753	552.329	883.519	882.236	738.387
Pparg	286.461	220.431	218.553	212.904	210.081	313.088	829.352	752.366	762.337	826.006	687.701	971.779
Tnfsf11	3205.08	3243.19	2613.93	3312.83	2744.3	3377.45	7852.22	9462.45	9682.68	8729.09	8981.06	11639.7
Zeb2	228.934	202.062	172.135	303.585	298.087	454.998	650.547	647.035	501.558	756.594	689.407	657.835
Cdkn1a	3908.32	3326.88	3866.26	2529.22	2313.73	3102.5	10150.1	9078.17	10678.1	6561.45	5463.21	6543.24
Fam129a	1023.75	802.124	738.825	684.053	514.792	542.804	2372.66	2494.38	1958.54	2287.63	1946.21	2226.52
Lgals3bp	552.964	554.139	539.613	485.934	431.517	726.4	1321.38	1463.06	1532.37	1163.15	1083.6	1409.65
Plin2	281.765	208.185	236.927	223.746	285.785	305.106	642.938	598.421	646.948	770.477	592.992	787.957
Cpd	4207.69	2820.7	2486.28	1517.93	1299.28	1314.44	8651.13	8441.55	7475.68	6229.26	4786.6	5297.79
Dusp5	1007.31	1074.6	1014.43	1494.27	1493.28	1819.1	2463.96	2869.41	2475.48	3422.03	3363.42	3734.27
Trps1	289.983	138.79	148.925	260.216	182.638	258.985	584.605	571.798	396.169	629.669	465.008	444.065
Dusp4	2750.73	2192.06	1589.83	2140.87	1837.73	1636.4	5710.36	6045.55	4572.49	4917.37	4191.05	3899.51
Cd44	3088.85	2867.64	1688.47	3577.97	2502.99	2683.87	6841.52	6927.56	5246.36	7076.09	5816.45	6596.94
Nfkb2	9837.12	8314.13	8056.48	8453.08	8094.73	8611.25	21125.7	21322.1	19670	22954.6	20800.8	20366
Smim3	63.3971	125.523	51.2535	274.015	176.96	337.035	252.356	243.072	147.698	308.389	317.4	266.439
Dennd5a	1566.14	1533.83	1020.24	1650.01	1528.29	1944.16	3619.22	3798.87	2535.48	3920.8	3540.04	2777.99
Il4	333.422	647.006	254.334	618.999	464.638	574.734	897.831	1401.72	1158.51	1173.07	1800.31	1558.36
Sytl3	3.52206	5.10257	0.967048	3.94267	3.78524	7.98242	12.6812	19.6773	12.3082	18.8405	20.4774	23.7523
Icam1	420.3	437.8	309.455	677.153	564.947	726.4	894.027	884.32	824.647	1019.37	1068.24	902.587
Nfkbia	4245.26	3839.17	3756.01	4409.87	3709.53	4214.72	8605.48	8375.57	8824.96	8222.38	7806.17	8518.81
Myo1g	3841.4	4018.78	3148.71	4541.95	4354.92	4793	8381.02	9257.58	6634.87	9875.39	9179.86	8941.19
Gna15	93.9217	75.518	98.6389	106.452	67.188	113.528	201.632	181.725	228.47	202.287	191.976	237.523
Serpinb6a	288.809	296.97	235.96	340.055	297.141	333.488	612.503	641.248	551.56	827.99	768.757	926.34
Lmna	27.0025	24.4923	19.341	98.5667	94.6309	117.075	67.2105	70.6067	38.463	238.977	195.389	164.201
Klf6	3331.87	3167.68	2582.98	3988.99	3917.72	4507.4	6595.51	6814.12	5959.46	6761.75	6969.15	6911.92
Tent5a	888.734	1068.48	513.502	1523.84	1388.24	1506.9	2212.87	2685.37	1270.82	3236.6	3490.55	2735.64
Atf3	1352.47	1590.98	946.74	1326.71	1306.85	1210.67	3057.44	3159.94	2183.93	2649.57	2802	2096.4
Osbpl3	370.991	287.785	258.202	475.091	374.738	395.573	687.323	704.909	553.868	1077.87	833.602	838.559
Cytip	4177.17	3917.75	3075.21	4329.05	3912.99	3817.37	7778.67	7397.5	7137.2	6356.18	5899.21	5819.31
Rnf19b	4809.96	4745.39	4211.49	7056.39	6710.28	8328.32	9749.33	9442.78	8267.24	14012.4	13423.8	12523.7
Socs2	1300.82	1595.06	1695.23	2684.96	2831.36	3471.46	2761.97	3162.25	3197.05	5162.29	4978.58	5073.7
Bhlhe40	7965.73	8702.94	6460.85	13336.1	13482.1	16541.3	14961.3	16273.1	14413.6	21536.7	22260.7	21162.3
Rgs16	1695.29	1697.11	1770.66	1365.15	1507.47	1528.19	2872.3	3257.17	3891.69	3336.75	3399.25	3545.29
S100a11	442.606	395.959	381.984	422.851	334.993	447.015	828.084	784.776	736.182	1126.46	1052.03	1256.81
Lgals1	5145.73	5429.13	4307.23	11495.8	9535.96	10891.6	11022.5	9869.89	7554.14	20799.9	18546.6	20911.3
Samsn1	1997.01	1859.38	1756.16	1980.2	1667.4	1609.79	3629.37	3501.4	3397.06	3328.82	3402.67	3592.79
Areg	22.3064	20.4103	15.4728	5.914	5.67786	6.20855	46.9205	46.2995	46.9249	41.6474	20.4774	39.2429
Rhof	1630.72	1461.38	1192.37	1721.96	1600.21	1885.62	2680.81	2597.4	2463.94	2743.77	2659.51	2661.29
Traf1	2022.84	2216.56	1969.88	1974.29	1776.22	1917.55	3946.4	3874.11	3323.21	3798.84	3680.82	3654.76
Bst2	599.925	731.708	606.339	729.393	585.765	691.809	1142.58	1186.42	1161.58	1090.76	1082.74	1334.26
Rab11fip1	1358.34	1075.62	1132.41	1403.59	1430.82	1695.82	2217.95	2193.44	1907.77	2828.06	2734.59	2736.68
Bcl2l1	10527.4	8801.93	8399.78	9936.5	9241.66	9791.76	16141.9	15526.5	16389.1	14571.6	14277.9	14059.3
Odc1	5813.75	6086.34	6049.85	4836.67	5504.68	4753.97	8813.45	10797	12188.9	6767.7	9103.93	6961.49
Skil	1437	1212.37	1116.94	1271.51	1197.08	1395.15	2220.48	2297.61	2021.62	2095.26	2057.13	2110.86
Nr4a2	1148.19	1140.93	724.319	1492.3	1443.12	1270.98	1808.34	2038.33	1538.52	2038.74	2021.29	1754.57
Actg1	25520.9	22744.2	23825.2	24019.7	25038.4	25593.4	41876	40611.6	39265.4	41837.8	39355.9	39968.9
Furin	2186.03	2257.38	1836.42	2256.19	2119.73	2525.1	3565.96	4045.42	2943.96	3776.03	4050.27	4039.96
Nr4a3	3964.67	3260.54	2875.03	2855.48	2170.83	1918.44	5686.26	6612.72	5123.28	3295.1	3467.51	2720.15
Acot7	2061.58	1975.71	2025.97	2646.51	2626.01	2729.1	3313.61	3332.4	3211.66	4705.16	4433.37	4520.17
Dennd4a	1056.62	750.078	738.825	805.29	740.96	873.631	1581.35	1434.13	1284.67	1520.13	1355.78	1316.7
Itgav	1050.75	1005.21	861.64	1148.3	1115.7	1237.27	1699.28	1660.99	1406.98	1730.35	1650.99	1672.99
Glud1	4338.01	3942.25	3960.06	4131.91	4155.24	4061.28	6774.31	6743.52	6082.54	6186.62	5548.53	5511.57
Stx11	3571.37	4051.44	2746.42	5230.93	3885.55	4228.91	5068.69	6638.19	5799.46	6036.89	4919.7	6233.43
Nabp1	3752.17	3863.67	3312.14	3583.88	3551.5	3674.57	5931.01	5963.37	5359.44	4642.69	4761.86	4616.21
Crem	845.295	1135.83	641.153	1557.35	1138.41	1067.87	1619.39	1787.16	1196.97	1710.52	1913.79	1400.35
Slc16a6	493.089	582.713	447.743	552.959	599.014	673.184	966.31	1031.32	824.647	897.402	934.283	926.34
Ell2	5596.56	5251.56	6056.62	4684.87	4514.84	4930.47	8791.9	8230.89	9669.61	7559	7448.67	8689.21
Sik1	799.508	858.252	699.176	795.433	933.061	895.805	1070.3	1465.38	1283.9	1273.22	1575.91	1523.25
Csrnp1	1685.89	1716.5	1586.93	2476.98	2551.25	2993.41	2683.35	2708.52	2469.33	3160.24	3449.59	3063.01
Cd5	16210.9	14567.8	14140.2	10152.4	9018.33	8926.12	23906.7	22224.9	23240.1	14003.4	14380.3	13454.1
Itpr1	5365.28	3751.41	4173.78	4048.13	3612.06	5193.89	7450.22	7242.39	7012.58	7486.61	6348.01	8599.36
Stat4	808.901	673.539	666.296	709.68	706.893	713.096	1117.22	1219.99	1021.58	1054.08	921.485	956.288
Bcl2a1d	1006.14	1522.61	803.617	915.684	612.262	639.48	1875.55	1968.88	1810.84	1378.33	1446.22	1748.38
Plk3	3526.76	4136.14	3227.04	3105.84	2826.63	2865.69	5291.88	5654.32	5862.54	4787.47	4505.04	4850.63
Ifrd1	1692.94	1695.07	1306.48	1584.95	1463.94	1430.63	2616.14	2533.74	2166.24	1761.09	1889.9	1747.34
Ybx3	11088.6	9425.47	10488.6	8258.9	9315.47	9801.52	16224.4	15356.4	15664.5	13513.6	13518.5	13962.2
Cst3	1142.32	1260.33	1114.04	1884.59	1309.69	1466.1	2049.29	1968.88	1609.29	2663.45	2094.67	2773.86
Acsl4	4183.04	3793.25	4270.48	4201.9	4332.2	4731.8	6098.4	6237.7	6062.54	6156.87	6109.1	6137.39
Zyx	5007.2	4646.4	4395.23	6982.46	7501.39	7719	7261.27	7178.73	6657.95	10793.6	10776.3	10046.2
Vim	9597.62	10137.8	6416.36	12535.7	10324.2	11927.5	17099.4	17613.5	11046.6	29979.2	23337.5	20302
Ly6a	45.7868	66.3334	59.957	183.334	136.269	341.47	134.421	103.016	90.7728	312.355	249.142	298.453
Ctsz	1718.77	1821.62	1721.35	2578.5	2420.66	2925.11	2663.06	2636.75	2590.1	4263.9	4161.19	4314.66
Slc25a19	1246.81	1290.95	1056.98	1251.8	1246.29	1340.16	1810.88	1880.92	1695.45	1767.04	1703.04	1708.1
Nfkbie	992.048	1076.64	934.168	1223.21	1053.24	1074.08	1552.18	1471.17	1469.29	1520.13	1491.44	1442.69
Degs1	1174.02	1326.67	1002.83	1212.37	1080.69	1107.78	1779.18	1818.41	1687.76	1756.13	1777.27	1770.06
Junb	10399.5	9557.11	8736.31	14716	13699.7	16911.2	14408.4	14869.1	13723.6	17236.1	16592.7	17919.6
Ehd1	1572.01	1354.22	1400.29	1811.66	1715.66	1992.94	2266.14	2048.75	2128.54	2407.62	2312.24	2495.02
Mapkapk2	9659.85	8871.33	8730.51	15922.5	16512.2	21827.5	13959.5	13513.7	13729.8	19079.5	19489.4	20407.4
Nfkbib	1717.59	1561.39	1738.75	2186.21	2150.01	2306.03	2482.98	2558.05	2331.63	3106.7	2898.41	2994.85
S100a10	2393.83	3145.22	2692.26	2803.24	2064.85	2367.23	4051.65	4258.39	4177.85	4846.96	4504.18	5271.98
Atp2a2	10172.9	9592.83	10163.7	8946.89	9686.42	10739	14763.5	14685	14182.9	14207.7	14371.7	15366.7
Aprt	2788.3	2880.91	2738.68	2858.43	2840.82	2806.26	3979.37	3926.19	4168.62	3609.44	3581.85	3874.72
Ppp1r14b	1789.21	1734.87	1740.69	1818.55	1943.72	1952.14	2564.14	2489.75	2486.25	2579.16	2521.28	2657.16
Hccs	1402.96	1421.58	1563.72	1403.59	1619.14	1714.45	2075.92	2023.29	2282.4	1703.58	2041.77	2114.99
Emp3	475.479	583.734	472.886	570.701	487.349	570.299	807.794	855.383	620.793	980.697	948.788	1065.76
Ifitm3	140.883	111.236	93.8036	220.789	118.289	188.03	183.878	185.198	184.623	310.372	278.152	343.892
Tspan13	1636.59	1494.03	1291.98	2079.76	1585.07	1545.04	2197.66	2229.32	2034.69	2196.4	2022.15	2219.29
Ikzf2	44.6128	31.6359	11.6046	18.7277	16.0873	27.495	60.8699	62.5043	47.6942	30.7397	29.0097	36.1448
Nfat5	5864.24	4094.3	3661.24	4287.65	3210.83	3846.64	7498.41	7456.53	5862.54	7451.91	5760.99	6132.22
Gtpbp4	4168.95	3434.03	3982.3	3221.16	3877.03	3884.78	5641.88	5472.6	5360.21	5124.61	4902.64	4931.18
Grap	6026.25	5556.7	5178.54	4376.36	4133.48	4071.03	8231.39	7323.42	7991.08	6172.74	5605.7	5923.62
Traf4	2043.97	2222.68	1845.13	2735.22	2710.23	2704.27	2890.05	2960.85	2761.65	3364.51	3643.28	3122.91
Itk	12101.8	11782.9	12285.4	11441.6	12218.7	12121.7	16408.2	17633.2	16162.2	18270.3	17479.2	16865.2
Nfkb1	19508.7	15877.2	17660.2	17296.5	18454	19686.4	24917.3	25430	24411.7	25536.8	26725.6	23913.4
Cflar	3316.61	2641.09	2875.03	2268.02	2130.14	2564.13	4572.85	3970.18	3991.69	3617.37	3068.2	3135.3
Map2k3	3259.08	3119.71	2795.74	4202.88	3882.71	4165.05	4150.57	4279.23	4185.55	4910.42	4887.28	5047.88
Got1	2296.39	2226.76	2093.66	1770.26	1891.67	1931.74	3123.39	3090.49	2877.8	2866.73	2802.85	2501.22
Itgb1	8559.79	7371.17	7801.17	8780.32	8876.38	9359.83	10624.3	10746.1	11010.4	11501.6	11382.9	12536
Syngr2	4289.87	4381.07	4455.19	5639	5430.87	5883.93	5827.02	5852.25	5992.54	6713.16	6998.16	6781.8
Fosl2	2689.68	2752.33	2029.83	3506.02	3613.01	3968.15	3526.65	3824.34	3150.89	4164.74	4138.15	3814.83
Ciapin1	1737.55	1561.39	1610.13	1633.25	1845.3	1630.19	2329.54	2149.45	2238.55	2057.58	2412.07	2153.2
Cd82	12425.8	12158.4	11400.5	14824.4	12843.3	14024.2	16547.7	15476.8	16396.8	17775.5	17680.6	18592.9
Fam107b	7320.02	7256.87	7850.49	6572.42	6996.06	7810.35	9958.57	10106	10142.7	10916.6	10759.2	11211.1
Pdcd1	3343.61	3105.42	3217.37	2657.36	2202.06	2274.99	4283.72	4128.75	4730.18	3028.36	3034.93	3250.97
Ddx3x	18270.1	14255.6	18423.2	12235.1	15459.9	15661.5	24311.2	22882.4	23327.8	20485.6	19920.3	20204.9
Tgif1	574.096	633.739	495.128	477.063	390.826	368.965	764.678	862.327	756.183	605.87	647.599	549.401
Tagln2	11492.5	9838.77	11890.8	13480	13934.4	16136.9	15594.1	14244	15260.6	19168.7	18756.5	18300.6
Nr4a1	5728.05	5750.6	4552.86	5975.11	4974.75	4958.85	6826.31	7744.74	7497.98	6267.93	7088.61	6611.4
Acadl	2729.6	2593.13	2416.65	2872.23	3052.79	3075	3437.88	3413.43	3455.52	3496.4	3507.61	3753.9
Cd40lg	5925.28	5233.2	5833.23	4300.46	4045.47	3916.71	7370.33	7172.94	8284.17	5156.34	4651.79	4822.75
Gpx1	3505.63	4069.81	3576.14	3271.43	3034.81	3076.78	5009.09	4837.14	5327.13	3776.03	3960.68	4818.62
Tnfaip3	2834.09	2693.14	2376.04	2513.45	2513.4	2746.84	3643.32	3560.43	3443.21	3098.76	3226.9	2759.4
Tmed5	1731.68	2040.01	2007.59	1872.77	1994.82	2129.53	2561.61	2540.68	2733.18	2195.41	2627.94	2601.39
Ddb1	18244.3	14847.5	18181.5	14089.1	16362.6	17736	24354.3	22544.4	22850.9	22769.2	20408.3	21293.4
Dot1l	7208.49	6702.74	6318.69	6016.51	6288.23	6656.45	9125.41	9246	8504.18	8429.63	8576.63	8534.3
Cmtm7	637.493	651.088	480.623	675.182	536.557	520.631	833.157	880.847	766.184	765.519	726.949	648.541
Fabp5	1723.46	1661.4	1429.3	1328.68	1464.89	1316.21	2197.66	2068.43	2176.24	2100.22	2230.33	2144.94
Il2ra	34346	36779.3	29448.5	44150	41382.1	52808.1	48929.3	48142.2	40791.6	56650.4	59170.4	50358
Ube2m	4242.91	3808.56	4120.59	4469.01	4383.3	4589	5407.28	5207.53	5393.29	5273.35	5172.26	5400.03
