# Supplementary material for: Single-cell and chromatin accessibility profiling reveals regulatory programs of pathogenic Th2 cells in allergic asthma
Source: Nat Commun. 2025 Mar 15;16:2565. doi: 10.1038/s41467-025-57590-3 (PMC11910648; doi:10.1038/s41467-025-57590-3)
Supplement: Supplementary file 13 — Supplementary Data 11 [file 41467_2025_57590_MOESM13_ESM.xlsx]

## Sheet: Proteomics_List of proteins
						Supplementary Data 11: Proteomics analysis of in vitro generated WT and HDAC1-cKO pTh2 and Th2 cells (related to Fig.7h-j)
			MQ output																	DE Testing															Batch corrected reporter ion intensity values
Majority.protein.IDs	Protein.names	Gene.names	Razor...unique.peptides	Sequence.coverage....	Score	Intensity	Only.identified.by.site	Reverse	Potential.contaminant	id		FC_Th2_WT/KO_log2	pVal_Th2_WT/KO	adj.pVal_Th2_WT/KO	mean_intensity_Th2_WT/KO	FC_Th2p_WT/KO_log2	pVal_Th2p_WT/KO	adj.pVal_Th2p_WT/KO	mean_intensity_Th2p_WT/KO	FC_WT_Th2/Th2p_log2	pVal_WT_Th2/Th2p	adj.pVal_WT_Th2/Th2p	mean_intensity_WT_Th2/Th2p	FC_KO_Th2/Th2p_log2	pVal_KO_Th2/Th2p	adj.pVal_KO_Th2/Th2p	mean_intensity_KO_Th2/Th2p		Th2_WT_1	Th2_WT_2	Th2_WT_3	Th2_WT_4	Th2_KO_1	Th2_KO_2	Th2_KO_3	Th2_KO_4	Th2p_WT_1	Th2p_WT_2	Th2p_WT_4	Th2p_KO_1	Th2p_KO_2	Th2p_KO_3	Th2p_KO_4
A0A075B5J3;A0A075B5J4;P01852;P01851	T-cell receptor beta-1 chain C region;T-cell receptor beta-2 chain C region	Trbc1;Trbc2	4	32.2	9.2653	956730000				0		0.23772	0.101914	0.218888	17.0444	-0.0910093	0.91719	0.949246	17.1141	0.240609	0.0819403	0.196756	17.0286	-0.0881199	0.821186	0.871714	17.1192		114240	122625	130388	134837	170720	148616	156054	124371	128800	120534	170868	148407	162607	123122	125170
A0A075B5J5		Trbv31	2	20.7	3.4538	140050000				1		0.258905	0.0237353	0.0815425	15.5989	0.203606	0.224233	0.368811	15.5224	-0.063368	0.400962	0.561601	15.4422	-0.118667	0.189794	0.291391	15.669		48092.1	45004.9	44302.8	43240.5	51369.9	57480.3	55048.8	53667.1	50380	37277.2	38591.5	43676.2	49995.6	50369.1	58541.4
A0A075B662;P01849	T-cell receptor alpha chain C region	Trac;Tcra	2	21.9	26.895	271790000				5		0.0980251	0.39643	0.556556	17.1843	0.193455	0.0366979	0.108548	17.0173	-0.228497	0.025294	0.0939762	17.0374	-0.133067	0.0535147	0.110218	17.1668		160514	138847	149815	127649	138652	177748	145263	155167	130925	114032	128154	132001	142229	143030	147298
A0A087WQ44		Srcap	20	6.8	48.05	1743600000				6		-0.225717	0.00168957	0.0151358	19.6036	-0.300545	4.73655e-05	0.00257461	19.5482	0.00355926	0.531486	0.675292	19.7179	-0.0712682	0.15825	0.253353	19.4551		835941	887877	896825	819564	754017	697704	735408	768750	859353	878736	855377	709976	710717	674446	710504
A0A087WRJ1;L7N2E7		2610044O15Rik8;Gm7221	2	11.2	2.8409	16719000				7		0.0466078	0.632362	0.756021	14.2945	-0.139	0.485325	0.628309	13.95	-0.241777	0.0202137	0.0823103	14.1676	-0.427385	0.0018336	0.00940626	14.1041		19298.4	18398.5	22258.8	19021.1	21285.6	21830.9	19559.3	19423.6	15558.3	17047.8	16294.1	16036.6	14639.5	13962.2	16977.4
Q9JKV1;A0A0A6YVU8	Proteasomal ubiquitin receptor ADRM1	Adrm1;Gm9774	12	28.5	13.716	17204000000				8		-0.0256805	0.532271	0.676723	21.0248	0.017643	0.70144	0.802339	21.0439	-0.003793	0.755885	0.846319	21.036	0.0395305	0.0985675	0.175664	21.0317		2.10542e+06	2.10527e+06	2.08784e+06	2.29133e+06	2.08708e+06	2.09647e+06	2.16506e+06	2.11473e+06	2.27172e+06	2.1671e+06	2.0052e+06	2.12901e+06	2.18412e+06	2.1865e+06	2.19311e+06
A0A0B4J1G7;P04214	T-cell receptor beta chain V region E1	Trbv1	2	17.2	2.6454	367600000				10		0.191636	0.0451619	0.127956	16.2775	0.077471	0.418037	0.569242	16.2509	0.0249955	0.975028	0.985835	16.1924	-0.0891692	0.818242	0.869287	16.3287		74204.5	70930.1	71724.7	81647.6	71431.5	85560.6	94679.7	91919	78370.3	87169.6	60750.8	91742.7	72468	73918.9	82861.9
A0A0B4J1H4;P04212	T-cell receptor beta chain V region LB2	Trbv19	4	38.5	3.2988	528160000				14		0.123856	0.311324	0.470961	17.2374	-0.053621	0.435753	0.583356	17.0258	-0.11908	0.0926156	0.213104	17.1245	-0.296557	0.0144059	0.0408451	17.1511		160500	143143	149139	142005	143613	188332	143129	176945	131970	134388	136108	141617	120576	146116	120200
A0A0G2JDV3;Q000W5		Gbp10	6	16.4	7.4621	580090000				15		-0.397415	0.0803008	0.186986	19.3309	-0.610092	0.00020823	0.00560173	19.1273	-0.0536365	0.531977	0.67574	19.5066	-0.266313	0.0672638	0.130771	18.999		592076	1.00766e+06	648496	823559	569776	498881	694263	567448	773294	742718	679141	575501	412410	460427	489970
A0A0G2JG52			19	14.2	48.828	2730500000				17		0.137816	0.365019	0.525352	20.0173	0.208205	0.0202121	0.0729655	20.5693	0.501927	0.00406185	0.0323283	20.1635	0.572315	0.00137011	0.00774259	20.3724		887704	1.06119e+06	973474	1.17903e+06	978774	1.19542e+06	1.21117e+06	1.12295e+06	1.5766e+06	1.41977e+06	1.41053e+06	1.91189e+06	1.61837e+06	1.58083e+06	1.48167e+06
A0A1W2P6H7;A0A0J9YUD4			6	11.5	9.4545	34266000				19		-0.0418416	0.806328	0.880195	11.6403	0.383681	0.063688	0.155948	11.557	-0.323488	0.060526	0.162145	11.5226	0.102035	0.418012	0.528239	11.6704		3543.01	2585.79	3221.06	3815.56	2958.07	3366.14	3032.79	2994.66	2871.53	2367.92	2718.69	2969.87	3812.32	3518.04	2977.02
A0A0J9YUD5			44	24.2	240.51	30267000000				20		-0.0384534	0.306829	0.465809	23.0214	-0.103014	0.0145089	0.058987	23.0351	0.053317	0.348291	0.51129	23.0635	-0.0112434	0.321969	0.432635	22.9966		8.79338e+06	8.74359e+06	8.54854e+06	8.50227e+06	8.51638e+06	8.39949e+06	8.23738e+06	8.56994e+06	8.91061e+06	8.88872e+06	8.72725e+06	8.11553e+06	8.3343e+06	8.54979e+06	8.42516e+06
A0A0U1RNF2			8	29.8	34.07	26221000000				22		0.227722	0.0168891	0.0652831	19.4598	0.119261	0.0410461	0.117047	19.2744	-0.1397	0.0584495	0.158583	19.2861	-0.248161	0.00358282	0.014768	19.4496		729635	612732	658205	665008	716509	823057	828882	763098	577893	594475	643602	685929	676087	625176	630955
A0A0U1RQ84			2	4.4	1.4523	3860800				23		0.0917647	0.334654	0.495858	13.5427	0.108317	0.262163	0.412067	13.4801	-0.0786237	0.78754	0.86672	13.4631	-0.0620717	0.643822	0.728661	13.5576		11192.6	10660.7	12889.6	11686	13007.8	12293.6	12093.7	11937.2	9702.12	11443.1	12129.3	12931.7	12636	10761.6	11008.3
A0A140LIF8			4	22.9	5.5157	332170000				24		0.207139	0.00654732	0.0349896	18.2006	0.151157	0.00663747	0.0362027	18.1812	-0.00227161	0.770983	0.856477	18.0961	-0.0582537	0.554029	0.653699	18.2751		259516	309686	283653	277836	313187	325617	334669	334337	293300	265753	265882	330237	306130	296437	317153
P51410;A0A140T8T4	60S ribosomal protein L9	Rpl9	8	50.5	26.863	92898000000				25		-0.148273	0.0119718	0.0514112	22.151	-0.10811	0.0312403	0.0975307	22.2266	0.063284	0.408144	0.568451	22.2522	0.103447	0.0917707	0.166391	22.1286		4.90278e+06	5.06531e+06	4.79672e+06	4.84562e+06	4.556e+06	4.30159e+06	4.33478e+06	4.54622e+06	5.00988e+06	4.96128e+06	5.17676e+06	4.73517e+06	4.74043e+06	4.94034e+06	4.58051e+06
A0A1B0GRI9			2	5.6	3.1335	18889000				26		-0.148902	0.0634753	0.160446	14.4564	-0.143057	0.257194	0.406673	14.3054	-0.143705	0.0636111	0.167269	14.4693	-0.13786	0.130964	0.219315	14.313		24067.3	22306	25238.3	23695.2	22397.1	21403.5	21004.3	20810.5	21181.5	20600.2	21854.5	18375.2	21292.6	18431.9	19483.4
A0A1B0GT64;A0A0J9YVH3			2	5.4	3.0461	15032000				28		0.712696	0.0819198	0.189704	10.1852	-0.272289	0.0526906	0.13706	10.2286	0.555308	0.0880961	0.206778	10.0668	-0.429677	0.0304998	0.0720161	10.3267		1558.54	538.919	906.783	755.882	1270	1928.09	1247.97	1343.68	1316.18	1605.8	1482.16	791.013	1041.99	1327.79	1346.43
A0A1D5RLM8			3	0.4	1.6047	36459000				29		0.130083	0.0704425	0.172211	17.9496	0.101332	0.180716	0.316382	17.8162	-0.126207	0.0791213	0.192226	17.8304	-0.154958	0.0419016	0.0917581	17.9371		245476	243096	260017	230710	264186	258109	261359	283041	218470	240952	191798	237748	232962	223074	263863
A0A1D5RMN0			4	13.3	4.5197	457420000				33		0.468304	0.149356	0.285818	16.7572	-0.131085	0.1936	0.331265	18.0056	1.5575	0.000510414	0.0122058	17.1905	0.958113	6.71812e-05	0.00120079	17.4704		92864.4	147532	64841.4	98824.7	112145	122632	147331	160231	304593	277277	224892	263131	220697	318263	242798
A0A1L1SSC7			16	22.6	29.743	852340000				34		0.00811835	0.841049	0.9038	19.1183	-0.0129348	0.911371	0.944579	19.1812	0.0743361	0.167598	0.315255	19.1461	0.053283	0.366167	0.476647	19.149		550270	583891	569795	570099	574067	584757	557409	567961	593871	585596	595462	611768	573351	602835	589381
A0A1L1STD6			2	15.1	3.3744	57034000				35		0.181162	0.101055	0.217565	12.7593	0.407903	0.00190361	0.0178359	12.9467	0.0449249	0.601669	0.731329	12.688	0.271666	0.00492997	0.0185072	12.9857		6534.06	6835.95	6293.22	6370.23	7138.55	6945.29	7914.16	7585.38	6615.96	6808.85	7080.82	9281.93	9237.89	8620.2	8512.31
Q9EPV8;A0A1Y7VKT9	Ubiquitin-like protein 5	Ubl5	3	28.8	2.9666	2805500000				39		0.157237	0.180652	0.325091	20.2118	0.0909016	0.235993	0.382837	20.079	-0.106164	0.111957	0.241371	20.0877	-0.172499	0.0541974	0.111341	20.2042		1.19354e+06	1.20429e+06	1.1177e+06	1.08747e+06	1.35858e+06	1.26474e+06	1.24506e+06	1.26917e+06	992876	1.00361e+06	1.09517e+06	1.13052e+06	1.09484e+06	1.19852e+06	1.13429e+06
P62270;A0A1Y7VKY1;F6YVP7	40S ribosomal protein S18	Rps18;Gm10260	10	48.7	42.457	220980000000				40		-0.0970194	0.0473863	0.132089	23.2708	-0.0122341	0.926023	0.954405	23.3296	0.0172978	0.615701	0.742923	23.3267	0.102083	0.0226762	0.057348	23.2733		1.0538e+07	1.04194e+07	1.07475e+07	1.01776e+07	1.00989e+07	9.72553e+06	9.61698e+06	9.73778e+06	1.03594e+07	1.06507e+07	1.04747e+07	1.03805e+07	1.04746e+07	1.03868e+07	1.08078e+07
A0A1Y7VNZ0			3	5.8	3.289	172570000				41		0.0554525	0.34168	0.502889	16.3936	-0.118251	0.343667	0.497197	16.4187	0.120399	0.0845445	0.200762	16.4175	-0.0533044	0.760939	0.8234	16.3947		82741	86888.1	86064.8	82847.2	84326	87707.5	90889.3	89615	90702.7	95983.8	85869.9	91342.6	80775	79960.7	88044.5
A0A286YCV9			19	11.5	76.977	1997800000				42		0.374942	8.5277e-05	0.00260292	19.855	0.270709	0.00118977	0.0137239	19.8454	0.0232014	0.976666	0.986903	19.6775	-0.0810322	0.126226	0.212954	20.002		815829	834579	848782	840914	1.08277e+06	1.13394e+06	1.04821e+06	1.05157e+06	867350	803598	816278	1.01978e+06	997502	1.02908e+06	1.0556e+06
A0A286YCX6			33	26.8	170.21	3923700000				43		0.0608444	0.100671	0.216923	20.0392	0.088383	0.0926526	0.20145	20.0335	-0.0257941	0.56211	0.700849	19.9978	0.0017445	0.931881	0.953016	20.0705		1.06146e+06	1.06741e+06	1.04287e+06	1.04716e+06	1.10877e+06	1.09477e+06	1.10038e+06	1.09683e+06	1.02271e+06	1.03936e+06	1.06822e+06	1.09843e+06	1.10412e+06	1.1153e+06	1.08951e+06
P83882;A0A2I3BPG9	60S ribosomal protein L36a	Rpl36a	4	24.5	4.3993	29883000000				44		-0.176797	0.0225245	0.0787359	20.1515	-0.0731844	0.128212	0.250943	20.2856	0.0875007	0.408638	0.568838	20.2774	0.191113	0.00649524	0.0224211	20.1587		1.21377e+06	1.32863e+06	1.15325e+06	1.24729e+06	1.10444e+06	1.03808e+06	1.10895e+06	1.14184e+06	1.30665e+06	1.30274e+06	1.29118e+06	1.28152e+06	1.19009e+06	1.32275e+06	1.20051e+06
A0A2I3BR81			8	15.2	11.669	817370000				45		1.09092	2.56548e-06	0.000388801	18.6137	0.905745	6.3439e-05	0.00293264	18.1793	-0.406531	0.00764338	0.04578	17.8941	-0.591709	3.50624e-05	0.000853274	18.8634		248342	295594	288710	261152	586307	560936	598169	590968	219509	237146	197086	404571	357365	363164	429668
Q91VM5;A0A2I3BRL8	RNA binding motif protein, X-linked-like-1	Rbmxl1	6	49	35.742	10009000000				46		-0.331012	9.20063e-05	0.00266228	19.5991	-0.0704329	0.289698	0.441785	19.5288	-0.195602	0.0110367	0.0569489	19.6808	0.0649767	0.0746715	0.141295	19.4661		872623	900439	919488	865715	696311	698048	719183	716504	758427	786474	824715	784781	741941	707630	721930
A0A338P6I9			2	42.4	4.9134	172640000				48		0.0148853	0.851496	0.910343	16.136	0.0378244	0.609051	0.729684	16.2619	0.111783	0.0630777	0.166447	16.1764	0.134722	0.0472928	0.100675	16.2108		70678.5	75135.6	73517.5	66564.1	72075.2	67740.8	70672	77730	80289.8	76818.3	75845.3	78369.2	77017.8	79278.8	81667
A0A338P7C9			2	4.9	5.3236	261350000				49		-0.209323	0.0291019	0.0936169	16.5068	-0.210083	0.0123212	0.0536376	16.7058	0.214438	0.0039545	0.0318098	16.7034	0.213678	0.0223279	0.056702	16.509		99975.2	101949	93862.5	104278	87500.4	79962.4	92034.6	86710	121531	117490	119854	94989.3	106603	101331	95135.5
A0A494B9V8			8	22.2	12.039	209920000				50		-0.0513321	0.402841	0.563024	17.5428	-0.118911	0.267677	0.417837	17.6002	0.099682	0.275591	0.439153	17.6112	0.0321036	0.419224	0.529265	17.5332		198108	199409	191472	190139	181439	185280	194233	194101	199893	206167	206492	203836	189158	187351	187418
A0A494BB10			2	22.2	4.7838	1903100000				51		-0.143074	0.108474	0.229193	16.4479	-0.0486588	0.192394	0.329486	16.3773	-0.11433	0.369452	0.531829	16.4704	-0.0199151	0.601361	0.695471	16.3664		92247.8	98929.9	94517.9	85851	82690.7	80241	82949	90530	91458.1	86884.2	88782.2	84301	78898.5	85599.8	84145.6
A0A571BEN2;F6T2D2		Gm21994	3	8.8	2.7664	77015000				52		0.108835	0.443933	0.599156	13.6346	-0.146769	0.162338	0.293754	13.3741	-0.122223	0.100099	0.224594	13.5278	-0.377826	0.00285235	0.0126318	13.5002		13180.4	12815.1	11314.4	12204.6	13838.3	12832.9	11943.7	15096.4	10885.7	11437.3	10151.3	9443.53	9527.86	11991.8	9356.19
A0A571BF58			4	0.7	1.2648	754050000				54		-0.768966	0.00356769	0.0237246	16.241	-0.587598	0.00098726	0.0127604	15.9327	-0.357085	0.247488	0.409436	16.4725	-0.175717	0.717149	0.788924	15.7687		97104.3	74285.3	128798	108438	54358.7	68971.1	61549.3	48269.6	89443.1	78671.7	77677.8	53119.5	58649.1	40009.2	61819.7
A0A7N9VSG0			10	19.3	41.952	953390000				56		-0.222738	0.00176821	0.0155547	18.1291	-0.147605	0.0423338	0.118924	18.2511	0.0949746	0.319361	0.483674	18.2812	0.170108	0.0010524	0.00649444	18.1028		288520	324446	305506	325821	265453	264291	268484	265865	349796	329655	305158	302540	287956	298886	307497
A1A5B6	TBC1 domain family member 25	Tbc1d25	4	6.1	5.1339	390740000				58		-0.11974	0.0205719	0.074206	17.8642	0.0138974	0.788344	0.86247	17.9364	0.00436017	0.564718	0.702996	17.926	0.137998	0.0184441	0.0492064	17.8733		253559	253267	242146	249825	234996	229202	226165	227438	246234	244556	251015	242925	254600	260812	251332
A1L3P4	Sodium/hydrogen exchanger	Slc9a6	5	7.8	19.745	617220000				59		0.28043	0.00400006	0.0257248	17.7852	-0.0440371	0.851101	0.905858	17.7191	0.0992336	0.220636	0.379408	17.6875	-0.225233	0.0900317	0.164025	17.8128		215157	181988	221398	206812	288863	238039	246039	224329	194930	210442	263766	196685	254280	199120	198198
A2A432	Cullin-4B	Cul4b	32	36	98.212	9455200000				61		-0.143332	0.0149295	0.0603569	20.861	-0.191891	0.00260364	0.0208501	20.69	-0.132987	0.0545959	0.15164	20.8756	-0.181546	0.00141743	0.00791695	20.6985		1.97612e+06	1.95391e+06	2.09822e+06	1.95897e+06	1.93278e+06	1.77621e+06	1.7731e+06	1.73217e+06	1.73859e+06	1.82823e+06	1.96298e+06	1.60058e+06	1.62701e+06	1.55834e+06	1.58475e+06
A2A484		Zmynd8	26	29	92.823	5671100000				62		-0.0920177	0.0594229	0.15311	20.6068	-0.0460356	0.32963	0.481757	20.6017	-0.0247631	0.946775	0.96774	20.6422	0.0212189	0.474703	0.58217	20.5714		1.64804e+06	1.56177e+06	1.72092e+06	1.6764e+06	1.55656e+06	1.56921e+06	1.51788e+06	1.52795e+06	1.67411e+06	1.61305e+06	1.59759e+06	1.51049e+06	1.62653e+06	1.53293e+06	1.59354e+06
A2A4P0	ATP-dependent RNA helicase DHX8	Dhx8	27	27	88.824	5180200000				63		0.0122636	0.671485	0.785164	21.3467	-0.0324651	0.632862	0.748106	21.2824	-0.0396005	0.211654	0.368498	21.3236	-0.0843292	0.0481007	0.102066	21.3107		2.60247e+06	2.68562e+06	2.69054e+06	2.6575e+06	2.64084e+06	2.72156e+06	2.69322e+06	2.66567e+06	2.60004e+06	2.58632e+06	2.51648e+06	2.60085e+06	2.45555e+06	2.47709e+06	2.58885e+06
A2A5K6	Zinc finger protein 335	Znf335	4	4.5	16.981	102430000				64		-0.338406	0.00345849	0.0233986	15.3606	-0.358658	0.0105375	0.0484787	15.4327	0.107766	0.26877	0.432562	15.576	0.0875128	0.153091	0.247239	15.2352		44253.2	50647	45590.7	49056.1	40787.8	35309.9	39327.7	35416.9	47828.1	48836.4	56899	41405.8	42765.8	39198.3	36263.6
A2A5R2	Brefeldin A-inhibited guanine nucleotide-exchange protein 2	Arfgef2	25	23.3	51.155	2849400000				65		-0.243504	0.000300574	0.00531259	20.7068	-0.186486	0.000813474	0.0115487	20.5497	-0.172314	0.00642578	0.0417307	20.7547	-0.115295	0.00509476	0.0189555	20.5274		1.85871e+06	1.78909e+06	1.84834e+06	1.94445e+06	1.60045e+06	1.58246e+06	1.58115e+06	1.52512e+06	1.63166e+06	1.7092e+06	1.67199e+06	1.44677e+06	1.47071e+06	1.45545e+06	1.42673e+06
A2A5Z6	E3 ubiquitin-protein ligase SMURF2	Smurf2	6	10.4	8.033	220010000				66		0.140612	0.0826094	0.190967	16.2974	0.13695	0.0169691	0.0649622	16.3123	0.00697465	0.734829	0.833324	16.2301	0.00331281	0.908451	0.935323	16.3694		72813.6	72843.5	80761.5	81605	89537.6	87273	82671.2	79358.5	75726.7	78033.2	76260.5	85812.2	85865	82208.5	85546.9
A2A654		Bptf	55	21.3	161.16	6723400000				67		-0.0575001	0.301631	0.460336	21.4166	-0.0229441	0.47337	0.617061	21.3327	-0.0995435	0.158908	0.304466	21.4027	-0.0649874	0.0595289	0.119657	21.3554		2.75806e+06	2.8311e+06	2.95224e+06	2.8874e+06	2.81939e+06	2.80863e+06	2.6601e+06	2.68898e+06	2.64263e+06	2.73665e+06	2.72109e+06	2.64833e+06	2.5969e+06	2.6226e+06	2.6271e+06
A2A690	Protein TANC2	Tanc2	28	17.9	106.71	2730800000				68		0.161876	0.398948	0.559274	21.4696	0.114387	0.251511	0.399757	20.0176	-1.43646	5.50769e-06	0.00188771	20.7731	-1.48395	1.50884e-11	1.19742e-07	20.8086		2.9193e+06	2.05293e+06	3.42015e+06	2.79967e+06	2.84058e+06	3.46753e+06	2.86566e+06	2.82501e+06	1.09104e+06	943454	1.12668e+06	1.05162e+06	1.25315e+06	948228	1.06093e+06
A2A6A1	G patch domain-containing protein 8	Gpatch8	20	14.9	219.78	4202200000				69		-0.0624162	0.115706	0.240189	20.4975	0.00995464	0.519854	0.657757	20.6182	0.0838467	0.0203205	0.0825721	20.5646	0.156217	0.0215683	0.0550903	20.5444		1.51997e+06	1.49936e+06	1.49281e+06	1.53928e+06	1.48444e+06	1.47807e+06	1.40267e+06	1.4325e+06	1.62421e+06	1.61297e+06	1.64537e+06	1.54495e+06	1.60136e+06	1.69671e+06	1.57737e+06
A2A6Q5	Cell division cycle protein 27 homolog	Cdc27	16	20.4	27.054	2454400000				71		0.013127	0.860507	0.916888	19.8545	-0.202439	0.186122	0.322433	19.697	-0.0352939	0.311183	0.475187	19.8329	-0.25086	0.0320628	0.0748163	19.7357		918372	973002	971248	939670	921822	998969	951841	964076	909188	896439	854358	870629	756706	775144	821098
A2A716	Oxysterol-binding protein	Osbpl7	5	7.4	10.05	497330000				72		0.16275	0.0248404	0.0841729	18.1275	0.261764	0.00587084	0.033567	18.0384	-0.157338	0.0696657	0.177372	17.9787	-0.0583235	0.25075	0.358162	18.1798		265735	271892	277781	265112	292110	315759	293970	306566	243881	240920	259700	304669	284862	292661	279273
A2A791	Zinc finger MYM-type protein 4	Zmym4	23	20.1	136.12	2371800000				73		0.0340418	0.354203	0.515344	19.3376	0.0282279	0.394693	0.547004	19.3158	-0.020869	0.437392	0.594883	19.3116	-0.0266829	0.605365	0.698994	19.3413		652660	657384	659589	652638	672307	674594	674740	662202	627068	657969	632664	678614	638123	648463	676117
A2A7B5		Prdm2	16	11.9	78.061	963370000				74		-0.172749	0.00646283	0.0349299	18.6466	-0.0891407	0.165278	0.297627	18.6765	-0.0055679	0.650548	0.7701	18.7306	0.0780402	0.0663482	0.129275	18.5993		435765	419773	445130	442706	387201	389271	389193	379136	419165	443924	462030	420265	424178	396954	388210
A2A7F4		Rlf	10	6.8	79.87	682180000				75		-0.0713847	0.236722	0.390485	17.6779	-0.132154	0.0682251	0.162857	17.4746	-0.163461	0.0214081	0.0849473	17.6436	-0.22423	0.00347326	0.0144438	17.5301		214061	206890	226755	212705	193559	217876	202727	203459	199345	192346	183889	179410	172392	167384	183582
A2A7Q9	E3 ubiquitin-protein ligase RNF19B	Rnf19b	7	12.4	45.876	700870000				76		0.13516	0.21957	0.372482	17.8587	0.0263322	0.409384	0.56066	18.6796	0.873435	0.000500134	0.0122058	18.1655	0.764607	0.000236462	0.00248223	18.3086		189244	268822	226329	253988	237490	258384	248051	274411	425073	406705	355675	516658	384433	424284	390040
A2A884	Transcription factor HIVEP3	Hivep3	16	7.2	21.294	1245000000				77		-0.109978	0.321933	0.48287	18.982	0.174232	0.153587	0.282969	18.5714	-0.565161	0.00182837	0.0212363	18.7948	-0.280952	0.0206424	0.0534131	18.7866		621884	459714	576448	499549	483462	500337	496790	502596	359153	368067	390565	367152	455981	384177	426131
A2A8L5	Receptor-type tyrosine-protein phosphatase F	Ptprf	2	2.6	13.549	140550000				78		0.676433	0.000346538	0.00585133	16.1978	0.50567	0.0121006	0.0530553	15.6192	-0.529359	0.00776278	0.0460429	15.6327	-0.700122	0.000258785	0.00262273	16.1859		70613	48884.6	63963.1	54090.5	97784.8	102431	88496.9	84550.5	42126.5	39324.6	47709.4	46931.9	64726.9	58381.1	64240.5
A2A8U2	Transmembrane protein 201	Tmem201	3	4.8	5.6248	1023400000				79		-0.00593506	0.946389	0.967485	18.0494	-0.101589	0.414769	0.565958	18.2578	0.263487	0.0532174	0.149402	18.1653	0.167834	0.00443962	0.0172372	18.1303		265326	291506	249316	288273	248994	274191	305494	253662	368762	306814	297513	301689	299111	292897	327799
A2A8Z1	Oxysterol-binding protein-related protein 9	Osbpl9	14	20.1	48.609	3464100000				80		0.124325	0.0195251	0.0718364	19.8427	0.281951	0.000579134	0.00953529	20.1043	0.162654	0.0143351	0.0668019	19.8503	0.320279	0.00059231	0.00440129	20.065		917871	889599	889929	912576	1.05617e+06	984095	978785	916686	963579	983936	1.0551e+06	1.16253e+06	1.27237e+06	1.24264e+06	1.2555e+06
A2A9C3	Protein SZT2	Szt2	6	2.4	23.784	135590000				81		0.0464669	0.376602	0.537606	16.8387	0.0215075	0.354433	0.508353	16.6122	-0.215605	0.00429527	0.0330944	16.7231	-0.240565	0.0261016	0.0637308	16.7417		113583	117245	118994	113036	112306	123904	124682	117284	103273	97229.6	91705	104560	97707.2	92791.5	111349
A2AA28	Methyltransferase-like protein 23	Mettl23	2	9.1	2.6939	246220000				83		-0.72828	0.000184686	0.00388772	16.7281	-0.340443	0.00097331	0.0127015	16.6181	-0.279545	0.077584	0.189353	16.9724	0.108292	0.0994791	0.17701	16.4181		151524	117668	134633	161893	76468.5	86711.9	91327.9	81432.4	121020	125235	110512	87979	99581.3	87226.3	85375.7
A2AAE1	Uncharacterized protein KIAA1109	Kiaa1109	15	3.9	79.201	988430000				84		-0.106861	0.127393	0.256368	17.746	-0.0648845	0.391552	0.544006	17.6255	-0.136855	0.0928692	0.213255	17.7408	-0.0948789	0.0866391	0.159086	17.6451		225862	209707	239871	241493	224594	208810	208277	203807	194420	213208	211058	202354	204746	191611	191398
A2AB59	Rho GTPase-activating protein 27	Arhgap27	5	6.3	6.1973	466220000				85		-0.0594469	0.378971	0.540046	18.0339	-0.0359918	0.387035	0.540093	18.0355	-0.00758668	0.746919	0.840199	18.0604	0.0158684	0.662327	0.743206	18.0121		272185	278168	262616	286059	261042	263026	270798	255431	270387	277068	278424	269924	260132	269786	263441
A2ABV5	Mediator of RNA polymerase II transcription subunit 14	Med14	17	14.6	20.917	3250500000				87		0.019051	0.593394	0.725047	20.7969	-0.0440625	0.178058	0.313172	20.7987	0.0365158	0.579842	0.714982	20.803	-0.0265978	0.31491	0.425384	20.7931		1.82071e+06	1.82029e+06	1.76028e+06	1.85083e+06	1.84797e+06	1.87456e+06	1.84401e+06	1.77782e+06	1.87423e+06	1.83607e+06	1.84073e+06	1.75752e+06	1.78145e+06	1.83832e+06	1.82781e+06
A2ACQ1		Dhx35	8	13.7	15.66	880640000				89		0.0672638	0.144097	0.278168	18.7647	0.0186691	0.58559	0.710754	18.7712	0.0294837	0.712303	0.817239	18.7437	-0.0191111	0.63313	0.720814	18.7888		437130	433146	434574	439148	445416	466707	453968	459731	440538	447578	429661	463991	438300	452082	449870
A2ADA5	tRNA pseudouridine synthase-like 1	Pusl1	4	18.6	5.5885	358150000				90		-0.135668	0.233427	0.387061	17.0361	-0.223553	0.00628663	0.0349782	17.4686	0.492385	0.000362072	0.0105253	17.3149	0.4045	0.000712601	0.00499413	17.1705		135237	160289	129661	137975	142184	115608	128407	134211	184185	196396	203928	171911	168161	183311	157896
A2ADY9	Protein DDI1 homolog 2	Ddi2	10	30.8	19.818	2456800000				91		-0.0905962	0.0690971	0.169927	19.7572	0.0242221	0.507679	0.648261	19.6223	-0.193989	0.0044061	0.0334931	19.7194	-0.0791704	0.0553865	0.11314	19.6723		933051	883468	949372	876606	858020	839352	852781	874347	799800	801483	812380	800082	827452	790101	822308
A2AF33;A2AF31		Tmsb15b1;Tmsb15b2	3	62.2	5.8387	681540000				93		-0.0078467	0.942064	0.965554	17.1426	0.128874	0.215133	0.357924	16.7981	-0.422077	0.0119282	0.0594907	16.9656	-0.285357	0.00556107	0.0201335	16.996		167212	124165	156224	130649	139611	140987	141411	150715	109136	112162	111583	105664	127073	112313	125446
A2AF47	Dedicator of cytokinesis protein 11	Dock11	55	28.5	129.76	21229000000				94		0.107608	0.15057	0.287588	22.7911	-0.0190683	0.747829	0.835295	22.7172	-0.00914879	0.706868	0.81359	22.7333	-0.135825	0.00185088	0.0094643	22.7769		7.05335e+06	6.3829e+06	7.38323e+06	7.24783e+06	7.25665e+06	7.99012e+06	7.27479e+06	7.27884e+06	7.43954e+06	6.6495e+06	6.81447e+06	6.62769e+06	6.91056e+06	6.72143e+06	7.00465e+06
A2AFK4		Mtg2	3	9.9	11.687	1073300000				96		-0.0873742	0.263785	0.418848	16.563	-0.0789463	0.554923	0.687245	16.512	-0.0496099	0.274181	0.437808	16.5855	-0.0411819	0.552263	0.652079	16.4988		96920.9	102075	97711.7	102938	92808.4	97925.5	93736.5	91391.3	99283.4	93112.6	89466.9	93274	86028.7	93236.5	94818.5
A2AG58	Uncharacterized protein CXorf23 homolog		9	14.1	14.557	795080000				97		-0.0558131	0.585501	0.718724	19.1123	-0.158989	0.449758	0.595679	19.0812	0.0317811	0.909617	0.945478	19.1539	-0.0713943	0.485411	0.592467	19.0487		566724	555485	621160	576119	554328	591988	529012	570831	557485	575010	562120	578679	526332	509525	519405
A2AGH6	Mediator of RNA polymerase II transcription subunit 12	Med12	31	17.5	146.21	3769000000				98		0.0143801	0.755617	0.845541	20.7553	-0.0302457	0.513078	0.652216	20.7368	0.00596437	0.84064	0.901045	20.7507	-0.0386614	0.222066	0.327446	20.7432		1.75759e+06	1.8064e+06	1.77274e+06	1.71818e+06	1.86964e+06	1.76048e+06	1.73269e+06	1.75349e+06	1.71876e+06	1.76568e+06	1.76914e+06	1.70385e+06	1.70569e+06	1.7632e+06	1.77888e+06
A2AGT5	Cytoskeleton-associated protein 5	Ckap5	71	38.1	204.3	25088000000				100		0.208309	0.00324588	0.022458	22.8345	0.0380808	0.190313	0.327353	22.6413	-0.110845	0.0193581	0.0799719	22.6829	-0.281074	5.54288e-05	0.00109488	22.7982		7.19345e+06	6.74733e+06	7.17779e+06	6.79148e+06	7.96033e+06	8.35379e+06	7.87505e+06	7.97692e+06	6.42357e+06	6.29315e+06	6.33926e+06	6.51266e+06	6.66482e+06	6.52946e+06	6.81942e+06
A2AH22	Activating molecule in BECN1-regulated autophagy protein 1	Ambra1	15	18.8	133.52	852490000				101		-0.00464712	0.935306	0.962505	18.2048	-0.0896002	0.269528	0.420066	18.2068	0.0509019	0.38232	0.543744	18.2289	-0.0340512	0.472529	0.580224	18.1855		297311	306056	312268	297137	313120	308000	294447	296091	305356	306008	312187	297335	294318	290762	300965
A2AHC3	Calmodulin-regulated spectrin-associated protein 1	Camsap1	12	8.9	11.307	772360000				102		0.0135595	0.821365	0.889634	18.3344	-0.0489926	0.248311	0.39624	18.4264	0.126742	0.292578	0.458059	18.382	0.06419	0.449191	0.558043	18.3733		329378	351044	304791	338086	329057	336598	333911	326773	363991	344844	354764	346369	326338	370602	344100
A2AI05	NADPH-dependent diflavin oxidoreductase 1	Ndor1	4	8.2	5.3912	207830000				104		0.125785	0.130066	0.260131	16.7998	-0.0461964	0.794307	0.86634	16.7944	0.0839311	0.992196	0.996006	16.7729	-0.0880507	0.130912	0.219315	16.8187		113021	113708	101728	112587	120923	122711	120989	115774	106738	107998	120447	115704	114273	117541	105003
A2AI08	Taperin	Tprn	5	10.5	8.0994	304230000				105		-0.185393	0.0667863	0.166149	17.4534	-0.112216	0.239612	0.387284	17.7094	0.227487	0.0958099	0.217872	17.6435	0.300664	0.00224704	0.0107945	17.511		203683	204145	175082	187524	164623	162458	169784	181693	209256	227721	208685	213880	191556	222466	206620
A2AIG8	1-aminocyclopropane-1-carboxylate synthase-like protein 1	Accs	2	4.2	1.9956	123400000				106		-0.0912128	0.344207	0.505196	16.3628	-0.0550104	0.522239	0.659531	16.3153	-0.0616506	0.938502	0.962019	16.382	-0.0254482	0.839186	0.88561	16.3045		85153.4	76097.1	93801	92434	85587.4	80770.9	82802.6	73956	76766.6	89156.3	89467.5	85608.8	80558	73546.8	78244.8
A2AIV2	Protein virilizer homolog	Kiaa1429	21	15.7	43.78	2719900000				107		-0.10658	0.00763617	0.0389715	20.0442	-0.09184	0.0251064	0.084857	20.0567	0.0117046	0.789078	0.867691	20.1025	0.0264446	0.405776	0.516644	20.0042		1.10787e+06	1.12088e+06	1.11792e+06	1.14288e+06	1.04874e+06	1.04589e+06	1.03804e+06	1.03623e+06	1.12109e+06	1.14179e+06	1.12742e+06	1.07758e+06	1.05311e+06	1.06886e+06	1.04791e+06
A2AJ15	Endoplasmic reticulum mannosyl-oligosaccharide 1,2-alpha-mannosidase	Man1b1	9	14	34.681	2371800000				108		-0.0301089	0.529292	0.673691	18.2937	0.00679263	0.987941	0.991926	18.2934	-0.0192931	0.557805	0.697014	18.3005	0.0176085	0.655273	0.737937	18.2875		323127	327762	315430	333285	302575	327096	323573	322858	336578	316152	307701	322841	316411	325553	323516
A2AJ88	Patatin-like phospholipase domain-containing protein 7	Pnpla7	4	4	4.5485	292280000				110		-0.214671	0.0584364	0.15185	17.3736	-0.11689	0.173709	0.307987	17.7502	0.33604	0.00231069	0.023692	17.625	0.433822	9.92327e-06	0.000465983	17.4832		177388	206280	168356	178431	158128	142713	168208	171037	234548	239700	208381	214590	204684	216131	223771
A2AJI0	MAP7 domain-containing protein 1	Map7d1	17	27.1	44.868	2777500000				111		0.311336	3.03002e-05	0.00142286	19.4419	0.313126	0.000902108	0.0120899	19.4462	-0.0190294	0.708486	0.814389	19.2781	-0.0172397	0.403427	0.514309	19.589		663539	616865	639303	640404	828648	815082	773609	756930	600896	611697	681955	758418	816895	803362	762339
A2AJK6	Chromodomain-helicase-DNA-binding protein 7	Chd7	43	16.9	180.46	7957000000				112		-0.060479	0.631178	0.755168	21.8512	-0.0362887	0.59426	0.717692	22.0718	0.21114	0.0890072	0.208305	21.9719	0.23533	0.0170888	0.0465993	21.9386		3.37718e+06	4.32388e+06	3.74813e+06	4.25005e+06	3.5221e+06	3.73359e+06	3.94867e+06	3.74313e+06	4.64086e+06	4.569e+06	4.43271e+06	4.96439e+06	4.16987e+06	4.21507e+06	4.05549e+06
A2AJN7	Sodium bicarbonate transporter-like protein 11	Slc4a11	2	2.2	3.9412	72958000				113		0.12913	0.711366	0.814397	14.3232	0.494358	0.061121	0.151675	15.6482	1.10714	0.00430449	0.0331012	14.7331	1.47237	5.63992e-05	0.00109966	15.1239		15003.3	26395.5	15042.8	25617.1	20163.1	18173.4	26308.1	22754.1	45607.4	46941.5	40593	73439.2	55435.3	63327.3	49309.8
A2AJT4	Arginine/serine-rich protein PNISR	Pnisr	5	8.2	10.012	949810000				114		-0.117429	0.0153548	0.0615745	18.3019	-0.161717	0.00678319	0.0367227	18.3422	0.0740192	0.111549	0.240755	18.3923	0.0297308	0.585228	0.682192	18.258		341406	327080	338019	340781	309447	313048	305307	312468	344526	358839	357842	322599	318818	320381	305443
A2AKB9	DDB1- and CUL4-associated factor 10	Dcaf10	3	9.7	7.1194	66515000				115		-0.123694	0.110794	0.232555	14.6361	0.148325	0.052964	0.137271	14.6317	-0.150998	0.0490535	0.141662	14.6332	0.121021	0.218831	0.324185	14.6347		24883.7	27652	26478.4	27749.5	24736.7	25508.9	23231.9	24217.6	24328.2	22493.7	23928.5	27471	25445.8	27855.9	25622.8
A2AKG8	Focadhesin	Focad	21	12.8	36.637	2746000000				116		-0.070929	0.315313	0.475637	19.9606	-0.0481589	0.288696	0.440764	19.8443	-0.124217	0.201762	0.356929	19.9428	-0.101447	0.0907458	0.164985	19.8744		983006	1.06838e+06	1.05147e+06	1.09074e+06	999810	996720	1.00066e+06	975432	1.02755e+06	949640	946661	910165	937398	918302	941437
A2AKP6		Gm12394	2	1.9	2.1213	186730000				117		-0.0764548	0.703175	0.808168	11.2621	-0.0354838	0.799505	0.869995	11.4395	0.159386	0.523058	0.668173	11.3687	0.200357	0.045463	0.0974066	11.3241		2256.82	3223.23	2152.3	2509.95	2451.5	2204.55	2968.13	1977.09	2985.08	2720.44	2920.2	2824.17	2493.02	2595.27	3234.45
A2AKX3	Probable helicase senataxin	Setx	37	16.6	82.219	5333400000				119		-0.0477435	0.475674	0.627156	21.5284	0.0967394	0.298768	0.45085	21.4121	-0.195452	0.0466538	0.137484	21.4685	-0.0509687	0.41094	0.521962	21.4791		2.99379e+06	2.92082e+06	3.26079e+06	3.12472e+06	3.0701e+06	3.01924e+06	2.93061e+06	2.85746e+06	2.66092e+06	2.68651e+06	2.93959e+06	2.87418e+06	3.07093e+06	2.75823e+06	2.7399e+06
A2AL36	Centriolin	Cntrl	37	19.1	87.585	2866500000				120		0.184583	0.0081286	0.040495	20.9721	0.158502	0.089492	0.19657	20.9504	-0.0200328	0.775029	0.85872	20.8713	-0.0461136	0.231957	0.338012	21.0414		1.93871e+06	2.00614e+06	1.88682e+06	1.87938e+06	2.25257e+06	2.16622e+06	2.17226e+06	2.20904e+06	1.83357e+06	2.01005e+06	1.93536e+06	2.11589e+06	2.06516e+06	2.19393e+06	2.16654e+06
A2ALK8	Tyrosine-protein phosphatase non-receptor type 3	Ptpn3	8	10.4	10.715	429840000				121		0.0712865	0.304274	0.463051	17.2631	-0.0185924	0.724757	0.819304	17.3752	0.158357	0.195163	0.349238	17.2953	0.0684783	0.847791	0.891962	17.3329		161686	158216	147917	150444	170158	161335	153223	166773	155841	176251	175923	164736	165300	183235	165614
A2ALW5	DnaJ homolog subfamily C member 25	Dnajc25	7	18.5	7.9384	3119300000				122		0.26649	0.0161039	0.0634489	17.0647	0.00276232	0.932631	0.957857	17.1142	0.181153	0.171726	0.320965	17.0091	-0.0825744	0.134546	0.223989	17.1567		124699	131032	122657	122687	145799	153504	140541	164852	146328	136655	128757	143551	132765	153434	139319
A2AM29	Protein AF-9	Mllt3	9	18.3	17.3	1952900000				123		0.150275	0.029947	0.0955607	18.9954	0.0405101	0.349054	0.502648	18.6597	-0.283731	0.000540031	0.0124223	18.7987	-0.393496	2.49828e-05	0.000710623	18.8738		505615	473267	506419	507434	529758	585644	547658	535047	423117	400173	386631	413737	416191	412295	436647
A2AN08	E3 ubiquitin-protein ligase UBR4	Ubr4	98	23.1	323.31	27264000000				125		0.00716506	0.83626	0.900596	23.1269	0.047878	0.29727	0.449045	23.1696	0.0189674	0.412159	0.572043	23.1314	0.0596804	0.0638708	0.125909	23.1603		8.9919e+06	9.09932e+06	9.07481e+06	9.31936e+06	9.12757e+06	9.19832e+06	9.18471e+06	9.17586e+06	9.47893e+06	9.29502e+06	9.23327e+06	9.5352e+06	9.53054e+06	9.63845e+06	9.5378e+06
A2ANY6		Mdn1	101	21.9	323.31	20052000000				126		-0.142265	0.0343205	0.105815	22.6804	-0.218115	0.0261615	0.0871246	22.7149	0.087965	0.475021	0.627188	22.7892	0.0121147	0.72695	0.796613	22.6153		7.02955e+06	7.33002e+06	6.90369e+06	7.03608e+06	6.3024e+06	6.3208e+06	6.51813e+06	6.54887e+06	7.58791e+06	7.38733e+06	6.9635e+06	6.54755e+06	6.28142e+06	6.45965e+06	6.62607e+06
A2APB8	Targeting protein for Xklp2	Tpx2	33	40.4	56.69	11366000000				127		0.191388	0.0218541	0.0771847	22.3162	-0.23904	0.124665	0.246216	22.0103	-0.0735866	0.305525	0.469075	22.189	-0.504015	0.00287199	0.0126645	22.1599		4.69191e+06	4.8053e+06	5.40188e+06	4.76172e+06	5.05999e+06	6.12859e+06	5.49306e+06	5.93623e+06	4.63244e+06	4.65665e+06	4.32045e+06	4.57046e+06	3.71108e+06	3.59648e+06	3.93761e+06
A2APY7	NADH dehydrogenase [ubiquinone] 1 alpha subcomplex assembly factor 5	Ndufaf5	2	6.7	3.2961	152240000				129		-0.143334	0.0432185	0.124766	17.1823	-0.179573	0.0231941	0.0805552	17.3536	0.202208	0.00649838	0.0420176	17.3407	0.165968	0.00358801	0.0147718	17.1936		147660	166956	155255	155928	147632	138819	140720	141467	176779	186574	172234	163815	151711	160613	164359
A2AQ19	RNA polymerase-associated protein RTF1 homolog	Rtf1	21	29.7	52.345	10555000000				131		-0.0323281	0.563084	0.701402	20.7685	0.0124191	0.846974	0.903609	20.5194	-0.272397	0.000904766	0.0154157	20.668	-0.22765	1.30806e-05	0.000511171	20.6386		1.90926e+06	1.71931e+06	1.87545e+06	1.70806e+06	1.70723e+06	1.81853e+06	1.71177e+06	1.81183e+06	1.48624e+06	1.49264e+06	1.53062e+06	1.49171e+06	1.50982e+06	1.49974e+06	1.51725e+06
A2AQH4	BCL-6 corepressor-like protein 1	Bcorl1	8	5.7	12.658	572710000				132		0.465761	6.50647e-05	0.00223034	18.4976	0.431899	0.000134324	0.00421341	18.5657	0.0542015	0.301067	0.464929	18.288	0.0203396	0.636271	0.72301	18.7407		299389	319348	316480	331922	473982	446632	408658	411303	306520	336879	337655	453399	421202	466284	426950
A2AR02	Peptidyl-prolyl cis-trans isomerase G	Ppig	9	15	22.095	1957900000				133		-0.225299	0.000334357	0.00573101	19.4112	-0.127625	0.0861574	0.190937	19.4106	-0.040345	0.191417	0.344386	19.5065	0.0573286	0.104532	0.183562	19.3272		726211	762021	747429	790885	646284	638717	661649	638527	715630	751122	703987	711690	644320	658507	672996
A2ART0;A2ARW8;A2AW67		Gm6710;Gm14399;Gm14325	7	21.3	7.8904	486920000				135		-0.293238	0.00225643	0.0181429	17.8011	-0.114582	0.0288456	0.0927976	17.8578	-0.0243583	0.95744	0.974508	17.9372	0.154297	0.0212895	0.054529	17.7316		231376	253702	266632	266085	219011	199432	194734	212678	250818	253226	240063	233990	234628	230342	218937
A2ASA8	Inositol 1,4,5-trisphosphate receptor-interacting protein-like 1	Itpripl1	5	11.5	44.67	184340000				137		0.0640539	0.356138	0.516901	16.6973	0.188405	0.0356289	0.106578	17.1528	0.379884	0.000520066	0.012247	16.828	0.504235	2.94228e-05	0.000769069	16.9814		99323.9	105041	105013	106849	106776	109414	102742	116273	147185	132530	129107	149906	156630	161299	149263
A2ASZ8	Calcium-binding mitochondrial carrier protein SCaMC-2	Slc25a25	2	4.7	2.8536	5067000				138		-0.0760456	0.510477	0.658008	11.593	-0.147333	0.352014	0.505976	11.7469	0.200033	0.333978	0.497364	11.7168	0.128746	0.586918	0.68346	11.6194		3162.85	3218.52	2872.05	3496.35	3192.13	2962.16	2903.73	2925.28	4225.85	3094.27	3440.72	2707.7	3640.24	3750.25	3218.37
A2AT37		Upf2	25	21.6	87.419	4599100000				139		-0.0665151	0.0732637	0.176868	20.9305	-0.0947622	0.0278135	0.0906854	20.9437	0.0340917	0.203338	0.358518	20.9784	0.00584462	0.653133	0.735945	20.9002		2.06448e+06	1.97599e+06	2.09537e+06	2.06198e+06	1.96248e+06	1.95094e+06	1.94497e+06	1.95062e+06	2.07602e+06	2.09591e+06	2.10575e+06	1.9489e+06	2.01006e+06	1.9212e+06	1.94583e+06
A2AUM9	Centrosomal protein of 152 kDa	Cep152	21	15	44.188	917240000				142		0.144331	0.00469591	0.0287824	19.6415	0.135934	0.00359455	0.0250671	19.6191	-0.0278941	0.654015	0.772245	19.5574	-0.0362904	0.303922	0.414705	19.6955		770709	757213	801015	785858	865452	882198	849173	842171	762129	770182	751658	842282	837895	823830	856042
A2AUU0	Methyltransferase-like protein 8	Mettl8	3	14.2	6.4671	239660000				143		-0.288066	0.0681269	0.168323	17.1788	-0.232442	0.234669	0.381157	17.2852	0.0952264	0.463521	0.618493	17.3636	0.15085	0.183879	0.284401	17.1102		170267	170958	183615	141307	128348	134349	124396	151754	179036	162465	159322	147962	148108	142023	160447
A2AUY4		Baz2b	13	7.8	95.502	1220100000				144		0.178708	0.0146237	0.059484	19.8226	0.138116	0.0390093	0.113232	20.1014	0.28917	0.00104148	0.0163532	19.8572	0.248578	0.0011066	0.00669056	20.0363		892973	919760	829358	876017	990860	977753	1.00038e+06	1.01407e+06	1.06755e+06	1.06913e+06	1.043e+06	1.12425e+06	1.21554e+06	1.20961e+06	1.16196e+06
A2AVZ9	Solute carrier family 43 member 3	Slc43a3	4	13.1	20.082	123840000				145		-0.172567	0.258739	0.413815	14.5646	-0.705582	0.000498044	0.00887815	15.2155	0.967864	0.000370307	0.0106477	15.0656	0.434849	0.159177	0.254581	14.6957		21661.5	22245.4	26490.9	32602	24605.3	25002.7	17744.9	25280	53496.7	55812.6	44851.1	32344.9	30301.6	38527.7	23471.8
A2AWA9	Rab GTPase-activating protein 1	Rabgap1	26	28.7	150.04	4870300000				146		0.0341832	0.603977	0.733789	20.5878	0.0654278	0.853029	0.90685	20.7386	0.130465	0.0383468	0.120523	20.6266	0.161709	0.0693786	0.133606	20.6858		1.61019e+06	1.51524e+06	1.48965e+06	1.59138e+06	1.63867e+06	1.56172e+06	1.62632e+06	1.52316e+06	1.69766e+06	1.74539e+06	1.84734e+06	1.67171e+06	1.872e+06	1.83474e+06	1.74091e+06
A2AWL7	MAX gene-associated protein	Mga	28	13.1	176.94	2149600000				147		-0.211656	0.000296109	0.00527697	19.7785	-0.353873	2.5336e-05	0.00196676	19.8466	0.16452	0.00306135	0.0269046	19.9548	0.0223022	0.733838	0.802167	19.6838		975078	983546	955059	968406	868784	817050	830436	840320	1.05163e+06	1.09714e+06	1.09509e+06	833796	876842	864592	829624
A2BDX3	Adenylyltransferase and sulfurtransferase MOCS3;Molybdopterin-synthase adenylyltransferase;Molybdopterin-synthase sulfurtransferase	Mocs3	14	38.5	43.9	3325500000				149		0.132686	0.103934	0.221965	19.9668	0.00778264	0.589408	0.713583	19.7678	-0.137054	0.0367111	0.11757	19.8417	-0.261957	0.0048004	0.0181929	19.9021		1.00079e+06	958823	992868	974055	1.05229e+06	1.10622e+06	1.07367e+06	1.06403e+06	896285	875562	824553	894079	867080	879400	941980
A2BE28	Ribosomal biogenesis protein LAS1L	Las1l	19	33.5	70.158	31587000000				150		-0.183091	0.0174683	0.0668998	20.977	-0.23056	0.0119059	0.0525421	20.9911	0.0542961	0.785906	0.865536	21.0918	0.0068273	0.922155	0.945873	20.8889		2.25875e+06	2.25928e+06	2.13331e+06	2.1513e+06	1.94802e+06	1.90748e+06	1.95909e+06	1.95623e+06	2.21131e+06	2.31346e+06	2.16639e+06	1.958e+06	1.87058e+06	1.97847e+06	2.01616e+06
A2BH40	AT-rich interactive domain-containing protein 1A	Arid1a	44	28.4	194.44	12493000000				152		-0.07726	0.0576006	0.150566	21.811	-0.173907	0.00115133	0.0134963	21.7191	-0.0311829	0.41776	0.577184	21.8363	-0.12783	0.00078038	0.00530231	21.7085		3.83205e+06	3.70016e+06	3.83502e+06	3.75572e+06	3.57842e+06	3.63377e+06	3.52107e+06	3.58711e+06	3.71536e+06	3.71337e+06	3.62254e+06	3.23269e+06	3.27039e+06	3.28431e+06	3.32571e+06
A2CE44	Zinc finger X-linked protein ZXDB	Zxdb	3	3.7	3.0502	58804000				153		0.214531	0.00346321	0.0234106	16.1755	0.123429	0.0576568	0.145944	15.8801	-0.258713	0.000960413	0.0156828	15.9574	-0.349815	0.000144887	0.00186843	16.1079		68525.5	70396.2	67260.8	69316.1	77695	80840.3	81047.5	80453	57348.6	55792	57176.3	64692.5	62435.8	62751.3	60665.6
A2CG63	AT-rich interactive domain-containing protein 4B	Arid4b	12	11.3	21.438	2134400000				154		-0.196841	0.00466015	0.028669	20.3248	-0.377679	1.89191e-05	0.00175636	20.1306	-0.0767375	0.285594	0.449787	20.3903	-0.257575	0.000147612	0.00188524	20.0976		1.45974e+06	1.37183e+06	1.45863e+06	1.33517e+06	1.25495e+06	1.2479e+06	1.19267e+06	1.20534e+06	1.29779e+06	1.37294e+06	1.33499e+06	998448	1.01008e+06	1.01708e+06	1.0741e+06
A2RSJ4	UHRF1-binding protein 1-like	Uhrf1bp1l	16	13.2	32.756	676120000				155		0.129607	0.0129238	0.0543745	18.6866	0.0533315	0.560614	0.69138	18.7323	0.0799679	0.197616	0.351948	18.6561	0.00369271	0.97861	0.985758	18.7533		416515	386351	408257	406614	467784	433875	434713	430619	405880	408242	469457	423231	484885	443387	415683
A2RSX7	tRNA wybutosine-synthesizing protein 5	Tyw5	6	25.4	50.588	565280000				156		-0.182825	0.00210461	0.017308	17.9666	-0.119886	0.0979257	0.208292	17.8161	-0.173452	0.00948196	0.0517302	17.9837	-0.110513	0.0243512	0.0605681	17.82		266742	269240	277613	281518	235971	246470	237157	243826	247339	246354	225993	226667	217074	221669	228062
A2RSY1	KAT8 regulatory NSL complex subunit 3	Kansl3	10	13.4	15.095	831310000				157		-0.214707	0.00829676	0.0409727	19.3867	-0.277076	0.00856217	0.0427893	19.2031	-0.132567	0.0212447	0.0845949	19.4372	-0.194937	0.0244107	0.0606367	19.1819		729800	744956	751296	727363	639217	653689	636669	614501	664905	658652	655251	571710	529599	545027	582226
A2RSY6	TRMT1-like protein	Trmt1l	24	42.2	126.27	5259300000				158		-0.00876463	0.864696	0.91878	21.7065	-0.0840954	0.222581	0.366653	21.8061	0.143281	0.0328839	0.109927	21.7723	0.06795	0.0653502	0.127959	21.7361		3.30422e+06	3.59557e+06	3.3532e+06	3.53291e+06	3.51995e+06	3.29133e+06	3.50221e+06	3.42254e+06	3.71243e+06	3.7737e+06	3.63789e+06	3.67903e+06	3.55566e+06	3.55666e+06	3.5751e+06
A2RT67	DENN domain-containing protein 3	Dennd3	23	17	41.428	2659600000				159		0.931206	0.0116591	0.0507275	19.478	0.670368	0.0111148	0.050203	20.1979	0.802406	0.00913602	0.0506793	19.3563	0.541567	0.0117174	0.0349321	20.2144		429926	724653	438556	575207	924600	916009	1.20776e+06	1.08949e+06	947513	1.01672e+06	922070	1.83989e+06	1.31401e+06	1.47937e+06	1.34645e+06
A2RTL5	Arginine/serine-rich coiled-coil protein 2	Rsrc2	6	17.3	10.278	5488500000				160		-0.0405602	0.537631	0.681246	19.3503	0.044066	0.951353	0.969976	19.3869	-0.00886311	0.433765	0.59137	19.3668	0.0757631	0.434841	0.543791	19.3679		672930	673585	694461	657088	679830	665129	637027	641864	686561	697775	707177	661492	680543	705533	721194
A3KFM7	Chromodomain-helicase-DNA-binding protein 6	Chd6	8	6.6	6.2294	348410000				161		0.0399732	0.519369	0.664686	18.2487	0.0176039	0.861905	0.912497	18.0228	-0.215994	0.00542053	0.0375614	18.1362	-0.238364	7.98663e-05	0.00134172	18.1495		328650	290780	315858	293157	307035	331286	305852	315780	266180	259903	274157	256262	275661	268777	269462
A3KGB4	TBC1 domain family member 8B	Tbc1d8b	5	5.7	11.537	153270000				162		-0.192622	0.0437631	0.125835	16.8984	-0.126374	0.0892069	0.19627	17.0604	0.137915	0.0250686	0.0935432	17.0538	0.204163	0.0299962	0.0710172	16.9042		124657	131940	136158	128881	122612	107200	111300	113969	144939	151333	145054	126261	133902	129863	136286
A3KGF7	1-phosphatidylinositol 4,5-bisphosphate phosphodiesterase beta-2	Plcb2	8	9	18.541	652070000				163		-0.674566	0.00328661	0.0227002	17.3006	-0.0867144	0.273256	0.42363	17.7521	0.163839	0.128563	0.264525	17.7081	0.751691	0.00128448	0.00739946	17.3391		198008	218208	189768	209126	123662	122783	132432	130390	253919	236573	249040	202337	220613	227195	202384
A3KGS3	Ral GTPase-activating protein subunit alpha-2	Ralgapa2	17	12.1	67.504	1509800000				164		0.220638	0.00643607	0.0349299	19.1924	0.171343	0.140698	0.266915	18.9444	-0.23561	0.0391701	0.122019	18.9811	-0.284906	0.00932636	0.0293706	19.1603		568912	516494	576262	562723	696547	633096	629628	612164	460151	497087	499400	487836	573815	525317	534695
A3KGV1	Outer dense fiber protein 2	Odf2	14	18.2	25.685	1068900000				165		0.49649	2.94765e-06	0.000389826	19.085	0.361961	0.000123172	0.00415187	18.8814	-0.162132	0.0161166	0.0719759	18.7672	-0.296661	0.000158182	0.00196555	19.1849		461865	460982	491719	454909	632063	681672	659198	673734	432966	414129	400896	553380	538115	512000	554774
A3KGW5	Probable inactive glycosyltransferase 25 family member 3	Cercam	2	3	2.1778	37304000				166		1.02389	0.000500904	0.0073599	14.08	0.691424	0.000374555	0.00756043	14.3261	0.36296	0.217518	0.375511	13.7236	0.0304902	0.834703	0.881776	14.6071		10597.3	16564.3	10075.5	12166.6	19217.3	26537.6	27403.8	28766.5	19583.4	14900.8	12851.5	29213.2	20624	27292.8	26317.2
A3KMP2	Tetratricopeptide repeat protein 38	Ttc38	4	9.5	4.8507	702970000				167		-0.0274095	0.786924	0.867292	18.9866	0.129526	0.462368	0.60771	18.883	-0.191281	0.318193	0.482365	18.9183	-0.034346	0.799081	0.853543	18.9557		545104	475194	556119	523373	534021	513254	505376	489496	458981	489944	491846	460058	538143	484055	517311
A6H5Y1	M-phase phosphoprotein 9	Mphosph9	2	3	29.542	3431200				170		-0.760685	0.00498993	0.0298743	11.0471	-0.929044	0.00718165	0.0381483	10.8368	-0.059684	0.849808	0.907544	11.4018	-0.228043	0.594492	0.68987	10.5527		3514.59	2386.5	2237.87	2931.41	1464.33	1442.51	2088.03	1499.69	2294.47	2679.28	3770.38	1405.44	1848.1	1340.48	982.424
A6H5Y3	Methionine synthase	Mtr	13	10.7	20.434	1278200000				171		-0.200344	0.133612	0.26469	18.6742	-0.3123	0.155553	0.285294	18.6965	0.100653	0.854327	0.910297	18.8175	-0.0113028	0.885384	0.919447	18.5683		433072	455910	467289	461621	393051	420205	375227	386026	454511	445645	442630	426905	367805	382036	391610
A6H5Z3	Exocyst complex component 6B	Exoc6b	3	4.6	14.641	72674000				172		0.262202	0.0677771	0.167825	15.1433	0.116488	0.0767236	0.176794	15.361	0.282291	0.0156723	0.0708691	15.1331	0.136578	0.0448842	0.0963746	15.3426		31925.3	28533.8	34083.2	38396.8	39420.5	43712.9	40302.5	34851.8	41550.6	39192.6	39979.9	44056.5	45164.5	41478.6	42656.3
A6H611	Mitochondrial intermediate peptidase	Mipep	10	17.4	59.474	741170000				173		-0.134044	0.0220573	0.0777295	18.7329	-0.184761	0.00293812	0.0224955	18.8702	0.175863	0.00876515	0.0497108	18.8753	0.125146	0.0256025	0.0627843	18.7284		454523	482234	444121	439895	419487	411647	408714	428462	503998	514538	516476	462959	433755	473435	450993
A6H619	PHD and RING finger domain-containing protein 1	Phrf1	17	16.1	108.71	1532800000				174		0.0692427	0.0957823	0.209575	19.9712	0.102007	0.0262254	0.0873008	19.9352	-0.0596931	0.110359	0.239396	19.911	-0.0269286	0.586674	0.683377	19.9923		996041	1.01736e+06	987227	1.01864e+06	1.0249e+06	1.07366e+06	1.07274e+06	1.04491e+06	976069	978189	945868	1.05322e+06	1.01601e+06	1.03091e+06	1.03998e+06
A6H630	Protein-glutamate O-methyltransferase	Armt1	11	24.8	14.713	3343000000				175		0.00120384	0.978511	0.987595	19.3697	0.103649	0.101498	0.213091	19.3082	-0.120178	0.0422565	0.128782	19.3176	-0.0177328	0.593552	0.689035	19.3614		683021	660472	697702	661070	695397	650694	661557	694553	633357	644265	605077	637270	668427	665888	696930
A6H687	SAC3 domain-containing protein 1	Sac3d1	2	8.4	11.354	84964000				176		-0.227634	0.00819266	0.040633	15.4499	-0.163465	0.174639	0.309103	15.5106	0.0403237	0.928616	0.956332	15.581	0.104493	0.0491357	0.103763	15.3883		49903.3	49167.4	47694.2	47827.7	39774.8	41526.4	43596.7	40941.1	49285	51016.2	46512.8	45460.1	43220.7	42634.9	47562
A6H6A9	Rab GTPase-activating protein 1-like	Rabgap1l	16	23.2	41.88	8976500000				177		-0.379725	0.00460356	0.0283869	21.2507	-0.214056	0.0247502	0.0841548	21.5578	0.239539	0.00271587	0.0253701	21.5432	0.405209	0.00123846	0.00722677	21.2635		2.83337e+06	2.83308e+06	2.86269e+06	2.82944e+06	1.98866e+06	2.20686e+06	2.29296e+06	2.30705e+06	3.70768e+06	3.30086e+06	3.36022e+06	2.86034e+06	3.07601e+06	2.75473e+06	2.86082e+06
A6H6J9		Ankrd50	4	11.6	18.289	79538000				178		0.430811	0.0166175	0.0646138	16.7193	0.590199	0.000161317	0.0047474	16.3059	-0.535258	0.00160036	0.019885	16.2745	-0.375869	0.0107568	0.0326763	16.7467		92948.8	80137.7	102417	100048	106182	142311	124705	124467	73397.4	63192	65139.4	99035.6	103413	88267.4	91007.3
A6H8H2	DENN domain-containing protein 4C	Dennd4c	24	15.6	39.879	3635300000				179		0.250707	0.00138174	0.0135544	20.8788	0.254235	0.000702384	0.0105795	20.7404	-0.158278	0.0198805	0.0814514	20.6856	-0.15475	0.00230178	0.0109645	20.9268		1.76145e+06	1.65927e+06	1.84578e+06	1.82056e+06	2.18411e+06	2.17766e+06	2.06517e+06	1.97044e+06	1.55362e+06	1.58572e+06	1.6754e+06	1.86076e+06	1.96545e+06	1.84375e+06	1.86024e+06
A6PWY4	WD repeat-containing protein 76	Wdr76	12	21.2	239.61	1781900000				180		-0.136721	0.137966	0.270211	18.683	-0.402084	0.00111881	0.0134577	18.2601	-0.261549	0.0107309	0.0560265	18.6393	-0.526912	2.37532e-05	0.000695593	18.3512		429312	423850	487854	406573	401496	415972	387037	402993	361099	353506	382130	294816	283722	260488	281790
A6X8Z5	Rho GTPase-activating protein 31	Arhgap31	4	3.4	12.675	452130000				181		0.0330356	0.672022	0.785676	18.3981	0.167566	0.0413207	0.117535	18.4705	-0.00683613	0.634772	0.757413	18.3786	0.127694	0.0328797	0.0763187	18.4784		330229	329982	346495	358370	367987	323169	370197	334106	329406	359007	354740	384868	403883	356436	374965
A6X919	Probable C-mannosyltransferase DPY19L1	Dpy19l1	4	7.6	12.256	222590000				182		0.141233	0.101065	0.217565	15.9511	-0.0211276	0.721413	0.816709	15.9857	0.117253	0.272893	0.436755	15.9308	-0.045107	0.895656	0.926476	15.9992		56199.9	62881.6	62447.9	61661.2	70362.3	65733.5	68473.3	63023	68367.4	63937.7	59787.7	62857.9	65788.4	60267.5	70609
A7UAK5		Pfkfb3	20	40.5	31.856	4861900000				184		0.0990347	0.186587	0.331933	21.1227	0.0625082	0.168673	0.302077	20.9098	-0.199029	0.00364611	0.0301098	20.9878	-0.235555	0.00135948	0.00769534	21.0544		2.21521e+06	2.08239e+06	2.30529e+06	2.24178e+06	2.42198e+06	2.42858e+06	2.27715e+06	2.29498e+06	1.92158e+06	1.8199e+06	1.90939e+06	1.96352e+06	2.03722e+06	1.98392e+06	2.022e+06
A8C756	Thyroid adenoma-associated protein homolog	Thada	21	11.8	49.769	3958400000				185		-0.0934104	0.026492	0.0880034	20.4956	-0.0819818	0.161342	0.292489	20.5145	0.0190774	0.970945	0.982458	20.5504	0.030506	0.208843	0.313482	20.4641		1.5334e+06	1.55514e+06	1.48312e+06	1.5437e+06	1.42179e+06	1.39534e+06	1.47082e+06	1.44922e+06	1.60047e+06	1.57897e+06	1.45929e+06	1.4145e+06	1.46568e+06	1.46311e+06	1.51206e+06
A8Y5H7		Sec14l1	10	16.4	13.805	1093700000				187		0.419972	8.0873e-06	0.000676925	19.2484	0.305976	0.0018952	0.0178178	19.3405	0.12732	0.104296	0.230126	19.093	0.0133239	0.686114	0.761965	19.465		540251	550983	556916	521334	736198	704590	716963	738032	539545	565485	618825	770781	757606	704161	694491
B0V2N1	Receptor-type tyrosine-protein phosphatase S	Ptprs	11	8.4	32.59	631090000				189		0.848495	0.000231956	0.00447884	18.4004	0.736958	1.17549e-05	0.00140996	17.6	-0.797237	0.000887313	0.0152905	17.6345	-0.908773	1.92188e-07	5.64889e-05	18.3703		326290	207627	266842	233463	452372	502949	439310	443443	142705	147205	160191	210508	267428	252094	264647
B0V2W5		Zfp472	3	6.9	8.2593	197690000				190		0.0617022	0.377952	0.53898	16.2714	-0.13271	0.210767	0.352731	16.2391	0.074363	0.386279	0.54751	16.2725	-0.12005	0.113664	0.19618	16.2423		80487	77954.6	79785.4	72934.8	78293.3	81657.5	81495	82725.9	79227.9	78674	81603.5	76217.6	75940.9	71231.1	75277.2
B1AQJ2	Ubiquitin carboxyl-terminal hydrolase 36	Usp36	19	20.3	85.027	2195900000				191		-0.435496	0.00101016	0.0112435	19.8306	-0.466387	0.00170752	0.0166883	20.0645	0.282601	0.0480921	0.140058	20.1695	0.25171	0.00412202	0.0163072	19.7387		1.07769e+06	1.20689e+06	1.00706e+06	1.05881e+06	771251	778334	827951	860536	1.33872e+06	1.29598e+06	1.16714e+06	988206	894598	988726	993282
B1AR10		Mllt6	5	4.7	9.4149	303090000				192		-0.132005	0.307186	0.466213	16.0514	-0.11832	0.155831	0.285562	16.2107	0.160991	0.073608	0.183235	16.1864	0.174676	0.0547421	0.11217	16.0727		65406.2	72909	67644.7	77213.9	64609.8	61923.8	70194.1	61654.4	81157.7	91457.4	78695.6	77737.6	68649.5	71623.4	74000.2
B1AR13	CDGSH iron-sulfur domain-containing protein 3, mitochondrial	Cisd3	2	19	5.185	100510000				193		0.439941	0.0452514	0.127986	13.8938	0.726752	0.00494832	0.0300403	14.2416	0.152424	0.170054	0.318666	13.7392	0.439235	0.00819734	0.0266179	14.3334		11385.7	12893.3	14058.4	14120.9	18934	15968.5	18093.8	18039.5	14585.2	18011.3	13852.2	25153.4	23991.6	22014.2	24620.9
B1AR17		Chd3	14	15.9	94.269	2327700000				194		-0.195235	0.0362422	0.109862	19.668	-0.180527	0.00157526	0.0159322	19.1733	-0.489159	0.00048973	0.0120325	19.556	-0.474451	6.65407e-06	0.000385402	19.3332		960648	791190	954617	853050	807953	800588	728273	751640	621642	652692	649690	516270	569604	559891	590116
B1ARD6		Slfn9	14	17.9	90.299	1072600000				196		-0.19577	0.155018	0.292492	19.1868	-0.360634	0.243939	0.391408	19.3131	0.234508	0.0171564	0.0748094	19.3852	0.0696429	0.522955	0.626157	19.1237		569882	624725	749435	625845	558327	594079	535510	563301	692498	713756	724755	725152	556111	509796	581225
B1ART2		Vps13d	19	5.1	63.923	667490000				197		0.112437	0.16201	0.301468	18.9468	0.244891	0.0216372	0.0765551	18.9365	-0.0940179	0.131163	0.267929	18.8502	0.0384353	0.489321	0.595865	19.0222		524885	463542	463846	479055	498745	531426	546988	526669	471512	461753	459669	503924	564168	543747	552188
B1ARW8	Uncharacterized protein C1orf122 homolog		2	20.9	2.1151	137340000				198		-0.046443	0.619974	0.745316	14.3109	-0.13736	0.256209	0.4056	14.4353	0.179702	0.054366	0.15141	14.4111	0.0887848	0.177828	0.276986	14.332		20891.1	19630.5	20820.6	21447.7	22256.5	18358.7	21612.3	18041.2	21829.9	24063.5	23304.1	20330.1	22815.2	19457.2	22658
B1ASA5		Zfp362	3	13.2	105.35	347480000				199		-0.258028	0.0567809	0.14921	19.106	-0.412797	0.00117392	0.0135805	18.5074	-0.491674	0.00119178	0.0173206	19.0243	-0.646443	6.80372e-06	0.000385402	18.6537		612822	523776	712054	644018	516035	569102	488137	482890	455123	438223	410937	322208	348635	300831	351924
B1AUE5	Peroxisome biogenesis factor 10	Pex10	2	6.8	1.9192	123260000				201		0.109632	0.188711	0.334662	14.5844	0.000555078	0.935066	0.959117	14.6025	0.0725344	0.189087	0.341977	14.5607	-0.0365426	0.816792	0.868443	14.621		23314.9	22247.8	24494.3	24635	27318.2	25518.1	25785.6	23464.1	24584.3	25001.8	25668.5	23793.8	26156.9	23774.6	25558.8
B1AUN2		Eif2b3	15	37.4	55.518	5583500000				202		-0.161845	0.0242255	0.082587	19.1904	-0.167186	0.0066978	0.0364316	19.348	0.172194	0.0202146	0.0823103	19.3451	0.166853	0.000447151	0.00371491	19.1929		616102	678298	596925	639286	576083	541876	589472	564054	708533	716772	686061	644350	612693	643908	652379
B1AUR6	Protein MMS22-like	Mms22l	13	10.3	17.154	682230000				203		0.0437745	0.506474	0.655369	19.5022	-0.00302742	0.603187	0.724547	19.3533	-0.125254	0.0266647	0.0972782	19.4266	-0.172056	0.0211649	0.0542847	19.438		730960	704579	761761	742281	733420	798501	745324	732985	677073	641804	658156	685818	676806	647273	674139
B1AUY3		Arhgap4	16	21.7	51.827	3263000000				204		0.264205	0.0300852	0.0958113	20.9279	0.332975	0.00153539	0.0157631	20.5002	-0.485834	0.000282469	0.0095302	20.5875	-0.417064	2.77894e-05	0.000742549	20.8514		1.91755e+06	1.59103e+06	2.02338e+06	1.82384e+06	2.23312e+06	2.43175e+06	2.02326e+06	1.99556e+06	1.28429e+06	1.26819e+06	1.43869e+06	1.53869e+06	1.74505e+06	1.59291e+06	1.63261e+06
B1AVH7	TBC1 domain family member 2A	Tbc1d2	5	6.1	4.5545	149250000				205		-0.333526	0.237099	0.391018	16.9858	0.0899605	0.843218	0.901493	17.6979	0.493931	0.0192204	0.0795883	17.3642	0.917417	0.00286722	0.0126645	17.2777		131166	171375	127987	147622	104519	102170	128709	128326	234083	214575	236714	229554	224483	226498	186679
B1AVP0	Phosphatase and actin regulator	Phactr2	9	16.3	20.146	1909600000				206		-0.282414	0.00249801	0.0192095	19.0681	-0.390737	0.00255021	0.0207376	18.5983	-0.387737	4.44139e-05	0.00453302	19.0432	-0.49606	0.000132627	0.00176896	18.6789		627482	574188	589161	644857	457941	514497	527904	505581	458069	433689	461371	377335	371123	341876	325395
B1AVY7	Kinesin-like protein KIF16B	Kif16b	13	10.5	46.721	570610000				207		-0.224899	0.00103636	0.0113703	18.1412	-0.222418	0.00209985	0.0188674	18.1511	0.0245414	0.544051	0.685222	18.2642	0.0270224	0.409508	0.520476	18.0423		301842	323199	312075	313279	274918	262944	269383	264763	316446	328117	311249	274869	266300	270810	281373
B1AVZ0	Uracil phosphoribosyltransferase homolog	Uprt	6	19	8.668	684650000				208		-0.249944	0.00411322	0.0262659	17.3662	-0.196191	0.00290342	0.0223704	17.4499	0.0707459	0.363893	0.526597	17.5215	0.124499	0.046367	0.0989694	17.3035		189010	189124	171148	190257	161052	148635	162836	144787	192085	196664	195060	159647	166737	173152	174630
B1AWC9		Pde4b	2	3	1.7015	116760000				209		-0.283095	0.291227	0.448685	14.1533	-0.0899805	0.426419	0.576074	15.1097	0.866304	0.00368043	0.0302359	14.6661	1.05942	7.13951e-06	0.000390753	14.5414		16199.5	26876.5	16069.5	23887.4	19063.8	14219.8	17710.4	16433	33113.6	39757.3	39174.9	39753.2	31373.8	40038.5	28842.4
B1AX39	Zinc finger CCHC domain-containing protein 7	Zcchc7	9	19.6	14.484	1570500000				210		-0.360889	0.000932337	0.0107192	18.9678	-0.317749	0.0050053	0.0302062	19.0898	0.123179	0.0326649	0.109471	19.201	0.166319	0.0480166	0.101943	18.8705		539731	599058	611566	592717	496479	415684	447900	466392	597160	635064	658622	523778	554255	486239	467605
B1AXB9		Gm4907	2	10	3.1489	1058700000				211		0.00225519	0.985004	0.991919	17.8237	0.14978	0.452191	0.598197	17.7565	-0.151649	0.151535	0.294174	17.7576	-0.00412392	0.864491	0.904019	17.8228		225785	239149	214398	249836	215021	249193	237667	221992	228961	210754	213404	231162	218173	246219	229047
B1AXD8	Akirin-2	Akirin2	3	17.4	3.3223	277080000				212		0.0519936	0.652871	0.771009	17.8924	-0.122422	0.777358	0.85559	17.6967	-0.0997907	0.136623	0.275813	17.8236	-0.274206	0.051794	0.107545	17.7813		240691	257953	251108	217272	236997	265428	244185	251874	216354	210839	206683	220644	189978	196538	224563
B1AXP6	Mitochondrial import receptor subunit TOM5 homolog	Tomm5	2	33.3	2.447	780500000				213		-0.27605	0.0721779	0.175009	14.3017	-0.0712507	0.567032	0.696265	14.661	0.261978	0.0897256	0.209246	14.552	0.466777	0.000206248	0.00228098	14.3971		22958.7	26329.5	20272.2	20186.4	18663.2	16790.3	18960.6	20743.6	26629.3	27933.5	24101.8	23901	25289.9	26794.5	26988.9
B1AY10	Transcriptional repressor NF-X1	Nfx1	25	25.9	120.92	3876300000				214		-0.127116	0.0189289	0.0702946	20.5072	-0.135052	0.0178437	0.0668592	20.2781	-0.215455	0.00312801	0.0272418	20.4784	-0.223391	0.000579585	0.00434354	20.332		1.55837e+06	1.51909e+06	1.60544e+06	1.53954e+06	1.4662e+06	1.437e+06	1.39498e+06	1.39846e+06	1.33671e+06	1.38122e+06	1.36874e+06	1.18545e+06	1.23722e+06	1.21428e+06	1.25201e+06
B1AY13	Ubiquitin carboxyl-terminal hydrolase 24	Usp24	41	19.2	168.43	7663200000				215		-0.0356563	0.284572	0.441761	22.0738	-0.00796307	0.632563	0.748106	22.1183	0.0312353	0.241153	0.402057	22.105	0.0589285	0.0453674	0.0972807	22.0854		4.54231e+06	4.37619e+06	4.42506e+06	4.53681e+06	4.35232e+06	4.34639e+06	4.4235e+06	4.29802e+06	4.57934e+06	4.60788e+06	4.6195e+06	4.4595e+06	4.63057e+06	4.52445e+06	4.51666e+06
B1AZA5	Transmembrane protein 245	Tmem245	6	7	8.8158	782080000				216		0.306205	0.000609808	0.00813351	17.4064	0.145973	0.13667	0.261415	17.6168	0.280031	0.00878387	0.0497108	17.3734	0.1198	0.0699753	0.134466	17.6194		152832	152442	161117	158677	191430	189388	186446	204498	208317	176987	173781	198899	217733	210557	212608
B1AZI6	THO complex subunit 2	Thoc2	44	29.8	177.27	8961000000				217		-0.0855988	0.0468903	0.131167	21.7405	-0.190106	0.00221414	0.0194805	21.6579	-0.0167763	0.545802	0.686992	21.7761	-0.121283	0.00475701	0.0180544	21.637		3.56987e+06	3.55393e+06	3.64477e+06	3.6816e+06	3.45397e+06	3.40731e+06	3.35882e+06	3.37792e+06	3.51256e+06	3.6145e+06	3.46888e+06	3.17526e+06	3.07286e+06	3.13324e+06	3.13686e+06
B1AZP2	Disks large-associated protein 4	Dlgap4	9	11.9	322.83	1804800000				218		0.249217	0.0057307	0.0325108	19.54	0.400066	0.00573194	0.0331185	19.837	0.193017	0.0158284	0.0712016	19.4981	0.343866	0.00342108	0.0143334	19.8365		721708	709914	660116	706657	849053	795705	829983	849174	799611	793393	859981	990786	1.10648e+06	1.12228e+06	985878
B2KF50		Uhrf1bp1	7	8.4	22.613	155670000				221		0.204782	0.0584333	0.15185	16.3135	0.203488	0.247327	0.394927	16.3832	0.0557567	0.408824	0.568997	16.235	0.0544624	0.848252	0.892121	16.4431		74426.6	73609.8	71895.8	83187.7	90008.7	86273.8	85987.2	87631.5	81368.9	83162.3	80987.8	86346.2	96272.1	97919	83119.5
Q9D1L0;B2RPU8	Coiled-coil-helix-coiled-coil-helix domain-containing protein 2	Chchd2;Zbed5	4	30.7	36.405	1690500000				222		0.179607	0.0502798	0.137394	16.9665	0.262879	0.0710069	0.167462	17.1398	0.112887	0.126253	0.261605	16.9251	0.196159	0.0744443	0.141	17.1544		116118	123310	115469	126595	133215	140007	133186	138111	145452	132990	124920	146970	154347	167359	155064
B2RQC2	Ubiquitin carboxyl-terminal hydrolase 42	Usp42	4	3.9	8.6478	138310000				223		0.0521595	0.558842	0.69809	16.4143	-0.140612	0.191835	0.328884	16.3255	0.0176473	0.873742	0.922077	16.3958	-0.175125	0.0211266	0.0542847	16.3528		89854.8	85702.5	88164.3	80794.3	89466.3	92376.2	83353.4	92675.1	80586	88088.4	83482.9	80909.2	74293.1	81182.3	80988.2
B2RQC6	CAD protein;Glutamine-dependent carbamoyl-phosphate synthase;Aspartate carbamoyltransferase;Dihydroorotase	Cad	84	49.5	323.31	108180000000				224		-0.175447	0.000134565	0.00325582	23.6838	-0.11566	0.0142738	0.0585311	23.6863	-0.0191222	0.896332	0.938456	23.7633	0.0406644	0.0397241	0.0881819	23.6164		1.41107e+07	1.42127e+07	1.44928e+07	1.43836e+07	1.23695e+07	1.26258e+07	1.28555e+07	1.28108e+07	1.47486e+07	1.42759e+07	1.36235e+07	1.30309e+07	1.30657e+07	1.27158e+07	1.32588e+07
B2RQG2		Phf3	37	23.3	231.26	5143700000				225		-0.14753	0.00106168	0.0115102	20.9249	-0.166389	0.00082907	0.0116183	20.714	-0.189641	0.000225352	0.0086815	20.9174	-0.208499	2.88939e-05	0.000764339	20.7469		2.07164e+06	2.10921e+06	2.07019e+06	2.11571e+06	1.92843e+06	1.86623e+06	1.87978e+06	1.87184e+06	1.82049e+06	1.86907e+06	1.87539e+06	1.64204e+06	1.61328e+06	1.6698e+06	1.6052e+06
B2RR83	Probable ATP-dependent RNA helicase YTHDC2	Ythdc2	29	25	124.7	1745700000				226		-0.061744	0.150404	0.287409	19.7063	-0.0444958	0.222901	0.367077	19.6481	-0.06363	0.218421	0.376333	19.7099	-0.0463818	0.110177	0.191327	19.6522		888569	837702	892958	886203	825976	846838	814147	861588	854682	842048	820144	790501	836649	816049	793591
B2RRD7		Brpf1	11	12	30.501	637420000				227		-0.0272475	0.545594	0.687905	18.7919	-0.105337	0.0658189	0.159165	18.6649	-0.080462	0.0574115	0.156731	18.7711	-0.158551	0.00260256	0.0119084	18.699		466239	458321	448031	461213	435989	468440	445538	448318	447119	430938	413890	397054	389615	415234	414271
B2RRE7	OTU domain-containing protein 4	Otud4	18	22	38.366	3082800000				228		-0.0570315	0.234374	0.388307	19.7152	-0.119814	0.100277	0.21148	19.7689	0.0936674	0.224378	0.383268	19.7838	0.0308846	0.350434	0.460819	19.7021		867703	889545	860118	907584	852907	842081	861598	832300	910173	944999	898594	889242	848797	858809	867727
B2RRL2	Jerky protein homolog-like	Jrkl	2	7.1	2.1623	50643000				229		-0.137926	0.132843	0.26373	13.7406	-0.579641	0.222598	0.366653	13.3772	-0.101186	0.455953	0.61205	13.7662	-0.542902	0.208971	0.313494	13.4002		14035.1	16662.6	11392.9	12815.5	11277.2	16369.9	10891.8	11162	11908	18839.6	10778.8	12214.9	3371.33	13515.4	15084.4
B2RS91	RNA polymerase I-specific transcription initiation factor RRN3	Rrn3	10	19.4	84.171	484210000				230		0.0665467	0.686817	0.797451	18.3501	-0.195387	0.571309	0.699569	18.4394	0.234205	0.487029	0.637168	18.4172	-0.0277284	0.789879	0.845948	18.3695		331476	353231	316296	315232	316941	347096	337802	383220	387286	346864	326661	362033	311807	348249	335526
B2RT41		Zfc3h1	29	18.4	181.86	3543700000				231		0.0277194	0.486449	0.636725	20.8049	0.0598157	0.170806	0.304406	20.9236	0.0983968	0.0217829	0.0856871	20.8332	0.130493	0.00191699	0.00968996	20.884		1.82266e+06	1.83709e+06	1.7891e+06	1.82853e+06	1.82641e+06	1.85072e+06	1.87805e+06	1.84394e+06	1.93956e+06	1.97084e+06	1.95038e+06	2.0352e+06	2.02986e+06	2.02439e+06	2.02072e+06
B2RUK9;Q7M6X9;Q7M6Y0		Zfp456;Zfp455;Zfp429	4	8.1	3.6818	101060000				232		-0.00959238	0.879086	0.928316	15.2729	0.114728	0.149816	0.278049	15.3602	0.0168932	0.791062	0.869056	15.285	0.141214	0.0741498	0.140734	15.3387		37923.3	39382.4	39115.9	42512.4	37519.8	40580.6	40280.6	39449.3	40968.6	39981.9	39694.7	47197.7	41158.2	43270.7	41450.7
B2RUP2	Protein unc-13 homolog D	Unc13d	16	17.7	27.775	7168400000				233		-0.157782	0.00452021	0.0280313	20.8757	-0.0726839	0.066127	0.159412	20.9046	-0.00842698	0.980605	0.989205	20.9509	0.0766707	0.120914	0.205858	20.8351		1.96818e+06	2.03177e+06	2.03737e+06	2.08809e+06	1.81608e+06	1.81817e+06	1.78822e+06	1.85953e+06	2.07258e+06	2.00562e+06	2.03115e+06	1.93152e+06	1.97041e+06	1.95207e+06	1.8459e+06
B2RUR8	OTU domain-containing protein 7B	Otud7b	18	28.7	111.56	3524700000				235		0.0350922	0.568361	0.705539	19.9954	-0.0306109	0.744083	0.832432	20.01	0.0495626	0.672983	0.788309	19.9991	-0.0161405	0.804346	0.85811	20.0049		1.08174e+06	1.0007e+06	1.00519e+06	1.03274e+06	1.02723e+06	1.06711e+06	1.08085e+06	1.06064e+06	1.07681e+06	1.05229e+06	1.02534e+06	1.03109e+06	1.03484e+06	1.05033e+06	1.07254e+06
B2RV77		Gm5483	5	62.9	46.069	2159000000				236		0.0137843	0.980579	0.989051	18.5012	0.937098	0.185689	0.322105	19.7331	0.703265	0.116372	0.24806	18.7957	1.62658	0.0055383	0.0200602	19.3214		259537	473026	263197	555368	467654	262139	434155	374605	661334	755555	713554	1.10835e+06	1.33525e+06	1.41297e+06	814047
B2RWS6	Histone acetyltransferase p300	Ep300	32	15.5	158.03	5962500000				237		-0.0615556	0.22622	0.379429	20.8859	-0.0921911	0.0240337	0.0823893	20.7938	-0.0701503	0.157954	0.303004	20.8866	-0.100786	0.00931963	0.0293611	20.8047		1.91535e+06	1.9084e+06	2.04754e+06	2.05263e+06	1.97888e+06	1.93734e+06	1.85797e+06	1.80772e+06	1.86244e+06	1.88946e+06	1.92522e+06	1.77631e+06	1.8014e+06	1.74547e+06	1.74493e+06
B2RX14	Terminal uridylyltransferase 4	Zcchc11	32	20.7	108.68	3722500000				238		-0.143159	0.170477	0.31229	20.532	-0.0665116	0.269588	0.420077	20.4437	-0.121888	0.593344	0.725097	20.5513	-0.0452406	0.550433	0.650519	20.4378		1.58739e+06	1.52384e+06	1.57893e+06	1.64953e+06	1.54885e+06	1.40592e+06	1.38986e+06	1.35726e+06	1.50158e+06	1.55965e+06	1.59472e+06	1.25589e+06	1.48664e+06	1.47119e+06	1.37437e+06
B2RX88	Centrosome and spindle pole associated protein 1	Cspp1	2	3.3	18.81	64769000				239		0.546007	0.00164104	0.0149521	12.2407	0.388444	0.0211794	0.0755076	12.1088	-0.0808639	0.924932	0.954338	11.933	-0.238427	0.199675	0.302755	12.3945		3882.88	3954.95	4547.87	3596.47	5044.38	6600.38	5653.71	6132.59	3877.55	3966.58	3581.46	5864.91	4223.8	4513.16	5399.38
B2RXC1	Trafficking protein particle complex subunit 11	Trappc11	14	12	21.872	1133900000				240		0.0882477	0.0572078	0.14998	19.1907	0.124991	0.0267775	0.0883601	19.1702	-0.0478089	0.256182	0.419101	19.1261	-0.0110653	0.500715	0.605282	19.2293		583602	570115	579604	592407	607473	637207	605887	615242	578894	556010	555671	598101	616699	624283	611521
B2RXC2		Itpkb	14	16.6	21.118	1211500000				241		0.0400574	0.763066	0.850763	19.0309	0.290366	0.155759	0.285562	19.0508	-0.125989	0.736363	0.834229	18.9569	0.12432	0.322576	0.433085	19.1131		512328	503517	546222	548525	581317	535222	531288	508768	467897	530419	542705	576633	614274	586693	579965
B2RXC6	DNA-directed RNA polymerase	Polr3a	24	21.3	60.629	1857700000				242		-0.126164	0.0337242	0.104365	19.7739	-0.10838	0.00883012	0.0436882	19.9498	0.174723	0.0224171	0.0874641	19.9119	0.192508	7.95176e-05	0.00134172	19.8071		886778	987980	891818	991169	873469	845764	872426	843856	1.08723e+06	1.04954e+06	1.02917e+06	988987	960503	1.01181e+06	964987
B2RXC8		Ppp2r3a	7	6.1	22.472	238440000				243		0.343718	0.0795006	0.186038	16.8809	0.552146	0.00240297	0.0202609	17.3475	0.322909	0.0106201	0.0556677	16.8475	0.531337	0.00484375	0.018296	17.3185		99474.1	100954	112111	117244	118112	147080	141281	138452	152289	139773	137791	210142	207682	181694	179574
B2RXQ2		Ppfia1	27	25.3	78.386	3929600000				244		0.105966	0.0117539	0.0509442	20.8498	0.109369	0.017738	0.0666187	20.8956	0.0362335	0.293919	0.458891	20.8124	0.0396373	0.119364	0.203714	20.9226		1.81523e+06	1.77496e+06	1.83422e+06	1.87678e+06	1.91953e+06	1.99206e+06	1.98796e+06	1.9389e+06	1.89185e+06	1.82646e+06	1.87691e+06	2.04276e+06	2.08185e+06	1.97236e+06	1.9538e+06
B2RXR6	Serine/threonine-protein phosphatase 6 regulatory ankyrin repeat subunit B	Ankrd44	26	36.2	118.15	7557400000				245		-0.0332059	0.632145	0.755983	21.8997	0.0293858	0.817953	0.883527	21.7431	-0.189987	0.0177221	0.0761095	21.8349	-0.127396	0.0162128	0.0447375	21.8194		4.04083e+06	3.65502e+06	4.14173e+06	4.08735e+06	3.7735e+06	4.05399e+06	3.76894e+06	3.75427e+06	3.623e+06	3.47298e+06	3.52566e+06	3.39601e+06	3.66896e+06	3.47705e+06	3.53538e+06
B2RXS4	Plexin-B2	Plxnb2	7	5.4	11.465	489750000				246		0.483725	0.00290744	0.0209732	17.5225	0.715874	0.000243305	0.00607191	17.837	0.147256	0.0368471	0.117863	17.3438	0.379404	0.00507901	0.0189235	17.9541		164846	152370	159442	153915	209032	209472	235058	230283	183372	184394	190164	284325	300321	277373	284298
B2RXV4	Feline leukemia virus subgroup C receptor-related protein 1	Flvcr1	2	5	6.2465	133660000				247		-0.396847	0.0123673	0.0525695	15.4446	-0.43564	0.0161188	0.0627669	15.5493	0.155158	0.650484	0.7701	15.7095	0.116365	0.65422	0.736961	15.3044		51500.8	54285.4	49084.1	52087.5	39342.2	40252.6	36769.2	41287.3	52259.2	56187.6	52269.8	45450.4	39457.6	45590.9	39817
B2RY04	Dedicator of cytokinesis protein 5	Dock5	30	16.9	35.073	3009000000				249		0.356385	0.0418459	0.122136	20.8855	0.551738	0.000518249	0.00901936	20.9549	-0.0677397	0.866059	0.916773	20.6783	0.127613	0.123032	0.208763	21.1275		1.48638e+06	1.71969e+06	1.73913e+06	1.9554e+06	2.16675e+06	2.05369e+06	2.33191e+06	2.22065e+06	1.69861e+06	1.72389e+06	1.63048e+06	2.62657e+06	2.48604e+06	2.21915e+06	2.22192e+06
B2RY56	RNA-binding protein 25	Rbm25	29	33.5	323.31	37476000000				250		-0.122344	0.0148208	0.0600703	21.8891	-0.147547	0.00295059	0.0225235	21.9916	0.125638	0.0105758	0.0556394	22.0041	0.100436	0.0776481	0.145988	21.8781		4.05979e+06	4.25242e+06	3.92103e+06	3.97571e+06	3.65269e+06	3.67439e+06	3.64388e+06	3.95087e+06	4.43081e+06	4.48888e+06	4.29336e+06	4.05448e+06	3.81312e+06	4.20747e+06	3.91948e+06
B7ZMP1	Probable Xaa-Pro aminopeptidase 3	Xpnpep3	4	15.4	29.063	1056800000				252		0.0283173	0.566076	0.703473	18.3896	0.147623	0.00878254	0.0435342	18.3898	-0.0700086	0.184545	0.336522	18.3455	0.0492973	0.221258	0.326558	18.4284		352986	336332	346221	324848	362188	332517	358891	334165	317452	325124	324137	339068	369149	340157	387272
B7ZNG0	Kinesin-like protein KIF7	Kif7	9	9.2	88.525	340360000				253		0.541705	0.00012786	0.00314492	17.4352	0.609276	5.09769e-05	0.00267916	17.2711	-0.241409	0.0217889	0.0856871	17.0609	-0.173839	0.00466358	0.0178941	17.6191		134301	142858	156575	154048	222416	226871	205974	197086	122672	123350	136551	201730	188918	184883	179503
B7ZNG4	Tastin	Troap	2	4.8	2.9229	87537000				254		0.597083	0.000189727	0.00393436	14.9895	-0.116263	0.779223	0.856972	14.6972	0.0727398	0.56777	0.705689	14.7221	-0.640605	0.00194278	0.00978293	14.9677		24579.2	27251.9	29068.6	26205.7	37123.1	45232.1	38815.5	40900.3	27935.3	25559.5	26902.5	30012.3	24305.4	23897.7	24968.1
B7ZNL9		Tatdn2	13	17	47.806	978380000				255		-0.171534	0.00784602	0.0396852	18.6846	-0.142388	0.0134268	0.0563785	18.7726	0.0835965	0.263511	0.426693	18.8062	0.112742	0.0484061	0.102513	18.6552		440259	464457	432078	456033	412223	387622	394499	396810	477266	473738	454943	418424	422329	445912	432471
B8JJZ7		Zfp81	2	5.3	2.4886	101260000				258		-0.304494	0.00381732	0.0249278	15.0389	-0.221733	0.007598	0.0395393	14.9828	-0.0815912	0.899248	0.939637	15.1562	0.00117031	0.9534	0.968782	14.8872		36975	36756.7	40041.9	34673.8	29949.9	30112.5	29224.6	31189.2	37719.7	35158.1	35791	29264.6	30126	29552.9	31510.4
B8ZXI1	Queuine tRNA-ribosyltransferase subunit QTRTD1	Qtrtd1	4	14	18.143	1161800000				260		-0.167764	0.0119987	0.0514155	18.5511	-0.237522	0.0103225	0.0477944	18.6212	0.12194	0.0695094	0.177201	18.6873	0.0521809	0.642903	0.727724	18.4934		415522	410486	402388	397776	361243	363121	350519	371899	445302	450094	415126	369633	349847	392247	394188
B9EJ80		Pdzd8	19	19.9	84.405	1808500000				262		-0.0436259	0.342124	0.503448	19.487	-0.0667376	0.136859	0.261713	19.6196	0.148942	0.0137549	0.0650917	19.5727	0.12583	0.00133997	0.00760657	19.5281		744619	779402	722352	737357	705824	709488	746325	738768	843514	816902	810277	796809	784213	789770	792862
B9EJ86	Oxysterol-binding protein	Osbpl8	20	27.8	111.49	6650500000				263		0.280631	0.00517238	0.0305127	21.1728	0.287705	0.0195767	0.071496	21.335	0.138038	0.0707333	0.179113	21.0917	0.145112	0.0643407	0.126404	21.3857		2.15047e+06	2.27208e+06	2.02509e+06	2.15188e+06	2.6305e+06	2.5492e+06	2.66405e+06	2.574e+06	2.31872e+06	2.41096e+06	2.5493e+06	2.87216e+06	2.85364e+06	3.00127e+06	2.77296e+06
B9EJR8	Dynein assembly factor 5, axonemal	Dnaaf5	18	23.2	55.164	5962300000				264		0.163673	0.0062788	0.0345484	20.9299	0.186034	0.00157762	0.0159322	21.0958	0.141444	0.0355224	0.115494	20.9086	0.163804	0.00182643	0.00937554	21.0936		1.81222e+06	1.98348e+06	1.85546e+06	1.91345e+06	2.0299e+06	2.13476e+06	2.14526e+06	2.1798e+06	2.22098e+06	2.05557e+06	1.99724e+06	2.39967e+06	2.33755e+06	2.37368e+06	2.36682e+06
B9EKF4		Zfp777	3	3.1	2.9238	114810000				266		-0.251779	0.00922638	0.0433326	16.5097	-0.155509	0.0215535	0.0764633	16.4511	-0.0956791	0.452563	0.608735	16.5946	0.000591016	0.882735	0.917296	16.3841		103046	97127.8	102161	104471	80637.5	86820.3	86755.9	87048.6	99392.2	100460	94767.5	85553.6	87256.2	84152.2	83582.3
B9EKI3	TATA element modulatory factor	Tmf1	30	31.3	84.742	5999900000				267		0.154307	0.236695	0.390485	21.0819	0.206189	0.202832	0.343507	21.1991	0.0765405	0.193571	0.347552	21.0376	0.128423	0.231005	0.33727	21.2233		2.08225e+06	2.08979e+06	2.06989e+06	2.16742e+06	2.22881e+06	2.30062e+06	2.42455e+06	2.40591e+06	2.31592e+06	2.39124e+06	2.30058e+06	2.56492e+06	2.6671e+06	2.53045e+06	2.4583e+06
B9EKK6		Nxpe3	2	3.9	3.66	30658000				268		-0.0444213	0.818937	0.887975	15.9271	0.1082	0.893934	0.932829	15.5205	-0.490587	0.0719565	0.180774	15.739	-0.337966	0.0617009	0.12303	15.7359		57501	59215.6	69349.1	65630.4	63929.9	63253.1	59678.7	56489.6	48237.6	46271.3	53571.3	47028.2	52536.7	46177.2	46466.4
C0HKD9;C0HKD8			15	38.3	60.511	15781000000				270		-0.00040185	0.99265	0.995536	21.1667	-0.0454233	0.133189	0.257489	21.0824	-0.0584736	0.182938	0.33467	21.1418	-0.103495	0.00268504	0.0121486	21.1147		2.45588e+06	2.37648e+06	2.34211e+06	2.23793e+06	2.34126e+06	2.38914e+06	2.28476e+06	2.39291e+06	2.21739e+06	2.25624e+06	2.28973e+06	2.16132e+06	2.11465e+06	2.26667e+06	2.21518e+06
Q8CGP5;Q8BFU2;Q8CGP6;C0HKE9;C0HKE8;C0HKE7;C0HKE6;C0HKE5;C0HKE4;C0HKE3;C0HKE2;C0HKE1;Q8R1M2;Q8CGP7;Q8CGP4	Histone H2A type 1-F;Histone H2A type 3;Histone H2A type 1-H;Histone H2A.J;Histone H2A type 1-K;Histone H2A	Hist1h2af;Hist3h2a;Hist1h2ah;H2afj;Hist1h2ak;Hist1h2aa	5	43.1	17.171	116920000000				271		0.0810839	0.0757823	0.180657	24.3545	0.00237048	0.551276	0.684438	24.0469	-0.268426	0.000606879	0.0129226	24.1989	-0.347139	8.81156e-05	0.00140416	24.2215		2.0433e+07	2.032e+07	2.19862e+07	2.04198e+07	2.2625e+07	2.09172e+07	2.25254e+07	2.23551e+07	1.73617e+07	1.81523e+07	1.66677e+07	1.72807e+07	1.82863e+07	1.61334e+07	1.79047e+07
C0HKG6;C0HKG5			8	35.5	50.593	1301600000				272		-0.0197787	0.824516	0.89183	18.7614	0.0997246	0.410497	0.561823	18.4434	-0.384909	0.00367957	0.0302359	18.6063	-0.265406	0.00463741	0.017822	18.6188		433189	426495	465016	460112	439085	446952	443858	426090	337966	359978	367732	382803	366689	353117	358428
D0QMC3	Myeloid cell nuclear differentiation antigen-like protein	Mndal	12	29.2	23.544	1612100000				382		-0.0965081	0.179665	0.32405	19.5368	-0.113016	0.16929	0.302723	19.0684	-0.452055	5.95375e-05	0.00508053	19.3913	-0.468563	4.20702e-05	0.000949906	19.2542		802111	782408	782289	780503	736872	745483	707144	755823	596115	554373	572011	507194	561345	555253	500710
D2EAC2	Zinc finger BED domain-containing protein 6	Zbed6	5	9	31.414	168890000				383		0.0719732	0.454681	0.608799	16.3406	0.210249	0.127779	0.250456	16.398	-0.0267284	0.897256	0.938777	16.2931	0.111548	0.136259	0.225988	16.4323		81212.1	76405.6	82123.2	84285.1	87466.2	87597.3	85628.9	79998.7	74969.6	82378.5	87943.6	93256.7	95695	90035.9	88445.6
D3YXK1	Atherin	Samd1	6	15.6	13.457	562820000				386		-0.124726	0.0302474	0.0961328	17.1201	-0.301607	0.00509242	0.030593	16.9067	-0.103454	0.100429	0.224953	17.1382	-0.280335	0.00418765	0.0165011	16.9176		138307	152852	151013	157770	133885	133850	140177	140061	137389	141627	133749	124347	110364	107533	105466
D3YXK2	Scaffold attachment factor B1	Safb	32	33.3	181.96	47791000000				387		-0.0888161	0.0491141	0.135525	22.3763	-0.121905	0.00330039	0.0239195	22.3115	-0.0396329	0.597686	0.728448	22.4038	-0.0727221	0.00760796	0.025136	22.2956		5.61372e+06	5.64767e+06	5.77247e+06	5.39245e+06	5.27834e+06	5.31686e+06	5.08052e+06	5.44011e+06	5.41227e+06	5.40615e+06	5.60829e+06	5.07459e+06	4.95353e+06	5.07695e+06	4.94976e+06
D3YY91		Lrr1	3	8.5	4.0766	78112000				388		-0.217592	0.141532	0.275327	15.2631	-0.278638	0.179004	0.314566	14.8595	-0.353155	0.0113034	0.0575023	15.2205	-0.414201	0.00878849	0.027999	14.9472		42182.8	44913.6	45957.5	37854.5	36060.9	38474	34935.4	37127	32783.7	30058.9	31770.2	28493.2	26434.5	26049	29289.9
D3YYQ8		Dnah10	4	0.8	1.8664	2440000000				389		-0.0550014	0.63525	0.757868	14.4687	-0.0706803	0.854555	0.907801	14.4005	-0.0552582	0.251666	0.413589	14.4725	-0.0709371	0.881437	0.916379	14.4057		25508.4	23621.4	22386.5	21393.3	22269.6	19196.4	24295.1	25436	22141.4	21834.4	21403.4	19303	24986	19941.7	20260
D3YYU8	Obscurin-like protein 1	Obsl1	8	5.8	26.903	316500000				390		0.0232678	0.896188	0.939068	16.1345	0.225096	0.304367	0.456867	17.0502	0.798728	0.000582981	0.0128515	16.4651	1.00056	4.32957e-06	0.000297855	16.6464		61151.9	82703.7	66355	80044.9	79025.5	69568.6	71440.2	72246.1	117899	138974	129045	159111	138639	158404	129649
D3YZG8	Probable bifunctional methylenetetrahydrofolate dehydrogenase/cyclohydrolase 2;NAD-dependent methylenetetrahydrofolate dehydrogenase;Methenyltetrahydrofolate cyclohydrolase	Mthfd2l	3	8.6	2.4584	3364300000				391		-0.16262	0.0430385	0.124473	18.8525	-0.0385352	0.906803	0.941689	19.007	0.0951768	0.763952	0.851865	18.9746	0.219261	0.0356255	0.0808939	18.8808		462668	570960	469269	502799	424858	462950	463088	449676	554049	514947	488825	575245	460680	535082	551918
D3YZP9	Coiled-coil domain-containing protein 6	Ccdc6	14	34.1	67.04	3775500000				392		0.129959	0.0178032	0.067612	20.1436	0.187145	0.00316297	0.0233718	20.2539	0.068316	0.143914	0.284176	20.1079	0.125502	0.0129315	0.0376604	20.2714		1.07054e+06	1.09723e+06	1.10961e+06	1.14978e+06	1.25473e+06	1.1567e+06	1.21069e+06	1.23015e+06	1.17955e+06	1.21455e+06	1.1145e+06	1.29648e+06	1.34019e+06	1.31992e+06	1.32255e+06
D3YZZ5		Tmed7	9	44.6	43.93	10361000000				393		-0.00424759	0.935776	0.962707	20.079	0.0482679	0.785988	0.861072	20.2042	0.0954906	0.0190151	0.0792148	20.1221	0.148006	0.0285148	0.0683666	20.1509		1.12274e+06	1.05596e+06	1.12471e+06	1.12727e+06	1.10102e+06	1.10204e+06	1.07083e+06	1.13474e+06	1.2293e+06	1.19333e+06	1.19831e+06	1.16994e+06	1.26419e+06	1.25098e+06	1.18743e+06
D3Z0K6		Rsbn1l	11	15.7	16.457	869080000				394		0.0914377	0.0727818	0.176096	18.9178	-0.00371706	0.888128	0.929136	18.9682	0.098179	0.0718271	0.180672	18.9142	0.00302421	0.867806	0.906533	18.9651		455709	492373	486961	491304	501065	513089	510499	523586	535822	501799	511333	525976	522178	505326	491627
D3Z0M9		Ddx23	31	37.5	56.308	13644000000				395		0.0620729	0.0966542	0.210843	20.6663	0.0849504	0.206185	0.347481	20.6918	0.00804727	0.735356	0.833684	20.6387	0.0309247	0.983224	0.988706	20.7128		1.66012e+06	1.60797e+06	1.60576e+06	1.64072e+06	1.71186e+06	1.6909e+06	1.65957e+06	1.74652e+06	1.64027e+06	1.66653e+06	1.64326e+06	1.68798e+06	1.72724e+06	1.80905e+06	1.69134e+06
D3Z286		Tmppe	3	8.7	4.1243	503200000				396		0.512597	4.91755e-06	0.000493996	18.3898	0.322288	0.000254381	0.00619253	18.6652	0.347579	0.000117125	0.0067847	18.2825	0.157271	0.0369736	0.0833113	18.7247		286715	276880	291868	300229	435677	391305	402769	418518	343756	365836	368448	459756	485485	458414	427286
D3Z2H9		Tpm3-rs7	25	68.1	160.99	358220000000				397		0.159973	0.00807758	0.0403168	23.5438	0.224036	0.000386757	0.00767326	23.6502	0.0584094	0.341777	0.504904	23.4888	0.122472	0.000616859	0.00449119	23.685		1.14991e+07	1.14234e+07	1.1119e+07	1.22741e+07	1.29495e+07	1.29758e+07	1.34259e+07	1.24484e+07	1.22401e+07	1.17044e+07	1.21613e+07	1.38732e+07	1.46017e+07	1.40795e+07	1.37854e+07
D3Z3L3;E9PV98		Trim12c;Trim5	9	15.1	9.338	1353500000				399		-0.122412	0.0487686	0.134867	18.9489	-0.083298	0.0683848	0.163078	18.9215	-0.0409579	0.604767	0.733409	18.9925	-0.00184373	0.991201	0.993956	18.8867		549306	540140	506017	504410	494491	454223	497648	494717	498832	540049	535950	469087	489074	493553	480044
D3Z3N4		Hnrnph3	10	47.4	274.12	2474100000				400		0.206578	0.00165017	0.0149676	18.4885	0.0254953	0.526309	0.66372	18.555	0.155178	0.00262602	0.0250061	18.4518	-0.0259047	0.632646	0.720635	18.5789		350664	328349	353833	335576	380674	395823	392493	408499	384756	377490	386837	390786	400209	378118	377236
D3Z3Y1		Pigg	2	3.3	5.3643	902850000				401		0.0576196	0.358018	0.518662	17.4858	-0.0159306	0.895615	0.93407	17.7401	0.292173	0.0144268	0.0670715	17.5822	0.218622	0.0251762	0.0620107	17.6239		166147	196045	178293	182638	173084	185667	187021	208947	238795	211873	202467	235858	206939	219823	208850
Q62176;D3Z4I3	RNA-binding protein 38;RNA-binding protein 24	Rbm38;Rbm24	2	8.9	5.1143	699880000				402		0.000274501	0.998125	0.99888	14.5508	0.0272441	0.677091	0.783294	14.5922	0.0259766	0.714108	0.818412	14.5618	0.0529462	0.198774	0.301735	14.5774		27295.7	23684	21658.8	23162.7	21748.9	25241.9	26468.8	22589.1	25389.5	22040.3	25109.1	23412.4	25028.5	24933.3	26613.9
D3Z4S3	Putative peptidyl-tRNA hydrolase PTRHD1	Ptrhd1	2	13.6	3.5448	245170000				403		-0.209333	0.0110326	0.0486898	15.9177	-0.129094	0.0556057	0.142213	15.891	-0.0576205	0.712986	0.817731	15.9977	0.0226181	0.45601	0.564923	15.8243		69211.1	63842.1	68591	63274.8	55834	55908.1	58144.5	59192.8	63145.7	66330.8	64047.3	59087.9	57218.9	56277.6	60063.5
D3Z4Z0		Tada2b	4	10.5	8.5591	241360000				404		-0.220075	0.00382348	0.0249327	16.4376	-0.119449	0.0314428	0.0979658	16.3713	-0.108071	0.0745357	0.184849	16.5013	-0.00744464	0.682605	0.759343	16.3238		93256	95295.9	96250.2	98242.3	86035.6	84464.8	80289.6	77977.2	88954.4	88396.6	90666.4	80241.1	81002.1	83403.9	82617.5
D3Z6Q9	Bridging integrator 2	Bin2	20	45.8	81.252	22805000000				408		0.117202	0.0294914	0.0944486	22.0569	0.17035	0.0035733	0.0250156	21.8548	-0.240936	0.00295292	0.0263575	21.8951	-0.187788	0.000960909	0.0061153	22.0217		4.17533e+06	4.08755e+06	4.41257e+06	3.99676e+06	4.69176e+06	4.42803e+06	4.48443e+06	4.5568e+06	3.49104e+06	3.63399e+06	3.68285e+06	3.93164e+06	4.10283e+06	3.85316e+06	4.06493e+06
D3Z7P3	Glutaminase kidney isoform, mitochondrial	Gls	17	31.5	84.72	11403000000				409		-0.0524209	0.665266	0.781049	21.965	-0.0579262	0.81864	0.884149	22.1445	0.186371	0.391145	0.55155	22.0711	0.180866	0.0916054	0.166129	22.0292		4.40461e+06	4.59483e+06	3.85901e+06	3.91765e+06	4.10339e+06	3.82461e+06	3.98829e+06	4.35439e+06	4.49369e+06	4.76815e+06	4.20764e+06	4.48757e+06	4.2172e+06	4.91484e+06	4.82924e+06
D4AFX7		Dnajc13	37	20.4	115.73	6397400000				410		0.122996	0.0234269	0.0808683	21.7988	0.163698	0.0159006	0.0623764	21.7501	-0.0807535	0.166975	0.314412	21.7027	-0.0400511	0.417023	0.52741	21.8403		3.48981e+06	3.39147e+06	3.48705e+06	3.61727e+06	3.86253e+06	3.79544e+06	3.83934e+06	3.71735e+06	3.35308e+06	3.34419e+06	3.37609e+06	3.59135e+06	3.83394e+06	3.68224e+06	3.65179e+06
D4QGC2		Maml3	2	1.9	2.8722	14048000				411		0.00325369	0.988065	0.993005	14.0696	0.456713	0.235182	0.381853	13.3825	-0.946412	0.00926499	0.050986	13.6623	-0.492952	0.0727785	0.138572	13.8247		20812.7	12640.2	19348.2	16427.5	17803.3	17082.2	16289.7	15803.1	9415.17	9772.08	10782.9	9093.65	15224.8	11519.2	12569.1
E0CYQ0		Kctd17	4	14.9	7.1651	319930000				413		0.296125	0.00258641	0.0195297	15.7883	0.34606	0.00221967	0.019486	15.9744	0.136394	0.105539	0.231689	15.6987	0.186329	0.0064535	0.0223451	16.0295		48423.7	48801.9	51343.1	56430.1	59757.7	65795.4	64261.7	61113.5	62009.3	54085.4	54571.3	71562.9	76574.4	69224.1	67452.6
E0CZ16	Kelch-like protein 3	Klhl3	3	5.5	2.5209	11078000				414		1.25239	0.00011538	0.00295372	12.4665	1.54878	6.144e-05	0.00288513	13.1678	0.442482	0.0207714	0.0833938	12.0299	0.738872	0.000724912	0.00502407	13.4621		4661.68	2983.26	3255.42	3983	7796.9	9598.97	9024.41	8473.26	5113.66	4709.03	5665.74	12298.5	17329.5	15879.9	12906
E0CZ22		Mroh1	6	4.4	4.3228	121700000				415		-0.0627313	0.518544	0.664379	17.2542	0.168594	0.331852	0.48438	17.2866	-0.0953696	0.441833	0.59887	17.2447	0.135956	0.232013	0.338031	17.2908		156125	158117	153571	169947	157428	149388	152002	152557	151358	158180	156068	163486	172392	177128	158528
E0CZ26		Kctd18	5	14	8.7644	164380000				416		-0.557805	0.000114948	0.00295372	16.7137	-0.407865	0.00076319	0.0111058	16.7784	0.0188442	0.721774	0.823309	17.0007	0.168784	0.00801489	0.0261745	16.5192		121070	124609	132061	147112	96329	83390	89702.6	85659.1	123865	144769	131428	104592	102958	97013.3	93277.3
E1U8D0	Protein SOGA1;N-terminal form;C-terminal 80 kDa form	Soga1	2	1.2	1.1778	56009000				417		-0.148488	0.073279	0.176868	16.951	-0.0743528	0.360915	0.515148	17.2516	0.268814	0.00235124	0.0238612	17.1404	0.34295	1.93121e-05	0.00061874	17.0482		129182	145951	127608	130291	119043	115423	129464	119283	157615	164749	158606	161883	146505	148051	159903
E2JF22	Piezo-type mechanosensitive ion channel component 1	Piezo1	9	5.2	169.17	541690000				418		-0.102511	0.246645	0.401348	16.947	-0.240415	0.00357455	0.0250156	17.6012	0.740313	4.31506e-06	0.00185048	17.3155	0.602409	4.14172e-06	0.000293471	17.1969		128590	143489	123039	128517	128538	112445	124512	128709	204544	216009	222699	190452	185512	192174	175744
E9PUA5	Kinesin-like protein	Kifc5b	29	43.9	275.8	6812500000				419		0.381771	0.000479069	0.00720056	21.1993	0.0380593	0.35449	0.508353	21.0682	0.0380271	0.518978	0.664784	21.0247	-0.305684	0.00475471	0.0180542	21.2374		2.08988e+06	2.08783e+06	2.24477e+06	2.01939e+06	2.59547e+06	2.86886e+06	2.70045e+06	2.89545e+06	2.18596e+06	2.1228e+06	2.05161e+06	2.38283e+06	2.18578e+06	2.11606e+06	2.23401e+06
E9PUQ3		AU019823	6	21.2	11.368	1599100000				420		-0.231037	0.00154479	0.0144994	19.0834	-0.144432	0.0922647	0.200771	19.2038	0.087418	0.170226	0.318913	19.2364	0.174023	0.00857301	0.027478	19.0549		584400	625276	610814	585586	511544	504562	510644	529184	633186	631352	614384	606328	553134	571485	590866
E9PUQ8	Diacylglycerol kinase	Dgkd	5	4	4.5942	755780000				421		-0.0318675	0.401428	0.562037	19.4911	-0.142605	0.00875659	0.0434599	19.5167	0.0912016	0.0206999	0.0833456	19.5461	-0.0195359	0.748022	0.813415	19.4654		741593	744911	743292	754482	729257	727571	738295	723256	808118	793249	802763	707346	741777	711702	709630
E9PUR0		Ankhd1	25	18	46.183	2561700000				422		0.0544882	0.26824	0.424223	19.8439	0.0183894	0.535337	0.671159	19.809	-0.0181666	0.924008	0.953691	19.8089	-0.0542654	0.103868	0.182893	19.8441		900076	894175	960750	948485	961262	1.00526e+06	929741	939358	943858	904118	882670	913981	929562	914679	941842
E9PV87	Protein TALPID3	Talpid3	6	5.4	10.652	224090000				425		0.0607383	0.400131	0.560339	17.7736	0.130414	0.0210922	0.0752372	17.6333	-0.184516	0.0308651	0.105854	17.6642	-0.11484	0.289305	0.399913	17.7466		204581	208210	234698	231648	220480	248351	233793	209040	202149	182144	195602	225594	213417	193118	214873
E9PVA8		Gcn1l1	95	38.6	323.31	61993000000				426		0.0925743	0.013544	0.0562299	23.7354	0.0137792	0.61266	0.733012	23.7085	0.0114929	0.924996	0.954338	23.694	-0.0673023	0.0392436	0.0873352	23.748		1.35031e+07	1.36219e+07	1.33535e+07	1.36065e+07	1.42376e+07	1.45179e+07	1.46573e+07	1.42551e+07	1.39461e+07	1.3405e+07	1.33934e+07	1.37016e+07	1.36896e+07	1.3708e+07	1.39577e+07
E9PVB5	Tetratricopeptide repeat protein 17	Ttc17	3	4	8.6849	43552000				427		-0.152284	0.0808413	0.187809	13.7517	-0.0451556	0.892124	0.932056	13.7207	-0.0813564	0.101866	0.227168	13.793	0.0257721	0.46022	0.569161	13.6885		14558.7	14961.1	13960.3	15085.7	12713.8	13086.3	13739.3	12846.3	13326.7	13635.9	13392	14119.4	12918.1	13123.1	13346.5
E9PVX6		Mki67	114	42.2	323.31	57361000000				429		-0.367717	0.0691253	0.169929	23.9564	-0.202633	0.437207	0.584513	23.9963	-0.028152	0.62983	0.754123	24.1282	0.136932	0.25087	0.358227	23.841		1.89707e+07	2.08279e+07	1.8544e+07	1.61673e+07	1.63363e+07	1.17115e+07	1.60954e+07	1.59217e+07	1.55949e+07	2.02722e+07	1.7399e+07	1.58132e+07	1.84265e+07	1.3913e+07	1.53817e+07
E9PVZ8		Golgb1	72	25.3	323.31	10099000000				431		0.252744	0.00868095	0.0420329	22.0473	0.304805	0.00622858	0.0347121	22.199	0.103922	0.071569	0.180423	21.9655	0.155983	0.0363041	0.0821059	22.2517		3.81656e+06	4.01622e+06	3.90915e+06	4.11315e+06	4.80748e+06	4.68464e+06	4.73794e+06	4.67813e+06	4.32878e+06	4.38924e+06	4.44147e+06	5.26309e+06	5.34912e+06	5.35649e+06	5.11958e+06
E9PW05		Zfp54	3	6.3	6.0829	89894000				432		-0.198013	0.0251375	0.0848898	15.0728	-0.319265	0.0169832	0.0649849	14.8711	-0.118344	0.442744	0.599594	15.1211	-0.239597	0.0929313	0.167729	14.854		34476.3	34230.1	40304.9	37299.3	30655.3	32538.7	33955.4	30317.1	35830.2	33554.5	32636.5	29280.2	27902.2	23654	29764.2
E9PWG6		Ncapg	40	44.5	184.08	21916000000				434		0.105942	0.123812	0.251588	22.6731	-0.00508161	0.553836	0.686327	22.3979	-0.219411	0.000755523	0.0140478	22.5261	-0.330434	0.000118839	0.0016604	22.5609		6.52767e+06	6.12729e+06	6.84387e+06	6.32558e+06	6.82943e+06	7.38418e+06	6.74262e+06	6.74557e+06	5.50852e+06	5.35451e+06	5.52058e+06	5.58819e+06	5.54381e+06	5.32412e+06	5.70313e+06
E9PWM3		Armcx4	27	15.5	163.04	1592100000				435		-0.0624739	0.793993	0.873095	19.6094	0.481214	0.120939	0.241059	20.4148	0.499212	0.0260819	0.0959601	19.8546	1.0429	0.000308096	0.00294584	20.0996		746025	839021	755602	946504	809895	710934	850434	786741	1.07431e+06	1.39724e+06	1.27162e+06	1.76608e+06	1.71188e+06	1.61156e+06	1.39522e+06
E9PWR4		Dip2c	2	2.1	2.1262	48999000				437		-0.571338	4.46902e-05	0.00179122	14.6745	-0.479522	0.000125044	0.00415187	15.0915	0.405349	0.00130997	0.017924	15.1339	0.497164	8.54544e-05	0.00139254	14.6374		29752.3	33464.6	30065.6	34215.9	20931.9	22991	21723.8	20085.7	43338.2	39377.4	44404.7	32356.6	28876.4	31659.6	28726.1
E9PWW6		Zc3h7a	17	20.3	42.428	1512900000				438		0.0475507	0.389435	0.549726	19.8831	0.00350003	0.584413	0.710154	20.0239	0.162537	0.0587168	0.158928	19.929	0.118486	0.00699769	0.023773	19.9661		897173	1.02917e+06	925539	969493	969458	980426	1.01735e+06	992891	1.0865e+06	1.06116e+06	998902	1.11879e+06	1.02366e+06	1.05758e+06	1.10363e+06
E9PWW9		Rsf1	35	30.4	212.71	7385300000				439		0.11316	0.0313858	0.0990368	21.9337	0.0458873	0.126414	0.248445	21.8485	-0.0548114	0.147736	0.289197	21.8536	-0.122084	0.00500711	0.0187083	21.9292		3.99574e+06	3.75922e+06	3.90576e+06	3.77744e+06	4.18941e+06	4.34295e+06	4.05324e+06	4.06116e+06	3.61682e+06	3.66299e+06	3.75631e+06	3.77318e+06	3.78325e+06	3.87489e+06	3.9096e+06
E9PX68		Slc4a1ap	18	29.3	44.051	5138600000				441		-0.0207685	0.593078	0.724771	20.6101	-0.0896822	0.37793	0.53056	20.5555	-0.013725	0.698519	0.807847	20.6146	-0.0826386	0.184653	0.285488	20.5584		1.56223e+06	1.65e+06	1.63193e+06	1.62033e+06	1.53765e+06	1.60359e+06	1.62812e+06	1.60378e+06	1.67569e+06	1.58423e+06	1.47641e+06	1.53454e+06	1.4652e+06	1.44414e+06	1.56083e+06
E9PXF8		Sbf2	3	2.7	42.149	34118000				442		0.12099	0.344578	0.505373	13.8225	-0.211646	0.204946	0.346202	14.1224	0.481388	0.000729062	0.0139418	13.9683	0.148752	0.240599	0.347351	13.9573		14639.3	11435.8	15329.1	14968.8	15647.7	15087.8	14348	14707.1	19782.3	18226.8	22669.2	15077	20524.6	15983	14056
E9PY16		Adap1	3	11.8	29.391	195340000				444		-0.484867	0.0456077	0.128707	14.9878	-0.0591561	0.475205	0.618741	16.1283	0.931912	0.000623317	0.0130864	15.6296	1.35762	4.94831e-08	2.30999e-05	15.4242		30317.8	49719.8	32832.5	44050.1	29811.5	23284.5	30633.7	28362	72522.5	77125.3	70879.2	81881.3	65140.9	73670.5	63252.9
E9PY43		Erich1	7	22.9	11.818	966460000				445		-0.00617021	0.928034	0.958719	19.8193	0.0324706	0.801959	0.871948	20.0851	0.24421	0.00128645	0.0177698	19.927	0.282851	0.000250572	0.00257572	19.9576		873379	969198	926469	935654	948778	880706	934155	938343	1.12295e+06	1.12689e+06	1.11014e+06	1.12746e+06	1.14174e+06	1.11095e+06	1.0977e+06
E9PY46		Ift140	7	4.4	7.4046	181790000				446		0.102509	0.208303	0.3589	17.3247	-0.0846831	0.541042	0.676388	17.121	-0.10405	0.0686558	0.175702	17.2288	-0.291243	0.0010857	0.00660748	17.2303		163732	149803	169447	154786	159464	184913	164674	172932	149847	138902	146623	141272	144153	133578	138691
E9PYD1		Fam98c	9	29.9	21.936	1411500000				447		-0.0841663	0.527151	0.671827	19.3906	0.098628	0.657633	0.76757	19.2698	-0.21928	0.244962	0.406443	19.3388	-0.0364859	0.804286	0.85811	19.3303		649689	675470	747508	753386	686077	707135	663511	608898	625196	614334	686096	663221	687005	622346	621139
E9PYF7		Ap1ar	4	10.7	4.0309	297250000				449		0.0645882	0.33953	0.500466	18.6014	-0.121108	0.188813	0.325956	18.471	-0.0289228	0.825405	0.890849	18.5567	-0.214619	0.00595865	0.0211201	18.5264		370787	364338	419391	397247	423431	407116	404272	387347	376929	370609	396805	359642	373630	326682	341322
E9PYG6		Rasa1	20	22.5	42.442	1861800000				450		-0.0796506	0.414239	0.573318	22.2519	-0.0855546	0.283402	0.435615	21.5561	-0.686691	1.93959e-05	0.00293188	21.9974	-0.692595	9.65827e-07	0.000132811	21.8658		5.33807e+06	4.7158e+06	5.57977e+06	4.77843e+06	4.62708e+06	5.26508e+06	4.50242e+06	4.82361e+06	3.48275e+06	3.00712e+06	3.14023e+06	2.82236e+06	2.89181e+06	2.98672e+06	3.26657e+06
E9PYH6	Histone-lysine N-methyltransferase	Setd1a	25	19	129.53	3312700000				451		0.0150806	0.670779	0.784721	19.624	0.00609504	0.937013	0.960576	19.4789	-0.14108	0.00489023	0.0357193	19.556	-0.150066	0.000417178	0.00357279	19.5565		816402	781646	812453	808235	801974	815886	804630	821892	730478	731945	728043	729190	740376	731068	720495
E9PYK3		Parp4	14	9	53.213	1205300000				453		0.0902504	0.199715	0.348108	18.4905	0.174825	0.0303168	0.0956635	18.7746	0.22939	0.00719192	0.0443819	18.5437	0.313965	0.00026635	0.00265881	18.6926		344078	375188	343899	372308	391709	375091	371320	391955	410780	430928	412922	479648	460442	500834	453634
E9PYL2		Prr12	8	7.3	67.938	769790000				454		0.0141564	0.865245	0.918951	17.9683	0.0732473	0.367657	0.521208	17.8279	-0.175155	0.0501459	0.143624	17.8861	-0.116064	0.0177163	0.0478363	17.9173		256207	232105	267798	272681	265907	277952	240096	242977	229744	228442	228397	225739	244416	243375	234137
E9PYR1		Fbxl18	4	4.7	4.3564	311630000				455		0.0481779	0.450189	0.605105	16.8713	-0.0656278	0.528872	0.665577	16.896	0.0863124	0.0828307	0.197923	16.8842	-0.0274933	0.710521	0.784108	16.8816		118964	112113	124887	115877	114266	125379	119434	127751	130929	117090	127868	121478	126290	115107	113007
E9PZJ8	Activating signal cointegrator 1 complex subunit 3	Ascc3	40	21.8	159.95	7381700000				456		-0.0483337	0.214882	0.366903	21.9133	0.0155272	0.633319	0.748365	21.965	0.0186438	0.422083	0.581234	21.9455	0.0825048	0.0169018	0.0462258	21.9304		3.91828e+06	4.03022e+06	4.07602e+06	4.0505e+06	3.97807e+06	3.76231e+06	3.90521e+06	3.92602e+06	4.08559e+06	4.20128e+06	3.95597e+06	4.08699e+06	4.14812e+06	4.03058e+06	4.1848e+06
E9PZM4	Chromodomain-helicase-DNA-binding protein 2	Chd2	23	18.2	79.355	4161400000				457		-0.178584	0.0879907	0.199001	20.0532	-0.0121511	0.458531	0.603661	20.147	0.0114121	0.357417	0.52007	20.1474	0.177845	0.0880764	0.161091	20.0529		1.13713e+06	1.10169e+06	1.17798e+06	1.19879e+06	1.05114e+06	1.00648e+06	996384	1.01081e+06	1.17364e+06	1.26427e+06	1.2336e+06	1.12776e+06	1.1789e+06	1.17266e+06	1.11517e+06
E9PZM7		Scaf11	23	19.3	130.97	11082000000				458		0.0674062	0.274605	0.430941	21.2471	-0.00513909	0.470372	0.613959	21.2362	0.0257907	0.321068	0.485424	21.2244	-0.0467546	0.318775	0.429216	21.2574		2.40052e+06	2.38573e+06	2.33763e+06	2.56454e+06	2.48312e+06	2.63497e+06	2.57963e+06	2.461e+06	2.59584e+06	2.43249e+06	2.60286e+06	2.44117e+06	2.54011e+06	2.5394e+06	2.32904e+06
E9PZP8		Herc1	29	7.3	82.009	5727000000				460		-0.0840828	0.0949386	0.208476	19.8412	0.0279193	0.766564	0.847988	19.96	0.0607482	0.160223	0.306171	19.9093	0.17275	0.00176805	0.0091409	19.8855		949501	961777	963627	997167	932403	896899	911302	915165	1.00524e+06	1.05445e+06	997624	1.02298e+06	1.04094e+06	1.03319e+06	1.01795e+06
E9Q0B3	Uncharacterized membrane protein C3orf80 homolog		3	20.2	42.243	54804000				462		0.344159	0.133417	0.264435	12.8026	-0.238497	0.37593	0.529155	12.3411	-0.153154	0.451564	0.607926	12.5649	-0.73581	0.000578138	0.00434354	12.6068		7352.38	5261.62	7391.69	5653.67	7112.87	9822.02	7554.94	7360.05	6418.14	4755.66	5596.77	4298.71	4922.98	4395.43	5785.75
E9Q0Q3		2610021A01Rik	3	4.9	30.835	72147000				463		0.075029	0.645526	0.766544	12.998	0.246199	0.142502	0.268813	13.0344	-0.0667384	0.826084	0.891218	12.9319	0.104432	0.319624	0.429967	13.0877		7207.43	7118.14	9152.71	8923.11	9995.44	7856.99	8240.07	7603.76	6957.03	8454.28	8407.13	9006.13	10656.5	8025.27	8398.81
E9Q0S6;Q8CGB6;Q5SSZ5	Tensin-2;Tensin-3	Tns1;Tns2;Tns3	2	1.3	3.3549	28072000				464		0.155009	0.230878	0.383715	15.3108	0.0799447	0.646229	0.758313	14.5102	-0.768747	9.90634e-05	0.00637001	14.9038	-0.843812	1.32382e-05	0.000511171	14.9664		42543.5	33433.9	43709.2	34864.4	44250.4	45120.1	38730.1	41892.4	24528.2	20094.9	24646.8	19580.4	28122.6	23296	24334
E9Q137		Tex264	5	16.2	9.5392	877750000				465		-0.0109644	0.836174	0.900596	18.3629	0.0979923	0.190095	0.327313	18.413	-0.0113618	0.85639	0.911645	18.3635	0.0975949	0.0487481	0.103081	18.4062		326977	351012	328806	347798	340928	333981	336777	331698	334098	344542	342052	366701	351736	369314	349871
E9Q166		Atad2b	26	20.9	158.19	4367600000				466		0.00181891	0.97363	0.985076	20.4655	-0.0380211	0.444562	0.591457	20.3022	-0.140735	0.0121294	0.060237	20.4043	-0.180575	0.00110417	0.00668398	20.3762		1.46954e+06	1.38216e+06	1.47645e+06	1.48097e+06	1.4237e+06	1.51156e+06	1.41152e+06	1.4142e+06	1.32795e+06	1.29269e+06	1.29607e+06	1.27353e+06	1.27203e+06	1.28486e+06	1.27642e+06
E9Q1A5		Zfp384	11	22.3	22.347	497140000				467		-0.148735	0.0229107	0.0796404	18.0007	-0.270741	0.00256552	0.0207376	17.8538	-0.0665936	0.319348	0.483674	18.0465	-0.188599	0.00407497	0.0162068	17.832		278242	263219	292335	270265	254528	251639	244659	246997	253979	258745	272169	221047	229331	209506	215606
E9Q1P8	Interferon regulatory factor 2-binding protein 2	Irf2bp2	11	31.6	14.233	1683500000				468		-0.237003	0.00182525	0.0158874	18.4655	-0.16245	0.0332147	0.1018	18.5613	0.0701548	0.265231	0.428603	18.6141	0.144707	0.0463891	0.0989901	18.4193		413883	384561	394990	378020	336145	339805	322174	337314	392923	433526	435358	360934	375347	379648	362594
E9Q236		Abcc4	5	4.2	6.3446	397040000				469		-0.258604	0.00749885	0.0385523	18.099	-0.20748	0.0389667	0.11315	18.1138	0.00407906	0.377537	0.539767	18.23	0.0552031	0.834618	0.881776	17.9973		301729	324750	296586	310399	260398	255480	248177	268518	295564	295333	301453	280307	258331	282998	249730
E9Q286	Little elongation complex subunit 1	Ice1	13	8.8	63.11	17936000000				470		0.165655	0.0176938	0.0674189	22.3698	0.154895	0.0803601	0.181951	22.4456	0.0700612	0.259325	0.422242	22.317	0.059302	0.217293	0.322565	22.4823		4.94593e+06	5.49853e+06	4.87443e+06	5.02915e+06	5.45268e+06	5.65831e+06	5.94538e+06	5.8737e+06	5.96105e+06	5.28228e+06	5.14494e+06	5.86474e+06	5.6807e+06	6.06755e+06	6.30583e+06
E9Q2E4		Gm15800	16	4.2	21.285	658210000				471		0.0453277	0.579745	0.714752	18.8977	0.153351	0.089705	0.196766	19.0044	0.0417675	0.215464	0.372734	18.8929	0.149791	0.0186934	0.0497154	18.9952		460342	453776	504104	508696	523906	502598	495014	463204	488862	503981	527198	547049	585639	526931	536915
E9Q2I4		Elmsan1	13	16.4	27.893	1206000000				472		-0.639166	8.71779e-07	0.000206859	18.9151	-0.535238	4.72889e-06	0.000828109	18.9411	0.0122739	0.379316	0.540678	19.2399	0.116202	0.0529405	0.10941	18.6536		589950	615730	631221	633260	417910	403569	377533	379372	605580	643711	639296	437352	411182	440554	425043
E9Q2S7		Zfp266	4	7	8.927	359880000				473		-0.0113818	0.891466	0.936423	17.586	-0.100745	0.164128	0.296229	17.31	-0.224099	0.0341905	0.112681	17.4956	-0.313462	5.21566e-05	0.00106157	17.4236		219249	178515	201940	191385	191960	202892	196758	187790	162506	163970	182958	152230	165683	153498	155470
E9Q309		Cep350	25	8.9	46.545	1400300000				474		-0.0901423	0.0505332	0.137859	19.2381	-0.0841495	0.0639563	0.156497	19.1652	-0.0698347	0.120353	0.25328	19.2532	-0.0638418	0.11752	0.201391	19.1611		634591	644530	639632	635440	588191	612360	596779	602329	605284	618458	610173	587489	563161	574321	572875
E9Q349	WD repeat-containing protein 25	Wdr25	2	7.7	23.224	18050000				475		-0.160501	0.0917391	0.204261	15.188	-0.222893	0.0257604	0.0861502	15.1369	-0.0039773	0.902441	0.941224	15.2665	-0.0663693	0.332577	0.443287	15.0745		37696.8	43505.6	37638.9	38237	36429.1	34605.4	35801	34694.6	41906.3	37031	41456.2	31868.2	34185.5	34856.8	34314.2
E9Q368		Gm17296	20	16.7	37.324	1810900000				476		-0.197495	0.0171454	0.0660836	19.1035	-0.213196	0.020439	0.0735953	19.1432	0.062748	0.518512	0.66449	19.2292	0.0470475	0.733271	0.801879	19.0283		585159	624112	620046	594649	551925	524019	500078	544533	624263	630633	583049	540375	534171	552115	559588
E9Q394		Akap13	52	23.5	224.38	23273000000				477		0.347314	0.000203327	0.00410587	21.7427	0.290621	2.74761e-05	0.00197949	21.8288	0.0937719	0.0423158	0.12885	21.6092	0.0370791	0.304964	0.415769	21.9349		2.95398e+06	2.99305e+06	3.31756e+06	3.25119e+06	3.86304e+06	4.22073e+06	3.874e+06	3.91415e+06	3.42575e+06	3.24567e+06	3.21667e+06	4.22449e+06	4.13336e+06	3.87897e+06	4.08056e+06
E9Q3G8		Nup153	46	39	262.23	11488000000				479		-0.181236	0.00159278	0.0147495	21.8088	-0.181005	0.00114836	0.0134864	21.7488	-0.0471302	0.442371	0.599395	21.8792	-0.0468996	0.0733236	0.139477	21.6947		3.86285e+06	3.85229e+06	4.02461e+06	3.84852e+06	3.46047e+06	3.51079e+06	3.33197e+06	3.51752e+06	3.76268e+06	3.8455e+06	3.76936e+06	3.40843e+06	3.26321e+06	3.36344e+06	3.30467e+06
E9Q3L2		Pi4ka	46	24.8	126.68	6520800000				480		0.0459086	0.254043	0.408694	21.7955	0.00256079	0.947339	0.967579	21.6461	-0.127892	0.00307617	0.0269809	21.7177	-0.17124	0.000943319	0.00603238	21.7328		3.5689e+06	3.48637e+06	3.60642e+06	3.67969e+06	3.84353e+06	3.73134e+06	3.67685e+06	3.5514e+06	3.22454e+06	3.26753e+06	3.39563e+06	3.22825e+06	3.43113e+06	3.28076e+06	3.18936e+06
E9Q3P4		Cenpf	36	12.9	70.051	2222300000				481		0.548636	0.000249969	0.00468972	20.1256	0.0724924	0.235194	0.381853	19.7207	-0.17205	0.0317537	0.107553	19.7776	-0.648193	0.00068196	0.00481926	20.0759		919646	951523	1.04008e+06	901653	1.25417e+06	1.55091e+06	1.30885e+06	1.50893e+06	847260	792479	778704	1.00317e+06	835477	842263	874634
E9Q3R6		Zfp169	3	5.7	2.7179	90538000				482		0.0317928	0.682392	0.794173	16.249	0.047035	0.869549	0.917163	16.1431	-0.116901	0.343697	0.506718	16.1831	-0.101658	0.288588	0.399621	16.2141		75949.6	74678.3	78155.2	77753.4	73972.2	80024.1	79568.3	80753.3	71375.4	73696.7	75325.2	78628.4	72223.7	71671.2	68137
E9Q411		Nbas	30	14.4	129.58	5116400000				483		0.0731278	0.101622	0.218438	21.0641	0.048825	0.286863	0.438887	21.0909	0.035454	0.475654	0.627563	21.0427	0.0111513	0.882585	0.91726	21.1062		2.13194e+06	2.1239e+06	2.16471e+06	2.1247e+06	2.28957e+06	2.27345e+06	2.18169e+06	2.24295e+06	2.23612e+06	2.13194e+06	2.1215e+06	2.19561e+06	2.22237e+06	2.30179e+06	2.35393e+06
E9Q444		Zbtb21	7	7.7	17.01	333890000				484		-0.388479	0.000610834	0.00813351	17.0236	-0.284056	0.00162436	0.0161668	17.077	0.0215002	0.524028	0.668814	17.2271	0.125923	0.227283	0.333282	16.8923		161087	153636	151477	143776	109913	116523	111695	126268	151469	159299	161729	129725	125164	133464	120363
E9Q4F7		Ankrd11	12	5.9	54.784	832630000				486		-0.00779306	0.846693	0.907389	18.8346	-0.0183788	0.561931	0.692359	18.6329	-0.195093	0.00175341	0.020831	18.7549	-0.205679	0.000265252	0.00265588	18.7279		461490	468896	478133	467574	463778	474926	454912	472554	404201	422457	410754	418160	395340	406459	396687
E9Q4N7		Arid1b	20	13.1	53.585	2240500000				487		-0.195448	0.00363101	0.0240532	20.2281	-0.175337	0.00421084	0.0272604	20.0242	-0.201456	0.0052588	0.0369566	20.2395	-0.181344	0.000193975	0.00219912	20.0397		1.37561e+06	1.24073e+06	1.36408e+06	1.2878e+06	1.12766e+06	1.19184e+06	1.11822e+06	1.14249e+06	1.09935e+06	1.13289e+06	1.19673e+06	1.02571e+06	1.02659e+06	1.00017e+06	988077
E9Q4P1		Wdfy1	7	18.8	24.57	961790000				488		0.263137	0.0435158	0.125351	18.3777	0.338706	0.0232803	0.0807485	18.3218	-0.117849	0.101898	0.227168	18.1956	-0.0422806	0.635916	0.72301	18.4881		309122	281110	296313	353057	337629	425430	383897	334123	306651	262693	317303	379411	378378	369308	317737
E9Q4Y4		Cep192	31	15.4	79.471	2598200000				490		0.171924	0.0060558	0.0337728	19.4567	0.0781674	0.131296	0.254698	19.2409	-0.174547	0.00354551	0.0294939	19.2959	-0.268303	1.32719e-05	0.000511171	19.4085		665954	656733	687058	711408	799973	784680	734735	738751	574997	617804	605930	642661	630958	649613	618065
E9Q4Z2	Acetyl-CoA carboxylase 2;Biotin carboxylase	Acacb	3	5.4	2.5523	384200000				491		-0.190491	0.0756881	0.180487	13.2916	0.0385767	0.787639	0.862161	13.2009	-0.20802	0.0315757	0.107271	13.2977	0.0210477	0.613632	0.70638	13.2069		11108.8	11840.9	10018	9861.04	8884.35	9330.1	9968.49	9381.71	9944.59	9183.53	8998.11	9058.08	8956.14	9586.26	10590.8
E9Q512		Trip11	46	24.9	267.63	9188300000				492		0.204497	0.0412871	0.121129	21.6805	0.272948	0.0184018	0.0684012	21.9992	0.264988	0.00610589	0.0404477	21.6918	0.333439	0.00056822	0.00430286	21.9495		3.07606e+06	3.35923e+06	2.91833e+06	3.24405e+06	3.63294e+06	3.50841e+06	3.70522e+06	3.6477e+06	3.68239e+06	3.98564e+06	3.79802e+06	4.64283e+06	4.41581e+06	4.76101e+06	4.4079e+06
E9Q555	E3 ubiquitin-protein ligase RNF213	Rnf213	73	17.1	264.84	8858400000				493		0.148088	0.0379835	0.113618	21.7942	0.14683	0.00182971	0.0174316	21.9252	0.121091	0.134901	0.273594	21.7721	0.119833	0.00316676	0.0135626	21.9282		3.34454e+06	3.72619e+06	3.27765e+06	3.53015e+06	3.78489e+06	3.70693e+06	3.99483e+06	3.94214e+06	3.75813e+06	3.77189e+06	3.65469e+06	4.31766e+06	4.14293e+06	4.18871e+06	4.07799e+06
E9Q5C9		Nolc1	28	47.3	323.31	88945000000				494		-0.309506	0.000595439	0.0080364	22.1004	-0.362198	0.00347982	0.0247103	22.2485	0.200342	0.0623793	0.165455	22.341	0.147649	0.0157233	0.0436448	22.0194		4.81999e+06	5.39133e+06	4.81285e+06	5.01227e+06	3.98374e+06	3.92086e+06	4.04508e+06	4.28917e+06	5.96624e+06	5.82587e+06	5.07316e+06	4.55773e+06	4.19701e+06	4.63368e+06	4.65467e+06
E9Q5F9	Histone-lysine N-methyltransferase SETD2	Setd2	31	15.7	86.372	6156700000				496		-0.0661914	0.288229	0.445363	21.1509	-0.143496	0.0443392	0.122817	20.9656	-0.136472	0.0154648	0.0704008	21.1256	-0.213776	0.000896822	0.0058242	21.011		2.38896e+06	2.33333e+06	2.50701e+06	2.28088e+06	2.25275e+06	2.37108e+06	2.18906e+06	2.31936e+06	2.1738e+06	2.12786e+06	2.10947e+06	1.97968e+06	1.9426e+06	1.92859e+06	2.02193e+06
E9Q5G3	Kinesin-like protein KIF23	Kif23	25	33.8	88.356	3109600000				497		0.420274	0.00120024	0.0123382	19.9567	0.0429396	0.301787	0.454111	19.7995	0.0284044	0.9281	0.956173	19.7588	-0.34893	0.0191671	0.0506864	19.9924		882840	880783	929508	847869	1.07048e+06	1.3082e+06	1.18597e+06	1.19517e+06	915224	832421	830066	1.00498e+06	888349	862550	975440
E9Q5K9	YTH domain-containing protein 1	Ythdc1	5	8.2	34.431	531380000				498		-0.176968	0.00701895	0.0366704	18.3054	-0.195631	0.00189718	0.0178178	18.3406	0.0585407	0.146604	0.287484	18.419	0.039878	0.656696	0.73912	18.2369		349766	344621	343545	337126	295114	323436	284093	320212	372748	347369	364486	307370	301879	337082	298527
E9Q5N9		Zfp395	6	16.3	11.523	152160000				499		0.203456	0.0894813	0.201105	17.2978	0.27378	0.13439	0.258991	16.9812	-0.371335	0.118528	0.251355	17.0369	-0.301011	0.0136264	0.0391248	17.249		156568	133949	168094	139644	187897	170947	162483	164997	106503	127492	137793	133490	151293	134282	138921
E9Q5Z5		Fancf	3	8.2	2.8228	47223000				500		-0.0187262	0.819638	0.888301	15.0151	-0.158545	0.293281	0.445451	14.826	-0.107888	0.119095	0.252037	14.9782	-0.247706	0.0124752	0.0366407	14.8819		32120	35299.4	34033.3	32216	31908.5	33785.9	31162.5	35006.9	31876.5	31054.2	27156.7	28893.1	24849.5	28544.6	29864.4
E9Q616		Ahnak	149	48.4	323.31	56913000000				501		0.368554	0.00732147	0.0378276	23.5821	0.450563	0.000123937	0.00415187	24.0588	0.403515	0.00171649	0.020584	23.5707	0.485524	0.000864533	0.00567958	24.0091		1.01681e+07	1.19035e+07	1.10302e+07	1.15171e+07	1.32097e+07	1.49178e+07	1.44395e+07	1.50842e+07	1.52648e+07	1.46441e+07	1.44469e+07	2.20339e+07	1.90231e+07	1.9764e+07	1.89357e+07
E9Q6B2	Coiled-coil domain-containing protein 85C	Ccdc85c	2	4.5	2.3324	169610000				502		0.358086	0.00119429	0.0123382	16.9032	0.183112	0.0553143	0.141742	16.7088	-0.120065	0.136725	0.275813	16.6727	-0.295039	0.0021305	0.0104175	16.9347		106508	117103	103271	104892	139523	132268	147191	137711	97915.9	99739	108187	116544	117103	111988	106426
E9Q6D6		Zfp277	2	6.2	5.8934	294830000				503		-0.0627098	0.670528	0.784623	16.6687	-0.209237	0.32172	0.473599	16.622	0.0414556	0.788082	0.867074	16.7178	-0.105071	0.386088	0.496918	16.5848		107345	118894	106433	95449.3	99674.9	103589	100709	105645	107510	99767.9	104181	99311	89265.8	95659.7	99263.1
E9Q6E5		Srsf11	9	19.4	179.65	10248000000				504		-0.0232751	0.48505	0.635208	20.899	0.026036	0.478127	0.621323	20.8897	-0.0357673	0.527878	0.672194	20.8953	0.0135438	0.597831	0.691904	20.8941		1.96086e+06	1.93619e+06	2.00906e+06	1.97575e+06	1.88321e+06	1.95322e+06	1.93027e+06	1.9883e+06	1.97456e+06	1.91086e+06	1.91266e+06	1.97588e+06	1.99717e+06	1.93074e+06	1.91312e+06
E9Q6E9		Simc1	2	1.8	1.9364	29272000				505		-0.140644	0.115347	0.239569	14.5687	-0.212145	0.115851	0.234001	14.6588	0.141007	0.235946	0.395703	14.6995	0.0695056	0.208343	0.312968	14.5331		22814.4	26009	25961.1	27392.5	23197.8	20575.4	24520.9	24882.8	29135.7	30841.2	24203.1	26352.7	24494.4	22486.5	23800.5
E9Q6H8		Plekha5	12	11.7	23.273	598720000				506		0.206386	0.00328961	0.0227012	18.6133	0.134438	0.0330995	0.101577	18.6443	0.0573707	0.267618	0.431407	18.5346	-0.0145773	0.668535	0.748528	18.7092		352807	374412	373444	394413	435092	424530	430109	432562	390775	408720	377098	442464	418077	426760	417717
E9Q6J5		Bod1l	65	25	323.31	13632000000				507		0.0788329	0.0924248	0.205184	21.7689	0.0343167	0.424472	0.574554	21.6423	-0.106806	0.0268893	0.097783	21.6837	-0.151322	0.000167095	0.00203073	21.7326		3.52152e+06	3.37e+06	3.60208e+06	3.41481e+06	3.62444e+06	3.8185e+06	3.55353e+06	3.6676e+06	3.281e+06	3.17961e+06	3.31262e+06	3.25913e+06	3.36178e+06	3.30098e+06	3.27773e+06
E9Q6K3		Pibf1	5	7.4	13.145	386270000				508		0.00797882	0.876244	0.926319	17.9503	-0.0619305	0.150007	0.278079	18.0068	0.0957993	0.0313994	0.106913	17.9874	0.02589	0.87016	0.908152	17.9673		242450	260734	259467	247170	262860	253645	244298	256566	267923	273502	270407	262194	251155	261625	260288
E9Q6P5		Ttc7b	3	3.6	4.1697	88890000				509		0.0119568	0.889546	0.935351	16.6789	-0.00734231	0.565748	0.695066	16.8895	0.220804	0.0234741	0.0899521	16.7675	0.201504	0.00807656	0.0263334	16.7856		106831	114110	96228	102768	102622	102679	111122	104621	122824	120476	130993	120077	122509	125126	115921
E9Q6R7		Utrn	49	16.9	138.3	6226900000				510		-0.10417	0.0787317	0.185097	21.3314	-0.0157692	0.430595	0.579335	21.1262	-0.248257	0.00212614	0.0227565	21.2771	-0.159856	0.00424538	0.0166651	21.1994		2.98479e+06	2.54242e+06	2.63121e+06	2.70945e+06	2.56373e+06	2.57374e+06	2.52188e+06	2.45489e+06	2.29295e+06	2.27187e+06	2.39971e+06	2.08866e+06	2.34568e+06	2.39018e+06	2.31056e+06
E9Q6S0		Zfp597	3	7.6	3.5459	163580000				511		0.18757	0.0374259	0.112623	15.9276	-0.0106306	0.447898	0.593706	16.2483	0.420594	0.000162439	0.00767331	16.0141	0.222394	0.051556	0.107223	16.1326		59130.5	63152.2	56526.8	55289.3	66874	64676.3	61498.4	74684.3	83303.5	78913.1	73204.1	71641.9	74205	86608.4	77273.6
E9Q6W4		Zfp296	2	4.7	1.6574	14470000				512		-0.644119	0.000144993	0.00337438	13.2463	-0.700415	3.31711e-05	0.00208703	13.3854	0.217277	0.143005	0.283014	13.6614	0.16098	0.111728	0.193387	13.0047		13521.4	12354.2	10761.3	12777.9	7520.32	8015.33	7982.27	7566.64	13692.6	14948.5	13556	8315.34	8152.9	9519.8	8740.5
E9Q735	Ubiquitin conjugation factor E4 A	Ube4a	13	16.1	31.267	2905700000				513		-0.0380718	0.640645	0.762015	20.9333	0.0870498	0.401934	0.554932	21.0299	0.0278706	0.783537	0.863992	20.9642	0.152992	0.0346085	0.0792192	20.9907		2.12825e+06	1.96035e+06	1.84946e+06	2.21459e+06	1.95671e+06	2.04551e+06	2.13991e+06	1.78462e+06	2.25884e+06	1.97332e+06	1.96523e+06	1.93856e+06	2.37778e+06	2.22157e+06	2.31489e+06
E9Q777		Akap11	11	6.3	92.771	451260000				514		0.119742	0.16333	0.303009	17.6252	-0.00973683	0.856915	0.908999	17.5167	-0.0430252	0.631756	0.755319	17.5469	-0.172504	0.0103716	0.0319024	17.5988		202623	180544	205841	187172	220008	214769	199816	207826	175341	182017	199095	185478	192523	185128	183227
E9Q784		Zc3h13	27	14.3	60.076	3617100000				515		-0.0967502	0.0116492	0.0507119	20.5744	-0.138076	0.0029608	0.0225498	20.5568	0.0129736	0.647202	0.768087	20.6283	-0.0283521	0.197731	0.300785	20.5118		1.63248e+06	1.61061e+06	1.62926e+06	1.59233e+06	1.52095e+06	1.50775e+06	1.48768e+06	1.53215e+06	1.60009e+06	1.65285e+06	1.635e+06	1.47738e+06	1.48802e+06	1.48841e+06	1.4746e+06
E9Q7C4		Prr14l	8	4.5	11.205	198260000				516		-0.0423152	0.50762	0.656209	17.2799	-0.0378682	0.713694	0.811453	17.1138	-0.165682	0.00829141	0.0480647	17.2301	-0.161235	0.0144227	0.0408535	17.1782		160120	158821	166930	160578	163715	163421	148742	151044	134442	142193	148829	145582	132971	142546	141065
E9Q7D5		Arhgef5	4	3	1.9858	170140000				517		-0.630742	0.0135407	0.0562299	12.9424	-0.535122	0.0445057	0.123022	13.037	0.0850314	0.644798	0.76615	13.2942	0.180652	0.0522022	0.10811	12.7173		7809.94	12066.5	8572.89	12544.6	6668.07	5702.42	7932.87	5498.32	9491.17	10061.9	9635.81	9316.19	6811.84	6424.18	6749.74
E9Q7E2		Arid2	22	15.5	58.484	3556900000				518		-0.121172	0.161275	0.300845	20.5304	-0.0950403	0.038662	0.112719	20.3466	-0.19005	0.091202	0.210769	20.5095	-0.163918	0.00136411	0.00771603	20.3878		1.52754e+06	1.43575e+06	1.75334e+06	1.5645e+06	1.42327e+06	1.54098e+06	1.40336e+06	1.41024e+06	1.4441e+06	1.37965e+06	1.41667e+06	1.31564e+06	1.34139e+06	1.21438e+06	1.31903e+06
E9Q7F2	E3 ubiquitin-protein ligase RNF169	Rnf169	8	13.7	20.49	557260000				519		-0.0903526	0.302777	0.461552	17.3732	-0.240577	0.00479712	0.0293976	17.2334	-0.0474703	0.7164	0.820397	17.398	-0.197695	0.00647299	0.0223638	17.2292		180282	158842	191725	167530	152343	171018	159369	171446	176012	180149	161306	145715	139235	135815	151850
E9Q7G0		Numa1	90	51.1	323.31	75109000000				520		0.0282768	0.533667	0.677335	24.0662	-0.128904	0.00131957	0.0145648	23.8417	-0.1367	0.00417017	0.0328865	23.9935	-0.293881	1.38634e-06	0.00016238	23.9334		1.74548e+07	1.66545e+07	1.79903e+07	1.75259e+07	1.81586e+07	1.8299e+07	1.69954e+07	1.75838e+07	1.57391e+07	1.57998e+07	1.58832e+07	1.41844e+07	1.46406e+07	1.45892e+07	1.43562e+07
E9Q7L1		Urb2	24	16	34.545	4192600000				521		-0.167497	0.0152897	0.0614159	20.9632	-0.288934	0.00219506	0.019377	21.1074	0.225578	0.0102069	0.0542729	21.1436	0.104141	0.074531	0.141097	20.9315		2.13053e+06	2.29418e+06	2.07611e+06	2.18132e+06	1.93748e+06	1.89856e+06	1.92767e+06	2.00296e+06	2.50247e+06	2.55605e+06	2.34187e+06	2.12887e+06	1.98079e+06	2.15512e+06	2.0987e+06
E9Q7M2;P62500	TSC22 domain family protein 1	Tsc22d2;Tsc22d1	2	5.3	4.8517	155980000				522		-0.139365	0.0433336	0.124962	15.6632	-0.0876111	0.185316	0.321527	15.8386	0.155795	0.0349235	0.114337	15.7996	0.207549	0.00259399	0.0118807	15.6973		54672.4	53282.4	52579.8	57306	49944.8	49090.1	50757.4	47814.7	62741.5	58987.3	60393.8	54463.4	59373.3	57577.9	56678.7
E9Q7X6	Protein HEG homolog 1	Heg1	3	2.8	3.6825	82985000				523		0.397791	0.0100264	0.0458664	15.9498	0.337015	0.0324515	0.100208	15.9772	0.0337131	0.765456	0.853182	15.7654	-0.0270632	0.95387	0.968887	16.1352		60068	53725	50949.4	55496.9	64141.7	81091.8	78022.1	69189.1	63565.7	47860.1	52987.5	66993.7	72144.4	71570.3	76661.5
E9Q8D0		Dnajc21	9	22.6	37.254	2091600000				524		0.190239	0.000875731	0.0104195	20.463	0.277402	0.00042049	0.00802166	20.6	0.0735836	0.0359506	0.116213	20.3994	0.160746	0.00913715	0.0289009	20.6385		1.3419e+06	1.3468e+06	1.38737e+06	1.35579e+06	1.49057e+06	1.5356e+06	1.55021e+06	1.61851e+06	1.46201e+06	1.41037e+06	1.41879e+06	1.74995e+06	1.84111e+06	1.67534e+06	1.64461e+06
E9Q8I7		Nfxl1	19	26.3	45.738	2410000000				526		-0.0264482	0.703727	0.808568	19.5417	0.0899297	0.291815	0.443938	19.6535	0.0471473	0.368402	0.530606	19.5751	0.163525	0.0154295	0.0429947	19.6103		739588	790530	747246	803871	803942	702051	769509	766445	776486	855485	782410	844772	853461	858037	828801
E9Q8T2		Prdm15	10	9.9	11.125	449300000				527		-0.293896	0.00076465	0.00951138	18.3287	-0.323752	0.00141628	0.015107	18.2825	-0.00817424	0.450454	0.60703	18.4722	-0.0380303	0.33779	0.448578	18.1628		361009	374094	356801	369008	300079	294313	294072	304464	362832	363322	340506	290934	284580	297948	288233
E9Q8T7		Dnah1	3	0.7	2.1382	756470000				528		0.0152833	0.860412	0.916888	18.6373	0.00431846	0.93233	0.957796	18.8619	0.229735	0.0176543	0.0761095	18.7281	0.21877	0.0180457	0.0484966	18.7543		410567	439240	391607	381994	382363	393563	393329	468190	503372	493185	421277	480685	436809	513623	485848
E9Q8V6		Dennd4a	12	7.8	66.069	677870000				529		-0.0887594	0.636263	0.758735	18.0647	-0.0869884	0.333944	0.486629	18.3233	0.263988	0.1805	0.331661	18.2222	0.265759	0.00404237	0.0161369	18.1532		247300	368320	232734	291630	275681	239703	291563	277137	330901	377898	315874	357084	276160	353414	323386
E9Q912		Rap1gds1	24	46.1	118.75	21425000000				531		0.0816166	0.508322	0.656476	21.6984	0.267643	0.0301616	0.0953836	21.8005	-0.0100642	0.463636	0.618493	21.6533	0.175962	0.0609401	0.12181	21.8272		3.02003e+06	3.16253e+06	3.50297e+06	3.53008e+06	3.43281e+06	3.4838e+06	3.4826e+06	3.52914e+06	3.56044e+06	3.37368e+06	3.37918e+06	4.02682e+06	4.15192e+06	3.77954e+06	3.76276e+06
E9Q9B3		Spryd3	2	5	3.3531	113250000				532		-0.0620626	0.606441	0.734878	13.0254	0.0211676	0.932061	0.957644	12.7609	-0.307587	0.0186186	0.0782629	12.9246	-0.224357	0.0232774	0.0585512	12.8822		8027.32	9399.11	8390.47	8331.09	8165.65	7988.5	7789.24	8868.8	6734.35	6982.58	7185.7	7471.56	6750.45	7426.61	6502.08
E9Q9B7		Kidins220	22	15.8	85.695	2107300000				533		0.13422	0.0140203	0.0577102	18.873	0.161296	0.00354768	0.0249365	19.0241	0.126057	0.0395149	0.122439	18.8599	0.153133	0.0184398	0.0492064	19.0167		467334	460148	440317	469379	531971	488944	499734	487837	483627	505241	505520	536416	563516	584738	556810
E9Q9D5	Rab-like protein 2A	Rabl2	3	14.8	3.7545	2928600000				534		0.290397	0.00910262	0.0431197	15.3342	0.240007	0.0403807	0.11569	15.3899	0.0638389	0.931868	0.958438	15.2163	0.0134492	0.675286	0.753525	15.4861		37089.7	38723.1	34794	39448.2	42912.9	46058.2	48375.1	45702.3	42052	36426.8	36170.5	46577.2	45855.7	46547.7	45341.6
E9Q9Q2		R3hdm1	9	9.9	24.474	1757200000				535		-0.140484	0.469823	0.621523	19.3271	0.16688	0.613713	0.733347	19.2912	-0.201438	0.681497	0.794029	19.311	0.105926	0.424895	0.534215	19.3098		668278	655041	728037	699455	627630	609421	641254	614366	614981	665853	677755	664590	722539	637758	654659
E9QA22		Zfp644	6	5.8	30.605	292700000				538		-0.041933	0.683417	0.794899	17.1521	-0.268949	0.0290629	0.0931515	16.7833	-0.235996	0.00668511	0.0425445	17.0719	-0.463012	0.000755294	0.00517171	16.8996		154188	143040	157494	139211	134514	160362	134618	145605	123363	116826	124151	109049	100349	103470	106984
E9QAE3		Btaf1	33	22.6	82.696	7959800000				539		-0.217229	0.00159185	0.0147495	21.846	-0.246178	0.00823439	0.0417293	21.7753	-0.0386383	0.210591	0.367307	21.938	-0.067588	0.27309	0.382787	21.7036		4.04288e+06	4.07204e+06	4.08457e+06	4.08497e+06	3.45974e+06	3.45393e+06	3.53971e+06	3.55525e+06	3.98867e+06	3.86915e+06	3.74187e+06	3.38567e+06	3.32375e+06	3.26717e+06	3.38583e+06
E9QAM5	Helicase with zinc finger domain 2	Helz2	46	19.9	232.76	5662400000				542		0.0717873	0.198485	0.346649	20.7561	0.143318	0.0103459	0.0478188	20.9998	0.197613	0.00210513	0.0226675	20.8049	0.269144	1.04359e-05	0.000479952	20.9266		1.66067e+06	1.77454e+06	1.69308e+06	1.79193e+06	1.83972e+06	1.8116e+06	1.87368e+06	1.75147e+06	1.97155e+06	1.97481e+06	2.03451e+06	2.24375e+06	2.19572e+06	2.16351e+06	2.15986e+06
E9QAN8		Pik3c2b	4	3.4	26.639	277480000				543		0.377325	0.0911798	0.203717	16.7182	0.510452	0.034774	0.104811	16.6494	-0.171868	0.793407	0.86992	16.4559	-0.0387412	0.992273	0.994654	16.8875		101288	81720.9	101570	95917.3	104629	133348	125610	124213	96031.5	85838.8	93011.2	112613	136006	109613	112413
E9QAP7		Taf4a	19	24.9	68.782	3173100000				544		0.114151	0.0424545	0.12321	19.9397	0.0823515	0.0519983	0.135967	19.7438	-0.185841	0.00212769	0.0227565	19.8029	-0.217641	5.55306e-05	0.00109488	19.8879		995917	919892	989485	978242	1.03119e+06	1.08512e+06	1.02589e+06	1.0225e+06	853798	844348	852349	884878	911159	895958	899253
E9QAT4		Sec16a	33	19.3	149.43	4880300000				545		0.044888	0.547412	0.689485	21.3312	0.193283	0.132197	0.256007	21.3512	-0.0680275	0.690228	0.799937	21.2796	0.0803675	0.325565	0.436212	21.3938		2.61866e+06	2.53072e+06	2.55521e+06	2.64641e+06	2.75946e+06	2.60653e+06	2.70178e+06	2.60584e+06	2.46337e+06	2.57871e+06	2.66239e+06	2.71574e+06	2.94752e+06	2.86062e+06	2.76473e+06
F2Z3U3		Raph1	12	11.3	14.361	27939000000				546		0.20076	0.0160501	0.0633385	18.259	0.187821	0.00600526	0.0339759	18.5093	0.243292	0.0162451	0.0722933	18.2629	0.230353	0.00169634	0.00889768	18.4746		295726	297230	274624	314088	321590	344074	352825	335112	330584	337616	343831	424570	388937	397577	376123
F6U238		Maml2	8	9.2	47.753	341830000				549		-0.0209108	0.897454	0.939727	17.5908	0.13507	0.407611	0.55917	17.9387	0.260337	0.042903	0.130108	17.7128	0.416318	0.0104413	0.032055	17.7885		195011	192796	187651	223027	174462	203392	210481	200650	257975	241819	241449	269923	283343	258527	239337
F6U5V1			8	15.7	18.826	905300000				550		-0.0199814	0.839949	0.903147	17.5095	-0.0836883	0.622484	0.740413	17.2696	-0.202079	0.0302398	0.104686	17.4329	-0.265786	0.00871782	0.0278497	17.3667		195048	200901	185743	171640	172348	191378	180959	195102	173630	161976	144594	152018	136512	159287	172385
F6VAN0	Cyclic AMP-dependent transcription factor ATF-6 alpha;Processed cyclic AMP-dependent transcription factor ATF-6 alpha	Atf6	2	3	3.9566	19325000				551		-0.270228	0.0723309	0.175326	13.3503	-0.255503	0.0698932	0.165673	13.4571	0.117682	0.448604	0.605566	13.5358	0.132407	0.132562	0.221244	13.2814		9964.05	13307.9	10705.6	11831.5	10616.8	8717.86	10234.5	8729.46	12151.5	12880.7	11665.1	11042.1	9174.95	10348.9	11683.3
F6ZDS4	Nucleoprotein TPR	Tpr	97	40.1	323.31	81471000000				552		-0.0599452	0.0562873	0.148256	23.8225	-0.0882637	0.0118261	0.0524746	23.8176	0.0155927	0.710482	0.815941	23.8591	-0.0127258	0.482001	0.589504	23.7861		1.51417e+07	1.54221e+07	1.49287e+07	1.50122e+07	1.44456e+07	1.44907e+07	1.45684e+07	1.46225e+07	1.53427e+07	1.54199e+07	1.51491e+07	1.4474e+07	1.41271e+07	1.45701e+07	1.45305e+07
F7BJB9		Morc3	25	34.4	117.7	4895900000				553		0.0337538	0.552705	0.694139	20.1891	-0.0811691	0.570944	0.69923	20.1876	0.0617931	0.236655	0.396328	20.1987	-0.0531297	0.419734	0.529489	20.1794		1.15459e+06	1.19055e+06	1.24031e+06	1.14054e+06	1.20149e+06	1.25769e+06	1.18285e+06	1.22455e+06	1.21771e+06	1.18163e+06	1.22149e+06	1.21963e+06	1.17485e+06	1.12579e+06	1.17595e+06
F8VPJ6		Rfx7	7	6.6	22.383	369280000				554		-0.150168	0.0173955	0.0668203	16.8946	-0.152467	0.0232661	0.0807346	16.7086	-0.173975	0.00979972	0.0527974	16.8951	-0.176274	0.00881087	0.028059	16.7314		133672	123394	126639	129460	116572	118859	115099	111194	115294	115708	113413	96151.5	105296	104232	105383
F8VPK0		Ttc37	31	25	95.453	5998500000				555		-0.0288927	0.552065	0.693555	21.1205	0.0879226	0.378881	0.531424	21.1943	0.00910825	0.630987	0.755053	21.1388	0.125924	0.0547802	0.112219	21.169		2.31894e+06	2.32407e+06	2.22669e+06	2.33167e+06	2.31042e+06	2.17795e+06	2.28157e+06	2.25356e+06	2.32701e+06	2.36372e+06	2.40947e+06	2.36833e+06	2.54416e+06	2.5269e+06	2.37924e+06
F8VPN4		Agl	19	14.7	88.484	1746200000				556		-0.145762	0.483793	0.634085	19.7665	0.187111	0.543999	0.679122	19.9801	0.0338171	0.371268	0.533668	19.8539	0.36669	0.0377873	0.0847324	19.877		832174	937340	958700	1.01521e+06	828044	807682	875736	857567	1.02961e+06	1.07146e+06	1.03374e+06	1.14472e+06	1.12902e+06	1.04393e+06	1.01567e+06
F8VPP8		Zc3h7b	15	17.9	49.907	884230000				557		0.205858	0.00357244	0.0237246	19.9851	0.105866	0.0280799	0.0913288	19.8529	-0.0897579	0.0255761	0.0944934	19.8437	-0.18975	0.00260347	0.0119084	19.9932		944585	973176	1.0073e+06	949803	1.13812e+06	1.17127e+06	1.06658e+06	1.10609e+06	869006	893457	922682	1.02328e+06	958667	974220	970717
F8VPQ2		Arid4a	18	17.4	34.723	2777100000				558		-0.658393	1.71182e-06	0.000331341	20.5566	-0.520113	3.44984e-05	0.0021389	20.4126	-0.176009	0.0217216	0.0855753	20.8104	-0.0377293	0.224407	0.330284	20.2086		1.88171e+06	1.85001e+06	1.99618e+06	2.02634e+06	1.31166e+06	1.23889e+06	1.19404e+06	1.15587e+06	1.62914e+06	1.75421e+06	1.83943e+06	1.20824e+06	1.22645e+06	1.19338e+06	1.15042e+06
F8VPU2	FERM, RhoGEF and pleckstrin domain-containing protein 1	Farp1	17	19.2	22.998	3001000000				560		0.437057	0.00751316	0.0385721	20.847	0.343876	0.0191253	0.0702677	20.2836	-0.54138	0.000768785	0.0141071	20.3965	-0.634561	0.000117175	0.00164294	20.7483		1.74364e+06	1.45215e+06	1.68606e+06	1.64339e+06	1.9164e+06	2.40924e+06	2.27535e+06	2.23538e+06	1.21181e+06	972745	1.01448e+06	1.41196e+06	1.48548e+06	1.30479e+06	1.44848e+06
F8VPX2		Fbxw9	3	10.5	9.6835	77715000				561		-0.165849	0.318777	0.479586	12.8371	-0.0272364	0.599303	0.72171	13.1754	0.270966	0.0447872	0.134024	13.0361	0.409579	0.0145011	0.041039	12.959		7697.16	7881.51	6975.99	8491.68	6604.19	6636.36	7707.38	6516.77	11017.1	9317.24	9102.62	8079.79	9744.28	9218.24	9668.87
F8VPZ3	Ubiquitin carboxyl-terminal hydrolase	Usp32	4	3.1	52.272	182700000				562		0.175559	0.00653714	0.0349896	16.8461	0.277177	0.00059115	0.00967292	16.8104	-0.106342	0.0758731	0.186765	16.7128	-0.00472374	0.887017	0.920545	16.9316		114701	115544	111397	105021	125412	128161	127241	122632	102223	98425.7	104423	120953	124112	122026	132523
F8VPZ5		Ercc6	8	6.2	8.0971	280120000				563		-0.466464	4.85974e-05	0.00187218	17.7581	-0.544006	0.00024158	0.00604788	17.7965	0.116057	0.505573	0.653457	18.041	0.0385154	0.609906	0.70352	17.5441		257174	276536	242846	271599	180196	188821	193798	196503	278982	289168	254770	208302	179945	201130	193189
F8VPZ9		Gltscr1	8	5	16.743	620680000				564		0.000270006	0.997162	0.998294	17.5301	0.0142281	0.726773	0.820671	17.4286	-0.109488	0.362254	0.525086	17.483	-0.0955299	0.186948	0.288194	17.4825		184273	189990	189562	190970	193984	185273	187322	188053	179677	179563	185551	171921	182979	179048	171681
F8VQ05		Fryl	30	11.3	82.246	3421400000				565		0.106206	0.0118972	0.0512018	20.0273	0.149277	0.00255603	0.0207376	20.0789	0.0193933	0.656513	0.774044	19.9826	0.0624635	0.0624562	0.123999	20.1117		1.02191e+06	1.00837e+06	1.02551e+06	1.06386e+06	1.1256e+06	1.0991e+06	1.10798e+06	1.10701e+06	1.03214e+06	1.05029e+06	1.0445e+06	1.16143e+06	1.18397e+06	1.16322e+06	1.12712e+06
F8VQ29		Iqgap3	14	11	21.511	568340000				566		0.700957	0.00311116	0.0219747	18.5191	0.25019	0.0882091	0.194506	18.3325	0.0209555	0.676918	0.79105	18.1776	-0.429811	0.0577159	0.116905	18.6547		294840	281634	316200	296641	454889	529942	475961	469778	296318	264147	259356	386670	350232	326415	381710
F8VQ70		Scaper	6	5.8	21.724	201930000				567		-0.09518	0.154035	0.291399	17.3399	-0.0941468	0.232552	0.379037	17.2065	-0.127229	0.0451284	0.13474	17.333	-0.126196	0.0434063	0.0940923	17.2292		174803	159998	174007	179256	160772	164951	163139	151547	156263	152058	166608	145225	157811	142510	139071
F8VQB6	Unconventional myosin-X	Myo10	8	3.2	5.8161	1492000000				568		0.114517	0.699818	0.80621	16.8419	0.293414	0.170165	0.303709	17.5852	0.632872	0.0250093	0.0935131	17.0559	0.811769	0.0061737	0.021679	17.305		87226.7	143491	98187.1	134711	104111	106907	143408	147546	195559	194466	165896	281231	203345	210399	170778
F8VQC1	Signal recognition particle subunit SRP72	Srp72	25	39.8	198.22	27636000000				569		-0.03949	0.420409	0.579532	23.1429	0.0739614	0.0503294	0.133628	23.1736	-0.0312533	0.438439	0.595899	23.1492	0.0821981	0.0129668	0.0377079	23.1642		8.96569e+06	9.52607e+06	9.23771e+06	9.92341e+06	9.00651e+06	9.24804e+06	9.48533e+06	8.8633e+06	9.24029e+06	9.23239e+06	9.22608e+06	1.018e+07	9.56219e+06	9.46699e+06	9.45082e+06
F8VQG7		N4bp2	18	15	152.65	2139400000				571		0.0506139	0.430008	0.587477	20.1445	0.0123195	0.885542	0.927622	19.7884	-0.337887	0.000471318	0.0118959	19.9744	-0.376182	4.43983e-05	0.000978735	19.9818		1.11872e+06	1.07987e+06	1.18009e+06	1.18296e+06	1.23607e+06	1.20693e+06	1.15195e+06	1.11205e+06	902067	920243	938455	878161	941351	899341	906230
G3UVV3		Zfp407	20	10.4	66.688	810190000				572		-0.151884	0.00549963	0.0317188	19.1806	-0.0807951	0.0797018	0.18077	19.0856	-0.124709	0.0456699	0.135744	19.2031	-0.05362	0.232096	0.33809	19.0778		614322	607223	646314	638614	562758	566926	560634	562054	581571	581372	584432	548024	564187	530268	524729
G3UW50		Zbtb25	2	6.2	2.0784	67895000				573		-0.199482	0.0223028	0.0783103	16.5621	-0.239281	0.0298459	0.0947808	16.3364	-0.188678	0.0619701	0.164671	16.581	-0.228476	0.0207119	0.0535406	16.3481		109803	99429	107192	97338.9	90310.6	92350.4	86153.7	91597.6	95645.3	91019.5	95608.7	68758.4	84534.7	78222.5	77565.2
Q9D7G0;G3UXL2	Ribose-phosphate pyrophosphokinase 1	Prps1;Prps1l3	6	37.7	23.498	13547000000				576		-0.147286	0.022401	0.0784184	20.1647	-0.157118	0.00704596	0.0377561	20.1808	0.032199	0.225152	0.384011	20.2522	0.0223677	0.682702	0.759344	20.1023		1.21143e+06	1.28149e+06	1.25673e+06	1.19442e+06	1.1321e+06	1.05546e+06	1.10121e+06	1.18094e+06	1.31583e+06	1.29004e+06	1.2255e+06	1.09651e+06	1.14198e+06	1.13217e+06	1.15861e+06
G3UYU0		Mex3a	2	2.9	2.3386	17324000				578		0.483327	0.0136882	0.0567551	12.5369	0.350371	0.0442031	0.122699	12.7925	0.297023	0.275538	0.439153	12.4226	0.164067	0.282138	0.39261	12.8606		5372.53	5949.22	4131.77	5299.34	7618.97	6737.47	7608.89	6459.41	6267.65	6211.82	5596.27	6557.48	7921.99	8734.98	9007.92
G3X8Q1		Cabin1	25	15.4	80.336	1609200000				579		0.0389363	0.265775	0.421332	19.5209	0.0173305	0.72625	0.820197	19.4896	-0.021708	0.484164	0.634571	19.4921	-0.0433137	0.145308	0.237457	19.5187		746440	737392	735885	755962	768007	763294	758222	766977	709138	751771	732188	751407	747659	750129	717978
G3X8U3		2210016F16Rik	7	32	22.215	8260600000				580		-0.0224022	0.627475	0.752098	19.9917	0.115962	0.376494	0.529574	20.003	-0.0661428	0.503467	0.651371	19.9745	0.0722216	0.190986	0.292524	20.0166		1.0593e+06	1.0315e+06	1.02365e+06	1.05761e+06	1.02764e+06	1.042e+06	1.03934e+06	994908	1.05615e+06	954828	1.09854e+06	1.03493e+06	1.12086e+06	1.11245e+06	1.0418e+06
G3X8X0		Dhx16	22	26	74.511	5863100000				581		-0.236854	3.80707e-05	0.00164429	20.8438	-0.183521	0.00116085	0.013528	20.7761	-0.0812957	0.0387152	0.121297	20.9274	-0.0279624	0.387523	0.498119	20.7114		2.03421e+06	2.05538e+06	2.07114e+06	2.01859e+06	1.70453e+06	1.73569e+06	1.72627e+06	1.77639e+06	1.91884e+06	1.98179e+06	1.89888e+06	1.74707e+06	1.67378e+06	1.684e+06	1.70157e+06
G3X904		Zfp275	5	9.4	6.305	242440000				583		-0.0863303	0.2493	0.404425	17.1983	-0.23639	0.00428796	0.0275095	17.3167	0.210319	0.0499817	0.143397	17.3316	0.0602594	0.752185	0.816935	17.1853		161965	155611	147415	158737	150697	141774	142243	152367	177109	179255	166385	143401	151882	162723	150823
G3X941;Q8BHM7;E9QAP1;E9PZQ8		9130019O22Rik;Zfp747;Zfp764;E430018J23Rik	3	7.7	2.7603	525170000				585		0.193513	0.274395	0.430708	10.8579	-0.202781	0.200735	0.340465	10.9877	0.342338	0.0399011	0.123356	10.9079	-0.0539554	0.489792	0.596072	10.9277		1809.07	1465.01	1844.74	1953.61	1748	2258.68	1780.88	2185.87	2132.34	2076.91	2146.94	2137.18	1977.95	1993.24	1618.17
G3X972		Sec24c	23	29	113.77	14981000000				586		0.0671623	0.261573	0.416551	21.4392	0.208176	0.0216329	0.0765551	21.4629	-0.0616993	0.716855	0.820681	21.3792	0.0793147	0.191963	0.293642	21.5125		2.76339e+06	2.67947e+06	2.83353e+06	2.83283e+06	2.97323e+06	2.91138e+06	2.89745e+06	2.80937e+06	2.73729e+06	2.722e+06	2.73812e+06	2.92553e+06	3.19514e+06	3.03268e+06	3.10151e+06
G3X987		Gimap9	17	57	53.068	8829700000				587		-0.21967	0.000315244	0.00551052	20.4499	-0.0930288	0.0612647	0.151747	20.2631	-0.243517	0.000187302	0.00812256	20.4554	-0.116876	0.0161536	0.0446052	20.2817		1.56735e+06	1.53685e+06	1.52173e+06	1.54116e+06	1.32877e+06	1.32713e+06	1.32598e+06	1.31549e+06	1.33115e+06	1.28674e+06	1.34004e+06	1.17705e+06	1.24636e+06	1.24547e+06	1.22704e+06
G3X9B1		Heatr1	62	29.1	111.9	41761000000				588		-0.208601	0.00605292	0.0337728	23.2131	-0.217854	0.0126848	0.0543555	23.4049	0.211969	0.0442072	0.132789	23.4083	0.202716	0.000350032	0.00319914	23.2102		1.03934e+07	1.1173e+07	9.73696e+06	1.07045e+07	8.80758e+06	8.92442e+06	9.33129e+06	9.231e+06	1.25473e+07	1.20385e+07	1.09891e+07	1.04088e+07	9.91289e+06	1.07736e+07	1.07489e+07
G3X9G7	Zinc finger protein 809	Zfp809	3	8.7	4.1727	329100000				589		-0.263132	0.0158247	0.0627339	18.4485	-0.359192	0.000352061	0.00739141	18.5852	0.210412	0.122147	0.255987	18.6702	0.114353	0.0200968	0.0523836	18.3741		413660	441242	385840	341543	336838	312737	326945	338506	408425	450083	475044	360026	338109	357873	367760
G3X9H3;P16374	Zinc finger protein 60	C030039L03Rik;Zfp60	2	4.8	3.1149	474750000				590		0.10029	0.283477	0.440681	16.0809	0.133881	0.0941532	0.203191	15.729	-0.378314	0.000815035	0.0146338	15.8686	-0.344723	0.0420676	0.0919694	15.9587		70725	58245.6	75603.6	65288.5	65681.8	75625.1	77098.1	67835.7	55593.5	48788.2	49246.1	54045.4	67344.9	46283.3	63590
G3X9J0		Sipa1l3	8	5.7	159.09	477400000				591		0.0523382	0.432133	0.589346	18.2294	-0.0080855	0.910224	0.944006	18.4284	0.229762	0.00126733	0.0177495	18.3017	0.169338	0.00410956	0.0162661	18.3403		293784	318376	312473	285270	327780	306809	295596	331250	337476	375261	342956	360990	338067	359208	359581
G3X9K3	Brefeldin A-inhibited guanine nucleotide-exchange protein 1	Arfgef1	38	22.4	146.77	6337500000				592		0.0205976	0.645998	0.766772	21.9523	0.0645325	0.259337	0.408921	21.9169	-0.0619632	0.104304	0.230126	21.9154	-0.0180282	0.593023	0.68865	21.9536		4.05476e+06	3.92984e+06	3.90034e+06	4.21731e+06	4.09849e+06	4.13731e+06	4.15517e+06	3.9587e+06	3.9199e+06	3.8686e+06	3.90412e+06	3.92976e+06	4.1106e+06	4.10513e+06	3.98131e+06
G3X9T1		Zfp715	2	2.7	2.0018	43269000				593		0.192848	0.0122222	0.0520642	15.1169	0.34752	0.00420892	0.0272604	15.0593	-0.159731	0.0348807	0.114283	14.952	-0.0050594	0.8626	0.902517	15.2108		34190.7	32683.6	32830.8	33379.6	37052.4	38776.2	39116.2	37660.8	31484.4	29856.2	27340.2	35708.6	38224	37169.1	40739.5
G3X9Z4		Pcf11	21	15.4	35.364	2321700000				595		-0.154833	0.00249674	0.0192095	20.7449	-0.120469	0.0565927	0.144272	20.8016	0.0480898	0.47193	0.625039	20.8429	0.0824542	0.0183839	0.0491559	20.7087		1.80701e+06	1.92171e+06	1.84187e+06	1.85403e+06	1.6655e+06	1.64954e+06	1.69528e+06	1.67533e+06	1.92381e+06	1.92746e+06	1.83085e+06	1.80575e+06	1.7226e+06	1.74173e+06	1.81183e+06
G3XA30		Nsmce4a	4	10.5	4.6528	382280000				596		-0.186694	0.0110558	0.0486898	16.6039	-0.259552	0.0156617	0.0619231	16.463	-0.0860191	0.0881942	0.206829	16.6604	-0.158877	0.0535537	0.110218	16.4312		105615	108683	106194	104376	91592.2	94198.1	94632.5	93839.9	97241	100170	98242.4	89024.1	79252.5	82463.8	84620.3
G5E829	Plasma membrane calcium-transporting ATPase 1	Atp2b1	30	29.8	175.31	11525000000				597		0.0595209	0.427311	0.585083	21.3844	0.176925	0.0894522	0.19657	21.7017	0.245985	0.0025699	0.0246965	21.46	0.363389	0.000217364	0.00236951	21.5958		2.59415e+06	2.59423e+06	2.65791e+06	2.84527e+06	2.91772e+06	2.72316e+06	2.77358e+06	2.74905e+06	3.15544e+06	3.24986e+06	3.34703e+06	3.55926e+06	3.75348e+06	3.65535e+06	3.40538e+06
G5E861	Sodium channel and clathrin linker 1	Sclt1	3	3.8	6.7668	49804000				598		0.363204	0.00880709	0.0423082	14.3214	0.297432	0.00347391	0.0247034	14.0243	-0.285455	0.0190523	0.0792449	14.0174	-0.351227	0.000606925	0.00445565	14.3274		19675.2	15922.2	19844.5	17511	21467.3	25093.6	22341.5	23881.3	14790.3	14454.1	15116.5	18138	19556.2	17168	17694.2
G5E869		Zfp142	5	2.8	5.491	421260000				599		0.00529871	0.941878	0.965554	15.3299	-0.141409	0.204282	0.345246	15.395	0.148564	0.300423	0.464296	15.3909	0.00185566	0.742517	0.809092	15.3335		39107.8	45004.8	39411.8	41396	39228.8	41015.3	43379.1	42712.6	48338.9	43032.4	42299.9	43329.8	39832.5	40874.1	41838.8
G5E870	E3 ubiquitin-protein ligase TRIP12	Trip12	55	34.9	314.76	17066000000				600		0.164099	0.00729707	0.0377507	22.8343	0.0610116	0.143723	0.270473	22.6894	-0.0977485	0.0160022	0.0716667	22.7104	-0.200836	0.00132125	0.00752725	22.816		7.23013e+06	6.99665e+06	7.06157e+06	7.00397e+06	7.85529e+06	8.23139e+06	7.73195e+06	7.74234e+06	6.49302e+06	6.46784e+06	6.57073e+06	6.92719e+06	6.64885e+06	7.04091e+06	7.0354e+06
G5E895		Akr1b10	5	21.2	37.299	1214300000				601		-0.107546	0.0864623	0.196834	19.4199	0.107322	0.240787	0.388471	19.7325	0.197496	0.0179997	0.0766337	19.5583	0.412364	6.91279e-05	0.00122455	19.5723		772876	679258	720155	729766	686946	654681	684057	666047	803080	866145	885578	861324	935994	898051	883206
G5E8B9		Zbtb11	7	9.2	59.581	429530000				603		0.0241302	0.690794	0.800079	16.8706	0.00446496	0.739078	0.829138	16.8512	-0.00985923	0.966846	0.98006	16.8543	-0.0295245	0.584984	0.682009	16.8679		117147	123335	123414	112612	117027	119913	118804	127427	118913	119106	114289	123409	114606	115780	120333
G5E8P0		Tubgcp6	9	7.5	18.768	750390000				605		0.0263775	0.611607	0.739557	18.2431	-0.0205673	0.918905	0.94964	18.1518	-0.0663092	0.263989	0.427205	18.2015	-0.113254	0.195267	0.297779	18.1996		298557	297088	312856	323503	329134	298233	324932	303013	288064	294386	302985	288933	312875	274036	276838
G5E8P1		Brd1	19	18.7	28.562	1372000000				606		0.124035	0.0656383	0.164427	19.4433	0.0760588	0.302544	0.45456	19.3082	-0.116525	0.101905	0.227168	19.3313	-0.164501	0.0150486	0.0422148	19.423		677690	661695	688018	706592	718925	763630	757886	728845	647746	635553	651953	670980	688379	648017	640909
G5E8V9		Arfip1	13	51.5	164.73	3881000000				607		0.107437	0.0418015	0.122052	21.3762	0.173027	0.010582	0.0486268	21.457	0.0356594	0.226212	0.385093	21.3377	0.101249	0.00672335	0.0230283	21.4805		2.65242e+06	2.48066e+06	2.69281e+06	2.6569e+06	2.89026e+06	2.82468e+06	2.85606e+06	2.69899e+06	2.60655e+06	2.68102e+06	2.86613e+06	3.01572e+06	3.1317e+06	2.92168e+06	2.99823e+06
G5E905		Zfp871	6	10.6	21.329	387930000				609		0.10219	0.161389	0.300845	17.8058	0.140209	0.0555156	0.142166	17.6982	-0.136626	0.124618	0.2593	17.6962	-0.0986082	0.0643568	0.126404	17.8076		212734	208546	235076	232118	226757	249657	229647	240819	216012	191543	202753	224247	233335	215614	209294
H3BKQ3		Evi5l	5	6.9	12.419	222610000				611		0.0776494	0.650643	0.769524	15.8546	0.44426	0.112104	0.228646	16.0718	0.00216035	0.570443	0.707467	15.8167	0.368771	0.0463124	0.0988795	16.0778		56676	51418.7	58865.7	63298.2	68345.3	58708.3	58538	55993.1	53967.5	63470.8	69053.6	74466.2	86457.3	80180.8	71551.2
Q9D924;I3ITR1	Iron-sulfur cluster assembly 1 homolog, mitochondrial	Isca1;AK157302	3	31	14.55	292290000				613		0.290628	0.00821969	0.0407188	18.3615	0.313887	0.00264576	0.0210434	18.2807	-0.114808	0.0637176	0.167438	18.167	-0.0915485	0.198733	0.301731	18.461		302069	327148	312819	283311	368029	369723	361570	396466	272873	276380	266959	369632	334151	349457	356548
J3QN89		Aamp	8	18.8	19.118	5092500000				618		0.536677	1.02599e-05	0.000770773	20.599	0.296236	0.000308676	0.00684462	20.5511	0.0512238	0.898159	0.939103	20.3526	-0.189218	0.00199728	0.00994912	20.7727		1.34684e+06	1.38748e+06	1.26518e+06	1.31767e+06	1.95545e+06	1.92269e+06	1.9043e+06	1.91775e+06	1.30121e+06	1.3262e+06	1.37616e+06	1.68822e+06	1.69051e+06	1.74162e+06	1.61572e+06
J3QQ27		2610015P09Rik	2	1.8	1.2597	20007000				623		-0.0773451	0.40845	0.568577	14.6171	-0.0558902	0.244121	0.391462	14.6143	-0.00946449	0.589914	0.72304	14.6517	0.0119903	0.869038	0.90734	14.5844		24452.8	27200.3	25878.1	24915.4	23931.6	25543.4	24581.8	23133	27356.2	26290.2	26666.8	24917.7	23063.5	24505	26251.7
L0N7N1	Kinesin-like protein KIF14	Kif14	20	14	108.35	1266800000				626		0.267406	0.000234533	0.00451322	19.9432	0.159272	0.0115342	0.0517151	19.911	0.010463	0.651956	0.770934	19.814	-0.0976712	0.218833	0.324185	20.0281		898315	940456	936106	919330	1.06224e+06	1.17976e+06	1.10141e+06	1.09237e+06	931158	887477	883303	1.09594e+06	977450	1.01674e+06	1.08291e+06
L7N466;Q9D110	5-formyltetrahydrofolate cyclo-ligase	Mthfsl;Mthfs	8	36.9	25.314	1493300000				629		-0.22428	0.0328707	0.102259	19.4431	-0.0628106	0.838008	0.897494	19.1801	-0.339244	0.00185843	0.0212822	19.4099	-0.177774	0.0288346	0.0688836	19.2421		787503	670107	851816	787732	671449	688611	659582	597258	599015	576434	644306	572323	627626	525957	597180
O08528	Hexokinase-2	Hk2	36	48.9	219.92	67044000000				631		-0.020276	0.8345	0.899197	23.9259	-0.0161669	0.893362	0.932735	24.2974	0.370592	0.00135577	0.0182363	24.0948	0.374701	0.00287741	0.0126736	24.1031		1.47887e+07	1.76887e+07	1.59612e+07	1.64187e+07	1.46101e+07	1.61187e+07	1.64703e+07	1.70279e+07	2.10644e+07	2.1766e+07	2.00232e+07	2.34181e+07	1.93834e+07	1.98036e+07	1.9471e+07
O08529	Calpain-2 catalytic subunit	Capn2	23	40.7	323.31	9338400000				632		0.301467	0.0581919	0.151562	20.7859	0.530145	0.00364878	0.0252897	21.0875	0.149352	0.177722	0.328613	20.6992	0.37803	0.0034467	0.0143888	21.1257		1.45396e+06	1.68608e+06	1.55042e+06	1.81765e+06	2.02023e+06	1.97132e+06	2.0709e+06	1.97594e+06	1.86245e+06	1.78991e+06	1.95391e+06	2.76242e+06	2.71373e+06	2.65781e+06	2.3533e+06
O08539	Myc box-dependent-interacting protein 1	Bin1	11	23.3	25.302	4601700000				634		-0.281472	0.00098828	0.0111248	19.6844	-0.254011	0.000627151	0.00995414	19.7519	0.0719118	0.315732	0.479733	19.856	0.0993734	0.0435169	0.0942549	19.5934		871888	965319	926418	972240	744165	779308	776637	765564	1.00922e+06	931120	989404	859866	815595	807257	785907
O08547	Vesicle-trafficking protein SEC22b	Sec22b	12	52.1	75.077	11717000000				635		0.0104763	0.889327	0.935342	20.64	0.160242	0.142851	0.269279	20.7517	0.0253699	0.293601	0.458891	20.6456	0.175136	0.0417108	0.0914159	20.7328		1.58668e+06	1.65095e+06	1.58054e+06	1.64774e+06	1.62709e+06	1.54972e+06	1.66593e+06	1.6978e+06	1.76253e+06	1.6915e+06	1.69135e+06	1.79428e+06	1.88315e+06	1.88515e+06	1.789e+06
O08550	Histone-lysine N-methyltransferase 2B	Kmt2b	23	12.2	118.69	1770600000				636		0.0255806	0.590151	0.722196	19.6848	0.000481964	0.809082	0.877405	19.734	0.061668	0.336763	0.499917	19.6985	0.0365694	0.593281	0.688849	19.7159		815651	893063	806327	819265	821439	863664	849182	875810	892343	883800	840580	902657	822861	904047	888636
O08553	Dihydropyrimidinase-related protein 2	Dpysl2	27	62.4	118.48	58874000000				637		0.173681	0.00840791	0.0412669	22.8358	0.27296	0.000236198	0.00596963	22.4836	-0.421256	5.51544e-05	0.0048381	22.5684	-0.321978	3.49897e-06	0.000269591	22.7616		7.55842e+06	6.50086e+06	7.28187e+06	6.96094e+06	7.90845e+06	8.17636e+06	7.77892e+06	7.80739e+06	5.19957e+06	5.25628e+06	5.4634e+06	6.03577e+06	6.69145e+06	6.28951e+06	6.34391e+06
O08573	Galectin-9	Lgals9	9	29.7	196	678960000				638		0.233211	0.154136	0.291522	19.1313	0.239848	0.0238916	0.082044	19.0733	-0.0783993	0.592377	0.724361	18.9811	-0.0717619	0.449974	0.55844	19.212		586040	466383	591134	488202	695907	631159	567601	597724	443076	479908	548622	553016	660553	578650	578449
O08579	Emerin	Emd	9	46.3	22.441	13754000000				639		0.101826	0.0817795	0.189434	20.5476	-0.169527	0.00678371	0.0367227	20.5474	0.147598	0.0560703	0.154505	20.56	-0.123755	0.00420727	0.0165702	20.5367		1.54161e+06	1.51127e+06	1.4526e+06	1.42783e+06	1.56978e+06	1.59986e+06	1.54365e+06	1.64932e+06	1.62317e+06	1.54937e+06	1.65414e+06	1.43281e+06	1.45458e+06	1.51991e+06	1.42513e+06
O08582	GTP-binding protein 1	Gtpbp1	21	40.7	58.456	11721000000				641		-0.0229515	0.497473	0.647269	21.4236	-0.0784084	0.0419271	0.118427	21.3034	-0.0868898	0.0755951	0.186311	21.3978	-0.142347	0.000832732	0.00554875	21.3409		2.86136e+06	2.74882e+06	2.91887e+06	2.79967e+06	2.8594e+06	2.77302e+06	2.76623e+06	2.74583e+06	2.62075e+06	2.67536e+06	2.74429e+06	2.49469e+06	2.5918e+06	2.47825e+06	2.53082e+06
O08583	THO complex subunit 4	Alyref	14	45.1	177.85	35316000000				642		-0.0593822	0.135378	0.266989	23.7403	-0.00753818	0.752487	0.83861	23.7243	-0.0414488	0.589857	0.72304	23.7523	0.0103951	0.592408	0.688237	23.7158		1.44895e+07	1.47078e+07	1.44978e+07	1.34693e+07	1.34081e+07	1.38042e+07	1.37946e+07	1.37699e+07	1.36243e+07	1.38984e+07	1.44379e+07	1.43007e+07	1.32686e+07	1.3577e+07	1.40493e+07
O08585	Clathrin light chain A	Clta	6	16.6	6.2434	20695000000				643		-0.0999839	0.165797	0.305992	19.1818	-0.0669787	0.0780321	0.178513	19.1324	-0.0611812	0.18775	0.340179	19.2056	-0.028176	0.386039	0.496918	19.1177		634390	663185	571557	585798	563896	549082	581923	600222	600000	594531	606985	547538	533279	601343	560700
O08586	Phosphatidylinositol 3,4,5-trisphosphate 3-phosphatase and dual-specificity protein phosphatase PTEN	Pten	3	9.9	27.974	136050000				644		-0.196955	0.0222721	0.0782431	16.7433	0.0341727	0.390992	0.543355	16.1324	-0.728923	5.7088e-06	0.00188771	16.5294	-0.497796	0.00019651	0.00221836	16.3959		127068	111205	116587	114901	102315	106976	109463	92062.3	67866.7	71169.5	74529.6	70426.1	72630.6	68430	77893.9
O08599	Syntaxin-binding protein 1	Stxbp1	11	21.5	74.407	903550000				645		0.53794	0.00167858	0.0151029	19.451	0.605345	0.000515428	0.00900606	19.8296	0.301702	0.0058243	0.0392374	19.3113	0.369107	0.00284569	0.0126164	19.9045		566804	576939	620176	621878	833028	886270	879757	855339	745956	769115	770508	1.17007e+06	1.16519e+06	1.05677e+06	1.07284e+06
O08600	Endonuclease G, mitochondrial	Endog	7	29.3	33.42	1160000000				646		0.160842	0.047294	0.131878	19.2776	0.248353	0.00210642	0.0188674	19.4381	0.099004	0.174784	0.324692	19.2396	0.186515	0.0121781	0.0359144	19.4512		568919	609010	618059	630517	719955	659881	672469	642935	621508	660063	610210	785016	764673	741121	779991
O08609	Max-like protein X	Mlx	4	14.4	3.9974	153690000				647		-0.194603	0.0211709	0.0756561	16.6601	-0.296962	0.0132611	0.0559194	16.8056	0.217894	0.0163452	0.0725886	16.8507	0.115534	0.11934	0.203714	16.6205		100929	110838	114232	121628	101448	91971.2	97795.7	98407.9	125014	126675	125615	113082	112838	100392	95528
O08638	Myosin-11	Myh11	4	11.2	7.8598	190150000				648		0.143534	0.660938	0.777527	14.9559	0.619587	0.0219104	0.0772462	16.6828	1.44458	0.000282888	0.0095302	15.5032	1.92063	9.92227e-05	0.00149228	15.988		30965.3	36067.6	22353.8	36134.6	28470.4	26416.7	37900.1	45591.8	88297.9	95111.5	70374.9	129470	136678	150019	101938
O08648	Mitogen-activated protein kinase kinase kinase 4	Map3k4	22	16.4	96.918	2584000000				649		0.239805	0.0183932	0.0690053	20.3806	0.391638	0.00173656	0.0168682	20.3018	-0.182661	0.127088	0.262539	20.1824	-0.0308283	0.801716	0.855854	20.4851		1.26163e+06	1.14186e+06	1.33099e+06	1.30934e+06	1.47382e+06	1.53412e+06	1.47347e+06	1.39271e+06	1.17643e+06	1.10675e+06	1.17103e+06	1.36653e+06	1.5546e+06	1.38438e+06	1.43712e+06
O08663	Methionine aminopeptidase 2	Metap2	19	49	94.454	27937000000				650		-0.0903344	0.613396	0.740705	21.9753	-0.228728	0.565052	0.694889	22.0384	0.148718	0.615214	0.742449	22.0842	0.0103251	0.888134	0.921579	21.9353		4.50788e+06	4.30719e+06	4.58164e+06	3.81238e+06	3.79107e+06	4.19214e+06	3.88582e+06	4.18656e+06	4.58608e+06	4.23073e+06	4.22255e+06	4.20034e+06	3.81792e+06	3.78614e+06	4.39628e+06
O08664	B-cell CLL/lymphoma 7 protein family member C	Bcl7c	5	25.8	26.65	602570000				651		-0.0322347	0.723731	0.823326	16.8513	-0.0889232	0.456624	0.602255	16.7608	-0.0558138	0.767358	0.854309	16.8435	-0.112502	0.175514	0.274513	16.779		125454	107442	130142	117066	108090	128247	115622	113003	123972	109622	111653	103666	110831	100348	118449
O08709	Peroxiredoxin-6	Prdx6	12	64.7	29.501	31348000000				652		-0.135694	0.0264721	0.0879742	22.7806	-0.132095	0.0263042	0.0873796	22.6788	-0.0941687	0.236183	0.395912	22.8081	-0.0905694	0.0505225	0.105874	22.6675		7.6653e+06	7.24336e+06	7.73636e+06	7.58527e+06	6.92519e+06	7.00658e+06	6.65007e+06	6.85956e+06	7.09776e+06	7.39676e+06	6.9933e+06	6.26267e+06	6.35613e+06	6.52651e+06	6.66655e+06
O08710	Thyroglobulin	Tg	5	1.9	78.216	1250300000				653		0.279981	0.176936	0.32044	17.7103	0.433822	0.0628414	0.154488	18.1751	0.356885	0.0184013	0.0776459	17.7233	0.510726	0.00914781	0.0289231	18.1057		177787	197329	188966	211915	226814	233472	252875	227989	284810	270030	258020	328031	349736	328412	334531
O08715	A-kinase anchor protein 1, mitochondrial	Akap1	10	14.2	72.922	1014600000				654		-0.59358	0.0040507	0.0259855	17.2962	-0.72352	0.000550121	0.00922617	17.6934	0.51385	0.0158581	0.0712578	17.8133	0.38391	0.00628684	0.0219018	17.1914		193885	240978	172079	190713	136173	121203	130503	149660	268009	285048	236728	176891	152024	194359	176936
O08734	Bcl-2 homologous antagonist/killer	Bak1	5	29.2	19.413	3148500000				655		-0.109718	0.132727	0.263593	17.2283	-0.0556379	0.498174	0.639829	17.2523	0.00101848	0.63127	0.755164	17.2836	0.0550981	0.343941	0.454768	17.2009		151772	169559	151066	168581	150629	152732	152533	138126	170501	151446	152749	147608	150896	156759	162645
O08738	Caspase-6;Caspase-6 subunit p18;Caspase-6 subunit p11	Casp6	13	34.8	17.691	49783000000				656		0.166265	0.548207	0.690238	20.8736	0.418073	0.212999	0.355342	21.2105	0.181124	0.234015	0.39338	20.8681	0.432932	0.0639102	0.125937	21.1732		1.6024e+06	1.86757e+06	1.72943e+06	2.03977e+06	2.00717e+06	1.92611e+06	2.1861e+06	2.02874e+06	2.17653e+06	2.26508e+06	2.32646e+06	2.86329e+06	2.94076e+06	2.70532e+06	2.5006e+06
O08739	AMP deaminase 3	Ampd3	5	5.6	5.7136	215210000				657		-0.221304	0.188233	0.334112	16.5179	0.14553	0.774111	0.853456	17.0018	0.290062	0.00925307	0.050986	16.7528	0.656895	0.00104684	0.00647525	16.7357		99228.5	87692.7	105691	113540	88023.2	90262.6	84385.8	79921.3	137928	122188	144934	123364	158348	135524	120641
O08740	DNA-directed RNA polymerase II subunit RPB11	Polr2j	4	33.3	5.0794	2112700000				658		0.1331	0.0523966	0.141291	20.432	0.0422776	0.306422	0.458564	20.3212	-0.068492	0.103128	0.228461	20.3361	-0.159314	0.0154648	0.0430627	20.4189		1.39289e+06	1.37345e+06	1.33323e+06	1.30952e+06	1.40408e+06	1.51628e+06	1.48644e+06	1.55294e+06	1.30383e+06	1.20191e+06	1.2693e+06	1.35118e+06	1.33372e+06	1.33758e+06	1.29589e+06
O08749	Dihydrolipoyl dehydrogenase, mitochondrial	Dld	15	37.9	32.291	26574000000				659		0.00849687	0.865132	0.918951	23.1766	0.000869273	0.611355	0.732002	23.2546	0.0817568	0.0418492	0.127934	23.2074	0.0741292	0.0419524	0.0918276	23.2179		9.09262e+06	9.88236e+06	9.81997e+06	9.10108e+06	9.85885e+06	9.20172e+06	9.32909e+06	9.81636e+06	9.92868e+06	1.02013e+07	9.54514e+06	1.012e+07	9.83039e+06	9.8025e+06	1.0433e+07
O08750	Nuclear factor interleukin-3-regulated protein	Nfil3	14	31.8	23.455	5498500000				660		0.0286351	0.83995	0.903147	21.0228	0.0911313	0.647706	0.759373	20.981	-0.0795059	0.732699	0.831627	20.9744	-0.0170098	0.900357	0.930248	21.0286		1.95678e+06	2.36052e+06	2.1117e+06	1.99475e+06	2.11147e+06	2.10232e+06	2.16394e+06	2.29773e+06	2.07401e+06	2.17792e+06	1.96546e+06	2.20732e+06	2.03505e+06	2.11227e+06	2.23351e+06
O08756	3-hydroxyacyl-CoA dehydrogenase type-2	Hsd17b10	8	46	97.564	21512000000				661		0.0586416	0.150549	0.287588	21.9643	0.143729	0.215083	0.357915	22.1755	0.158375	0.0888085	0.207901	22.0029	0.243462	0.0736133	0.139927	22.1154		4.28818e+06	3.88406e+06	3.87411e+06	3.98362e+06	4.60979e+06	4.10023e+06	3.96732e+06	3.96933e+06	4.20876e+06	4.74937e+06	4.61812e+06	4.39781e+06	5.14413e+06	5.37734e+06	5.15129e+06
O08759	Ubiquitin-protein ligase E3A	Ube3a	30	37.4	323.31	13959000000				662		-0.0687941	0.0981365	0.212964	21.6056	-0.0556858	0.088454	0.194884	21.6406	0.0324263	0.509901	0.657338	21.6539	0.0455346	0.220106	0.325403	21.5939		3.32921e+06	3.35802e+06	3.17883e+06	3.16481e+06	3.23114e+06	2.99687e+06	3.16012e+06	3.07113e+06	3.24623e+06	3.39591e+06	3.39623e+06	3.13862e+06	3.158e+06	3.25846e+06	3.31849e+06
O08784	Treacle protein	Tcof1	42	39.2	167.29	35760000000				663		-0.157281	0.00109055	0.0116954	22.4422	-0.147373	0.00114325	0.0134864	22.4262	-0.0104151	0.88085	0.926621	22.5164	-0.000506966	0.650217	0.734327	22.3633		5.86612e+06	6.13131e+06	5.95657e+06	6.06021e+06	5.46877e+06	5.28842e+06	5.33628e+06	5.47396e+06	6.05571e+06	6.14577e+06	5.9606e+06	5.39531e+06	5.3291e+06	5.52388e+06	5.28381e+06
O08788	Dynactin subunit 1	Dctn1	38	38.3	161.66	17758000000				664		0.130828	0.00446193	0.0277942	22.01	0.106782	0.0146823	0.0594241	22.0706	0.0650302	0.0572873	0.156608	21.9724	0.0409841	0.185832	0.286807	22.0959		3.9797e+06	4.04239e+06	4.03376e+06	4.08839e+06	4.40315e+06	4.41637e+06	4.41044e+06	4.44323e+06	4.24729e+06	4.23519e+06	4.24531e+06	4.58279e+06	4.54231e+06	4.55858e+06	4.50411e+06
O08789	Max-binding protein MNT	Mnt	3	4.9	7.4838	148250000				665		-0.17075	0.0300716	0.0958113	16.6833	-0.210336	0.00630245	0.0349958	16.6011	-0.0474284	0.430823	0.588626	16.7484	-0.0870141	0.170163	0.267939	16.5545		113306	113127	113816	108000	93029.3	100554	96615.9	107178	112262	104719	107859	94034.6	97006.3	93991.7	89813.8
O08795	Glucosidase 2 subunit beta	Prkcsh	18	47	164.97	63956000000				666		0.247255	0.000171357	0.00368534	21.5396	0.228737	8.20959e-05	0.00339097	21.6745	0.127815	0.0315341	0.107176	21.4707	0.109297	0.00584801	0.0208116	21.7178		2.81676e+06	2.91566e+06	2.6773e+06	2.82922e+06	3.30459e+06	3.26769e+06	3.34279e+06	3.39545e+06	3.03198e+06	3.02351e+06	3.03072e+06	3.60453e+06	3.52184e+06	3.70524e+06	3.48413e+06
O08796	Eukaryotic elongation factor 2 kinase	Eef2k	6	8.7	5.7287	370190000				667		-0.305006	0.0614193	0.156577	17.9876	-0.0962793	0.322002	0.473662	17.7416	-0.343515	0.0389918	0.121778	17.9929	-0.134788	0.183343	0.283738	17.7677		268666	304934	283833	306858	250645	231268	226812	227594	222940	248585	242884	211832	216635	223999	202821
O08797		Serpinb9	16	47.1	131.63	8780900000				668		-0.617678	0.114059	0.237702	21.6674	-0.774189	0.005209	0.0311051	22.2131	0.67921	0.142241	0.282231	22.2674	0.522698	7.90529e-05	0.00134172	21.6199		3.48452e+06	6.83025e+06	2.57939e+06	4.93624e+06	3.1331e+06	2.059e+06	3.2784e+06	2.82852e+06	5.53082e+06	7.54204e+06	5.35324e+06	4.63716e+06	2.93659e+06	4.95297e+06	3.70232e+06
O08804		Serpinb6b	12	32.9	51.108	7634500000				669		-0.544459	0.111064	0.232928	21.5409	-0.347861	0.0256555	0.0858719	22.0675	0.453203	0.32592	0.489872	22.0073	0.649801	1.82471e-05	0.000595922	21.5935		3.12365e+06	5.81663e+06	2.46066e+06	4.16599e+06	2.64735e+06	1.99745e+06	3.03611e+06	2.81651e+06	4.80422e+06	5.49267e+06	4.28667e+06	4.63148e+06	3.19279e+06	4.87034e+06	3.69189e+06
O08807	Peroxiredoxin-4	Prdx4	8	36.5	27.142	21026000000				670		0.269594	0.00489489	0.0295631	21.3822	-0.11744	0.829633	0.892015	21.5151	0.334725	0.00722648	0.0444264	21.3909	-0.0523093	0.888838	0.921805	21.4909		2.37922e+06	2.27365e+06	2.84071e+06	2.56507e+06	3.2901e+06	2.96197e+06	3.09106e+06	2.76599e+06	2.76055e+06	2.7525e+06	4.05384e+06	3.11882e+06	3.74108e+06	2.45397e+06	2.41129e+06
O08808	Protein diaphanous homolog 1	Diaph1	38	30.7	100.85	29417000000				671		0.13294	0.0149689	0.0604854	22.236	0.149385	0.0036082	0.0250793	22.2	-0.0548804	0.292398	0.457867	22.146	-0.0384352	0.252	0.35943	22.2832		4.48913e+06	4.93834e+06	4.73455e+06	4.74305e+06	5.22851e+06	5.13862e+06	5.17377e+06	5.16261e+06	4.6844e+06	4.4723e+06	4.44333e+06	5.05034e+06	4.94003e+06	5.01431e+06	5.19182e+06
O08810	116 kDa U5 small nuclear ribonucleoprotein component	Eftud2	40	54	253.04	34769000000				672		-0.0322268	0.425815	0.583814	22.0663	-0.173155	0.00257838	0.02074	22.0692	0.0856573	0.0853769	0.202087	22.1192	-0.0552703	0.156516	0.251287	22.0226		4.50643e+06	4.45211e+06	4.37369e+06	4.42854e+06	4.43427e+06	4.27452e+06	4.3799e+06	4.29568e+06	4.6682e+06	4.58851e+06	4.76622e+06	4.08906e+06	4.2787e+06	4.20366e+06	4.1453e+06
O08811	TFIIH basal transcription factor complex helicase XPD subunit	Ercc2	14	22.1	102.62	1524600000				673		0.272865	0.00250819	0.0192505	19.5413	0.249102	0.00752591	0.0393453	19.5073	-0.0399037	0.95361	0.971981	19.3877	-0.0636669	0.343231	0.454131	19.6459		697614	700021	707001	670768	807790	859581	836403	852389	708480	677449	695325	783668	828674	790977	803453
O08832	Polypeptide N-acetylgalactosaminyltransferase 4	Galnt4	4	10.7	2.8824	136410000				674		0.32221	0.00328569	0.0227002	15.9561	0.10101	0.0935789	0.202511	16.2052	0.352485	0.00680834	0.0430231	15.9461	0.131285	0.196151	0.298896	16.1829		56996.3	59604.8	56675.3	56654.2	67236.1	75732.1	70508.9	75367.7	72226.1	68634.5	66625.7	82648.7	75885.6	78500.2	77887.2
O08848	60 kDa SS-A/Ro ribonucleoprotein	Trove2	5	10	9.6493	311270000				675		-0.0940264	0.273029	0.429486	17.5215	0.0372792	0.49961	0.641156	17.993	0.403167	0.00137378	0.0183359	17.7413	0.534472	8.63728e-06	0.000432548	17.7417		179058	211748	181222	211690	173521	183106	196833	176953	268125	260929	245154	287006	248088	261579	261311
O08856	RNA polymerase II elongation factor ELL	Ell	12	22.1	29.816	1440400000				677		-0.0764944	0.142375	0.276467	18.3651	-0.210465	0.0332634	0.1018	18.4739	0.190894	0.0380698	0.119981	18.4851	0.0569237	0.0400364	0.0886368	18.3553		332716	367406	345332	342201	333214	330103	343985	313720	387342	365768	432945	358065	351904	327688	334158
O08863	Baculoviral IAP repeat-containing protein 3	Birc3	2	4.7	3.7731	177260000				678		-0.181357	0.211172	0.362329	17.2997	0.0390084	0.906709	0.941689	17.4556	0.0428554	0.650995	0.770478	17.4088	0.263221	0.0562972	0.114675	17.3407		176875	171946	157669	182967	134765	153856	159996	159652	183041	188204	177484	188399	178476	188588	170162
O08900	Zinc finger protein Aiolos	Ikzf3	12	32.3	59.254	1350200000				679		-0.914421	0.000670178	0.00859214	18.2405	-0.816464	0.000631233	0.00997901	17.7739	-0.457228	0.0105487	0.0556394	18.5017	-0.359271	0.000543858	0.00418222	17.6036		354565	508403	389673	477835	256860	210084	223556	215614	285237	347910	329810	196304	159632	193482	159636
O08901	Mitotic checkpoint serine/threonine-protein kinase BUB1	Bub1	7	9.5	38.936	853290000				680		-0.032051	0.811913	0.88344	16.703	-0.430116	0.0640257	0.156534	16.3319	-0.141298	0.0619436	0.164671	16.6584	-0.539363	0.00746058	0.0248769	16.4172		108913	110364	115993	101517	103849	117682	103182	101597	91081.4	90954.4	90355.4	78915.8	67892.3	68049.4	81346.4
O08908	Phosphatidylinositol 3-kinase regulatory subunit beta	Pik3r2	7	13.7	7.9144	732220000				681		0.626344	0.000191521	0.00394675	17.8054	0.601165	0.00644416	0.0354652	17.5913	-0.244427	0.180968	0.332138	17.3875	-0.269606	0.0398908	0.0884531	17.9838		186768	176330	184325	186603	311842	275747	277218	261966	147169	173312	176313	220416	246452	242707	234628
O08911	Mitogen-activated protein kinase 12	Mapk12	4	17.2	42.125	319030000				682		-0.00705649	0.952628	0.971313	16.6804	0.0288979	0.893137	0.932623	16.5224	-0.178024	0.324716	0.488892	16.6076	-0.142069	0.176858	0.276021	16.6058		110026	89091.3	114987	108110	121852	106179	91569.1	95011.2	92716.9	89180.1	106305	77916.1	108742	99550	93491.3
O08912	Polypeptide N-acetylgalactosaminyltransferase 1;Polypeptide N-acetylgalactosaminyltransferase 1 soluble form	Galnt1	12	27.4	35.406	3389500000				683		0.155797	0.0394743	0.116937	21.2668	0.090538	0.0162868	0.0632072	21.1331	-0.107489	0.0368907	0.117955	21.1428	-0.172748	0.00245623	0.0114259	21.2583		2.43099e+06	2.23413e+06	2.50721e+06	2.44121e+06	2.81524e+06	2.81244e+06	2.50489e+06	2.52877e+06	2.14586e+06	2.19577e+06	2.25742e+06	2.27594e+06	2.42311e+06	2.38772e+06	2.37058e+06
O08914	Fatty-acid amide hydrolase 1	Faah	10	22.8	22.64	2110000000				684		0.348409	0.000847023	0.0102003	19.0918	0.310132	0.000158807	0.00472019	18.778	-0.316743	0.00103825	0.0163532	18.7818	-0.35502	5.05023e-05	0.001041	19.0885		499178	463197	536155	473035	663636	648286	599952	611547	373794	392878	415715	496637	492721	476894	506569
O08915	AH receptor-interacting protein	Aip	9	37	126.54	17237000000				685		-0.276339	0.00202542	0.0170093	22.1391	-0.157331	0.0760952	0.175703	22.1331	-0.0542538	0.747224	0.840199	22.254	0.0647542	0.086998	0.159597	22.0333		4.86955e+06	5.18668e+06	5.28491e+06	5.00333e+06	4.3219e+06	3.99666e+06	4.21008e+06	4.23967e+06	4.63381e+06	5.18305e+06	5.17552e+06	4.65723e+06	4.32383e+06	4.21116e+06	4.28191e+06
O08917	Flotillin-1	Flot1	13	37.1	25.657	2885800000				686		0.570962	0.01521	0.0612101	21.0266	0.615536	0.00374582	0.0257375	21.3205	0.22763	0.0838807	0.199364	20.8387	0.272204	0.074868	0.1416	21.4482		1.50704e+06	1.84436e+06	1.8299e+06	1.93119e+06	2.45373e+06	2.63854e+06	2.65468e+06	2.70431e+06	2.13568e+06	2.23825e+06	2.12979e+06	3.60492e+06	3.07158e+06	2.95884e+06	2.82615e+06
O08967	Cytohesin-3	Cyth3	2	14.8	2.6447	128840000				687		0.0781126	0.601596	0.731576	15.9524	-0.127429	0.0336825	0.102688	15.5522	-0.288344	0.164879	0.311247	15.7898	-0.493886	0.00234976	0.0111131	15.7445		80678.4	56025.3	56764.4	51835.4	73452.7	64457.9	61267.2	59543.2	41625.6	53568.8	58834.8	38725.3	47012.5	53284.3	50054.6
O08983	Hermansky-Pudlak syndrome 1 protein homolog	Hps1	4	6.5	12.656	224970000				688		-0.0397697	0.612857	0.740279	15.821	0.0727039	0.589641	0.713757	15.731	-0.151404	0.297615	0.461934	15.776	-0.0389301	0.787818	0.844425	15.7816		59829.8	55575.2	60533.7	58475.6	57942.3	55495.4	57790.9	56333.3	52361.6	57303.6	53495.4	53948.9	56644.3	53456.5	57335.8
O08997	Copper transport protein ATOX1	Atox1	5	61.8	49.194	6052700000				690		0.409542	2.28915e-05	0.00121111	19.8892	0.43904	0.000620356	0.00988584	19.8394	-0.0958657	0.172764	0.322309	19.6433	-0.0663677	0.139932	0.230538	20.0608		880670	788477	834388	868532	1.15101e+06	1.13938e+06	1.11389e+06	1.06124e+06	767265	767987	863753	1.01971e+06	1.141e+06	1.08392e+06	1.01574e+06
O09000	Nuclear receptor coactivator 3	Ncoa3	27	25.5	132.96	8651800000				692		0.000421926	0.991853	0.994923	20.8099	-0.0283543	0.345108	0.498685	20.6591	-0.134414	0.0567208	0.155595	20.7521	-0.16319	0.0021371	0.0104241	20.7285		1.87231e+06	1.75744e+06	1.89533e+06	1.81923e+06	1.89327e+06	1.84856e+06	1.7837e+06	1.80595e+06	1.65451e+06	1.7389e+06	1.69753e+06	1.57964e+06	1.66086e+06	1.64356e+06	1.68341e+06
O09005	Sphingolipid delta(4)-desaturase DES1	Degs1	4	15.8	21.379	1847600000				693		-0.0700475	0.559083	0.698171	18.4484	0.0717984	0.428963	0.578266	19.0619	0.53746	0.00183953	0.0212714	18.7138	0.679306	2.24304e-07	6.35742e-05	18.753		327881	417967	328566	416545	381188	342593	354359	335161	510091	562750	489812	588747	512310	610750	561338
O09012	Peroxisomal targeting signal 1 receptor	Pex5	12	25	41.785	1299300000				694		0.220486	0.00617968	0.0341756	19.7614	0.240051	0.00189221	0.0178178	19.9436	0.155287	0.0679122	0.174719	19.7177	0.174852	0.00129711	0.00744311	19.9591		806392	850519	776613	882920	1.01021e+06	959702	972903	925454	867155	921807	928528	1.10197e+06	1.10362e+06	1.12745e+06	1.03253e+06
O09044	Synaptosomal-associated protein 23	Snap23	11	59.5	117.13	3815100000				695		-0.00679384	0.867655	0.920045	20.0184	0.0110066	0.870001	0.917397	20.0202	-0.00788998	0.674743	0.789555	20.0184	0.00991041	0.754977	0.818958	20.02		1.07212e+06	1.01619e+06	1.09899e+06	1.06966e+06	1.06103e+06	1.06495e+06	1.04331e+06	1.05862e+06	1.08107e+06	1.08048e+06	1.03365e+06	1.03642e+06	1.07253e+06	1.0505e+06	1.09782e+06
O09046	L-amino-acid oxidase	Il4i1	2	4.1	2.7657	16867000				696		-0.70041	0.127441	0.256368	13.9059	-0.684133	0.0623997	0.153838	13.667	-0.198177	0.0384174	0.120601	14.1712	-0.1819	0.720863	0.791912	13.4648		19110.5	25028.8	13408.8	23780.1	16927.4	8160.67	15617.7	9877.9	11721.3	16466.5	16171.6	11563.4	9119.13	11533.7	10680.3
O09053	Werner syndrome ATP-dependent helicase homolog	Wrn	3	2	2.8932	50910000				697		0.0683105	0.373291	0.534447	16.2602	0.0200517	0.594758	0.717762	16.0281	-0.209401	0.0525663	0.148511	16.1363	-0.25766	0.0010636	0.00652802	16.1655		70695.7	71874.8	81808	83229.5	79334.4	84385.8	79469.7	77385.5	69020.5	66137.9	65119.8	71129.5	68167.4	63721.9	65231
O09061	Proteasome subunit beta type-1	Psmb1	9	48.8	34.767	32912000000				698		0.00450691	0.906034	0.944153	21.2771	-0.0481423	0.308144	0.460186	21.283	0.0356391	0.304445	0.468141	21.2901	-0.0170101	0.866628	0.905895	21.2709		2.63275e+06	2.46856e+06	2.56873e+06	2.47051e+06	2.50646e+06	2.56464e+06	2.5752e+06	2.52632e+06	2.529e+06	2.59441e+06	2.76189e+06	2.52521e+06	2.58039e+06	2.45627e+06	2.47974e+06
O09106	Histone deacetylase 1	Hdac1	18	42.7	68.436	22983000000				699		-2.349	5.90286e-12	4.68451e-08	21.6481	-2.06178	8.29852e-12	6.58571e-08	21.5882	-0.0562274	0.203753	0.358852	22.7985	0.230985	0.000583693	0.00435767	20.5891		7.13295e+06	7.51319e+06	7.51671e+06	7.50845e+06	1.54574e+06	1.36983e+06	1.48467e+06	1.42187e+06	7.14606e+06	7.32443e+06	6.99458e+06	1.6749e+06	1.74207e+06	1.65366e+06	1.75868e+06
O09110	Dual specificity mitogen-activated protein kinase kinase 3	Map2k3	6	38	21.446	3472900000				700		0.522557	9.69834e-06	0.000754569	19.2735	0.352333	6.35602e-05	0.00293264	19.2938	0.0803283	0.340091	0.503444	19.0466	-0.089895	0.271822	0.381465	19.4898		545116	538616	507824	524359	699791	772966	810972	767263	581298	526361	546404	722567	714312	693626	731106
O09111	NADH dehydrogenase [ubiquinone] 1 beta subcomplex subunit 11, mitochondrial	Ndufb11	8	51.7	51.529	2606800000				701		-0.14404	0.274403	0.430708	19.0217	-0.187908	0.266943	0.417407	19.0098	0.0234918	0.46078	0.616159	19.1038	-0.0203765	0.915556	0.940638	18.9395		541881	623920	517809	533337	530815	450073	533202	542569	524569	588052	507279	538402	445628	509906	533013
O09126	Semaphorin-4D	Sema4d	17	25.8	52.007	5518900000				702		-0.0780494	0.672358	0.785837	20.0069	0.197713	0.456169	0.602155	20.0012	-0.157689	0.798466	0.873896	19.9783	0.118073	0.382741	0.493651	20.0269		973107	1.07684e+06	1.15684e+06	1.13577e+06	1.08167e+06	979181	1.00842e+06	1.00838e+06	969943	1.07583e+06	1.09161e+06	1.13968e+06	1.18127e+06	1.06666e+06	1.03302e+06
O09130	NFATC2-interacting protein	Nfatc2ip	5	14.6	8.4253	698520000				703		0.00916205	0.83884	0.902404	19.5162	-0.032235	0.623171	0.740914	19.3037	-0.189478	0.00380242	0.0310039	19.4304	-0.230875	0.000106576	0.00155762	19.4053		752109	710214	781732	740276	736375	750529	749092	764324	679164	641397	658233	629361	668539	615889	637462
O09131	Glutathione S-transferase omega-1	Gsto1	9	33.8	6.5581	3434500000				704		-0.246038	0.0446529	0.126967	18.7464	-0.0629964	0.258035	0.407436	19.0878	0.254333	0.0276635	0.099242	18.9784	0.437374	2.67405e-05	0.000731189	18.8421		499342	545550	425723	456323	365251	378298	429550	458448	611647	568076	519648	540680	528894	576063	551470
O09159	Lysosomal alpha-mannosidase	Man2b1	17	20.2	59.329	3868100000				705		0.308263	0.000648197	0.00847461	20.8103	0.340749	0.00941988	0.0453591	20.3789	-0.471982	0.00185484	0.0212717	20.4539	-0.439496	3.41383e-05	0.000841371	20.7447		1.7955e+06	1.51297e+06	1.6588e+06	1.61753e+06	2.09337e+06	2.11051e+06	1.98635e+06	1.93919e+06	1.11748e+06	1.23027e+06	1.34767e+06	1.4373e+06	1.55859e+06	1.54841e+06	1.47804e+06
O09167	60S ribosomal protein L21	Rpl21	9	40.6	13.081	19453000000				706		-0.158864	0.0513889	0.139284	22.7303	-0.168572	0.00737844	0.0389331	22.849	0.135629	0.0591879	0.159702	22.8678	0.125921	0.0621037	0.123615	22.7138		6.82809e+06	7.173e+06	7.42938e+06	8.02144e+06	7.14557e+06	6.3358e+06	6.47186e+06	6.3142e+06	8.1155e+06	8.46155e+06	7.6933e+06	7.15775e+06	7.28856e+06	7.23069e+06	7.02922e+06
O09172	Glutamate--cysteine ligase regulatory subunit	Gclm	8	35.8	48.962	2076600000				707		-0.228172	0.00763156	0.0389715	18.1056	-0.315791	0.00324368	0.0237034	17.9684	-0.0707773	0.270323	0.433741	18.1893	-0.158396	0.0265652	0.0646098	17.9123		311377	308177	315727	289472	255220	268800	254847	263265	281295	275889	299878	243328	233400	230338	228503
O09174	Alpha-methylacyl-CoA racemase	Amacr	3	11.5	3.9224	473990000				708		-0.472486	9.05549e-05	0.00265896	18.7736	-0.283789	0.000641342	0.0100786	18.8464	-0.00123842	0.359551	0.522026	19.0093	0.187458	0.0162321	0.0447582	18.6311		521988	526656	543996	499010	395765	348202	371176	399402	513151	553556	552092	434448	424218	431581	426479
O35071	Kinesin-like protein KIF1C	Kif1c	8	12.9	63.468	471710000				709		0.147207	0.0357359	0.108932	18.9327	0.20601	0.0507006	0.134341	19.0269	0.0500633	0.578668	0.714069	18.8806	0.108866	0.10832	0.188888	19.0607		499601	484118	448620	474523	517456	535441	536015	517843	469254	525442	504603	572035	541610	592103	572453
O35075	Down syndrome critical region protein 3 homolog	Dscr3	3	13.8	9.8097	1359800000				710		0.124116	0.0793938	0.185971	17.1915	0.113054	0.233243	0.379773	17.219	0.0250506	0.472728	0.625652	17.1401	0.0139893	0.738469	0.806034	17.2605		147870	138971	138886	146634	151252	161853	160853	149038	148703	152998	144756	154803	151164	158438	165410
O35099	Mitogen-activated protein kinase kinase kinase 5	Map3k5	11	10.3	34.288	354300000				712		-0.185768	0.16825	0.309439	18.1123	0.0402144	0.801447	0.87163	18.3047	0.0765423	0.569286	0.706466	18.2379	0.302525	0.00576531	0.0206469	18.1706		280808	312796	282578	337493	265733	261506	282795	260348	325295	317091	330895	339101	351741	329295	303170
O35114	Lysosome membrane protein 2	Scarb2	4	11.1	5.2719	470580000				713		-0.168462	0.0357993	0.109019	18.3905	-0.215563	0.00958031	0.0457792	18.8833	0.531753	0.00503806	0.0362814	18.7026	0.484652	0.000183216	0.0021275	18.5486		324651	374099	333458	428123	299750	324098	338973	336544	582156	540503	464780	499564	431127	472937	416133
O35126	Atrophin-1	Atn1	6	6.6	14.604	634890000				714		0.150838	0.0681146	0.168323	17.9802	0.10348	0.0417285	0.118183	17.8098	-0.154158	0.0581037	0.158105	17.8387	-0.201517	0.015855	0.0439333	17.9549		238107	228124	269154	243606	288755	283940	266531	250416	206204	220412	230489	247369	236859	220172	247377
O35127	Protein C10	Grcc10	5	56.3	11.107	5578800000				715		0.0251962	0.709835	0.812971	19.7458	0.077257	0.832629	0.894268	19.2868	-0.490582	0.00176521	0.0209085	19.523	-0.438521	0.000428865	0.00363033	19.5392		933788	798167	897283	834490	924939	902762	849313	833020	603844	645663	700190	598285	685096	664892	662495
O35129	Prohibitin-2	Phb2	19	57.9	66.644	82280000000				716		-0.144212	0.0576504	0.150597	22.7157	-0.213767	0.013212	0.0558102	22.8605	0.194883	0.0154711	0.0704008	22.8713	0.125328	0.0429698	0.0934781	22.7062		7.40368e+06	7.62039e+06	7.09196e+06	6.87015e+06	6.62005e+06	6.3697e+06	6.48679e+06	6.83685e+06	7.99806e+06	8.32574e+06	7.88196e+06	7.20028e+06	6.79819e+06	7.35341e+06	7.41396e+06
O35130	Ribosomal RNA small subunit methyltransferase NEP1	Emg1	12	53.3	26.368	4931300000				717		-0.182472	0.0153853	0.0616344	20.544	-0.278258	0.00528417	0.0314829	20.5403	0.0640321	0.56762	0.705612	20.6627	-0.0317548	0.52061	0.624386	20.4369		1.6824e+06	1.64673e+06	1.63349e+06	1.58117e+06	1.41233e+06	1.41884e+06	1.43339e+06	1.48275e+06	1.69987e+06	1.69904e+06	1.59694e+06	1.39118e+06	1.38338e+06	1.39958e+06	1.44831e+06
O35134	DNA-directed RNA polymerase I subunit RPA1	Polr1a	41	29.4	131.67	6991900000				718		-0.136912	0.300909	0.459765	21.5479	-0.290357	0.130527	0.253416	21.6986	0.248244	0.214706	0.37187	21.7227	0.0948002	0.415255	0.526012	21.5268		3.2141e+06	3.58748e+06	3.00909e+06	3.08081e+06	2.93216e+06	2.8704e+06	2.99579e+06	3.0371e+06	3.61258e+06	3.80016e+06	3.33876e+06	3.31912e+06	2.83765e+06	3.23255e+06	3.37458e+06
O35143	ATPase inhibitor, mitochondrial	Atpif1	4	32.1	1.744	1227000000				719		0.503076	0.00144182	0.013971	17.7601	-0.242673	0.48284	0.626012	18.2006	0.830785	0.000511349	0.0122058	17.8646	0.0850358	0.51636	0.620039	18.0541		157531	190665	181977	217594	289112	262349	267880	249877	311077	251854	415076	322120	348341	282172	206131
O35144	Telomeric repeat-binding factor 2	Terf2	15	31.6	93.803	2254500000				720		0.0715685	0.243382	0.397833	18.9812	-0.132764	0.179398	0.315027	18.9398	0.0703115	0.0827903	0.197923	18.9755	-0.134021	0.00599763	0.0212488	18.9499		484892	478518	541898	510085	539449	545105	512304	516918	511151	502400	594741	513880	506742	466511	443761
O35153	BET1-like protein	Bet1l	2	25.2	4.7014	655490000				721		0.143004	0.151429	0.288274	17.6102	0.179389	0.242316	0.390064	17.5989	-0.0422564	0.656114	0.773688	17.5206	-0.00587152	0.920847	0.944909	17.6787		189944	195219	175206	201401	210734	192182	219271	216378	196157	197581	182596	196768	212677	220220	200437
O35161	Cadherin EGF LAG seven-pass G-type receptor 1	Celsr1	6	3.1	39.172	139060000				722		0.268636	0.00499127	0.0298743	16.0906	0.307032	0.00707463	0.0378076	15.9768	-0.154871	0.0648647	0.169442	15.8899	-0.116475	0.0250383	0.0617568	16.1667		61852.1	60239.6	65655.3	66008.2	81534.4	79372.8	71860.5	72116.9	58217.2	53942	61266.4	67285.4	73293.2	72963.5	67355
O35166	Golgi SNAP receptor complex member 2	Gosr2	2	10.4	8.4987	1750300000				723		0.0553241	0.2794	0.435824	18.8979	0.164381	0.0502983	0.133628	18.7446	-0.219517	0.00132253	0.017977	18.7761	-0.110459	0.00731684	0.0244696	18.8703		490842	461935	491782	470482	498923	500822	468862	525137	433474	412645	385153	427293	470440	476725	474996
O35177	Enhancer of filamentation 1	Nedd9	7	10.1	10.365	286040000				724		0.190119	0.320628	0.481366	17.7554	-0.197243	0.485087	0.628104	17.2001	-0.347588	0.0133372	0.0637704	17.5114	-0.734951	0.00147736	0.00815321	17.483		220523	208284	211523	191623	258010	233436	224947	231821	141445	156212	153590	144137	128912	145091	155033
O35185	Class E basic helix-loop-helix protein 40	Bhlhe40	6	21.9	35.974	1127600000				725		0.397237	0.00194389	0.0165346	18.3116	0.133072	0.143462	0.270175	18.6915	0.502508	0.000184363	0.00812256	18.3283	0.238343	0.0082693	0.0267749	18.6294		259727	297646	285649	301491	360958	385728	383597	370674	402044	400650	422967	489645	437944	425248	404155
O35207;Q9CPY4	Cyclin-dependent kinase 2-associated protein 1;Cyclin-dependent kinase 2-associated protein 2	Cdk2ap1;Cdk2ap2	2	29.8	4.071	4860500000				726		-0.431558	0.00010219	0.00277048	17.1681	-0.469954	3.53946e-05	0.00214421	17.0135	-0.10186	0.236718	0.396328	17.3402	-0.140255	0.0257197	0.0629585	16.8822		172886	164355	173779	168688	140302	125728	116308	122146	154386	166980	165311	106758	111500	123814	117184
O35215	D-dopachrome decarboxylase	Ddt	8	89	35.05	12891000000				727		-0.0458889	0.456215	0.609769	22.6774	0.0348942	0.222028	0.366171	22.8723	0.152035	0.0155609	0.070647	22.7655	0.232819	2.34403e-05	0.000688972	22.7709		7.37354e+06	6.17723e+06	7.15101e+06	6.66673e+06	6.40189e+06	6.69019e+06	6.6566e+06	6.6057e+06	7.60527e+06	7.59201e+06	7.41727e+06	7.37546e+06	8.18214e+06	7.32503e+06	8.12042e+06
O35218	Cleavage and polyadenylation specificity factor subunit 2	Cpsf2	23	35.2	53.468	7813300000				728		-0.084986	0.0385537	0.114937	20.8039	-0.16136	0.00144603	0.0152603	20.7358	-0.0183576	0.319644	0.483985	20.8385	-0.0947316	0.0082911	0.0268282	20.7141		1.91166e+06	1.876e+06	1.85382e+06	1.90995e+06	1.79089e+06	1.81992e+06	1.77454e+06	1.73259e+06	1.8109e+06	1.86104e+06	1.88222e+06	1.67675e+06	1.64652e+06	1.69381e+06	1.65162e+06
O35226	26S proteasome non-ATPase regulatory subunit 4	Psmd4	10	41.2	116.81	17922000000				729		0.0029265	0.938791	0.964382	21.7576	0.0233544	0.278503	0.429378	21.739	-0.030505	0.424903	0.583073	21.7431	-0.0100772	0.946998	0.963757	21.7541		3.70712e+06	3.42174e+06	3.62035e+06	3.43232e+06	3.50004e+06	3.57286e+06	3.56914e+06	3.5673e+06	3.45175e+06	3.47307e+06	3.40944e+06	3.43367e+06	3.57876e+06	3.42495e+06	3.67781e+06
O35235	Tumor necrosis factor ligand superfamily member 11;Tumor necrosis factor ligand superfamily member 11, membrane form;Tumor necrosis factor ligand superfamily member 11, soluble form	Tnfsf11	2	10.4	2.4445	592840000				731		0.659765	0.11106	0.232928	15.1842	-0.0361233	0.749243	0.836255	15.2297	0.39606	0.331044	0.494693	15.024	-0.299828	0.390414	0.501104	15.3641		36330.5	21963.5	35668.4	27778.2	33356.1	65113.3	44181.2	48249.4	48622.8	31859.3	25772.5	37006	33178.9	33058.7	52400.1
O35239	Tyrosine-protein phosphatase non-receptor type 9	Ptpn9	9	19.2	16.868	624040000				732		-0.0130051	0.864362	0.91878	18.3434	-0.00672364	0.961283	0.976917	18.4398	0.0937418	0.0276184	0.0991762	18.3901	0.100023	0.049654	0.104579	18.3869		316042	312326	350928	359383	341951	348679	328193	307236	347199	340290	394119	373020	387784	340635	320720
O35242	Protein FAN	Nsmaf	6	7.2	10.552	510910000				733		0.0484357	0.358862	0.519505	18.5649	-0.00680998	0.681688	0.78712	18.3247	-0.212059	0.00618277	0.0407667	18.4498	-0.267304	0.00160158	0.00860538	18.4554		387040	363588	381661	387069	412775	383747	404392	370185	324290	330215	352220	313457	343220	319450	325895
O35250	Exocyst complex component 7	Exoc7	16	27.5	67.695	4235000000				734		0.0274102	0.45381	0.608248	20.0997	-0.000250947	0.971104	0.982494	20.0581	-0.0277983	0.667065	0.783659	20.0741	-0.0554594	0.0996111	0.177205	20.0857		1.10064e+06	1.10012e+06	1.13588e+06	1.11417e+06	1.14781e+06	1.15834e+06	1.11752e+06	1.0958e+06	1.13434e+06	1.01983e+06	1.13979e+06	1.0497e+06	1.12527e+06	1.08501e+06	1.09127e+06
O35261	Transcription factor E2F3	E2f3	4	9.8	3.9439	326260000				735		-0.186688	0.0925149	0.205253	17.2027	-0.10811	0.0646164	0.157444	17.6216	0.387316	0.00305467	0.0269046	17.462	0.465895	0.000316961	0.0029981	17.3423		166406	179482	146192	154019	158454	130355	144873	136646	194304	212374	211179	182798	191724	208577	206426
O35280	Serine/threonine-protein kinase Chk1	Chek1	8	16.4	23.121	824580000				736		-0.259059	0.0958978	0.209645	18.6105	-0.648536	0.00817434	0.041478	18.1432	-0.226204	0.0534346	0.149843	18.6431	-0.615681	0.00240695	0.0112805	18.1731		438200	439591	473257	407360	344439	395267	352214	379118	371368	354601	336529	260884	221549	227157	254755
O35284	Basic leucine zipper transcriptional factor ATF-like	Batf	3	17.6	6.8854	11937000000				737		0.136165	0.30919	0.468627	21.0863	-0.128004	0.120575	0.240543	21.3504	0.40527	0.0012858	0.0177698	21.1919	0.141101	0.384843	0.495701	21.225		1.94214e+06	2.23274e+06	2.23876e+06	2.18322e+06	1.97831e+06	2.52786e+06	2.30509e+06	2.717e+06	2.99208e+06	2.78649e+06	2.75882e+06	3.06849e+06	2.49416e+06	2.46882e+06	2.24275e+06
O35286	Pre-mRNA-splicing factor ATP-dependent RNA helicase DHX15	Dhx15	39	48.7	125.04	62980000000				738		-0.031882	0.521531	0.666673	23.7158	-0.130651	0.0364675	0.108027	23.6702	0.0131088	0.600494	0.730624	23.7374	-0.0856605	0.0778459	0.146291	23.6571		1.38352e+07	1.34922e+07	1.44271e+07	1.39773e+07	1.37742e+07	1.41959e+07	1.33312e+07	1.31042e+07	1.44827e+07	1.37307e+07	1.37099e+07	1.2486e+07	1.27286e+07	1.26582e+07	1.34418e+07
O35295	Transcriptional activator protein Pur-beta	Purb	8	37	147.77	12996000000				739		-0.0451155	0.338622	0.499413	19.8056	0.0180253	0.865914	0.915752	19.7009	-0.137539	0.00888048	0.050002	19.7692	-0.0743979	0.435892	0.544847	19.7458		963632	915908	900854	921302	912100	862873	945776	877736	900635	804121	839216	771554	914988	844134	904403
O35309	N-myc-interactor	Nmi	12	35.4	26.35	8095100000				740		-0.207764	0.00716144	0.0372573	21.0212	-0.063856	0.216875	0.359765	21.1118	0.0232742	0.701195	0.810028	21.135	0.167183	0.00114057	0.00681081	21.0009		2.18213e+06	2.30962e+06	2.2433e+06	2.43468e+06	1.9405e+06	1.97364e+06	2.0766e+06	1.93968e+06	2.40582e+06	2.28346e+06	2.33459e+06	2.28203e+06	2.30321e+06	2.16212e+06	2.16145e+06
O35316	Sodium- and chloride-dependent taurine transporter	Slc6a6	3	5.8	4.6481	605520000				741		-0.149202	0.224287	0.377505	18.6414	-0.345839	0.00701857	0.0376815	19.0968	0.578458	0.000107207	0.00652824	18.9639	0.381821	0.00520947	0.0192559	18.7577		411664	484085	402275	417347	376038	335336	423688	443074	633274	625890	624549	559047	517970	494383	458091
O35326	Serine/arginine-rich splicing factor 5	Srsf5	7	27.9	15.84	11450000000				742		-0.0645942	0.203644	0.352641	21.9356	-0.0783795	0.242029	0.389762	21.9174	-0.00574587	0.505929	0.653705	21.9654	-0.0195312	0.994685	0.996191	21.8935		4.1542e+06	3.98668e+06	4.13578e+06	4.19563e+06	3.87405e+06	4.14429e+06	4.01352e+06	3.69893e+06	3.96169e+06	3.97781e+06	4.16321e+06	3.99069e+06	3.8916e+06	3.74341e+06	3.89796e+06
O35343	Importin subunit alpha-3	Kpna4	15	42	138.09	13431000000				743		-0.0740337	0.122517	0.249981	20.7425	-0.00574738	0.919126	0.94964	20.8287	0.0524403	0.235605	0.395298	20.802	0.120727	0.0210288	0.0541262	20.7658		1.78194e+06	1.78698e+06	1.82135e+06	1.82893e+06	1.76816e+06	1.7442e+06	1.68196e+06	1.64294e+06	1.76613e+06	1.89093e+06	1.90708e+06	1.92603e+06	1.8127e+06	1.86587e+06	1.83792e+06
O35344	Importin subunit alpha-4	Kpna3	7	26.3	25.574	4444400000				744		-0.125271	0.0302127	0.0960609	20.784	-0.226728	0.0107347	0.0490193	20.6611	-0.0559394	0.255043	0.417635	20.8227	-0.157397	0.00287935	0.0126736	20.6427		1.83199e+06	1.96939e+06	1.90625e+06	1.84562e+06	1.76369e+06	1.72925e+06	1.66782e+06	1.75606e+06	1.90489e+06	1.7325e+06	1.70982e+06	1.49842e+06	1.51049e+06	1.58627e+06	1.63046e+06
O35345	Importin subunit alpha-7	Kpna6	13	32.6	32.99	4868500000				745		0.0533542	0.188494	0.334352	19.9166	-0.0173994	0.85065	0.905858	19.8929	0.0129588	0.80784	0.878824	19.8955	-0.0577948	0.230168	0.336207	19.9144		947612	978458	974614	988212	1.01485e+06	1.03738e+06	1.0202e+06	972299	997565	977012	962233	968924	953232	953502	999717
O35350	Calpain-1 catalytic subunit	Capn1	34	50.2	141.19	15524000000				747		0.330539	0.000868284	0.0103483	22.2842	0.35891	0.0015747	0.0159322	22.213	-0.111091	0.209978	0.36648	22.0714	-0.0827195	0.0926813	0.167506	22.4082		4.41165e+06	4.40021e+06	4.57201e+06	4.79241e+06	6.09529e+06	5.71933e+06	5.62137e+06	5.40913e+06	4.11102e+06	4.32471e+06	4.50483e+06	5.34439e+06	5.5144e+06	5.49177e+06	5.25775e+06
O35375	Neuropilin-2	Nrp2	2	2.3	2.6844	48295000				748		0.110575	0.421075	0.579745	14.2935	-0.0226506	0.979545	0.987509	13.8447	-0.380493	0.0159163	0.0713764	14.0751	-0.513719	0.0314477	0.0738588	14.0919		18668.6	17538.4	17975.4	22865.1	16574.2	22436.6	23430.4	21671.6	16489.1	12552.3	14950.4	17537.6	14592.8	13953.4	11788.2
O35379	Multidrug resistance-associated protein 1	Abcc1	28	23	94.977	4647900000				749		0.00249577	0.957867	0.974944	20.5317	0.0743561	0.100163	0.211359	21.0595	0.486584	2.60045e-05	0.00334942	20.739	0.558444	3.06447e-07	7.84505e-05	20.8121		1.45741e+06	1.58572e+06	1.45257e+06	1.58232e+06	1.47275e+06	1.51783e+06	1.53136e+06	1.5661e+06	2.22631e+06	2.06756e+06	2.07053e+06	2.26991e+06	2.25607e+06	2.3054e+06	2.1299e+06
O35381	Acidic leucine-rich nuclear phosphoprotein 32 family member A	Anp32a	15	42.5	98.123	79657000000				750		0.125197	0.173623	0.316098	22.8	0.201277	0.0699674	0.165706	22.7294	-0.122982	0.527947	0.672194	22.6847	-0.0469019	0.39285	0.503579	22.8391		7.25042e+06	6.34042e+06	7.43475e+06	6.99363e+06	7.64646e+06	8.0226e+06	7.31115e+06	7.21199e+06	6.4741e+06	6.48906e+06	7.03606e+06	7.01749e+06	7.62561e+06	7.27078e+06	7.35462e+06
O35382	Exocyst complex component 4	Exoc4	17	21.1	61.666	9305500000				751		-0.0157167	0.684685	0.795791	20.8563	-0.096076	0.0687251	0.163785	20.865	0.0557576	0.298851	0.463128	20.888	-0.0246017	0.495132	0.60072	20.8361		1.93353e+06	1.8435e+06	1.91605e+06	1.96932e+06	1.89285e+06	1.92467e+06	1.89713e+06	1.8469e+06	1.90466e+06	1.98941e+06	1.9932e+06	1.90198e+06	1.86141e+06	1.83846e+06	1.83259e+06
O35386	Phytanoyl-CoA dioxygenase, peroxisomal	Phyh	3	9.8	12.089	366370000				752		0.0289731	0.817896	0.887213	17.5968	0.036409	0.916411	0.948687	17.2866	-0.316526	0.135478	0.274553	17.4467	-0.30909	0.0207314	0.0535561	17.4568		193921	183000	213132	194434	207553	194879	191936	204789	149625	172463	179685	163764	175865	156294	146991
O35387	HCLS1-associated protein X-1	Hax1	6	25.4	323.31	863070000				753		0.0519391	0.516988	0.66292	17.2611	0.0725359	0.231649	0.377953	17.3645	0.087938	0.424259	0.582596	17.2728	0.108535	0.0956036	0.171383	17.3413		138879	175378	155981	149165	156966	161405	156264	169001	175615	161355	152036	181636	160273	174272	180656
O35405	Phospholipase D3	Pld3	6	18	82.996	440330000				754		0.542732	0.000660867	0.00855569	17.7255	0.51514	0.0103121	0.0477738	17.5661	-0.182387	0.0801728	0.19392	17.376	-0.20998	0.0589965	0.118877	17.8919		183789	187926	160092	191246	290756	239466	267529	248694	148459	179572	161438	208371	220525	248941	228117
O35426	X-box-binding protein 1;X-box-binding protein 1, cytoplasmic form;X-box-binding protein 1, luminal form	Xbp1	2	10.9	3.5974	65007000				755		0.137002	0.294658	0.452828	15.7253	0.12328	0.339638	0.492842	15.6405	-0.0867792	0.396098	0.556557	15.6196	-0.100502	0.248897	0.356523	15.7435		43300.2	61832.3	55683.6	48858.3	59857.9	56047.6	52516.2	60714.7	45013	50968.4	48306.9	64931	45203.7	52997.1	51546.4
O35427	DNA-directed RNA polymerase III subunit RPC9	Crcp	2	14.2	7.7286	24304000				756		-0.161482	0.128307	0.257392	15.2321	-0.150122	0.125635	0.247465	15.4081	0.18106	0.122096	0.255987	15.3904	0.19242	0.142656	0.233909	15.2475		41044.1	41836.5	39437.4	41292.8	40119.5	32569.2	35933.1	39640	43351.8	46113.3	43627.2	39845.7	44618.7	43313.4	39189.3
O35435	Dihydroorotate dehydrogenase (quinone), mitochondrial	Dhodh	8	29.1	68.85	1755500000				757		-0.0646671	0.479812	0.630598	17.2425	-0.118812	0.40301	0.555732	17.3956	0.188646	0.117175	0.24905	17.3557	0.134501	0.0839115	0.155444	17.2774		160150	169147	153902	152167	152528	145066	153158	159898	178187	179855	164263	166946	158892	169266	175381
O35448	Lysosomal thioesterase PPT2	Ppt2	2	8.9	6.0813	208970000				759		0.452405	0.000489592	0.00727603	16.5141	0.261527	0.0719879	0.168923	16.6405	0.203096	0.00950579	0.0518058	16.375	0.0122179	0.559459	0.658523	16.7464		74307.2	76320.8	85527.7	82928.4	111119	108934	110807	105276	92099.4	88297.5	106171	116906	122711	102311	98408
O35450	FK506-binding protein-like	Fkbpl	4	15.3	5.5239	154450000				760		0.265423	0.00135132	0.0133658	17.2154	0.410098	0.000302295	0.00679608	17.0983	-0.218645	0.0139491	0.0656196	16.9889	-0.0739704	0.0985911	0.175667	17.3111		134362	141659	141690	137128	172779	165103	163157	164028	117859	119603	127156	159239	158599	158949	155747
O35451	Cyclic AMP-dependent transcription factor ATF-6 beta;Processed cyclic AMP-dependent transcription factor ATF-6 beta	Atf6b	2	3.6	2.2175	30046000				761		-0.0764393	0.577969	0.71356	13.961	-0.325231	0.0938018	0.202837	13.7772	-0.0361473	0.385819	0.547249	13.9837	-0.284939	0.0489864	0.103503	13.7803		15775.4	16607.5	15484.1	17696.9	15034.7	15999.1	14940.2	16183.3	16262.1	14697.4	14680.8	13714.9	12150.5	13876.7	11465.8
O35454	Chloride transport protein 6	Clcn6	5	6.2	6.1271	244600000				762		0.562761	0.000246964	0.00466645	16.2165	0.590463	0.000269387	0.00645878	16.0621	-0.21039	0.111374	0.240755	15.8449	-0.182687	0.0499457	0.104971	16.4065		54567.4	67693.2	69349.5	61869.8	91332.5	90053.4	90484.1	101571	54602.8	59423.7	49068	93572.7	76429	75228.1	82399.7
O35459	Delta(3,5)-Delta(2,4)-dienoyl-CoA isomerase, mitochondrial	Ech1	8	27.2	22.707	2895800000				763		0.256003	0.0389763	0.115892	19.328	0.285105	0.042238	0.118813	19.3588	-0.00411047	0.379328	0.540678	19.1982	0.024992	0.92833	0.950488	19.4685		607359	559087	629460	607827	673384	749854	688601	738966	628384	603673	652488	735604	750452	734603	681540
O35465	Peptidyl-prolyl cis-trans isomerase FKBP8	Fkbp8	8	23.1	24.07	9703400000				764		0.187866	0.000733954	0.00917269	20.5114	0.185295	0.0016084	0.0160517	20.5628	0.039417	0.379413	0.540678	20.4344	0.0368463	0.714118	0.786679	20.6238		1.39708e+06	1.44037e+06	1.39889e+06	1.37384e+06	1.65698e+06	1.57785e+06	1.54739e+06	1.61685e+06	1.42953e+06	1.4508e+06	1.4106e+06	1.58462e+06	1.61213e+06	1.68589e+06	1.68732e+06
O35491	Dual specificity protein kinase CLK2	Clk2	2	6.6	1.3246	86766000				765		-0.12258	0.272509	0.429131	14.1477	-0.254264	0.009078	0.0442797	13.963	-0.100745	0.279774	0.443525	14.1658	-0.23243	0.0316509	0.0741824	13.9702		19019.6	18229.3	20579.2	18228.9	17509.2	20067.4	15900.7	16045.7	17710.1	16982.5	18013.5	14622.5	14061.1	14858.2	16132.4
O35492	Dual specificity protein kinase CLK3	Clk3	9	16.9	27.3	2337500000				766		-0.0836546	0.160443	0.300019	19.5122	-0.0759368	0.0485357	0.130504	19.6507	0.140035	0.0679195	0.174719	19.6141	0.147752	0.00616318	0.0216708	19.5443		740448	820605	736978	791515	702460	728410	741293	746734	885550	836523	825621	823898	793258	822974	786507
O35493	Dual specificity protein kinase CLK4	Clk4	7	16.8	12.143	1417300000				767		-0.0882353	0.195666	0.343388	19.0399	-0.0653762	0.143975	0.270742	19.2302	0.183506	0.00224753	0.0234999	19.1627	0.206365	0.00985062	0.0306807	19.099		567443	581463	538461	533448	508034	512879	519111	549357	660084	646827	625183	577964	589877	628078	615634
O35516	Neurogenic locus notch homolog protein 2;Notch 2 extracellular truncation;Notch 2 intracellular domain	Notch2	20	12.4	79.799	1845200000				768		0.0951817	0.55435	0.695435	19.6503	-0.147434	0.507553	0.648261	19.3599	-0.158555	0.282486	0.44622	19.5348	-0.401171	0.00273997	0.0123128	19.4973		867562	702264	904192	716604	803251	921761	792215	881951	730261	658232	688554	623924	673112	603937	675562
O35551	Rab GTPase-binding effector protein 1	Rabep1	27	31	49.447	3341400000				769		-0.0265328	0.408837	0.568718	20.7355	0.00321819	0.990637	0.993516	20.7625	0.0119046	0.779744	0.861405	20.7539	0.0416556	0.302288	0.413172	20.7431		1.81636e+06	1.76157e+06	1.7569e+06	1.72026e+06	1.75032e+06	1.72276e+06	1.71923e+06	1.73377e+06	1.74444e+06	1.83787e+06	1.75522e+06	1.73241e+06	1.75569e+06	1.79615e+06	1.85498e+06
O35593	26S proteasome non-ATPase regulatory subunit 14	Psmd14	7	20	15.189	17502000000				770		0.0212925	0.556891	0.69708	21.0938	0.152174	0.00402568	0.0266022	21.0624	-0.107683	0.0507373	0.144682	21.037	0.0231981	0.346692	0.457263	21.116		2.26375e+06	2.24628e+06	2.26843e+06	2.11074e+06	2.19176e+06	2.28584e+06	2.27083e+06	2.26414e+06	2.00982e+06	2.02143e+06	2.13326e+06	2.37676e+06	2.22244e+06	2.22618e+06	2.32775e+06
O35598	Disintegrin and metalloproteinase domain-containing protein 10	Adam10	19	31.9	160.6	3780600000				771		0.29574	0.2114	0.36251	20.3417	-0.017112	0.729622	0.822538	19.8805	-0.303556	0.0689223	0.176116	20.0638	-0.616408	0.00546081	0.0198737	20.1814		1.37116e+06	1.08423e+06	1.29414e+06	1.08437e+06	1.487e+06	1.60538e+06	1.35675e+06	1.42145e+06	929744	865916	907269	898067	917364	956332	1.0827e+06
O35601	FYN-binding protein	Fyb	20	28	34.168	3341400000				772		-0.302119	0.0218529	0.0771847	19.2265	-0.22643	0.012912	0.0548259	19.2374	-0.0108321	0.358081	0.520641	19.373	0.0648568	0.857056	0.898375	19.1079		675757	597673	718434	730688	584185	583216	491922	547493	699162	728197	710457	531971	593926	623298	530774
O35604	Niemann-Pick C1 protein	Npc1	8	6.3	17.768	3157400000				773		0.147485	0.150867	0.287695	20.1997	0.201186	0.0120678	0.0529408	20.2927	0.0517502	0.38225	0.543741	20.1482	0.105451	0.151422	0.24523	20.3262		1.08349e+06	1.17123e+06	1.10091e+06	1.2287e+06	1.16726e+06	1.27668e+06	1.34302e+06	1.29879e+06	1.27786e+06	1.21781e+06	1.15922e+06	1.43528e+06	1.35906e+06	1.34046e+06	1.30006e+06
O35609	Secretory carrier-associated membrane protein 3	Scamp3	8	38.4	16.559	1566100000				775		-0.00230863	0.973656	0.985076	19.4771	0.0622326	0.445982	0.592353	19.4049	-0.108893	0.0471874	0.13844	19.4316	-0.0443519	0.177753	0.276924	19.4537		781856	734906	717772	680463	689244	709431	714948	788855	692848	688854	661247	686804	680439	733611	719484
O35613	Death domain-associated protein 6	Daxx	4	6.1	14.07	1255000000				776		-0.0566071	0.421391	0.579878	18.7385	0.0349559	0.55086	0.684271	18.6694	-0.1173	0.0880959	0.206778	18.7165	-0.0257367	0.69834	0.77327	18.6973		426739	441195	444238	474229	423703	451033	434036	412110	423197	410240	413443	429843	424460	417816	416683
O35615	Zinc finger protein ZFPM1	Zfpm1	7	8.1	9.7579	405410000				777		0.227271	0.0959506	0.209645	17.551	-0.0435922	0.865601	0.915555	16.9974	-0.415002	0.00126682	0.0177495	17.2595	-0.685866	1.38923e-06	0.00016238	17.3217		200125	189357	158241	165873	197149	210971	215548	215043	139536	121620	120454	116572	127630	138378	141647
O35618	Protein Mdm4	Mdm4	3	7.8	3.7794	153830000				778		0.109772	0.137164	0.269372	16.399	0.0712072	0.230495	0.376612	15.9572	-0.427634	0.000185317	0.00812256	16.1609	-0.466198	2.72378e-05	0.000740271	16.2208		84894.7	82048.2	87272.7	78654.2	96853.5	92668.2	83601.3	87228.3	58338.8	62799.6	64181	62549.2	64518.7	66344.3	67469.3
O35621	Phosphomannomutase 1	Pmm1	5	24.8	4.7851	384770000				779		0.0069934	0.965116	0.979181	17.1887	0.0316715	0.508477	0.648862	17.8276	0.62432	0.0112388	0.0572838	17.4528	0.648998	0.000449312	0.00371491	17.5167		131268	186884	131852	155572	157105	142552	150091	164343	223043	219995	198765	262486	214057	261478	224582
O35623	BET1 homolog	Bet1	3	56.8	24.543	626410000				780		0.115449	0.315591	0.475966	18.0065	-0.00156112	0.809189	0.877405	18.1586	0.210719	0.0199373	0.081558	18.0391	0.0937086	0.670364	0.749795	18.1111		249506	238935	284449	238153	320279	250014	246593	283900	276138	301041	335811	265916	338319	289767	272181
O35625	Axin-1	Axin1	4	4.4	2.4321	64271000				781		0.0399642	0.563704	0.701735	14.9561	0.130245	0.0729552	0.170537	14.9979	-0.0126478	0.785768	0.865536	14.9307	0.0776329	0.149653	0.242971	15.0149		31987.9	29884	33256.1	30126.6	33050.2	32565	31428.3	31901.4	29207.2	32408.5	32355.3	34642.4	34603.8	32881.7	34026.6
O35638	Cohesin subunit SA-2	Stag2	23	24.7	105.68	8395000000				782		0.0633901	0.174474	0.317018	23.0346	-0.0104877	0.869544	0.917163	22.9199	-0.076966	0.0894874	0.208887	22.9699	-0.150844	0.00106161	0.00652085	22.9908		8.33277e+06	8.04565e+06	8.7774e+06	8.61174e+06	8.50342e+06	9.19225e+06	8.64161e+06	8.76646e+06	8.16849e+06	7.85782e+06	7.83528e+06	8.03857e+06	8.09181e+06	7.6894e+06	7.84019e+06
O35643	AP-1 complex subunit beta-1	Ap1b1	16	38.8	48.375	8105900000				785		0.0493395	0.308988	0.46841	21.421	0.187271	0.0233991	0.0809435	21.4124	-0.0909795	0.24397	0.405052	21.3574	0.0469524	0.618704	0.710261	21.4692		2.90722e+06	2.58565e+06	2.7625e+06	2.74636e+06	2.85231e+06	2.89097e+06	2.75015e+06	2.86454e+06	2.56301e+06	2.59646e+06	2.76005e+06	2.84167e+06	3.00653e+06	3.06806e+06	2.81395e+06
O35648	Centrin-3	Cetn3	6	32.3	11.723	2735600000				786		-0.0559217	0.436781	0.592967	18.9456	-0.198009	0.017494	0.0662367	18.7402	-0.120236	0.102554	0.227864	18.922	-0.262323	0.000259449	0.00262273	18.7865		535141	503078	536737	484938	476893	508490	480794	509263	482673	473415	457344	408625	403166	407378	427751
O35654	DNA polymerase delta subunit 2	Pold2	9	26.9	44.873	3886800000				787		0.145562	0.0449971	0.127586	19.725	-0.0755403	0.770833	0.850811	19.5067	-0.102418	0.619562	0.746313	19.6084	-0.32352	0.00467749	0.0179153	19.6361		795447	780071	915691	807638	927897	903130	926914	891998	723803	738803	886950	781628	839829	644738	666110
O35657	Sialidase-1	Neu1	3	10.8	5.8917	1009400000				788		0.277471	0.0258878	0.0864308	16.8285	0.402986	0.000131305	0.00416814	17.074	0.153934	0.160623	0.30664	16.7558	0.279449	0.00193043	0.00974533	17.107		99315.3	115520	96672.9	111724	133073	115008	136635	132548	119594	119656	113058	155739	154969	159278	151608
O35658	Complement component 1 Q subcomponent-binding protein, mitochondrial	C1qbp	6	34.2	73.556	15803000000				789		-0.154881	0.0725709	0.175747	23.2087	-0.252329	0.00573268	0.0331185	23.3804	0.238532	0.100377	0.224898	23.3883	0.141085	0.00235778	0.0111313	23.2018		9.84502e+06	1.03988e+07	9.22965e+06	1.15529e+07	9.12005e+06	9.02751e+06	9.73933e+06	8.8659e+06	1.2906e+07	1.22477e+07	1.08281e+07	9.95832e+06	9.77832e+06	1.05484e+07	1.02005e+07
O35664	Interferon alpha/beta receptor 2	Ifnar2	2	3.5	1.5096	104870000				790		0.0287758	0.720706	0.820945	15.4134	-0.0176868	0.842266	0.900717	15.3382	-0.0507104	0.39077	0.551413	15.3773	-0.097173	0.0945489	0.16995	15.3792		44347.4	43760.2	41877.9	42085.7	41115.4	45004.9	43238.8	47493.9	45219.9	38053.2	39547	40219.3	40635.3	43254.6	40728
O35671	Integrin beta-1-binding protein 1	Itgb1bp1	2	9.5	1.8432	116500000				792		-0.0785868	0.297653	0.456194	15.8073	0.0441485	0.205986	0.347331	15.732	-0.139734	0.0221872	0.0867378	15.7867	-0.0169984	0.825093	0.875042	15.7595		62312.2	59006.9	58103.6	57219.3	52876.6	59112.8	58522.7	53860.3	52511.1	51372.5	53207.7	56116.2	54542	53073.5	58185.5
O35678	Monoglyceride lipase	Mgll	6	23.1	60.011	364540000				794		0.453669	0.0105771	0.0474506	18.496	0.394907	0.00295389	0.0225235	18.8169	0.322057	0.00140168	0.0185384	18.4072	0.263294	0.00558944	0.0202178	18.8545		300149	270294	365555	353358	413909	502814	393031	411815	441884	371437	401717	508132	579092	493697	484774
O35680	28S ribosomal protein S12, mitochondrial	Mrps12	2	7.2	2.0502	37034000				795		-0.159946	0.0906452	0.203053	13.846	-0.00619367	0.691841	0.795372	14.1058	0.183312	0.10478	0.230597	14.0046	0.337064	0.00499937	0.0186882	13.9346		15523.2	15732.5	15838.8	15547.9	13530.4	14633	13488.3	14490.3	17408.3	16916.4	16841.5	18525.2	17147.2	17767.9	17366.1
O35685	Nuclear migration protein nudC	Nudc	27	64.8	177.34	111920000000				797		0.0249759	0.562981	0.701385	23.3931	0.0399645	0.299749	0.451945	23.4788	0.0753676	0.157421	0.302346	23.4129	0.0903562	0.0150967	0.0422926	23.4507		1.13182e+07	1.12983e+07	1.04936e+07	1.05896e+07	1.06961e+07	1.10885e+07	1.13145e+07	1.14717e+07	1.13565e+07	1.16731e+07	1.12907e+07	1.20045e+07	1.13708e+07	1.20726e+07	1.20258e+07
O35691	Pinin	Pnn	29	40.3	181.36	28599000000				798		-0.121708	0.0238783	0.0818212	21.8836	-0.168178	0.00403257	0.0266022	21.8443	-0.00406272	0.740544	0.836578	21.9427	-0.0505328	0.110566	0.191877	21.7975		4.19008e+06	4.08067e+06	3.97709e+06	3.86067e+06	3.58835e+06	3.76537e+06	3.66693e+06	3.78661e+06	4.06019e+06	3.98693e+06	3.96206e+06	3.55613e+06	3.41939e+06	3.67407e+06	3.6834e+06
O35704	Serine palmitoyltransferase 1	Sptlc1	10	27.5	85.158	2438700000				799		0.0552797	0.61253	0.740109	19.9846	-0.0449277	0.870822	0.917897	20.0357	0.104457	0.526011	0.670698	20.0017	0.00424964	0.793124	0.848737	20.0144		962866	991582	944876	1.16485e+06	1.12909e+06	1.09178e+06	1.11827e+06	949173	1.00949e+06	1.03844e+06	1.13105e+06	1.14237e+06	1.10056e+06	1.07603e+06	972037
O35710	Nocturnin	Ccrn4l	3	11.9	3.2067	194790000				800		0.0240754	0.699427	0.806023	15.5175	0.0159322	0.501687	0.642716	15.66	0.14541	0.0670448	0.173255	15.5678	0.137267	0.0549438	0.112438	15.5982		43875	47780.5	48650.5	46770	45196.5	46959.6	49479	48822.8	51847.1	47799.2	54113.6	56986.1	57694	47364.1	47426.3
O35717	Suppressor of cytokine signaling 2	Socs2	2	8.6	1.5363	119620000				802		0.341289	0.0961356	0.209827	14.6249	0.28217	0.0985308	0.209301	15.0394	0.423946	0.0327024	0.109551	14.6359	0.364827	0.116181	0.199671	14.9779		16347.4	21934.2	30653.2	23295.2	25197.3	36325.3	24599	29017.1	36297.4	24643.7	28976	48505.5	33454.6	30843	34029.1
O35718	Suppressor of cytokine signaling 3	Socs3	2	11.1	4.1602	97668000				803		0.4458	0.129917	0.259965	16.1515	0.444815	0.0158066	0.0622536	16.9231	0.740319	0.0173766	0.0753143	16.2459	0.739333	0.00116073	0.00691038	16.7441		46522.9	81045.2	60642	73691.5	80463.2	84625.5	94763.2	87256.5	112205	108761	97753.8	177931	130824	130474	132225
O35730	E3 ubiquitin-protein ligase RING1	Ring1	5	24.6	18.397	458690000				804		-0.0314467	0.601037	0.731457	16.6009	-0.198186	0.0166731	0.0641695	16.4801	-0.0232218	0.890756	0.934073	16.6066	-0.189961	0.00268105	0.0121443	16.4902		102747	99907.4	103933	95400.6	101218	101049	94311.5	95965.7	99189.4	92723.3	105374	81989.8	89021.8	86798.3	86132.2
O35732	CASP8 and FADD-like apoptosis regulator;CASP8 and FADD-like apoptosis regulator subunit p43;CASP8 and FADD-like apoptosis regulator subunit p12	Cflar	4	7.3	6.4168	152010000				805		-0.55839	0.000613437	0.00814086	16.5225	-0.398343	0.00126991	0.0142749	16.8094	0.235362	0.00528297	0.0369566	16.9026	0.39541	0.00479642	0.0181865	16.441		117339	112119	115005	109246	71294.5	80347.6	75989	81577.4	139822	137854	144415	102886	100379	103697	98569.3
O35737	Heterogeneous nuclear ribonucleoprotein H;Heterogeneous nuclear ribonucleoprotein H, N-terminally processed	Hnrnph1	19	51.2	254.91	63496000000				806		-0.0649457	0.154557	0.291969	21.5835	-0.0895968	0.107661	0.22198	21.549	-0.0157693	0.929851	0.957107	21.6092	-0.0404203	0.147544	0.240384	21.5308		3.21294e+06	3.12174e+06	3.33647e+06	3.18976e+06	3.21252e+06	3.1433e+06	2.97597e+06	2.95727e+06	3.01589e+06	3.11574e+06	3.37998e+06	3.02057e+06	3.02803e+06	2.96872e+06	2.92972e+06
O35841	Apoptosis inhibitor 5	Api5	24	47.2	51.787	12453000000				808		-0.13272	0.00296102	0.0212143	20.8902	-0.0749919	0.0226568	0.0791997	20.7665	-0.147272	0.00622217	0.0409446	20.8935	-0.0895432	0.00777927	0.0255743	20.7791		2.07762e+06	2.01869e+06	2.04039e+06	1.97294e+06	1.86641e+06	1.84386e+06	1.83092e+06	1.85421e+06	1.83252e+06	1.85459e+06	1.87988e+06	1.70976e+06	1.72049e+06	1.76544e+06	1.76239e+06
O35855	Branched-chain-amino-acid aminotransferase, mitochondrial	Bcat2	13	37.7	42.44	6313900000				809		-0.0042389	0.949167	0.969695	21.2894	0.160127	0.0273026	0.0895714	21.4678	0.0848112	0.100368	0.224898	21.3278	0.249177	0.000844589	0.00560423	21.4118		2.5814e+06	2.37121e+06	2.67354e+06	2.72259e+06	2.65118e+06	2.60257e+06	2.52942e+06	2.44217e+06	2.70858e+06	2.77655e+06	2.76076e+06	2.91503e+06	3.21441e+06	2.9546e+06	3.03651e+06
O35857	Mitochondrial import inner membrane translocase subunit TIM44	Timm44	20	46.5	63.736	55323000000				810		-0.0243876	0.584374	0.718391	23.6154	0.03809	0.312025	0.463887	23.7581	0.108743	0.0592041	0.159702	23.6742	0.171221	0.000823655	0.00550676	23.6888		1.26748e+07	1.36735e+07	1.28371e+07	1.2667e+07	1.24817e+07	1.25108e+07	1.26217e+07	1.34569e+07	1.4332e+07	1.39405e+07	1.33132e+07	1.46377e+07	1.39834e+07	1.46096e+07	1.43685e+07
O35864	COP9 signalosome complex subunit 5	Cops5	12	43.1	43.953	6823100000				811		-0.152917	0.00149634	0.0142728	20.9209	-0.072469	0.103731	0.216065	20.9224	-0.0334994	0.743505	0.838609	20.983	0.0469488	0.0320435	0.0747933	20.8679		2.08676e+06	2.0715e+06	2.12518e+06	2.0514e+06	1.84134e+06	1.86288e+06	1.93171e+06	1.85488e+06	2.06233e+06	2.0035e+06	2.12571e+06	1.98363e+06	1.97262e+06	1.87215e+06	1.94849e+06
O35874	Neutral amino acid transporter A	Slc1a4	2	8.8	51.871	53437000				812		-0.240552	0.09471	0.208164	14.8515	-0.301851	0.0769833	0.177238	14.7678	-0.0313935	0.968667	0.981029	14.9583	-0.0926922	0.988724	0.992507	14.6848		27242.7	36761.9	34786	32420.8	24774.9	26480.2	29639.3	29907.8	31972.3	32707.1	30298.2	32021.6	25100.1	21566.9	23786.1
O35887	Calumenin	Calu	14	60.3	62.329	38001000000				813		0.199081	0.00862612	0.0418441	22.3765	0.304795	0.00556426	0.0325169	22.5214	0.0703059	0.204867	0.360363	22.307	0.176019	0.0272186	0.0658357	22.564		5.30853e+06	5.21883e+06	4.80812e+06	4.94987e+06	5.77761e+06	5.6073e+06	5.91119e+06	5.96907e+06	5.40045e+06	5.28019e+06	5.66664e+06	6.26579e+06	6.61464e+06	6.90603e+06	6.4185e+06
O35892	Nuclear autoantigen Sp-100	Sp100	8	17	93.174	5010000000				814		0.0142354	0.863521	0.918496	18.9215	0.088542	0.665958	0.77361	18.8514	-0.113515	0.452411	0.608635	18.8657	-0.039208	0.640749	0.725907	18.909		479241	498541	493697	493800	516487	479198	501625	485622	461541	472667	495248	474186	494477	484169	477242
O35900	U6 snRNA-associated Sm-like protein LSm2	Lsm2	7	76.8	18.95	7067800000				815		-0.158487	0.00654431	0.0349896	20.1636	-0.0885855	0.0892998	0.196321	20.0644	-0.127777	0.0370284	0.118205	20.1881	-0.0578754	0.216646	0.322112	20.0554		1.26668e+06	1.18828e+06	1.2873e+06	1.20093e+06	1.07695e+06	1.12888e+06	1.11709e+06	1.10024e+06	1.16684e+06	1.10882e+06	1.14796e+06	1.05687e+06	1.07989e+06	1.02555e+06	1.10056e+06
O35904	Phosphatidylinositol 4,5-bisphosphate 3-kinase catalytic subunit delta isoform	Pik3cd	20	19.9	42.947	3813100000				816		0.174983	0.215937	0.367979	21.0321	0.364917	0.0784074	0.179043	21.1323	-0.0208475	0.810055	0.880509	20.9357	0.169087	0.268666	0.378239	21.2041		1.93497e+06	2.12738e+06	1.93149e+06	2.08439e+06	2.32551e+06	2.21416e+06	2.29803e+06	2.28594e+06	2.17927e+06	2.08281e+06	2.02998e+06	2.33451e+06	2.73406e+06	2.66617e+06	2.52689e+06
O35943	Frataxin, mitochondrial;Frataxin intermediate form;Frataxin mature form	Fxn	3	16.9	13.84	491540000				818		0.116157	0.0632332	0.16007	17.6365	-0.0484614	0.550047	0.684153	17.4505	-0.100208	0.292773	0.458183	17.5354	-0.264827	0.00170342	0.00892297	17.5621		195507	197109	204887	182572	206468	215586	214612	207250	186003	177025	186743	179647	170249	166834	187177
O35954	Membrane-associated phosphatidylinositol transfer protein 1	Pitpnm1	17	17.4	71.586	1737900000				819		0.26567	0.0697925	0.171107	19.0184	0.432965	0.029893	0.0948164	19.2345	0.101488	0.123808	0.258015	18.9291	0.268783	0.0423226	0.092425	19.2856		483510	454281	474421	515155	567846	597889	591512	558906	535480	538651	584022	692335	743959	706506	649930
O35955	Proteasome subunit beta type-10	Psmb10	9	46.5	51.422	4258400000				820		0.237829	0.0119928	0.0514155	19.0998	0.0029137	0.713298	0.811453	19.3116	0.329005	0.00788866	0.0465748	19.1219	0.0940894	0.0781628	0.146747	19.2658		499053	566782	482287	524746	603492	594682	640080	610145	665581	627730	608063	670331	621071	661997	669560
P97950;O35963	Ras-related protein Rab-33A;Ras-related protein Rab-33B	Rab33a;Rab33b	2	8.9	3.9126	159860000				821		-0.200111	0.180506	0.324903	15.0488	-0.007874	0.564357	0.694593	15.3178	0.173406	0.0836739	0.199111	15.2232	0.365643	0.0313637	0.0737051	15.1316		35967.4	36892.3	35957.1	35557.4	33306.8	28642.7	30582	34395.6	39636	47103.5	42704.9	39732	40758.4	42704.3	39066.2
O35973	Period circadian protein homolog 1	Per1	7	7.3	32.128	398470000				823		0.00200819	0.968972	0.98209	17.9984	0.0472702	0.403441	0.556045	17.9571	-0.067357	0.176874	0.327501	17.9685	-0.022095	0.484984	0.592037	17.9884		267884	255796	263040	261403	255382	265115	258761	270665	261152	248291	229191	248505	258632	259659	268161
O35980	Endonuclease III-like protein 1	Nthl1	4	15.3	36.838	40058000				824		0.2196	0.270909	0.427253	13.4233	0.194374	0.449761	0.595679	13.2796	-0.144983	0.843244	0.902784	13.2514	-0.170209	0.516244	0.620039	13.448		10419.3	10431.5	10264.2	9100.48	9903.36	12421.5	12804.8	12411.4	10795.3	9035.14	10400.7	10344.5	11240.1	9752.96	10379.2
O35984	Pre-B-cell leukemia transcription factor 2	Pbx2	4	11.9	8.4639	214090000				825		0.139569	0.0656063	0.164427	17.1019	0.157121	0.0624981	0.154033	16.8863	-0.235597	0.0163265	0.0725459	16.9311	-0.218045	0.00185764	0.0094819	17.0627		131825	127476	140649	135569	148891	155071	143842	139928	110667	116362	121743	131370	124965	124426	125635
O35988	Syndecan-4	Sdc4	3	16.7	5.3955	802450000				826		-0.308682	0.00946479	0.0441579	18.5171	-0.0266666	0.360793	0.515115	19.2737	0.617536	1.5338e-05	0.00293188	18.9361	0.899551	8.77336e-07	0.000128936	18.8125		382465	438055	399833	440936	345900	305588	348718	349088	649416	659966	659686	656562	633543	635324	577336
O54692	Centromere/kinetochore protein zw10 homolog	Zw10	17	29	23.443	2735100000				827		0.15515	0.0410995	0.120892	20.488	0.0953461	0.0992228	0.21015	20.4002	-0.0647108	0.167295	0.314759	20.3827	-0.124515	0.0587381	0.118582	20.5033		1.35785e+06	1.4086e+06	1.43771e+06	1.37179e+06	1.55986e+06	1.59806e+06	1.49593e+06	1.57924e+06	1.33722e+06	1.26338e+06	1.28742e+06	1.46022e+06	1.39654e+06	1.42044e+06	1.43389e+06
O54734	Dolichyl-diphosphooligosaccharide--protein glycosyltransferase 48 kDa subunit	Ddost	11	27.9	41.104	25275000000				829		0.117067	0.02076	0.0745818	22.5078	0.211002	0.00122506	0.0139886	22.5421	-0.0277272	0.650291	0.7701	22.4374	0.0662078	0.0786447	0.147512	22.5994		5.74784e+06	5.7588e+06	5.6668e+06	5.70285e+06	6.02472e+06	6.35259e+06	6.31831e+06	6.10422e+06	5.74126e+06	5.5193e+06	5.83417e+06	6.50919e+06	6.51936e+06	6.46357e+06	6.48934e+06
O54774	AP-3 complex subunit delta-1	Ap3d1	22	21.1	37.367	5562700000				830		0.141327	0.00289325	0.0209732	21.2786	0.122224	0.00933992	0.0450884	21.2726	-0.00522035	0.812888	0.88263	21.2057	-0.0243233	0.481186	0.588759	21.3371		2.43713e+06	2.36871e+06	2.41877e+06	2.48593e+06	2.60993e+06	2.74692e+06	2.67858e+06	2.6531e+06	2.4144e+06	2.40553e+06	2.42531e+06	2.67304e+06	2.68325e+06	2.62312e+06	2.54014e+06
O54781	SRSF protein kinase 2;SRSF protein kinase 2 N-terminal;SRSF protein kinase 2 C-terminal	Srpk2	9	20.6	9.6538	544390000				831		-0.0398976	0.71714	0.818528	17.93	0.0924472	0.920863	0.950691	17.6153	-0.387508	0.0195661	0.0805378	17.7839	-0.255163	0.0571534	0.115973	17.7825		283985	248779	228974	249225	255582	261259	247472	218806	182852	209229	232118	185704	218305	228741	195654
O54782	Epididymis-specific alpha-mannosidase	Man2b2	6	8.6	42.129	335260000				832		0.0619746	0.532718	0.67692	17.7756	0.0948881	0.712722	0.811152	17.5388	-0.260059	0.0638687	0.167613	17.6331	-0.227146	0.034732	0.079403	17.693		218345	210574	212946	232314	245693	216138	236203	215514	171462	198016	205791	194155	204788	196241	184469
O54784	Death-associated protein kinase 3	Dapk3	9	23.7	87.261	978630000				833		0.0814009	0.320163	0.481032	19.0088	-0.0106014	0.992953	0.995211	18.4131	-0.548938	3.86387e-06	0.00185048	18.7329	-0.640941	3.43276e-06	0.00026883	18.7291		513022	479562	546601	513154	573690	578329	513810	500823	344902	337777	361734	336581	348327	344088	360083
O54785	LIM domain kinase 2	Limk2	10	21.6	17.513	794100000				834		0.0501581	0.355991	0.516901	18.5971	0.0566882	0.295938	0.447543	18.3897	-0.214693	0.0151813	0.069661	18.48	-0.208163	0.00344402	0.0143888	18.5181		382047	378198	403989	397744	414727	392424	409220	400930	329173	357850	328504	351718	358613	332664	357004
O54786	DNA fragmentation factor subunit alpha	Dffa	7	23.3	20.745	1817900000				835		-0.0843203	0.251852	0.406735	17.9646	0.0159065	0.866345	0.915854	18.0589	0.0431179	0.444984	0.601805	18.0252	0.143345	0.0518763	0.107631	17.9941		242360	275796	266629	272445	252067	250290	235269	257212	286709	277020	256399	276280	261312	286218	275349
O54788	DNA fragmentation factor subunit beta	Dffb	4	10.8	4.0454	326690000				836		-0.0869007	0.230832	0.383715	17.3266	-0.0749756	0.114764	0.232517	17.3694	0.0421632	0.095072	0.216607	17.3882	0.0540883	0.448356	0.557181	17.3102		160098	167923	181053	165010	158886	153172	152383	172167	176175	184112	172358	174673	162548	162727	160150
O54790	Transcription factor MafG	Mafg	5	39.5	10.313	666810000				837		-0.028989	0.61203	0.739843	18.2006	-0.0814375	0.0584513	0.14742	18.2892	0.120608	0.0138767	0.0653953	18.2668	0.0681595	0.29386	0.40405	18.2202		302115	317947	300498	292910	279266	296670	298743	318634	339849	334726	328480	327634	298272	316034	306899
O54824	Pro-interleukin-16;Interleukin-16	Il16	20	21.9	95.363	7910900000				840		-0.242356	0.075318	0.179821	21.6661	0.0368463	0.779471	0.857127	21.293	-0.515332	0.00275288	0.0254248	21.5664	-0.23613	0.0509009	0.106471	21.4268		3.74091e+06	3.28846e+06	3.82869e+06	3.60934e+06	2.97732e+06	3.21306e+06	2.94582e+06	2.92322e+06	2.71567e+06	2.55756e+06	2.87958e+06	2.39023e+06	2.76752e+06	2.56387e+06	2.5156e+06
O54825	Bystin	Bysl	20	54.1	93.617	15302000000				841		-0.111533	0.0835666	0.192618	21.3778	-0.145828	0.0482647	0.130061	21.5478	0.197628	0.0358932	0.11617	21.5182	0.163333	0.00110779	0.00669056	21.4037		2.84214e+06	3.01257e+06	2.67145e+06	2.84833e+06	2.60791e+06	2.53933e+06	2.66941e+06	2.7213e+06	3.34175e+06	3.23499e+06	2.9785e+06	2.86525e+06	2.87707e+06	3.04151e+06	3.00444e+06
O54826	Protein AF-10	Mllt10	4	4.5	10.544	150200000				842		0.0248131	0.730083	0.827351	15.4608	-0.231433	0.0724959	0.169964	15.4333	0.117112	0.191784	0.34489	15.4986	-0.139134	0.0453987	0.0972952	15.4037		45479.9	44959.1	46033.8	42532.3	49290.9	44382	42248.3	45703.7	43868.5	48006.7	57170.8	41191.8	44256.7	43216.2	37277.2
O54827	Probable phospholipid-transporting ATPase VA	Atp10a	6	5	31.958	193310000				843		-0.118494	0.193064	0.340026	15.3512	-0.295879	0.103419	0.215511	15.0798	-0.161511	0.0527743	0.148611	15.3412	-0.338896	0.00441257	0.0171685	15.1225		42028.6	44344.5	46194.1	42910.4	43730.2	39272.4	39090.3	39730.9	35302	42822.1	34602.1	33361.5	29228.4	30572.8	35523.1
O54833	Casein kinase II subunit alpha	Csnk2a2	13	37.4	23.393	4031700000				844		-0.0490585	0.18828	0.334122	20.4667	-0.0689537	0.325672	0.477645	20.6204	0.168547	0.0104859	0.0554033	20.5635	0.148652	0.00516494	0.0191537	20.5165		1.44704e+06	1.49543e+06	1.46928e+06	1.50184e+06	1.39633e+06	1.40007e+06	1.4407e+06	1.48071e+06	1.68339e+06	1.66404e+06	1.5694e+06	1.61623e+06	1.61642e+06	1.56488e+06	1.54418e+06
O54836	Zinc finger matrin-type protein 3	Zmat3	5	27.2	12.406	395330000				845		-0.62356	0.00120601	0.0123815	17.1816	-0.466378	0.00144087	0.0152463	17.621	0.394208	0.00610236	0.0404477	17.6623	0.551391	0.000432144	0.00365124	17.1455		190892	192523	165889	191558	128055	108230	128146	113360	223840	246772	239222	175046	168947	181384	173619
O54864	Histone-lysine N-methyltransferase SUV39H1	Suv39h1	11	27.9	24.873	2122700000				846		0.00482283	0.950845	0.970112	19.4754	-0.300026	0.106464	0.220082	18.9022	-0.399357	0.000602683	0.0129226	19.3019	-0.704206	3.12224e-05	0.00078911	19.1257		725712	703252	781977	704658	701516	751132	740619	736023	563999	548158	488515	460880	449653	406357	495617
O54879	High mobility group protein B3	Hmgb3	8	37.5	57.458	8541200000				847		0.353249	2.90491e-05	0.00140569	19.7804	0.363811	2.97828e-05	0.00203012	19.4559	-0.355761	2.61674e-05	0.00334942	19.4513	-0.345199	0.000113059	0.00161083	19.7844		796289	774971	815627	796451	953675	1.07104e+06	1.03361e+06	1.00791e+06	647992	610474	610586	826376	782217	770592	820611
O54890	Integrin beta-3	Itgb3	22	35.6	96.681	8960400000				848		0.385123	0.000677794	0.00866179	21.1747	0.4117	0.0060394	0.0340442	20.8536	-0.363745	0.000829065	0.0148186	20.8262	-0.337169	0.00281527	0.0125165	21.1986		2.10332e+06	1.97956e+06	1.9691e+06	2.21317e+06	3.0418e+06	2.74229e+06	2.6211e+06	2.4008e+06	1.53809e+06	1.60335e+06	1.79338e+06	1.9453e+06	2.22708e+06	2.32573e+06	2.10084e+06
O54901	OX-2 membrane glycoprotein	Cd200	7	24.8	13.87	3224300000				849		0.182317	0.180429	0.324855	17.5071	0.0172698	0.762193	0.84539	17.9594	0.533581	0.000986235	0.0160056	17.6446	0.368534	0.000192993	0.00219208	17.7825		188871	142525	189670	190133	203966	205237	187350	184728	253232	250458	249208	232534	267283	249879	261069
O54910	NF-kappa-B inhibitor epsilon	Nfkbie	10	30.8	113.33	1964400000				850		0.226229	0.00472093	0.0288861	17.5802	0.0833341	0.593417	0.716869	17.7993	0.284591	0.00272148	0.0253701	17.5891	0.141695	0.0928062	0.167565	17.7642		188974	178649	171274	187334	217954	204515	213872	209975	214617	232895	227288	222270	238285	245805	226948
O54916	RalBP1-associated Eps domain-containing protein 1	Reps1	14	24.5	71.051	1126700000				851		-0.0192717	0.676645	0.789917	18.5843	0.0513256	0.35802	0.512399	18.4799	-0.143293	0.0261547	0.0960499	18.5325	-0.0726955	0.195729	0.298426	18.5383		396597	384444	398366	399832	376082	391682	398246	391496	365790	371474	350872	376538	365439	362070	377340
O54918	Bcl-2-like protein 11	Bcl2l11	2	13.3	5.4823	46895000				853		-0.67192	0.000424561	0.00661948	14.5455	-0.841088	1.25872e-05	0.00140996	13.5427	-0.858197	0.00017997	0.00811502	14.5137	-1.02736	4.42879e-06	0.000297855	13.6959		33306.3	26191.4	30339.7	31204.9	20539.9	20146.7	17888	16463.4	14885.2	18096.8	17303.1	8817.47	8917.23	9783.23	9684.12
O54926	Apoptosis regulatory protein Siva	Siva1	5	30.9	6.1306	337130000				854		0.00532797	0.958557	0.97527	17.2393	-0.266386	0.136586	0.261415	16.9543	-0.130116	0.102808	0.228091	17.1809	-0.401829	0.00863265	0.0276459	17.0411		154854	151735	158380	158123	140623	173216	154046	158002	147213	128410	127834	125642	112668	114762	118748
O54940	BCL2/adenovirus E1B 19 kDa protein-interacting protein 2	Bnip2	2	7.7	2.6177	1089800000				855		-0.22682	0.0193019	0.0712794	17.3393	-0.197265	0.135561	0.260168	17.2756	-0.0643871	0.313145	0.477541	17.4251	-0.0348321	0.832662	0.880129	17.2085		166481	183063	180601	187914	146298	142216	164707	161763	169535	176872	160178	171001	138035	138021	149342
O54941	SWI/SNF-related matrix-associated actin-dependent regulator of chromatin subfamily E member 1	Smarce1	18	47.4	113.48	16833000000				856		-0.00576755	0.910763	0.947414	21.1179	-0.072232	0.0741524	0.172472	20.993	-0.0864241	0.104095	0.229976	21.0837	-0.152889	0.000861203	0.00567179	21.0385		2.33237e+06	2.22024e+06	2.35742e+06	2.19315e+06	2.18352e+06	2.37818e+06	2.18e+06	2.3322e+06	2.20488e+06	2.10785e+06	2.13858e+06	2.03377e+06	2.01622e+06	2.05802e+06	2.05301e+06
O54946	DnaJ homolog subfamily B member 6	Dnajb6	8	23.3	26.078	14185000000				857		0.0035339	0.946825	0.9678	18.9592	-0.00910765	0.927697	0.95551	18.9236	-0.0286225	0.247804	0.409783	18.9452	-0.041264	0.219618	0.324984	18.9404		493062	545339	495572	504463	499415	507350	498923	545911	504260	495460	473026	518254	472615	519480	486672
O54950	5-AMP-activated protein kinase subunit gamma-1	Prkag1	11	36.1	23.248	1781700000				859		0.0726906	0.0774471	0.183036	19.6109	0.0902654	0.0610152	0.15146	19.7011	0.0750237	0.127008	0.262539	19.6067	0.0925985	0.0621978	0.12371	19.6935		770620	780865	769441	802376	835401	818707	806649	827035	815732	822971	812461	881280	864532	902612	850092
O54956	DNA polymerase epsilon subunit 2	Pole2	6	11.8	6.0871	481090000				860		0.157661	0.112172	0.234696	18.6674	-0.0556244	0.780711	0.857622	18.1742	-0.382564	0.00103641	0.0163532	18.4246	-0.595849	0.000175673	0.0020777	18.4483		397369	380210	435905	360470	419479	456810	437786	453524	289220	309308	285017	318747	291120	261507	311717
O54957	Linker for activation of T-cells family member 1	Lat	5	46.3	48.315	4071900000				861		-0.269282	0.000986956	0.0111248	19.8542	-0.0474928	0.585638	0.710754	19.9241	-0.0375468	0.299068	0.463284	19.9727	0.184242	0.00618139	0.0216918	19.8117		1.0283e+06	1.07365e+06	1.0534e+06	1.02527e+06	812052	876404	878335	916226	1.04615e+06	989519	974309	1.01399e+06	974811	950929	991206
O54962	Barrier-to-autointegration factor;Barrier-to-autointegration factor, N-terminally processed	Banf1	6	49.4	4.8518	5974800000				862		0.277007	0.0148435	0.060101	20.1444	0.446103	0.0126169	0.0542344	20.1991	-0.0617102	0.814931	0.88351	19.9794	0.107386	0.269448	0.379138	20.3366		1.00613e+06	1.17437e+06	1.10181e+06	919677	1.22425e+06	1.27062e+06	1.22263e+06	1.39073e+06	965905	1.14086e+06	973818	1.56476e+06	1.17093e+06	1.36926e+06	1.48163e+06
O54965	E3 ubiquitin-protein ligase RNF13	Rnf13	2	7.1	8.1105	161920000				863		-0.0887923	0.528414	0.672789	15.2585	0.00164732	0.496201	0.637812	15.4271	0.123291	0.090623	0.210042	15.3557	0.21373	0.165716	0.262709	15.321		40971.2	36735.8	38491.8	43969	37495.6	34533.2	39956.6	38796.5	46345	47549.9	48288.6	41833.1	48919.2	44246.7	38366.2
O54967	Activated CDC42 kinase 1	Tnk2	5	6.3	22.127	78656000				864		0.263313	0.0060073	0.0337157	15.775	0.324048	0.000310884	0.0068567	15.9814	0.152857	0.0308639	0.105854	15.7088	0.213592	0.00445944	0.0172551	16.0134		52803.6	48730.8	50318.3	53024.3	56471.9	62436.2	65073	62696.5	57490.2	57652.6	56318.6	74117.1	72987.2	68400.2	68685.3
O54974	Galectin-7	Lgals7	4	40.4	17.361	19992000000				865		1.46241	3.32542e-06	0.000418526	19.4569	1.15306	1.43206e-06	0.000508401	18.9387	-0.44593	0.00874517	0.0496791	18.5346	-0.755281	9.49797e-06	0.000454071	19.8105		403464	357931	499940	519402	1.07908e+06	1.39519e+06	1.18008e+06	1.1113e+06	358762	290287	290465	744970	770947	617588	703540
O54984	ATPase Asna1	Asna1	11	40.8	26.362	5666800000				866		0.0129508	0.801281	0.877946	20.1128	-0.0917751	0.255041	0.404137	20.2216	0.167796	0.0211864	0.0844477	20.1782	0.0630702	0.232664	0.338731	20.1508		1.13997e+06	1.16243e+06	1.11231e+06	1.11489e+06	1.14315e+06	1.13452e+06	1.13613e+06	1.17018e+06	1.2177e+06	1.26014e+06	1.22009e+06	1.22306e+06	1.16565e+06	1.20631e+06	1.19924e+06
O54988	STE20-like serine/threonine-protein kinase	Slk	40	45.3	221.7	18655000000				867		-0.0823707	0.353118	0.514475	21.4973	0.0140096	0.789733	0.863332	21.7381	0.191544	0.019503	0.0803612	21.6206	0.287924	0.00682242	0.0232972	21.6001		2.93383e+06	3.12226e+06	2.9848e+06	3.15532e+06	3.0476e+06	2.75956e+06	2.83565e+06	2.86313e+06	3.4563e+06	3.58034e+06	3.67494e+06	3.41384e+06	3.64776e+06	3.64183e+06	3.35172e+06
O55003	BCL2/adenovirus E1B 19 kDa protein-interacting protein 3	Bnip3	5	27.3	11.865	1836400000				869		0.284273	0.16217	0.301529	18.4309	0.376917	0.0349883	0.105257	18.3802	-0.123941	0.688733	0.798975	18.2356	-0.0312963	0.977567	0.985009	18.5574		346101	318323	322923	287144	319705	407868	411108	444209	312709	330625	293960	395129	371152	359687	391386
O55013	Trafficking protein particle complex subunit 3	Trappc3	6	27.8	8.2407	6619500000				870		0.0384177	0.399312	0.559488	18.8218	0.00703475	0.608939	0.729684	18.8279	0.0212887	0.299636	0.463892	18.8117	-0.0100943	0.46139	0.570107	18.8359		457403	451926	460568	451194	488965	464577	453084	463398	462553	474571	481167	447884	463380	481454	468730
O55022	Membrane-associated progesterone receptor component 1	Pgrmc1	7	42.6	58.558	3152000000				871		0.0678595	0.216992	0.368989	18.9745	0.10107	0.184934	0.321076	18.7758	-0.222492	0.00332738	0.028352	18.8452	-0.189281	0.0065334	0.0224942	18.9138		497554	510234	494534	510932	543820	514547	529934	524911	446862	436033	392136	439761	448481	467589	496135
O55023	Inositol monophosphatase 1	Impa1	10	34.7	15.381	6163800000				872		-0.218627	0.00275846	0.0202883	20.8673	-0.163171	0.00836299	0.0420854	20.815	-0.0684113	0.519637	0.665242	20.9473	-0.0129548	0.804581	0.85811	20.7515		2.15069e+06	1.97734e+06	2.2026e+06	1.92225e+06	1.77057e+06	1.76646e+06	1.72628e+06	1.81691e+06	1.93728e+06	2.02769e+06	1.94827e+06	1.71913e+06	1.73619e+06	1.69117e+06	1.86896e+06
O55028	[3-methyl-2-oxobutanoate dehydrogenase [lipoamide]] kinase, mitochondrial	Bckdk	4	12.9	32.311	801250000				873		0.241456	0.0101093	0.0460811	17.3515	0.274081	0.0128852	0.0547482	17.2574	-0.13004	0.152369	0.295052	17.1751	-0.0974149	0.0619327	0.123368	17.4235		158220	139190	161762	159727	174938	185478	171143	196205	152516	136246	127144	159405	183275	171297	164887
O55029	Coatomer subunit beta	Copb2	28	32.7	153.04	19945000000				874		0.0826117	0.0549612	0.146225	21.2881	0.135702	0.0130236	0.0552111	21.2796	-0.0447443	0.300208	0.464161	21.2276	0.00834619	0.572167	0.67091	21.3336		2.53073e+06	2.44158e+06	2.4492e+06	2.51787e+06	2.59363e+06	2.58733e+06	2.70309e+06	2.63148e+06	2.47227e+06	2.42052e+06	2.43023e+06	2.58206e+06	2.7196e+06	2.63025e+06	2.62842e+06
O55033	Cytoplasmic protein NCK2	Nck2	9	35	74.993	674930000				875		0.569351	0.000165934	0.00364779	19.4963	0.324886	7.5884e-05	0.00327034	19.5777	0.180389	0.0251814	0.0937467	19.289	-0.0640754	0.0714879	0.136574	19.749		664147	550378	638183	594767	914412	985933	822418	882841	666399	661906	703191	803419	887815	893752	868748
O55047	Serine/threonine-protein kinase tousled-like 2	Tlk2	14	18.2	94.757	1877500000				877		-0.0902744	0.0229082	0.0796404	19.3868	-0.0955926	0.0672103	0.161241	19.4139	0.036625	0.331101	0.494693	19.4476	0.0313068	0.293873	0.40405	19.3573		703827	709539	713936	703568	657973	670806	667151	664231	716947	720573	730729	698742	670459	669275	674068
O55055	tRNA (cytosine(38)-C(5))-methyltransferase	Trdmt1	2	5.5	2.7652	444800000				878		0.00549308	0.908325	0.945497	17.4899	0.109251	0.0463206	0.126487	17.4343	-0.11521	0.0393929	0.122313	17.4377	-0.0114519	0.971076	0.980465	17.4869		177277	187463	185378	186691	179316	194263	187387	177057	170488	162749	174394	194381	178880	178263	180524
O55057	Retinal rod rhodopsin-sensitive cGMP 3,5-cyclic phosphodiesterase subunit delta	Pde6d	2	20.7	13.412	713460000				879		-0.0438348	0.578302	0.71362	18.5151	0.0293994	0.976667	0.985484	18.5395	-0.0142252	0.377551	0.539767	18.5309	0.059009	0.210124	0.314691	18.5226		358883	374953	415563	356341	368930	388571	363150	340483	396734	352379	434266	388621	384302	359867	392299
O55060	Thiopurine S-methyltransferase	Tpmt	6	27.9	12.971	531370000				880		0.723705	5.84776e-05	0.00211908	18.7471	0.80504	0.000124486	0.00415187	18.3844	-0.460925	0.00294668	0.0263575	18.1877	-0.37959	0.00484311	0.018296	18.9192		361318	317440	362513	319237	548201	583853	555382	553280	265014	261261	265248	396300	451114	420621	460840
O55091	Protein IMPACT	Impact	5	17.3	8.9426	302410000				881		-0.0108451	0.897129	0.939511	16.4655	-0.0286293	0.815298	0.88198	16.795	0.340422	0.0129437	0.0626348	16.6168	0.322638	0.00294484	0.0128805	16.6214		86096.7	102534	83728.2	89189.8	88878.3	90326.2	92296.8	89824.9	116872	111453	108711	119377	100822	118968	119219
O55098	Serine/threonine-protein kinase 10	Stk10	27	31.1	110.91	15188000000				882		0.0869324	0.076027	0.181023	22.0527	0.199755	0.00727482	0.0385143	21.9272	-0.196222	0.0230005	0.0886938	21.9252	-0.0833989	0.00991896	0.0308331	22.0545		4.21286e+06	4.01939e+06	4.41891e+06	4.17897e+06	4.66606e+06	4.44826e+06	4.34911e+06	4.37241e+06	3.5167e+06	3.85385e+06	3.93372e+06	4.27134e+06	4.25726e+06	4.17657e+06	4.13744e+06
O55100	Synaptogyrin-1	Syngr1	2	10.3	2.0265	56933000				883		0.731701	0.000304382	0.00536794	15.2775	0.627105	0.000203036	0.00548058	15.2992	0.0292151	0.157311	0.302207	14.9242	-0.0753814	0.540877	0.641807	15.6056		31393.5	27917.2	34032.9	29254.4	46093.6	53294.1	49675.8	54847.4	33579	32513.3	33429.1	49407.5	51353.8	45804.9	46289.7
O55101	Synaptogyrin-2	Syngr2	4	16.1	14.352	8402600000				884		0.966176	4.09652e-08	3.61222e-05	19.9245	0.896962	1.22791e-06	0.000496951	20.3027	0.348673	0.000170059	0.00784642	19.5909	0.279459	0.0027792	0.0124328	20.5473		734357	738917	657228	727084	1.43104e+06	1.31277e+06	1.39863e+06	1.42994e+06	929234	867199	924101	1.54908e+06	1.75791e+06	1.81612e+06	1.59906e+06
O55106	Striatin	Strn	19	34.4	153.34	4232300000				885		0.0495235	0.244481	0.399219	20.2628	0.0878027	0.0688613	0.164011	20.2107	-0.0775014	0.0771249	0.188724	20.2048	-0.0392222	0.248848	0.356523	20.268		1.21622e+06	1.20347e+06	1.25973e+06	1.27039e+06	1.31297e+06	1.30392e+06	1.28114e+06	1.22788e+06	1.12857e+06	1.16647e+06	1.21994e+06	1.28065e+06	1.26099e+06	1.2209e+06	1.2201e+06
O55125	Protein NipSnap homolog 1	Nipsnap1	7	28.5	16.354	1969700000				886		0.151113	0.025171	0.084967	17.8636	0.169698	0.0177738	0.0666917	17.94	0.0549904	0.194264	0.348397	17.8116	0.0735756	0.0529257	0.109408	17.976		223471	231560	220065	227831	254030	238920	264473	244246	230512	237863	249298	270414	267571	259381	257321
O55126	Protein NipSnap homolog 2	Gbas	2	8.2	1.3274	202200000				887		-0.0743639	0.30596	0.465124	16.6182	0.0562793	0.361268	0.515281	16.5725	-0.115031	0.438978	0.596427	16.6061	0.0156119	0.441421	0.550285	16.5889		101702	95602.5	110827	102004	97971.6	100126	97844.6	93328.4	101361	94884.6	94791.7	95330.5	101597	92901.1	105628
O55128	Histone deacetylase complex subunit SAP18	Sap18	9	47.7	8.5415	37746000000				888		-0.161917	0.0182038	0.0685205	21.1097	-0.172467	0.0093803	0.0452261	21.0434	-0.0486657	0.354275	0.517111	21.1698	-0.0592158	0.403489	0.514309	20.9991		2.49603e+06	2.44165e+06	2.36132e+06	2.25569e+06	2.07586e+06	2.08565e+06	2.22804e+06	2.13574e+06	2.32184e+06	2.34419e+06	2.29083e+06	2.03991e+06	1.97278e+06	1.99863e+06	2.16325e+06
O55131	Septin-7	Sept7	26	59.9	139.5	42951000000				889		0.00990261	0.800582	0.877422	21.1181	0.0259325	0.687923	0.792245	21.0236	-0.1044	0.0903072	0.209616	21.0684	-0.0883699	0.0106796	0.03251	21.0789		2.29584e+06	2.18229e+06	2.32074e+06	2.27606e+06	2.30516e+06	2.30522e+06	2.25218e+06	2.2507e+06	2.05461e+06	2.14433e+06	2.19407e+06	2.15401e+06	2.17059e+06	2.13063e+06	2.11705e+06
O55135	Eukaryotic translation initiation factor 6	Eif6	11	60	80.09	11025000000				890		-0.0397571	0.414345	0.573364	20.7813	0.0674733	0.0823856	0.185006	21.007	0.167338	0.0286919	0.10093	20.8728	0.274568	7.98231e-05	0.00134172	20.8987		1.76087e+06	1.8632e+06	1.82107e+06	1.91102e+06	1.82133e+06	1.82005e+06	1.76055e+06	1.75633e+06	2.05748e+06	2.06957e+06	1.92775e+06	2.15745e+06	2.11786e+06	2.1745e+06	2.21301e+06
O55142	60S ribosomal protein L35a	Rpl35a	9	52.7	12.447	140140000000				891		0.134072	0.020752	0.0745818	21.3538	0.154779	0.00742838	0.0390032	21.4553	0.0800823	0.270066	0.433741	21.3211	0.100789	0.188758	0.29042	21.4713		2.56287e+06	2.63326e+06	2.50358e+06	2.56291e+06	2.90599e+06	2.7814e+06	2.70954e+06	2.90198e+06	2.58334e+06	2.70331e+06	2.67096e+06	3.04627e+06	2.91037e+06	3.16749e+06	2.90859e+06
O55143	Sarcoplasmic/endoplasmic reticulum calcium ATPase 2	Atp2a2	38	39	143.01	78867000000				892		-0.00150288	0.978355	0.987582	22.6862	-0.0083884	0.923099	0.952133	23.0326	0.350417	0.000237303	0.00888318	22.8371	0.343531	2.45093e-06	0.000215834	22.8572		6.50103e+06	7.25709e+06	6.43626e+06	6.85292e+06	6.61514e+06	6.5357e+06	6.8995e+06	7.10555e+06	8.86928e+06	8.63945e+06	8.08501e+06	8.75957e+06	8.33022e+06	8.75964e+06	8.56808e+06
O55176	E3 ubiquitin-protein ligase Praja-1	Pja1	7	16.1	18.663	340000000				893		0.173524	0.135943	0.267702	17.5226	0.288455	0.071076	0.167476	17.3713	-0.229377	0.136906	0.276019	17.3375	-0.114446	0.303438	0.414259	17.5521		186621	162732	181028	181202	199239	210321	200083	184868	151116	157925	168347	174409	195762	181005	182384
O55187	E3 SUMO-protein ligase CBX4	Cbx4	12	22.3	29.008	1506600000				894		0.105663	0.112806	0.235524	18.9524	-0.00134818	0.844027	0.901629	18.6792	-0.219587	0.012509	0.0612408	18.8055	-0.326598	0.00417376	0.0164627	18.842		526626	451106	498263	473865	554625	527539	526770	482009	420230	418479	440676	371920	454322	411155	445281
O55201	Transcription elongation factor SPT5	Supt5h	41	45.7	150.61	27253000000				895		0.0336133	0.589034	0.721163	23.4769	-0.080128	0.508626	0.648948	23.3629	-0.0513788	0.178472	0.329615	23.4381	-0.16512	0.032373	0.0753188	23.4111		1.17048e+07	1.13798e+07	1.19561e+07	1.12592e+07	1.13823e+07	1.25293e+07	1.16181e+07	1.17198e+07	1.10692e+07	1.07969e+07	1.07642e+07	1.091e+07	1.01962e+07	1.03e+07	1.09799e+07
O55222	Integrin-linked protein kinase	Ilk	11	26.3	22.956	4163400000				896		-0.0553115	0.246465	0.401138	20.7008	-0.0948267	0.138189	0.263686	20.4127	-0.261554	3.41889e-05	0.00382145	20.6164	-0.301069	4.63994e-05	0.00100061	20.5226		1.74762e+06	1.69655e+06	1.79799e+06	1.72827e+06	1.70093e+06	1.73849e+06	1.63782e+06	1.63067e+06	1.40151e+06	1.42136e+06	1.45513e+06	1.37098e+06	1.36984e+06	1.33203e+06	1.37947e+06
O55229	Choline/ethanolamine kinase	Chkb	7	19	10.48	542600000				897		-0.0533235	0.280545	0.436893	17.14	-0.0499119	0.1775	0.312545	17.0981	-0.0400433	0.324372	0.488745	17.1495	-0.0366317	0.201933	0.30542	17.095		148316	145420	141858	153568	139339	145040	141079	140947	149063	141562	140923	134101	137353	144225	135471
O55234	Proteasome subunit beta type-5	Psmb5	11	38.6	42.077	8628400000				898		-0.389886	0.000464309	0.00704543	21.4892	-0.233141	0.00275388	0.0216284	21.3555	-0.19543	0.0173412	0.0752819	21.6004	-0.0386849	0.517732	0.621498	21.2749		3.50635e+06	3.2241e+06	3.45615e+06	3.23852e+06	2.66927e+06	2.48393e+06	2.53647e+06	2.54862e+06	2.81542e+06	2.99769e+06	2.94076e+06	2.45766e+06	2.47718e+06	2.47296e+06	2.57902e+06
O55236	mRNA-capping enzyme;Polynucleotide 5-triphosphatase;mRNA guanylyltransferase	Rngtt	11	19.3	20.275	3159100000				899		-0.0114229	0.803194	0.878854	19.858	-0.0182097	0.972101	0.98275	19.8111	-0.0422691	0.487559	0.637445	19.8456	-0.0490558	0.186117	0.287135	19.8278		971641	900357	996981	964433	930447	967552	932391	956538	950692	923707	885261	891546	948243	887340	933135
O70126	Aurora kinase B	Aurkb	9	28.1	83.69	1495100000				901		0.17901	0.112251	0.23471	19.3394	-0.239232	0.0927705	0.201596	18.989	-0.124258	0.218547	0.376469	19.1967	-0.5425	0.00105068	0.00648889	19.1577		626920	627247	692297	551681	628091	771884	677371	766690	579493	547503	553950	541903	452729	452646	497952
O70133	ATP-dependent RNA helicase A	Dhx9	47	37.2	323.31	80146000000				902		-0.0217913	0.588512	0.721105	22.847	-0.0820411	0.0467339	0.127101	22.7832	-0.0278566	0.252513	0.414637	22.846	-0.0881064	0.010111	0.0312953	22.7921		7.77321e+06	7.60198e+06	7.52762e+06	7.49581e+06	7.58342e+06	7.53625e+06	7.37335e+06	7.47623e+06	7.43458e+06	7.42217e+06	7.3331e+06	6.8556e+06	6.99101e+06	7.21066e+06	7.17265e+06
O70152	Dolichol-phosphate mannosyltransferase subunit 1	Dpm1	12	48.1	19.127	15571000000				903		0.156329	0.0177943	0.067612	21.8455	0.20184	0.0329744	0.101311	21.861	-0.0216082	0.905173	0.943329	21.758	0.0239035	0.632051	0.720276	21.9356		3.63957e+06	3.61741e+06	3.52019e+06	3.44503e+06	3.96039e+06	3.87286e+06	4.05101e+06	4.0388e+06	3.63097e+06	3.5251e+06	3.69183e+06	3.83746e+06	4.24745e+06	4.03098e+06	3.99752e+06
O70157	DNA topoisomerase 3-alpha	Top3a	3	4.6	4.8656	224980000				904		-0.0312597	0.727056	0.824969	16.0449	-0.310188	0.0117266	0.0522665	15.8575	-0.0257763	0.48532	0.635771	16.0495	-0.304705	0.00630386	0.0219322	15.8769		69116.7	71202.2	68907.9	64016.1	66773	61964	69895.3	70148.1	66240.9	65806.8	64555.1	54714.6	55320	51144.7	55682.2
O70161	Phosphatidylinositol 4-phosphate 5-kinase type-1 gamma	Pip5k1c	4	11	24.174	151930000				905		0.22802	0.0607876	0.155341	16.8958	0.153357	0.0692217	0.164629	16.7101	-0.159376	0.045288	0.134963	16.7135	-0.234039	0.219671	0.324989	16.8928		110648	107231	114808	121301	123116	144845	143180	118737	101963	93742	94548.9	122455	114214	100311	117454
O70172	Phosphatidylinositol 5-phosphate 4-kinase type-2 alpha	Pip4k2a	5	22.7	17.935	2431800000				906		0.0302341	0.527361	0.671888	19.4837	0.0828248	0.360827	0.515115	19.0783	-0.437624	1.15867e-05	0.00273626	19.281	-0.385034	4.96316e-05	0.0010284	19.3063		748864	685319	733450	741693	759211	748168	723859	719764	542386	527114	559365	527651	604881	574171	555336
O70194	Eukaryotic translation initiation factor 3 subunit D	Eif3d	24	54	323.31	41195000000				907		-0.0730305	0.130001	0.260068	22.3372	-0.08908	0.0900672	0.197292	22.3516	0.0287868	0.906045	0.943743	22.386	0.0127373	0.884844	0.919126	22.307		5.51893e+06	5.60344e+06	5.27763e+06	5.29252e+06	4.99891e+06	5.12336e+06	5.1844e+06	5.35658e+06	5.60737e+06	5.47698e+06	5.36586e+06	5.27059e+06	4.99531e+06	5.33947e+06	5.27262e+06
O70201	Baculoviral IAP repeat-containing protein 5	Birc5	8	63.6	7.1987	3938600000				908		0.191267	0.0861619	0.196489	20.0442	-0.164799	0.429089	0.578338	19.5646	-0.289843	0.00506023	0.0363278	19.8244	-0.645909	0.000661036	0.00471761	19.8169		1.0041e+06	996515	1.10114e+06	959584	1.05766e+06	1.28448e+06	1.11962e+06	1.19785e+06	827376	784245	782783	826012	696293	695349	756017
O70230	Zinc finger protein 143	Znf143	6	12.1	34.025	793400000				910		-0.0535882	0.388346	0.548872	18.7293	-0.154311	0.0659912	0.159375	18.5676	-0.100374	0.184199	0.336248	18.7131	-0.201096	0.000756307	0.00517418	18.602		418867	423648	479132	449285	437110	442690	412392	414979	416382	393589	435166	379922	394950	354271	355429
O70251	Elongation factor 1-beta	Eef1b	10	66.2	124.85	62680000000				912		-0.159636	0.0150477	0.0607108	22.9163	-0.00798609	0.720947	0.816349	23.0506	0.0590169	0.870102	0.919703	23.0214	0.210667	0.00531015	0.0195049	22.9418		8.41238e+06	8.40119e+06	8.237e+06	8.56881e+06	7.46546e+06	7.62566e+06	7.34927e+06	7.65992e+06	8.52801e+06	8.46916e+06	8.36051e+06	8.85437e+06	8.61403e+06	8.88066e+06	8.4441e+06
O70252	Heme oxygenase 2	Hmox2	15	48.6	39.736	10564000000				913		-0.00474143	0.919655	0.952792	21.4371	0.0629865	0.603057	0.724547	21.3322	-0.14322	0.0995944	0.223904	21.3781	-0.0754923	0.0512597	0.106967	21.397		2.83582e+06	2.72839e+06	2.87917e+06	2.91902e+06	2.88292e+06	2.82845e+06	2.79707e+06	2.78197e+06	2.45189e+06	2.74246e+06	2.72498e+06	2.77493e+06	2.68513e+06	2.69358e+06	2.5601e+06
O70274;Q63739	Protein tyrosine phosphatase type IVA 2;Protein tyrosine phosphatase type IVA 1	Ptp4a2;Ptp4a1	4	29.9	6.3619	1150800000				914		-0.0271226	0.752939	0.84302	19.2303	-0.0637045	0.663923	0.771981	19.1881	-0.0193662	0.323649	0.487957	19.2356	-0.0559481	0.286125	0.397251	19.1888		622571	603939	626320	639250	632925	631249	579429	604164	571908	593128	606567	607630	573015	605317	563087
O70279	Protein DGCR14	Dgcr14	9	27.3	18.594	1012100000				915		-0.140919	0.0112915	0.0495354	17.8381	-0.0738027	0.466585	0.61122	17.6263	-0.240127	0.000773414	0.0141424	17.8057	-0.173011	0.0143828	0.0407941	17.6812		242934	239482	255683	246856	227604	224920	227981	212666	203553	205525	216670	200668	209827	186162	199014
O70293	G protein-coupled receptor kinase 6	Grk6	12	28	24.582	1772500000				916		-0.13485	0.0242674	0.0826194	19.5688	-0.0628046	0.114442	0.232009	19.4747	-0.125594	0.00324749	0.0278918	19.5824	-0.0535491	0.105593	0.185109	19.4746		857252	812488	785634	809260	713382	765026	735191	773316	759034	743461	735500	692508	725278	747842	702518
O70305	Ataxin-2	Atxn2	20	15.4	35.412	4950500000				917		-0.0107189	0.821786	0.889805	20.3207	0.0193509	0.699011	0.800599	20.4475	0.110404	0.100547	0.225025	20.3733	0.140474	0.0038384	0.0155599	20.3855		1.3867e+06	1.36083e+06	1.24516e+06	1.2668e+06	1.32668e+06	1.25285e+06	1.34281e+06	1.30101e+06	1.38478e+06	1.43394e+06	1.42808e+06	1.37227e+06	1.43735e+06	1.47278e+06	1.48804e+06
O70310	Glycylpeptide N-tetradecanoyltransferase 1	Nmt1	17	38.9	93.465	27895000000				919		-0.0529353	0.215303	0.367302	21.8437	0.0592186	0.184184	0.320263	21.9183	0.0143206	0.345244	0.508171	21.8763	0.126475	0.00499047	0.0186725	21.8805		3.86654e+06	3.81036e+06	3.88522e+06	3.77978e+06	3.59541e+06	3.75765e+06	3.67236e+06	3.76983e+06	3.94597e+06	3.92721e+06	3.85571e+06	4.01684e+06	4.07089e+06	4.00699e+06	4.04475e+06
O70311	Glycylpeptide N-tetradecanoyltransferase 2	Nmt2	9	33.5	7.5699	2708500000				920		-0.136832	0.0718973	0.174608	19.6899	0.0155525	0.433091	0.58146	19.6877	-0.0795112	0.213443	0.370382	19.7242	0.0728733	0.306825	0.417549	19.6579		872566	953736	826872	865058	796841	772647	830514	808366	884106	874228	844243	835564	796067	891339	854806
O70318	Band 4.1-like protein 2	Epb41l2	40	43.5	283.15	18495000000				921		0.100434	0.0972786	0.211625	22.0354	0.10173	0.00760294	0.0395393	21.9361	-0.107269	0.0790292	0.192091	21.9393	-0.105973	0.0272597	0.0658756	22.0327		4.37496e+06	3.90406e+06	4.30751e+06	4.05407e+06	4.63173e+06	4.50202e+06	4.3015e+06	4.35348e+06	3.6074e+06	3.85205e+06	3.92085e+06	4.03952e+06	4.1842e+06	4.11316e+06	4.24861e+06
O70325	Phospholipid hydroperoxide glutathione peroxidase, mitochondrial	Gpx4	9	45.2	35.041	13508000000				922		0.131896	0.10201	0.218976	21.1499	0.111014	0.155226	0.284826	21.2586	0.111216	0.106501	0.232964	21.1316	0.0903337	0.183779	0.284302	21.261		2.1732e+06	2.15457e+06	2.27239e+06	2.16959e+06	2.32519e+06	2.31926e+06	2.48107e+06	2.55494e+06	2.45999e+06	2.24979e+06	2.40508e+06	2.72799e+06	2.44537e+06	2.48748e+06	2.61629e+06
O70338	Ribonuclease H1	Rnaseh1	2	11.6	22.611	215150000				923		-0.0574843	0.382197	0.543565	16.6445	-0.0696729	0.180392	0.316039	16.7473	0.11388	0.139485	0.279005	16.7221	0.101691	0.189685	0.291304	16.6666		102104	109354	100635	105851	95507.9	96044.5	100641	109871	116884	115990	106070	112038	105147	111533	104116
O70348	Decapping and exoribonuclease protein	Dxo	4	18.9	15.009	192610000				924		-0.0134906	0.799579	0.876687	16.4311	-0.0703865	0.414297	0.565508	16.275	-0.122628	0.0410355	0.126126	16.3853	-0.179524	0.0163631	0.045058	16.3346		88661	91461.6	88144.6	86334.5	86905.9	88169.7	90720.1	85927.3	78795.9	80485	84184.1	81803	74663.6	75739.3	78439.1
O70362	Phosphatidylinositol-glycan-specific phospholipase D	Gpld1	3	3.6	4.8524	68381000				925		-0.101416	0.796276	0.874273	16.446	0.702118	0.109843	0.22525	15.6863	-1.21169	0.0166304	0.0732207	15.9774	-0.408156	0.345082	0.455927	16.1912		75762.3	83887.6	104121	103769	71971.4	87240.7	91973.8	87787.8	55087.7	42743.1	46686.5	66281	75741.3	55743.6	56320
O70370	Cathepsin S	Ctss	3	9.7	10.085	503320000				926		-0.122282	0.193055	0.340026	17.0112	-0.132164	0.105602	0.21871	16.9328	-0.0639478	0.959705	0.975421	17.0449	-0.0738296	0.194299	0.29653	16.9131		144557	123283	147558	133886	123746	128217	123764	122860	138625	125565	138779	112959	124331	115169	121607
O70374	Protein CBFA2T2	Cbfa2t2	2	3.5	3.4104	99179000				927		-0.0153124	0.825071	0.89214	14.8048	-0.0370772	0.28917	0.441265	14.7496	-0.0417403	0.386238	0.54751	14.7946	-0.0635051	0.198004	0.301027	14.7654		31060.5	29587.2	26419.9	28321	29376.7	28170.3	28682.4	27217.4	26695.8	28672.5	29883	25571.5	26346.1	29503.5	27267.2
O70378	ER membrane protein complex subunit 8	Emc8	8	48.8	15.638	6550300000				928		0.0831445	0.176463	0.319849	20.9977	-0.00312622	0.686863	0.791598	21.102	0.147576	0.0630886	0.166447	21.0194	0.0613053	0.238656	0.345679	21.07		1.95642e+06	2.17113e+06	2.0162e+06	1.99441e+06	2.1706e+06	2.09127e+06	2.15343e+06	2.26278e+06	2.26198e+06	2.19928e+06	2.15635e+06	2.32126e+06	2.21094e+06	2.26752e+06	2.23873e+06
O70394	Interleukin-27 receptor subunit alpha	Il27ra	5	12	28.925	284170000				929		-0.0975563	0.240021	0.393838	16.5117	-0.048219	0.345845	0.499477	16.5655	0.0326117	0.481961	0.632938	16.5744	0.081949	0.31843	0.428897	16.5038		89427.3	103777	96630.7	97991.5	92122	92650.1	87533	88405.2	97290	102058	103660	102204	90031.6	98681.2	92402.5
O70400	PDZ and LIM domain protein 1	Pdlim1	17	53.2	47.649	12686000000				930		0.128915	0.0281721	0.0919299	20.1782	0.326128	0.000116279	0.00406516	20.1891	-0.110979	0.195237	0.349238	20.0662	0.086234	0.208697	0.313381	20.2858		1.18486e+06	1.04541e+06	1.16928e+06	1.13057e+06	1.29433e+06	1.23501e+06	1.18525e+06	1.21286e+06	1.03229e+06	1.07635e+06	1.0786e+06	1.23289e+06	1.35466e+06	1.33867e+06	1.3294e+06
O70404	Vesicle-associated membrane protein 8	Vamp8	6	52.5	17.257	9083500000				932		0.200077	0.00167966	0.0151029	20.0004	0.0572462	0.227118	0.372436	19.7824	-0.150593	0.00891651	0.0500789	19.8358	-0.293424	3.00335e-05	0.000774763	19.9537		984447	967542	1.00872e+06	945568	1.09402e+06	1.17707e+06	1.07599e+06	1.13863e+06	885025	847414	909779	936322	897807	928667	903984
O70422	General transcription factor IIH subunit 4	Gtf2h4	6	18.1	30.484	1610300000				934		-0.0283127	0.612831	0.740279	19.8573	-0.118128	0.112696	0.229326	19.9041	0.10008	0.0995608	0.223892	19.9144	0.0102647	0.864377	0.904019	19.8483		911293	996655	994541	965022	987308	913583	920489	962096	1.05018e+06	1.03432e+06	965966	928140	988344	931740	963748
O70433	Four and a half LIM domains protein 2	Fhl2	2	7.2	2.5286	99503000				935		0.234958	0.171616	0.31335	15.7729	0.0281446	0.565024	0.694889	16.0705	0.399003	0.142741	0.282985	15.8264	0.192189	0.217652	0.322978	15.9865		49550.2	64867.7	43651.9	51441.2	59102.1	56598.4	61774.2	71167.7	66241.6	63664.7	61257.3	76252.4	63295.2	79275.8	63869.7
O70435	Proteasome subunit alpha type-3	Psma3	10	41.2	13.849	48807000000				936		-0.0192289	0.648974	0.768351	20.9377	0.0209105	0.98171	0.98831	20.9093	-0.0500354	0.127339	0.262893	20.9259	-0.00989594	0.888786	0.921805	20.9232		2.10149e+06	2.0282e+06	1.9375e+06	1.98173e+06	1.99404e+06	1.92279e+06	2.04964e+06	1.98469e+06	1.99515e+06	1.94517e+06	1.97005e+06	1.86953e+06	2.00504e+06	2.01643e+06	2.03487e+06
O70439	Syntaxin-7	Stx7	8	43.7	53.256	3080100000				937		0.176097	0.288353	0.445381	19.3695	0.364989	0.012064	0.0529408	19.7874	0.297365	0.0441278	0.132651	19.4089	0.486258	0.00255677	0.0117626	19.7006		579939	661035	596623	723198	668355	700293	778763	745788	837826	834041	766859	1.08971e+06	1.03093e+06	997964	931543
O70445	BRCA1-associated RING domain protein 1	Bard1	5	7.1	2.1112	408350000				938		0.0425742	0.573378	0.708885	17.3642	-0.090517	0.393397	0.545613	17.0807	-0.210489	0.0365155	0.11718	17.2527	-0.34358	0.00277027	0.0124068	17.2137		159810	161729	177036	168333	160763	187903	163605	171233	151874	145261	131432	142838	126055	132418	140724
O70469	Docking protein 2	Dok2	8	24.5	21.691	2758900000				940		-0.473419	0.000922791	0.0106794	19.6077	-0.300207	0.00813511	0.0413582	19.442	-0.230833	0.0752508	0.185751	19.7455	-0.0576212	0.646879	0.731169	19.3422		904495	932169	953521	968288	698238	663606	692374	648832	807502	855247	846791	645042	664663	633089	654793
O70472	Transmembrane protein 131	Tmem131	7	4.5	9.9862	319190000				941		-0.0444476	0.363654	0.523767	17.2263	-0.099216	0.140509	0.266638	17.2581	0.0662745	0.383172	0.544858	17.277	0.011506	0.741661	0.808381	17.2099		155563	155407	151101	160504	148624	155697	146837	150728	164296	167857	153028	154179	140040	161086	156413
O70475	UDP-glucose 6-dehydrogenase	Ugdh	16	37.7	33.324	7172400000				942		0.68118	0.000212809	0.0042116	21.3925	0.815567	1.18807e-05	0.00140996	20.9698	-0.548106	0.000868049	0.0152004	20.817	-0.41372	2.11416e-05	0.000649569	21.5262		2.46818e+06	1.79954e+06	2.37641e+06	2.18788e+06	3.54004e+06	3.73234e+06	3.33165e+06	3.16854e+06	1.43455e+06	1.41904e+06	1.66719e+06	2.36921e+06	2.92516e+06	2.50171e+06	2.54632e+06
O70477;Q8BG99	Homeobox protein PKNOX1;Homeobox protein PKNOX2	Pknox1;Pknox2	2	5.3	1.0985	96882000				943		0.0586249	0.423631	0.582073	16.2836	0.0695741	0.512186	0.651709	15.9783	-0.315691	0.00427974	0.0330944	16.119	-0.304742	8.77438e-05	0.00140416	16.1605		80215.7	76765.6	82137.5	72169.7	83109	79684	76950.2	84793.8	61422.4	65147.1	64869.7	64662.9	64222.3	66617.4	66514.9
O70480	Vesicle-associated membrane protein 4	Vamp4	2	18.4	54.481	1382000000				944		-0.00596254	0.965396	0.979341	14.5819	0.209119	0.420848	0.5715	14.6403	-0.064095	0.827857	0.892282	14.5574	0.150986	0.24001	0.347106	14.6544		24064.4	24183	25350.1	24049.9	25948.7	23026.8	24179.7	23718.6	22265.3	25727.9	27769	27088.1	27939.1	26725	25958.9
O70481	E3 ubiquitin-protein ligase UBR1	Ubr1	19	13.7	76.693	1638900000				945		-0.103729	0.0687375	0.16929	19.4867	-0.208458	0.0043402	0.0277549	19.3992	-0.0202793	0.575166	0.712295	19.5299	-0.125009	0.0300594	0.0711245	19.3724		737930	770742	783836	762509	755051	684809	691537	705931	729717	735343	775914	649510	680264	646252	623544
O70492	Sorting nexin-3	Snx3	9	45.1	19.829	6782300000				947		0.152944	0.0138585	0.057252	19.1489	0.0452451	0.39782	0.550113	19.0011	-0.0972025	0.0530928	0.149201	19.0308	-0.204902	0.00175406	0.00910415	19.1229		554075	543128	548968	561065	590729	645737	602557	604027	534044	496225	500570	533382	517809	542644	537737
O70493	Sorting nexin-12	Snx12	5	34.5	9.0581	2665900000				948		0.00556853	0.914666	0.950095	18.5608	0.106027	0.0278647	0.0907776	18.4327	-0.185885	0.01101	0.0568848	18.4784	-0.0854261	0.206838	0.311119	18.5209		397674	369558	409286	364444	389252	374127	386126	401075	338046	341585	339860	353938	384381	345487	376589
O70494	Transcription factor Sp3	Sp3	7	10.9	42.077	5222200000				949		-0.0971867	0.0674871	0.167323	17.7057	-0.135503	0.0223478	0.0783503	17.459	-0.21785	0.00129842	0.0178544	17.661	-0.256167	8.79028e-05	0.00140416	17.529		220864	213872	227963	221594	204832	211213	201874	209195	189414	190083	187321	175699	172653	171580	172710
O70496	H(+)/Cl(-) exchange transporter 7	Clcn7	3	3.9	53.72	444280000				950		0.207951	0.0154622	0.0617814	16.1908	0.0329793	0.738794	0.829054	15.9212	-0.184428	0.0213232	0.0847375	16.0078	-0.3594	0.00150227	0.00825626	16.1151		69924.8	73090.3	65982	69660.5	72550.2	85615.6	79042.8	86528.9	65581.2	59519.6	54954.7	65008.2	57123	67019.1	63244
O70503	Very-long-chain 3-oxoacyl-CoA reductase	Hsd17b12	11	35.6	32.103	16864000000				951		-0.16158	0.00631408	0.0346532	22.0996	-0.120776	0.0196389	0.0716242	22.2324	0.121032	0.118788	0.251582	22.2322	0.161837	0.001234	0.00721134	22.0997		4.40424e+06	4.77539e+06	4.69708e+06	5.16225e+06	4.1449e+06	4.12226e+06	4.45339e+06	4.27925e+06	5.491e+06	5.05883e+06	4.96105e+06	4.96269e+06	4.88497e+06	4.58669e+06	4.53317e+06
O70546	Lysine-specific demethylase 6A	Kdm6a	17	14.5	323.31	1033300000				952		0.115535	0.143408	0.277582	18.8928	0.0967209	0.158677	0.289152	18.9156	0.0253129	0.981309	0.989538	18.8459	0.00649864	0.817084	0.86856	18.9538		466473	483046	477560	467168	530798	510773	507901	501754	442834	487805	480674	512045	532005	495458	520071
O70551	SRSF protein kinase 1	Srpk1	20	42	70.026	13154000000				953		-0.256888	0.00356967	0.0237246	21.7791	-0.26561	0.0160776	0.062668	21.9271	0.171314	0.0232867	0.0895797	21.981	0.162592	0.00701545	0.0237936	21.7319		3.733e+06	4.05905e+06	3.85391e+06	4.07938e+06	3.49247e+06	3.10501e+06	3.432e+06	3.20087e+06	4.23719e+06	4.28761e+06	4.8687e+06	3.80175e+06	3.92839e+06	3.60582e+06	3.41561e+06
O70566	Protein diaphanous homolog 2	Diaph2	2	1.5	1.105	137380000				954		-0.0496396	0.642551	0.763595	16.4414	-0.227337	0.025153	0.084906	16.5525	0.216197	0.0863961	0.203965	16.5588	0.0384996	0.891686	0.923452	16.4358		98353.6	85459.8	88424.1	92519.9	90572.5	95502.3	85083.9	78929.1	96422.2	108886	102868	87799.9	84733.5	94316.3	95810.1
O70572	Sphingomyelin phosphodiesterase 2	Smpd2	2	6.7	5.1327	285580000				955		0.403365	0.000440236	0.0067971	17.3253	0.434138	0.00881597	0.0436726	17.4113	0.0396194	0.336579	0.499896	17.1406	0.0703918	0.176563	0.275883	17.5621		135249	139992	156744	139329	206469	184037	186322	179445	137852	136819	175248	202904	221931	183171	184384
O70579	Peroxisomal membrane protein PMP34	Slc25a17	6	19.5	6.6502	1825300000				956		-0.0463686	0.39262	0.552482	19.8072	-0.23167	0.0297074	0.0945563	20.0873	0.389318	1.71936e-05	0.00293188	19.9972	0.204016	0.0161328	0.0445787	19.886		885066	921841	944877	979242	951095	847216	921490	910064	1.2248e+06	1.15667e+06	1.25497e+06	1.03992e+06	1.14406e+06	1.00373e+06	950318
O70585;Q9D2N4	Dystrobrevin beta;Dystrobrevin alpha	Dtnb;Dtna	2	2.4	1.2054	218940000				957		0.342844	0.0130932	0.0548038	14.8984	0.285602	0.00210376	0.0188674	14.5055	-0.384774	0.00966404	0.052315	14.5621	-0.442016	7.99516e-05	0.00134172	14.8489		29056.1	23388.9	29512.7	28002.6	32133.3	37373.9	33233.7	33463.5	20455.6	21376.8	20775.7	25833.8	25852.3	24074.7	24983
O70589	Peripheral plasma membrane protein CASK	Cask	4	4.5	4.5134	87158000				958		0.897583	2.79805e-06	0.000388801	16.9884	0.668405	0.000939682	0.0124289	16.681	-0.240591	0.00164093	0.0201898	16.4365	-0.469769	0.000294879	0.00285676	17.2023		108234	90516.6	92810.6	90254.2	169269	184875	179123	185778	86301.7	77720.2	72685.6	109762	143903	130012	141803
O70591	Prefoldin subunit 2	Pfdn2	6	39.6	19.958	18208000000				959		0.0236149	0.512737	0.659923	22.6129	0.108071	0.0425314	0.119395	22.7208	0.0579503	0.0537383	0.15027	22.6259	0.142407	0.00251526	0.0116222	22.6959		6.48653e+06	6.15346e+06	6.27053e+06	6.43185e+06	6.29443e+06	6.38143e+06	6.45473e+06	6.63947e+06	6.84462e+06	6.64381e+06	6.57874e+06	6.98647e+06	7.24609e+06	7.26075e+06	6.94345e+06
O88196	E3 ubiquitin-protein ligase TTC3	Ttc3	10	6.5	32.079	1991500000				960		0.236748	0.00272031	0.0201009	18.4399	0.204701	0.036119	0.107356	18.2546	-0.183974	0.00957421	0.0520418	18.2427	-0.216021	0.00529111	0.019458	18.4503		338850	331208	319235	318821	382441	403785	389139	369492	306776	269652	278180	307310	328857	337865	362265
O88271	Craniofacial development protein 1	Cfdp1	11	34.2	199.33	3929700000				961		-0.188985	0.020157	0.0733453	18.8621	-0.199433	0.0213323	0.0758821	18.6897	-0.152929	0.0186371	0.0782629	18.891	-0.163378	0.00275115	0.0123351	18.6859		543974	486311	486988	527493	455543	489871	434777	413041	422615	437146	503929	394399	406306	426373	375960
O88286	Protein Wiz	Wiz	15	11.5	58.574	3414600000				962		-0.0332791	0.465661	0.61832	19.5121	0.00980824	0.631161	0.747062	19.4037	-0.13062	0.0106633	0.0557835	19.4727	-0.0875323	0.0304778	0.0719858	19.4517		760232	758289	780427	727759	769766	713518	722184	756940	666073	713200	679152	690349	691585	689105	714263
O88291	DBIRD complex subunit ZNF326	Znf326	11	22.1	53.212	2591900000				963		0.349192	2.74828e-05	0.00136315	19.2501	0.387982	6.55454e-05	0.00298947	19.1443	-0.15298	0.00200965	0.0221508	19.01	-0.11419	0.00801792	0.0261745	19.3676		563680	531175	558066	566667	690194	727715	680137	715755	497940	480376	502879	648282	676823	665007	613363
O88325		Naglu	11	17.7	81.107	1236000000				966		0.246072	0.0805223	0.187233	20.4305	0.0680694	0.621136	0.739282	19.6042	-0.742164	0.000296852	0.00961557	19.9894	-0.920166	2.05995e-08	1.81641e-05	20.0935		1.48117e+06	1.06551e+06	1.41758e+06	1.28704e+06	1.55229e+06	1.70577e+06	1.40736e+06	1.39437e+06	740247	764442	890638	746410	864631	814518	788953
O88342	WD repeat-containing protein 1	Wdr1	25	55.4	317.66	142270000000				967		0.074802	0.156791	0.294926	22.3276	0.195516	0.0187453	0.0691918	22.4617	0.0598371	0.270447	0.433853	22.3158	0.180551	0.00526137	0.0194191	22.4553		5.10007e+06	5.244e+06	5.05432e+06	5.15159e+06	5.64321e+06	5.25125e+06	5.46654e+06	5.33614e+06	5.1767e+06	5.35834e+06	5.65846e+06	6.03026e+06	6.42435e+06	6.1362e+06	5.93692e+06
O88351	Inhibitor of nuclear factor kappa-B kinase subunit beta	Ikbkb	21	30.8	50.389	3922600000				968		0.0272481	0.466321	0.618501	20.6367	0.00317056	0.795387	0.866821	20.4942	-0.130638	0.00385274	0.0312269	20.5671	-0.154716	0.000220245	0.00239106	20.573		1.63586e+06	1.5627e+06	1.63103e+06	1.64443e+06	1.6467e+06	1.66168e+06	1.64273e+06	1.61565e+06	1.47926e+06	1.43907e+06	1.49488e+06	1.4563e+06	1.50716e+06	1.46581e+06	1.46344e+06
O88379	Bromodomain adjacent to zinc finger domain protein 1A	Baz1a	44	29.1	144.64	31991000000				969		0.0148374	0.715524	0.817335	22.5017	-0.144048	0.0731313	0.170848	22.4439	0.0318924	0.990732	0.995241	22.508	-0.126993	0.117412	0.201372	22.4456		5.5126e+06	6.11141e+06	5.82287e+06	6.37907e+06	5.65469e+06	5.99849e+06	6.22073e+06	6.19313e+06	6.28485e+06	6.01593e+06	5.47147e+06	5.94292e+06	5.24188e+06	5.31067e+06	5.37345e+06
O88384	Vesicle transport through interaction with t-SNAREs homolog 1B	Vti1b	7	34.5	16.577	1175300000				970		0.212295	0.000955504	0.0108793	18.3474	0.173085	0.0156644	0.0619231	18.315	-0.0251553	0.468403	0.622446	18.2304	-0.064365	0.241638	0.348662	18.4213		311634	315091	299748	312607	352970	358381	371308	351154	299637	317297	300383	352565	328344	343299	353402
O88393	Transforming growth factor beta receptor type 3	Tgfbr3	2	2.9	3.1763	180020000				971		-0.484789	0.0129809	0.0544485	15.2341	-0.285182	0.0377942	0.111046	15.5831	0.269556	0.011666	0.0585693	15.592	0.469162	0.00485875	0.0183265	15.2263		43642.6	40444.9	50875.4	48466.8	28143.8	36009.3	30846.7	34747.2	62562.5	50632.1	58612.7	47383.2	48785.4	42762.8	39548
O88396	GrpE protein homolog 2, mitochondrial	Grpel2	5	29.5	39.392	1043500000				972		0.326476	0.0122343	0.0520875	18.0918	0.250977	0.0883993	0.19484	18.0018	-0.0701482	0.372471	0.534527	17.8985	-0.145647	0.339914	0.450683	18.1822		253028	261875	241782	241868	273851	316559	344100	332735	272546	213999	199574	283866	276942	263911	309954
O88413	Tubby-related protein 3	Tulp3	7	22.6	35.415	892070000				973		0.224707	0.0161165	0.0634489	17.6722	0.25904	0.00641567	0.0353575	17.9047	0.196867	0.00566725	0.0386712	17.6442	0.2312	0.00259441	0.0118807	17.9001		182353	191627	206063	188444	232839	231152	221558	215539	227360	218721	236690	263827	267426	254777	273669
O88428	Bifunctional 3-phosphoadenosine 5-phosphosulfate synthase 2;Sulfate adenylyltransferase;Adenylyl-sulfate kinase	Papss2	5	9.3	5.9892	440460000				975		0.163286	0.135658	0.267342	17.335	0.301984	0.00107849	0.0133373	18.3525	0.92656	5.20092e-06	0.00188771	17.6505	1.06526	1.95272e-06	0.00019371	17.9493		163174	158701	146615	160455	167261	162115	175637	198940	288181	294577	265399	377654	362671	385711	351854
O88441	Metaxin-2	Mtx2	9	39.5	66.974	7706700000				976		-0.0140498	0.772191	0.85695	20.246	0.0190011	0.72003	0.815842	20.3424	0.0785321	0.306417	0.46999	20.2867	0.111583	0.0351431	0.0800964	20.2947		1.2683e+06	1.30578e+06	1.2186e+06	1.20605e+06	1.21606e+06	1.23472e+06	1.21301e+06	1.29342e+06	1.3424e+06	1.27409e+06	1.29924e+06	1.32196e+06	1.30414e+06	1.39453e+06	1.3297e+06
O88447	Kinesin light chain 1	Klc1	21	36.8	92.043	8471700000				977		0.240529	2.15582e-05	0.00118999	21.0669	0.178664	0.000516351	0.00900606	21.0877	0.039054	0.332565	0.496309	20.9633	-0.0228118	0.54056	0.641621	21.1757		2.03775e+06	2.01981e+06	2.01861e+06	2.0185e+06	2.45991e+06	2.35158e+06	2.40187e+06	2.34435e+06	2.02301e+06	2.12184e+06	2.07392e+06	2.31828e+06	2.37267e+06	2.33781e+06	2.39552e+06
O88448	Kinesin light chain 2	Klc2	12	34.7	62.353	1976000000				978		0.245008	0.000190083	0.00393436	20.0974	0.159936	0.0120485	0.0529408	20.149	0.0826973	0.0731463	0.182489	20.0104	-0.00237495	0.772808	0.832723	20.2188		1.02134e+06	1.03785e+06	1.01551e+06	1.03996e+06	1.19462e+06	1.19076e+06	1.21428e+06	1.27742e+06	1.11351e+06	1.13606e+06	1.04093e+06	1.23093e+06	1.1814e+06	1.24403e+06	1.22572e+06
O88452	Stanniocalcin-2	Stc2	4	17.9	9.9012	122760000				979		-0.119628	0.541045	0.683935	14.9357	-0.695399	0.0327537	0.100906	14.216	-0.382126	0.358185	0.520641	14.8317	-0.957898	0.000383474	0.00337389	14.3969		40520.3	24320.1	43400.2	27028.9	38196.6	31462.8	26591.9	24772.2	18462	21870.4	38435.5	13452.9	20930.3	13101	14795.2
O88455	7-dehydrocholesterol reductase	Dhcr7	5	14.2	37.806	1357300000				980		-0.0186158	0.854902	0.912818	19.1922	0.0786958	0.64299	0.755721	18.9971	-0.249368	0.0313943	0.106913	19.0946	-0.152056	0.0322338	0.0751391	19.1068		636793	542002	645292	574288	527372	642217	568715	630015	571775	517669	481488	510840	530016	524785	561659
O88456	Calpain small subunit 1	Capns1	7	36.1	43.983	10715000000				981		0.440318	0.000202839	0.00410587	21.152	0.50097	0.000346855	0.00734888	21.2673	0.0492056	0.274501	0.438072	20.9529	0.109858	0.237772	0.344777	21.4271		1.99234e+06	1.98928e+06	2.07721e+06	1.97653e+06	2.93182e+06	2.91266e+06	2.73151e+06	2.40311e+06	2.02894e+06	2.0175e+06	2.24568e+06	2.74793e+06	2.97612e+06	2.80156e+06	3.17703e+06
O88466	Zinc finger protein 106	Znf106	22	16.2	109.79	1716500000				982		-0.0632071	0.154659	0.292024	19.2788	-0.107663	0.0585488	0.147553	19.2029	-0.0460146	0.29231	0.45782	19.2907	-0.0904703	0.0662553	0.129168	19.202		678321	625304	655774	643437	622765	634247	627488	602254	635849	622667	633962	554952	608766	574379	603167
O88487	Cytoplasmic dynein 1 intermediate chain 2	Dync1i2	15	38.1	73.63	17914000000				983		0.132947	0.00270863	0.0200769	19.9593	0.223479	0.000859424	0.0118922	20.0098	-0.0107111	0.680581	0.793358	19.8882	0.0798211	0.0283529	0.0680814	20.0657		992127	964678	958232	980132	1.05972e+06	1.06729e+06	1.07806e+06	1.06575e+06	977889	950307	985158	1.10055e+06	1.16508e+06	1.1348e+06	1.1047e+06
O88491	Histone-lysine N-methyltransferase, H3 lysine-36 and H4 lysine-20 specific	Nsd1	21	10.9	59.954	1873300000				984		-0.0700148	0.288312	0.445381	19.4108	-0.163522	0.0576713	0.145944	19.32	-0.03234	0.515784	0.662233	19.4319	-0.125847	0.0641642	0.12626	19.3128		741930	698398	736964	682814	668877	694922	682551	679274	677223	691391	695366	633304	635026	599543	634976
O88508	DNA (cytosine-5)-methyltransferase 3A	Dnmt3a	42	56.7	252.29	20700000000				986		0.0919573	0.473443	0.624957	22.5156	-0.128987	0.635522	0.750159	22.1493	-0.246541	0.0380138	0.119933	22.3639	-0.467485	0.00154451	0.00840112	22.3278		6.00671e+06	5.42352e+06	6.28936e+06	5.51999e+06	5.81698e+06	6.66166e+06	6.01344e+06	6.22665e+06	5.13374e+06	4.44794e+06	4.56982e+06	4.4835e+06	4.48134e+06	4.22414e+06	4.76738e+06
O88509	DNA (cytosine-5)-methyltransferase 3B	Dnmt3b	8	13.6	100.44	332500000				987		-0.461406	0.000221404	0.00432774	17.0256	-0.454878	0.00105149	0.0132036	16.8446	-0.151832	0.0718222	0.180672	17.1912	-0.145304	0.10376	0.182798	16.7223		159415	153570	161926	150613	104240	122578	113724	115192	149977	133440	134258	104864	99896.5	99239.2	107378
O88512	AP-1 complex subunit gamma-like 2	Ap1g2	16	31.1	76.308	4323400000				988		0.000536329	0.988998	0.993168	20.1884	0.0161369	0.360278	0.514701	20.3693	0.17189	0.00329373	0.0281975	20.2618	0.187491	0.000327819	0.00306268	20.2825		1.20385e+06	1.20441e+06	1.17546e+06	1.21195e+06	1.22173e+06	1.21908e+06	1.19963e+06	1.16452e+06	1.29645e+06	1.32799e+06	1.35139e+06	1.36829e+06	1.35808e+06	1.37495e+06	1.36525e+06
O88513	Geminin	Gmnn	2	10.7	3.9417	629950000				989		0.125283	0.341424	0.502605	17.2185	-0.22405	0.311638	0.463472	16.8372	-0.190576	0.0433478	0.131131	17.0742	-0.539909	0.00298199	0.0129957	17.0112		152474	144677	151900	140442	145675	177706	158389	163007	126308	122387	115724	118036	104745	105370	115184
O88520	Leucine-rich repeat protein SHOC-2	Shoc2	5	13.2	12.215	813780000				990		0.266352	0.00183012	0.0159051	18.2806	0.272635	0.000622628	0.00990215	18.2612	-0.0420501	0.5523	0.69255	18.1295	-0.0357668	0.61771	0.70953	18.3959		314503	266343	275270	304190	364619	335898	360340	329168	271253	298359	283087	314460	354590	348211	344463
O88522	NF-kappa-B essential modulator	Ikbkg	9	26.2	30.789	4381500000				991		0.00208211	0.960891	0.976518	19.7239	-0.020256	0.619628	0.738151	19.6804	-0.030952	0.736004	0.834061	19.7096	-0.0532902	0.254975	0.362956	19.6983		872140	820565	875544	903063	862096	849593	876659	877302	829390	880769	833506	849905	852574	815783	811685
O88531	Palmitoyl-protein thioesterase 1	Ppt1	5	21.6	14.162	4085300000				992		0.0917042	0.150647	0.287615	19.9125	0.231724	0.0294122	0.0940053	19.4204	-0.578697	1.1063e-05	0.00273626	19.6187	-0.438677	1.11891e-05	0.000503395	19.7391		929697	927757	982968	963439	1.03469e+06	1.10671e+06	954595	948630	629451	603843	720061	777395	723212	780870	717902
O88532	Zinc finger RNA-binding protein	Zfr	28	35.2	83.626	7126300000				993		-0.0754759	0.0461958	0.129819	21.4586	-0.107126	0.0152721	0.0609962	21.4342	-0.000922583	0.740369	0.836499	21.4959	-0.0325726	0.212494	0.317223	21.4046		2.93856e+06	3.01229e+06	2.92848e+06	2.94387e+06	2.79962e+06	2.73911e+06	2.81063e+06	2.89074e+06	2.9768e+06	2.99539e+06	2.86136e+06	2.75507e+06	2.71578e+06	2.76815e+06	2.75213e+06
O88543	COP9 signalosome complex subunit 3	Cops3	13	42.3	78.143	9968400000				994		-0.187475	0.000156938	0.00354988	20.9293	-0.149883	0.00371978	0.0256293	20.9736	0.0362562	0.268109	0.432111	21.0385	0.0738487	0.00978956	0.0305385	20.8724		2.16782e+06	2.11711e+06	2.13694e+06	2.10321e+06	1.87858e+06	1.88398e+06	1.90854e+06	1.81718e+06	2.1481e+06	2.14748e+06	2.27413e+06	1.96103e+06	2.0033e+06	1.92553e+06	1.98031e+06
O88544	COP9 signalosome complex subunit 4	Cops4	17	53.9	129.55	9672400000				995		-0.0510156	0.155944	0.293681	21.0082	-0.014344	0.68159	0.78712	21.0434	0.0178412	0.686738	0.797152	21.0414	0.0545128	0.0342574	0.0786112	21.01		2.10365e+06	2.19325e+06	2.11855e+06	2.16679e+06	2.10357e+06	2.04215e+06	2.10794e+06	2.03211e+06	2.16155e+06	2.17326e+06	2.18464e+06	2.17582e+06	2.12473e+06	2.14312e+06	2.1661e+06
O88545	COP9 signalosome complex subunit 6	Cops6	6	25.9	20.637	1995200000				996		-0.159014	0.0035603	0.0237246	19.3821	-0.117565	0.0184552	0.0685538	19.4305	0.0361295	0.627386	0.753015	19.4771	0.0775783	0.0512761	0.106974	19.3413		757001	740655	698612	688763	636793	653683	665351	628794	717792	727706	779252	682389	656428	685099	701897
O88554	Poly [ADP-ribose] polymerase 2	Parp2	8	19.1	19.369	783430000				997		-0.139291	0.011873	0.0511358	18.9563	-0.279081	0.000162384	0.00475527	18.7076	-0.158915	0.0107797	0.0561708	18.9578	-0.298704	1.61971e-05	0.00056131	18.7373		526400	516993	557781	525220	480864	486984	473847	497837	480226	478818	482904	402225	403143	386228	383509
O88559	Menin	Men1	11	19.8	96.111	4793500000				998		0.0957321	0.0238103	0.0816943	19.7067	0.0365049	0.438124	0.585304	19.7378	0.0581464	0.176358	0.326928	19.6837	-0.00108086	0.928455	0.950492	19.754		810676	851224	816446	827782	893409	869097	888492	887370	884369	861192	841507	871974	874714	891904	899001
O88572	Low-density lipoprotein receptor-related protein 6	Lrp6	3	2.2	4.611	119410000				1000		-0.181151	0.0206167	0.0743027	15.1244	0.00795187	0.769447	0.849517	15.1855	-0.0340104	0.615987	0.743093	15.2004	0.155092	0.0901773	0.164233	15.1114		39467.7	35956.9	37529.9	38978.2	34333.8	34400.1	32149.6	32615.6	38042.6	36133.5	37710.1	34405.9	38136.6	39508.2	37261.6
O88573	AF4/FMR2 family member 1	Aff1	3	2.6	2.4162	133680000				1001		-0.355708	0.0343861	0.105976	14.7193	-0.373809	0.00629826	0.0349958	15.1674	0.483851	0.000956252	0.0156828	15.1045	0.46575	0.00626688	0.0218536	14.7743		27217.2	34480	30275.5	29889.6	27867	19747.2	24380	25629.2	40455.9	41761.2	46068.9	33171.2	36277.6	32395.3	29265.8
O88574	Histone deacetylase complex subunit SAP30	Sap30	3	14.5	12.176	1085500000				1002		-0.556403	5.32922e-05	0.00198557	17.6975	-0.703883	6.27648e-05	0.00293001	17.5033	-0.0702004	0.798896	0.873949	17.9456	-0.217681	0.0115836	0.0345592	17.3105		247079	276025	276269	230022	169866	168882	178219	182614	243692	266064	238753	163996	137308	138469	165515
O88587	Catechol O-methyltransferase	Comt	8	46.4	35.883	4830400000				1003		0.0393329	0.430022	0.587477	19.6078	0.0828622	0.401627	0.554798	19.8908	0.255283	0.00058662	0.0128959	19.6976	0.298812	0.00159869	0.00860471	19.7769		789570	790978	766092	808782	829136	791599	801849	816025	984275	917318	921672	921301	1.04594e+06	1.03505e+06	1.00388e+06
O88597	Beclin-1	Becn1	8	20.1	38.586	1821200000				1005		0.0971894	0.215471	0.367421	19.7557	0.257625	0.0102487	0.0476411	19.7975	-0.0568269	0.546461	0.687386	19.6828	0.103609	0.267028	0.376268	19.8561		804644	828645	827142	959250	1.00082e+06	875685	884435	899487	808445	887173	821291	970719	1.00699e+06	1.05471e+06	908917
O88622	Poly(ADP-ribose) glycohydrolase	Parg	18	26.2	122.08	4224900000				1006		-0.00993297	0.825813	0.892513	20.0073	0.0212003	0.443613	0.590591	19.8314	-0.192982	0.00540522	0.0375291	19.9296	-0.161848	0.000374435	0.00332384	19.9214		1.03595e+06	1.00095e+06	1.10573e+06	1.09417e+06	1.0517e+06	1.06573e+06	1.03937e+06	1.03594e+06	947551	931402	909119	935653	969414	907877	935709
O88627;A2AWR5	Sodium/nucleoside cotransporter 2;Sodium/nucleoside cotransporter	Slc28a2;Gm14085	5	10.3	24.514	752870000				1007		-0.471123	2.89785e-05	0.00140569	16.815	-0.313713	0.00262154	0.0209279	16.5395	-0.3318	0.000340103	0.0104615	16.9084	-0.17439	0.052067	0.107908	16.4923		139196	134052	129734	133668	101295	92991	99005.1	93898.9	114150	105810	111430	78023.4	89413.1	90020.8	89275
O88630	Golgi SNAP receptor complex member 1	Gosr1	4	21.2	3.0532	128500000				1008		-0.178089	0.113412	0.23654	16.3577	-0.163868	0.0442747	0.122812	16.6356	0.282491	0.0450689	0.134617	16.5678	0.296712	0.000890834	0.00579792	16.417		75756.5	97427.4	88403.1	100260	77951.8	76279.9	84183.6	77236.3	116392	107022	102176	107797	89620.7	91798.5	96219.4
O88634	Proteinase-activated receptor 4	F2rl3	2	5.3	3.918	77678000				1009		-0.0679366	0.377614	0.538596	15.989	0.00979839	0.618027	0.736878	16.3705	0.341934	0.00021548	0.00860827	16.1695	0.419669	0.000467398	0.00379932	16.1649		64085.5	64181.4	71578	66302	61861.3	66455.9	59795.6	67668.7	83875	83518.4	81475.3	91686.9	83419.9	83542.4	81703.7
O88665	Bromodomain-containing protein 7	Brd7	19	31.2	47.956	5021700000				1012		-0.0617071	0.40955	0.569365	20.8678	-0.0932887	0.0343184	0.103832	20.7151	-0.130239	0.196127	0.350556	20.8428	-0.16182	0.00124195	0.0072312	20.756		1.93e+06	1.81186e+06	2.12351e+06	1.93429e+06	1.80179e+06	2.00716e+06	1.79295e+06	1.8406e+06	1.86957e+06	1.75124e+06	1.85108e+06	1.69176e+06	1.70935e+06	1.6156e+06	1.65618e+06
O88667	GTP-binding protein RAD	Rrad	3	16.9	29.937	211840000				1013		-0.0858437	0.527033	0.671785	15.1505	0.16399	0.0380204	0.111545	15.8978	0.610703	0.00109235	0.0165942	15.4551	0.860536	3.92068e-06	0.000289005	15.5378		37540.5	42271.2	31811.1	41825	39873.3	33808.6	36204.5	32317.1	52719.7	56235.7	55537.4	61358.3	58840.1	72479.2	64219.5
O88673	Diacylglycerol kinase alpha	Dgka	18	31.1	69.708	5192300000				1015		0.158435	0.0527349	0.141866	21.5502	0.191851	0.00541049	0.0319495	21.3215	-0.259086	0.00256168	0.0246965	21.3599	-0.225669	0.000232783	0.00246645	21.5166		3.01978e+06	2.61725e+06	2.94128e+06	3.10196e+06	3.43895e+06	3.33349e+06	3.14788e+06	3.01574e+06	2.30507e+06	2.37635e+06	2.56073e+06	2.65977e+06	2.89744e+06	2.8223e+06	2.68046e+06
O88685	26S protease regulatory subunit 6A	Psmc3	25	65.6	149.66	83824000000				1016		0.00362495	0.905914	0.944153	23.187	0.0535073	0.0617315	0.152665	23.2013	-0.0144217	0.716134	0.820211	23.179	0.0354606	0.150441	0.243851	23.2065		9.51953e+06	9.30203e+06	9.80431e+06	9.64548e+06	9.67928e+06	9.62838e+06	9.49886e+06	9.52613e+06	9.17288e+06	9.52769e+06	9.4589e+06	9.97271e+06	1.00582e+07	9.57478e+06	9.66168e+06
O88693	Ceramide glucosyltransferase	Ugcg	2	5.6	3.4506	122210000				1017		-0.247184	0.0468486	0.131097	16.4151	-0.366131	0.00673647	0.0365668	16.1249	-0.204634	0.00834569	0.0482736	16.451	-0.323581	6.98747e-05	0.00123163	16.1298		93506.6	109675	84329.3	93258.4	80173.7	73204.9	84706.5	86854.4	83970.8	89111.2	72110.7	64230	58740.7	68297.6	68170.9
O88696	ATP-dependent Clp protease proteolytic subunit, mitochondrial	Clpp	6	29.8	25.336	3578600000				1018		-0.106037	0.0573116	0.150157	19.7185	-0.0434845	0.469738	0.613536	19.8249	0.0782057	0.144386	0.284541	19.805	0.140758	0.01399	0.0399417	19.7359		880498	916666	897182	889317	857275	825916	815469	834175	928622	949029	923019	924433	899463	930881	923637
O88697	Serine/threonine-protein kinase 16	Stk16	2	7.9	2.8535	71636000				1019		-0.114132	0.143525	0.277663	15.2813	0.0199365	0.619652	0.738151	15.1054	-0.244368	0.00419952	0.0329322	15.2336	-0.110299	0.153834	0.248085	15.1691		42527.6	43145.6	39801.2	40343.3	36405.4	38367.4	39931.5	38708.5	35343.8	33224.5	35411.6	36140.5	35637.4	35274.7	34872
O88700	Bloom syndrome protein homolog	Blm	21	19.5	148.75	1999300000				1020		-0.0661468	0.423749	0.582073	20.0914	-0.260752	0.0430933	0.120631	19.9232	-0.0522189	0.351988	0.515098	20.102	-0.246824	0.0236072	0.0591667	19.9349		1.14014e+06	1.1224e+06	1.21205e+06	1.1094e+06	1.02998e+06	1.17845e+06	1.0594e+06	1.12003e+06	1.10402e+06	1.06056e+06	1.05164e+06	988008	887115	889601	932914
O88708	Origin recognition complex subunit 4	Orc4	9	22.9	10.874	1587200000				1021		-0.192991	0.00410345	0.0262409	19.7892	-0.338081	8.24855e-05	0.00339097	19.8728	0.180276	0.00597643	0.0398898	19.963	0.0351851	0.331729	0.442305	19.7103		1.00149e+06	983302	959819	933687	850614	814162	864672	872804	1.0663e+06	1.09608e+06	1.10269e+06	864820	895558	858033	853532
O88712	C-terminal-binding protein 1	Ctbp1	9	24.3	23.523	9146100000				1022		-0.0529535	0.595545	0.727003	19.9916	-0.0748486	0.14625	0.273285	19.8721	-0.103201	0.822583	0.888803	19.9739	-0.125096	0.115998	0.199428	19.9026		1.05764e+06	931228	1.11258e+06	1.14012e+06	989841	1.05999e+06	1.04438e+06	941390	1.01512e+06	995004	1.08905e+06	954744	986386	881153	877685
O88735	Ensconsin	Map7	9	13.3	8.7203	1751000000				1023		0.19486	0.132078	0.262699	18.5426	0.44191	0.00713152	0.0379582	18.3184	-0.379296	0.0122603	0.0606838	18.2826	-0.132246	0.240078	0.347106	18.5739		372219	320657	387432	348061	375160	431460	400909	407878	300257	273102	304257	354202	406838	351995	356057
O88736	3-keto-steroid reductase	Hsd17b7	7	28.7	26.028	1765800000				1024		0.13002	0.018889	0.0702123	19.3918	0.136498	0.125712	0.247555	19.3992	-0.00558166	0.829599	0.893348	19.3244	0.000896412	0.766275	0.828044	19.4573		627535	656028	638640	690422	690012	706788	713257	749686	717889	670761	621830	720610	698696	748909	699658
O88738	Baculoviral IAP repeat-containing protein 6	Birc6	69	19.1	293.68	15760000000				1026		0.0766887	0.0390087	0.115902	22.8876	0.136	0.00467652	0.0289944	22.8059	-0.121028	0.0222693	0.0870159	22.7974	-0.0617164	0.0697677	0.134192	22.8951		7.44791e+06	7.37797e+06	7.7508e+06	7.66748e+06	8.02466e+06	7.9138e+06	7.99727e+06	7.91414e+06	6.80791e+06	7.18406e+06	7.02431e+06	7.84117e+06	7.7285e+06	7.42486e+06	7.51228e+06
O88746	Target of Myb protein 1	Tom1	7	18.3	93.197	800950000				1027		-0.00846813	0.942509	0.965877	17.3647	0.161793	0.282382	0.434384	17.3803	-0.0811076	0.771263	0.856528	17.3342	0.0891536	0.237293	0.344396	17.4051		160959	177534	171336	166728	165513	162347	174039	173429	155310	177456	167006	193583	173131	171358	175285
O88796	Ribonuclease P protein subunit p30	Rpp30	6	25	19.771	1882600000				1028		0.0268793	0.493353	0.64311	20.6422	0.0550761	0.319831	0.471868	20.713	0.0527876	0.383777	0.545132	20.6514	0.0809844	0.0235184	0.0590639	20.6961		1.57117e+06	1.68547e+06	1.5767e+06	1.63062e+06	1.63822e+06	1.60967e+06	1.67716e+06	1.68529e+06	1.73574e+06	1.70452e+06	1.58759e+06	1.767e+06	1.67234e+06	1.76824e+06	1.79212e+06
O88811	Signal transducing adapter molecule 2	Stam2	14	34.4	24.322	2632600000				1029		0.116642	0.00958447	0.0443254	20.2088	0.18628	0.00254317	0.0207376	20.2466	-0.0103451	0.600387	0.730624	20.146	0.059293	0.229556	0.335684	20.2968		1.17333e+06	1.16447e+06	1.16302e+06	1.15133e+06	1.20987e+06	1.30712e+06	1.26978e+06	1.27016e+06	1.13697e+06	1.14771e+06	1.16992e+06	1.3833e+06	1.26036e+06	1.30668e+06	1.30526e+06
O88822	Lathosterol oxidase	Sc5d	2	6	4.9901	89640000				1030		-0.115431	0.424719	0.582941	14.5448	-0.0158181	0.472122	0.615737	14.3048	-0.288675	0.0390308	0.121804	14.4788	-0.189062	0.12778	0.21527	14.3925		28257.4	24269.8	25091.1	21122.5	19344.4	25435.7	23198.7	24297.5	21612.9	20393.1	21245.5	19886.8	18973.3	19762.4	21510
O88842	FYVE, RhoGEF and PH domain-containing protein 3	Fgd3	9	24.1	33.907	579980000				1032		-0.0463944	0.696064	0.804118	18.0445	0.153963	0.391646	0.544037	17.8697	-0.285908	0.075109	0.185581	17.9451	-0.0855502	0.378861	0.489785	17.9785		270393	259689	287471	283933	273030	272233	259121	258230	220437	235340	249452	249752	264970	246825	238924
O88843	Death domain-containing protein CRADD	Cradd	3	17.6	4.8983	431380000				1033		0.56314	0.00193709	0.0165121	16.997	0.556178	8.04678e-05	0.00336101	17.0132	-0.0199991	0.35384	0.516759	16.7069	-0.0269607	0.901216	0.930697	17.2651		96037.4	96941.3	132634	103525	143556	186916	149520	158781	117020	96564.5	106124	176470	161709	134175	160372
O88844	Isocitrate dehydrogenase [NADP] cytoplasmic	Idh1	10	33.1	24.064	4463700000				1034		0.585989	0.00220322	0.0178052	22.0553	0.888515	2.86746e-05	0.00201382	22.1156	-0.154433	0.655315	0.773211	21.6961	0.148093	0.137359	0.227148	22.4223		3.48131e+06	3.27796e+06	3.84476e+06	3.57184e+06	4.68827e+06	5.67498e+06	5.43265e+06	5.44627e+06	3.59148e+06	3.15214e+06	3.42856e+06	6.06175e+06	6.29677e+06	5.42605e+06	5.63988e+06
O88845	A-kinase anchor protein 10, mitochondrial	Akap10	10	19.8	36.066	803900000				1035		-0.0920207	0.0604338	0.154804	18.3454	-0.0664269	0.165638	0.298141	18.3971	0.043673	0.406427	0.566756	18.4101	0.0692668	0.0937371	0.168876	18.334		346440	350229	338766	340675	321099	316326	325195	330327	347126	357062	358476	343301	338268	340667	333633
O88848	ADP-ribosylation factor-like protein 6	Arl6	4	17.7	2.5406	168520000				1036		0.106792	0.133975	0.264958	15.9587	-0.0298362	0.854584	0.907801	16.3627	0.474402	0.00131289	0.0179331	16.1086	0.337774	0.0010265	0.00639425	16.181		58292.3	65398.6	57528.2	66068.2	62676.1	68133.8	68238	66900.5	89093.6	82925.4	78186.6	89072.4	78770.2	85980.3	81794.5
O88852	Testis-specific Y-encoded-like protein 1	Tspyl1	5	15.6	6.4881	545070000				1037		-0.162049	0.161386	0.300845	17.5246	-0.250909	0.0941703	0.203191	17.5932	0.130946	0.774294	0.858552	17.6618	0.0420859	0.814225	0.866119	17.4646		207626	207995	187106	198622	167453	186452	178620	185614	220748	194018	208109	188089	177047	193150	178993
O88874	Cyclin-K	Ccnk	9	22.9	44.811	3720300000				1038		-0.153426	0.00353774	0.0236724	19.2563	-0.123228	0.00630595	0.0349958	19.2412	-0.0214287	0.685181	0.796197	19.3238	0.00876922	0.850845	0.893754	19.184		666110	669529	651474	646572	581807	579252	596023	611668	654888	660909	649837	602358	587126	603602	592260
O88878	AN1-type zinc finger protein 5	Zfand5	6	48.8	4.0905	668770000				1040		0.064453	0.401761	0.562225	19.16	0.103391	0.370273	0.524168	19.2113	0.024481	0.592362	0.724361	19.1382	0.0634188	0.995399	0.996655	19.2239		569070	609589	548421	576232	608420	633394	562655	607410	529387	592450	585876	686305	562625	691093	588754
O88879	Apoptotic protease-activating factor 1	Apaf1	22	20.7	65.778	4423100000				1041		0.0398938	0.61513	0.74167	19.8476	0.0854206	0.678795	0.784693	20.1057	0.22925	0.00805458	0.047244	19.9259	0.274777	0.0125497	0.0368188	20.0049		948948	923092	895105	936459	992176	909083	978090	925258	1.08067e+06	1.14809e+06	1.15133e+06	1.0897e+06	1.17959e+06	1.18021e+06	1.17539e+06
O88890	SH2 domain-containing protein 1A	Sh2d1a	4	42.1	34.747	835900000				1043		0.520534	0.000535204	0.0075846	16.5906	0.702582	0.0006019	0.00978827	17.3514	0.619636	9.07352e-05	0.00622762	16.5959	0.801684	6.5556e-05	0.00118434	17.2517		83366.3	83007.5	83505.9	77250.3	125276	110547	110634	124553	128371	123660	138371	187687	211450	217961	203179
O88895	Histone deacetylase 3	Hdac3	8	24.1	11.772	1491700000				1044		0.0291072	0.53876	0.682436	19.2327	0.0245365	0.343132	0.496613	19.1613	-0.0708331	0.1998	0.354724	19.1878	-0.0754037	0.456353	0.565185	19.2095		625712	607283	632078	577838	588701	660842	635551	602231	586318	570966	584703	602966	566425	557430	639015
O88904	Homeodomain-interacting protein kinase 1	Hipk1	4	6	98.851	117600000				1045		-0.0407762	0.621205	0.746387	16.1468	-0.175187	0.0475374	0.128801	16.0252	-0.0419488	0.743648	0.838651	16.1492	-0.17636	0.0119115	0.0353515	16.0383		75331.7	69323.6	76878	75065.9	68003.6	77891.1	69130.8	69283.6	75463.9	67822.1	74515.6	61368.5	66156.4	62673.9	62178.7
O88907	E3 SUMO-protein ligase PIAS1	Pias1	6	12.1	10.202	362590000				1046		0.234608	0.00169553	0.0151454	18.2692	0.135987	0.0224174	0.0785452	17.9397	-0.28993	0.000304653	0.00969468	18.0276	-0.388551	2.42645e-05	0.000697943	18.1922		301262	281456	288861	292854	357812	343439	335110	331045	230792	236633	245244	251611	270020	269608	257817
O88908	Sterol O-acyltransferase 2	Soat2	4	8.2	8.821	209150000				1047		-0.310012	0.331213	0.492733	14.0601	-0.159886	0.383671	0.536677	14.6409	0.517103	0.0770288	0.188622	14.4367	0.667228	0.00705518	0.0238763	14.2387		15882.1	25811.7	14729.4	21758	15397.1	14192.6	17807.6	14597.3	24256.8	32667.1	30346.6	31345.4	19612.5	27202.2	21863.1
O88939	Zinc finger and BTB domain-containing protein 7A	Zbtb7a	10	30.6	130.75	4679100000				1048		0.0284106	0.638157	0.760195	19.0938	-0.02252	0.511974	0.65161	19.2785	0.211741	0.00838553	0.0483983	19.1704	0.16081	0.00356552	0.0147221	19.1884		532905	579389	529295	583118	554459	561785	579032	572087	652558	659263	619646	653554	617662	644804	619770
O88942	Nuclear factor of activated T-cells, cytoplasmic 1	Nfatc1	14	35	84.924	2313100000				1049		0.192798	0.127314	0.256308	19.6088	-0.0466525	0.963705	0.977885	19.0129	-0.472778	0.00127013	0.0177495	19.3098	-0.712229	2.40457e-05	0.000697943	19.3491		817934	707042	789996	690315	890305	887392	822308	818870	507161	497519	563733	494286	544298	511451	538265
O88952	Protein lin-7 homolog C	Lin7c	5	35.5	23.501	1511900000				1050		0.0322989	0.45692	0.610046	19.403	-0.119218	0.284168	0.436454	19.31	-0.00867781	0.932831	0.959055	19.3831	-0.160195	0.0703608	0.135104	19.339		662728	673124	726391	678119	668335	741732	713831	681907	704511	654632	658952	659421	626803	578678	668007
O88958	Glucosamine-6-phosphate isomerase 1	Gnpda1	10	55.7	23.082	10356000000				1051		0.173769	0.0425844	0.123474	20.171	0.227476	0.0122813	0.0535223	20.2279	0.0138067	0.335732	0.499132	20.0901	0.067513	0.0720998	0.137608	20.2917		1.08839e+06	1.03134e+06	1.13805e+06	1.16899e+06	1.20279e+06	1.27118e+06	1.2897e+06	1.18987e+06	1.19414e+06	1.07718e+06	1.18888e+06	1.31774e+06	1.34019e+06	1.251e+06	1.28314e+06
O88967	ATP-dependent zinc metalloprotease YME1L1	Yme1l1	17	25.6	20.446	5589800000				1052		-0.0496601	0.56801	0.705213	21.2418	-0.0779662	0.626532	0.743778	21.3705	0.14834	0.201711	0.356919	21.3303	0.120034	0.18809	0.289616	21.277		2.52715e+06	2.61618e+06	2.50307e+06	2.4756e+06	2.48504e+06	2.39829e+06	2.39038e+06	2.52815e+06	2.72018e+06	2.75982e+06	2.60379e+06	2.68545e+06	2.59577e+06	2.70889e+06	2.66684e+06
O88974	Histone-lysine N-methyltransferase SETDB1	Setdb1	19	15.5	73.183	3155600000				1053		0.0350618	0.670909	0.784721	19.3324	-0.0192337	0.747949	0.835312	19.2543	-0.0495288	0.206963	0.362654	19.2936	-0.103824	0.140367	0.231062	19.298		686115	654450	661641	624230	688909	656758	658377	680074	604934	635361	587691	601248	616183	620507	659430
O88983	Syntaxin-8	Stx8	7	39	21.78	2409800000				1054		0.363109	1.68865e-05	0.00100009	19.1537	0.243907	0.0010435	0.0131867	19.2059	0.0943751	0.161112	0.306762	19.0126	-0.024827	0.279537	0.389741	19.3229		500902	536575	494038	529404	678775	677761	652071	639780	554461	547911	534908	643096	613514	685039	670727
O88986	2-amino-3-ketobutyrate coenzyme A ligase, mitochondrial	Gcat	13	46.4	76.045	5449000000				1055		0.0601395	0.459053	0.61207	21.0664	0.0196073	0.764165	0.846561	20.7128	-0.334754	0.00100457	0.0162304	20.8929	-0.375286	1.16453e-05	0.00050427	20.9089		2.27496e+06	1.92328e+06	2.33522e+06	2.09047e+06	2.25696e+06	2.34202e+06	2.12763e+06	2.17954e+06	1.77033e+06	1.66403e+06	1.72221e+06	1.57602e+06	1.84041e+06	1.67811e+06	1.79411e+06
O88995	NF-kappa-B inhibitor-like protein 1	Nfkbil1	3	8.1	4.1631	58204000				1056		-0.491367	4.55634e-05	0.0017995	15.4941	-0.424367	0.000980895	0.0127015	15.3964	-0.100894	0.235847	0.395621	15.6965	-0.033893	0.496206	0.601664	15.2314		53652.7	54855.6	57449.1	52312.7	37696.9	39363.7	37372.2	40504	52741.7	51924.8	48232	39013.9	35252.1	37694.6	39967.5
O89001	Carboxypeptidase D	Cpd	10	9.2	39.025	403240000				1057		-0.582409	0.000387233	0.00622434	16.359	-0.754407	0.00755857	0.0394897	17.3029	1.08381	0.000178627	0.00810049	17.1147	0.911808	0.000371651	0.00330902	16.5237		91761.3	96157.8	110952	116558	60060.7	71468.7	71894.1	73244.6	243062	191524	190769	153706	126630	113871	117243
O89016	ATP-binding cassette sub-family D member 4	Abcd4	3	6.9	18.026	180630000				1059		-0.00437861	0.954194	0.972202	16.5208	0.0803232	0.235716	0.382622	16.6321	0.0632114	0.594987	0.726098	16.5501	0.147913	0.0256889	0.0629025	16.5926		94370.9	101926	87542.8	93570.4	87114.8	93077.8	99082.4	97706.4	100595	99739.6	95378.5	109131	98582.1	105955	103814
O89017	Legumain	Lgmn	3	7.8	9.839	156290000				1060		0.134801	0.472427	0.623927	16.3251	0.417665	0.0355527	0.106482	16.6935	0.197052	0.187508	0.339818	16.3422	0.479916	0.00750732	0.0249538	16.6325		70266.9	82012.1	74427.7	87674.4	84229.1	85831.4	86876.2	87445.8	93787.4	91375.2	93609.1	127073	116180	125280	112621
O89023	Tripeptidyl-peptidase 1	Tpp1	3	9.4	23.794	1902300000				1061		0.0524127	0.428894	0.586542	17.4758	-0.175571	0.410659	0.561894	17.414	0.0646579	0.639199	0.76155	17.4773	-0.163325	0.0609014	0.121772	17.4204		197775	167276	179462	172105	204621	186680	184911	167917	154836	165302	260687	163394	191972	165659	144790
O89032	SH3 and PX domain-containing protein 2A	Sh3pxd2a	3	3.5	6.7702	142700000				1063		0.164302	0.239891	0.393748	17.2572	0.422545	0.0420598	0.118532	17.5365	0.119997	0.263415	0.426692	17.2264	0.37824	0.0245318	0.0608309	17.5284		141084	142237	144822	166662	197241	153952	157411	152298	147188	177985	178471	203109	232205	232050	198535
O89033	Cell division control protein 6 homolog	Cdc6	2	3.6	5.7407	88688000				1064		-0.0515334	0.778914	0.861768	13.8366	-0.37079	0.146866	0.274177	13.8026	0.152193	0.775077	0.85872	13.9276	-0.167064	0.360804	0.471331	13.7273		14485.5	17018.7	14672.5	13761.1	15110.2	13012.2	14702.2	16011.8	14656.4	15931.9	15353	14328.7	12615.5	12638.4	12374.8
O89050	Muskelin	Mkln1	18	30.2	27.67	2969500000				1065		0.0807032	0.42967	0.587199	20.1567	-0.0455837	0.976065	0.985165	20.1048	0.0144467	0.454474	0.610685	20.1226	-0.11184	0.222451	0.32779	20.1412		1.19033e+06	1.18037e+06	1.08201e+06	1.10758e+06	1.17224e+06	1.23873e+06	1.22133e+06	1.18224e+06	1.10531e+06	1.07827e+06	1.11583e+06	1.1432e+06	1.05359e+06	1.14006e+06	1.14789e+06
O89051	Integral membrane protein 2B;BRI2, membrane form;BRI2 intracellular domain;BRI2C, soluble form;Bri23 peptide	Itm2b	8	39.1	36.176	1476000000				1066		0.0470255	0.381428	0.542767	18.709	0.117305	0.205072	0.346265	18.7676	0.0151232	0.799081	0.873967	18.6919	0.0854024	0.358758	0.469593	18.7752		433222	421707	394300	445702	418890	441922	433060	446054	436734	422515	428432	455607	455087	497621	429858
O89053	Coronin-1A	Coro1a	26	51.2	143.8	377620000000				1067		-0.108648	0.0655608	0.164427	23.9828	-0.0641237	0.22772	0.373154	23.7448	-0.255697	0.00493281	0.0357644	23.9275	-0.211173	0.00472585	0.0179877	23.8229		1.76625e+07	1.63044e+07	1.75942e+07	1.71691e+07	1.64294e+07	1.60464e+07	1.56228e+07	1.53461e+07	1.44943e+07	1.43115e+07	1.57664e+07	1.29479e+07	1.45689e+07	1.38017e+07	1.34882e+07
O89079	Coatomer subunit epsilon	Cope	12	41.9	59.827	10737000000				1068		-0.0246567	0.621648	0.746692	19.8041	0.244881	0.0011208	0.0134577	19.8244	-0.131992	0.0568249	0.155775	19.7599	0.137545	0.00272189	0.0122454	19.8606		888937	917266	944947	934742	904726	933520	917154	867486	847761	822825	892637	1.03159e+06	995258	966593	991773
O89086	RNA-binding protein 3	Rbm3	5	33.3	15.257	31638000000				1070		0.0319178	0.759895	0.848725	17.8061	-0.0928568	0.809427	0.877479	17.5578	-0.179231	0.0208379	0.083518	17.7133	-0.304006	0.0353864	0.0804891	17.6701		230967	225921	232213	222425	228100	252149	235408	214513	185615	189183	201748	204070	177682	179577	195117
O89090	Transcription factor Sp1	Sp1	7	14.8	196.15	1301300000				1071		-0.021306	0.732907	0.82913	16.392	-0.0739085	0.246755	0.394172	16.1986	-0.161827	0.0831493	0.198398	16.3333	-0.214429	0.00165162	0.00879094	16.2742		89318.8	88556.9	89892.3	79729.6	83436.2	85591.2	84636.6	86742.6	74849	77030.2	80901.8	75801.4	71090.9	71512.3	75041.2
O89098	Cystatin-F	Cst7	2	20.1	8.4758	138460000				1072		-0.204808	0.131054	0.261251	15.23	-0.162968	0.100199	0.211371	14.6627	-0.576658	0.00102064	0.0163303	15.0853	-0.534819	0.0010252	0.00639122	14.8602		39305.7	46299.2	38310.6	38347.4	36853.9	33519	37831.6	34482.1	27540.4	29097.5	30382.6	25170.3	22225.9	25292.1	26373.8
O89100	GRB2-related adaptor protein 2	Grap2	16	65.5	126.48	16032000000				1073		-0.450505	0.0192941	0.0712794	22.3911	-0.20785	0.0606804	0.150817	22.5806	0.0830437	0.138989	0.27868	22.6519	0.325698	0.0444189	0.0958425	22.3287		6.29208e+06	6.52565e+06	6.44088e+06	6.30363e+06	4.27742e+06	4.66398e+06	4.84359e+06	5.00945e+06	7.58118e+06	7.28323e+06	7.07763e+06	5.82504e+06	6.07849e+06	5.75438e+06	5.76761e+06
O89106	Bis(5-adenosyl)-triphosphatase	Fhit	3	24	11.572	668190000				1075		-0.0302658	0.780823	0.862677	18.6831	0.226454	0.246203	0.393766	18.4663	-0.36134	0.00495418	0.0357747	18.5433	-0.104621	0.41937	0.529294	18.6156		454013	398544	397461	443192	407412	403786	438310	400831	342864	341548	363267	354966	412337	397227	370276
O89109	Intermediate conductance calcium-activated potassium channel protein 4	Kcnn4	2	4.9	7.0877	169870000				1076		0.00554009	0.959826	0.976061	17.1588	-0.173374	0.426267	0.576074	17.2211	0.164095	0.278965	0.442596	17.2264	-0.0148196	0.810571	0.863217	17.1542		138124	148422	146816	149763	156716	129560	155416	146999	177737	167032	136487	134401	147121	135731	161815
O89110	Caspase-8;Caspase-8 subunit p18;Caspase-8 subunit p10	Casp8	20	45.2	32.287	22867000000				1077		0.0335217	0.648621	0.768351	20.9925	0.208249	0.0249812	0.0846501	21.2786	0.183885	0.0109185	0.0566738	21.0545	0.358612	0.00017839	0.00210045	21.1885		1.96731e+06	2.11874e+06	2.03684e+06	2.11253e+06	2.10296e+06	2.13634e+06	2.11112e+06	2.06822e+06	2.43989e+06	2.33027e+06	2.4398e+06	2.70718e+06	2.68931e+06	2.74197e+06	2.66761e+06
O89112	LanC-like protein 1	Lancl1	6	20.8	14.22	2276100000				1078		0.0650805	0.423271	0.58176	19.1419	0.0483273	0.856733	0.908962	18.9611	-0.175895	0.272062	0.435779	19.034	-0.192648	0.0181229	0.0486546	19.0782		536766	541124	597178	566309	610005	586647	600143	550097	502156	502075	567045	528635	535936	487517	502651
O89114	DnaJ homolog subfamily B member 5	Dnajb5	6	22.1	6.5129	4846100000				1080		-0.317912	0.117738	0.243326	18.304	-0.142259	0.199536	0.338938	18.6443	0.262694	0.270312	0.433741	18.5755	0.438347	0.00137502	0.00774976	18.3642		329157	453381	307053	379118	295115	269027	313200	309458	438411	455162	402372	408331	374642	425504	391430
O89116	Vesicle transport through interaction with t-SNAREs homolog 1A	Vti1a	5	19.8	113.48	800520000				1081		-0.0231051	0.628725	0.75304	17.8368	-0.0337315	0.495455	0.637265	17.7278	-0.101314	0.0902996	0.209616	17.8049	-0.11194	0.0488175	0.103173	17.7693		231425	241304	238563	231701	240226	229778	228464	230060	222222	228452	215459	209196	205136	216069	228886
P00375	Dihydrofolate reductase	Dhfr	9	55.6	24.59	9977600000				1084		0.0554449	0.413319	0.572505	20.1016	-0.0607923	0.480542	0.623848	19.8539	-0.185217	0.0013229	0.017977	19.9945	-0.301454	0.000433164	0.00365124	19.9786		1.06985e+06	1.0603e+06	1.16431e+06	1.13599e+06	1.16553e+06	1.22607e+06	1.09303e+06	1.107e+06	936015	958268	990149	984554	925900	922822	896726
P00397	Cytochrome c oxidase subunit 1	Mtco1	2	4.3	2.6556	2429800000				1085		-0.0823956	0.384309	0.545655	19.0571	-0.0580653	0.867976	0.916564	19.163	0.097859	0.140531	0.280144	19.1402	0.122189	0.2875	0.398631	19.077		558635	535863	596509	572239	577530	583455	503331	470595	597910	543903	608912	535317	594790	569258	619741
P00405	Cytochrome c oxidase subunit 2	Mtco2	5	29.1	13.266	10774000000				1086		-0.0477207	0.484095	0.634375	20.6849	0.061326	0.0949158	0.204299	20.7447	0.000910565	0.838877	0.900248	20.7092	0.109957	0.0705306	0.135299	20.716		1.73253e+06	1.69886e+06	1.8231e+06	1.60507e+06	1.76636e+06	1.63479e+06	1.61613e+06	1.62492e+06	1.60657e+06	1.67856e+06	1.79241e+06	1.7856e+06	1.84528e+06	1.71968e+06	1.8201e+06
P00493	Hypoxanthine-guanine phosphoribosyltransferase	Hprt1	13	79.4	50.941	79044000000				1087		-0.167635	0.00183547	0.0159194	21.7366	-0.0799879	0.034756	0.104796	21.7442	-0.0305534	0.497128	0.646226	21.8074	0.0570935	0.0625152	0.123999	21.6814		3.74451e+06	3.62959e+06	3.67761e+06	3.76846e+06	3.21658e+06	3.34088e+06	3.35849e+06	3.26237e+06	3.6675e+06	3.68206e+06	3.61273e+06	3.42816e+06	3.44064e+06	3.39458e+06	3.45253e+06
P00520	Tyrosine-protein kinase ABL1	Abl1	2	4.5	1.1291	137420000				1088		0.0300881	0.699481	0.806023	16.6796	0.109249	0.373108	0.527241	16.5645	-0.162464	0.262604	0.425572	16.5949	-0.0833031	0.252068	0.359463	16.653		108864	96321.8	107578	101405	103954	108881	104761	102626	92498.1	99010.6	96973.9	97713.9	99038.4	98176.3	103348
P01108	Myc proto-oncogene protein	Myc	5	15	41.147	447250000				1092		-0.198286	0.0985876	0.21371	16.2337	-0.333878	0.00614737	0.0344287	16.4546	0.312542	0.0481949	0.14014	16.4668	0.176951	0.674304	0.753042	16.2231		81681.9	93431.3	73415.1	85968.5	75167.4	78520.2	66171.9	70610.2	97864.5	99365.7	103274	83041	69468.9	98303.5	75414.3
P01580	Interferon gamma	Ifng	2	12.9	1.5983	31695000				1093		-0.0603471	0.902584	0.942635	14.8964	0.059751	0.963352	0.97779	14.7246	-0.236132	0.080474	0.194412	14.8254	-0.116033	0.552328	0.652079	14.8082		28154.8	67738.1	16453.6	26751.7	25336.3	22686.9	39606.9	41558.2	23160.7	32840.1	19681.1	40451.7	15633.8	38622.9	30515.9
P01590	Interleukin-2 receptor subunit alpha	Il2ra	7	30.6	35.324	17811000000				1094		0.00387397	0.986027	0.992405	20.1047	0.159873	0.302288	0.454349	20.641	0.446945	0.0157625	0.0710745	20.2943	0.602943	0.0115695	0.034543	20.4081		975278	1.19848e+06	1.1421e+06	1.24967e+06	929878	1.23369e+06	1.2131e+06	1.23081e+06	1.76439e+06	1.52015e+06	1.55509e+06	2.02053e+06	1.69705e+06	1.57507e+06	1.49343e+06
P01663;A0A075B5N8;A0A140T8M6;P01662;P01660;P01661	Ig kappa chain V-III region PC 4050;Ig kappa chain V-III region ABPC 22/PC 9245;Ig kappa chain V-III region PC 3741/TEPC 111;Ig kappa chain V-III region MOPC 63	Igkv3-10	2	48.6	89.822	60464000				1095		-0.574137	0.355016	0.516061	13.7812	-0.234599	0.846943	0.903609	14.1732	0.238976	0.751616	0.842846	14.1707	0.578514	0.310568	0.421382	13.7834		15234.8	14131.9	18189.7	15213.6	14574.8	8393.17	11322	13456.4	20964.2	14327.1	16459.9	16384.1	13303.3	16478.3	21035
P01831	Thy-1 membrane glycoprotein	Thy1	7	46.3	41.335	14684000000				1096		0.309523	0.00167312	0.0150885	17.5092	0.12608	0.143245	0.269958	17.4172	-0.00923513	0.925385	0.954491	17.3505	-0.192679	0.0954278	0.171183	17.5676		169065	166542	168491	171214	210398	203834	218542	202232	167838	172485	167296	174513	198263	171945	184258
P01872	Ig mu chain C region	Ighm	3	6.8	3.3435	234310000				1097		-0.848241	0.0527032	0.141829	17.1916	-1.14509	0.0319628	0.0991584	17.495	0.533606	0.475616	0.627563	17.8444	0.236754	0.413525	0.524071	16.8858		177294	257933	147479	259563	156524	81254.3	131868	100406	171776	305879	268278	182565	100817	147523	118471
P01887	Beta-2-microglobulin	B2m	4	53.8	18.426	7748500000				1098		-0.0579078	0.391742	0.552	20.5595	-0.191548	0.0267634	0.0883505	20.7148	0.235861	0.0086945	0.0494976	20.6895	0.102221	0.28997	0.400418	20.5816		1.52824e+06	1.72734e+06	1.46657e+06	1.59855e+06	1.53185e+06	1.52276e+06	1.49056e+06	1.54338e+06	1.75185e+06	1.91672e+06	1.86854e+06	1.74338e+06	1.4681e+06	1.77115e+06	1.5878e+06
P01897	H-2 class I histocompatibility antigen, L-D alpha chain	H2-L	3	23.2	12.268	10670000000				1099		-0.103915	0.513712	0.66032	19.1497	-0.0920316	0.325477	0.477447	19.2781	0.129091	0.526272	0.670872	19.2569	0.140974	0.0656237	0.128305	19.1682		521207	743974	510393	669827	561619	520122	630894	544481	627157	694228	693313	744589	548108	649359	554085
P01901	H-2 class I histocompatibility antigen, K-B alpha chain	H2-K1	15	50.7	81.729	111690000000				1101		-0.163851	0.135217	0.266803	22.3722	-0.242762	0.00474541	0.0292195	22.4836	0.168151	0.105053	0.230878	22.5262	0.0892397	0.0803864	0.150246	22.3349		5.27915e+06	6.54811e+06	5.2754e+06	5.93067e+06	4.99996e+06	4.95653e+06	5.57119e+06	5.03187e+06	6.44492e+06	6.5061e+06	6.74963e+06	6.05139e+06	5.11112e+06	5.47413e+06	5.25727e+06
P01921;P06344	H-2 class II histocompatibility antigen, A-D beta chain;H-2 class II histocompatibility antigen, A-U beta chain	H2-Ab1	2	14.3	13.874	79769000				1103		-0.18201	0.325677	0.487379	15.7771	0.0235159	0.915509	0.947877	15.6799	-0.201623	0.286555	0.450674	15.7817	0.00390344	0.737254	0.805348	15.6881		64804.4	53376.4	57552	57888	61521.1	41214.5	58812.5	47681.1	47742.9	57706.1	53722.7	46974.1	52380.7	49343.5	58894.9
P02340	Cellular tumor antigen p53	Tp53	2	7.9	3.9059	26329000				1105		-0.0386521	0.786967	0.867292	12.7538	-0.273666	0.08541	0.189602	13.2719	0.655132	0.00440582	0.0334931	13.0539	0.420118	0.00442091	0.0171898	12.9445		7307.38	7947.39	6448.17	6590.66	6970.88	6733.75	6840.91	7101.74	10788.9	9728.5	11036.8	8748.13	9475.91	9737.92	8830.53
P02463	Collagen alpha-1(IV) chain;Arresten	Col4a1	2	1.4	2.3221	376980000				1106		-0.670232	0.0167579	0.0649686	15.1057	-0.900024	0.0166301	0.0640972	15.5762	0.649711	0.0289966	0.101597	15.7193	0.419919	0.0288615	0.0689063	14.9806		45845.9	51336.7	41583.2	40553	27783.1	22936.5	34577.3	29140.6	64231	58360.2	70516.5	40225.9	44995.8	31441.6	35650.3
P02468	Laminin subunit gamma-1	Lamc1	14	12.2	111.27	1468400000				1107		-0.155173	0.473134	0.624654	18.2152	0.207501	0.643163	0.755721	18.6498	0.238415	0.10894	0.237253	18.395	0.601089	0.0108166	0.0328012	18.4382		287260	358034	292308	341693	322088	247929	295406	296054	382828	414764	428344	422116	457869	472070	386506
P02798	Metallothionein-2	Mt2	3	65.6	9.4077	5901100000				1109		-0.0203219	0.975936	0.986	17.4279	0.141482	0.985797	0.990791	18.5835	1.06468	0.164233	0.310216	17.8943	1.22648	0.0117693	0.0350277	18.0309		105890	336295	96749.6	305578	124005	122752	279289	233519	629891	409084	245657	534935	348627	472550	325052
P02802	Metallothionein-1	Mt1	3	68.9	46.45	7817300000				1110		-0.299132	0.563479	0.701722	16.7542	0.0196474	0.680577	0.786248	17.4862	0.571207	0.362644	0.525364	17.1486	0.889986	0.0175036	0.0473446	17.0497		86948.9	167003	77431	210307	78944.8	79943.9	139246	111450	287868	195370	135856	197026	184867	210420	153486
P03888	NADH-ubiquinone oxidoreductase chain 1	Mtnd1	3	11.9	2.789	720400000				1111		-0.0764723	0.344288	0.505196	19.3298	-0.0170277	0.677669	0.783619	19.3417	-0.0166768	0.304304	0.468015	19.3609	0.0427678	0.470599	0.578751	19.313		658321	678740	680037	701959	691711	618439	656865	616284	616477	692516	614955	687480	625018	640621	710254
P03958	Adenosine deaminase	Ada	11	33.2	13.598	2605500000				1115		-0.408444	0.000796305	0.00974753	19.737	-0.241233	0.00240496	0.0202609	20.0764	0.27309	0.00247301	0.0243193	20.0582	0.440301	1.74563e-06	0.000177989	19.7529		930949	1.09555e+06	950006	1.0529e+06	789769	716720	786190	747310	1.19525e+06	1.25507e+06	1.24765e+06	1.08079e+06	991793	1.05246e+06	991110
P03975	IgE-binding protein	Iap	15	30	77.535	3876100000				1117		0.107393	0.0604381	0.154804	19.399	0.0835576	0.285664	0.437772	19.4839	0.0908494	0.213857	0.370803	19.3842	0.0670138	0.373983	0.484946	19.4862		685887	683121	620339	683306	759970	684221	726100	696439	690403	740954	691993	708042	727618	796730	777125
P04184	Thymidine kinase, cytosolic	Tk1	9	50.2	13.802	2363400000				1118		0.0267219	0.871023	0.922642	18.6174	-0.270014	0.296894	0.448718	17.913	-0.536806	0.00102308	0.0163364	18.374	-0.833543	0.000348573	0.00319063	18.214		393916	361697	462109	372626	423789	447002	381721	387088	248046	268778	268941	247932	234590	204971	241929
P04187	Granzyme B(G,H)	Gzmb	15	55.5	29.419	55168000000				1119		-0.0563676	0.930746	0.960634	21.2698	-0.67433	0.174282	0.308797	20.8113	-0.101341	0.214674	0.37187	21.2545	-0.719304	0.001524	0.00832714	20.8819		2.00966e+06	6.4211e+06	1.1802e+06	2.70516e+06	2.9273e+06	1.51131e+06	3.7121e+06	3.1017e+06	1.66803e+06	3.98018e+06	1.69477e+06	2.27533e+06	870392	2.16007e+06	1.63749e+06
P04202	Transforming growth factor beta-1;Latency-associated peptide	Tgfb1	8	24.9	11.064	2690800000				1120		0.0879674	0.458926	0.612004	18.0246	-0.0253982	0.79772	0.868291	17.8792	-0.086888	0.237327	0.397096	17.9434	-0.200254	0.175695	0.274742	17.9685		259768	255274	262203	264848	245133	306712	270535	288818	256135	227654	205229	259202	217960	239089	249499
P04235	T-cell surface glycoprotein CD3 delta chain	Cd3d	5	21.4	5.9471	3893900000				1121		-0.0236903	0.571677	0.707703	20.1378	-0.0568129	0.47641	0.620005	19.8398	-0.277401	0.00129454	0.0178359	20.0308	-0.310523	1.80358e-05	0.000593908	19.9707		1.15626e+06	1.13334e+06	1.13965e+06	1.23766e+06	1.10345e+06	1.17197e+06	1.17418e+06	1.14438e+06	1.03677e+06	935693	898957	892196	978484	916885	911381
P04370	Myelin basic protein	Mbp	4	37.2	45.998	680780000				1123		0.121759	0.489218	0.638978	16.8183	0.0439769	0.461676	0.607203	16.4936	-0.288948	0.0848189	0.201233	16.6335	-0.36673	0.00154153	0.00839418	16.6958		125366	92428	127895	99331.5	120395	132903	106095	120928	88880.7	85000.5	91758.2	85900.2	95293.8	91445.6	99858.9
P04441	H-2 class II histocompatibility antigen gamma chain	Cd74	5	21.5	22.124	550310000				1124		-0.505178	0.170515	0.31229	16.7271	-0.484108	0.127561	0.250266	17.0281	0.325054	0.813032	0.88263	17.119	0.346125	0.333377	0.44413	16.6476		140885	139759	104135	139175	124413	70562.5	93674.7	84989.1	113949	163243	151258	114813	103656	136387	114513
P04627	Serine/threonine-protein kinase A-Raf	Araf	5	19.2	6.0619	829620000				1125		0.275123	0.000277989	0.0050599	18.5594	0.305446	0.00143837	0.0152402	18.7336	0.137206	0.0504232	0.144097	18.4807	0.16753	0.00949033	0.0298042	18.7807		362025	364710	332946	343751	438514	406750	430654	423262	376772	380690	414276	459189	486791	497219	461218
P04925	Major prion protein	Prnp	4	16.5	2.4148	643010000				1127		0.268051	0.153817	0.291081	17.2516	0.411538	0.217079	0.359948	16.7949	-0.55786	0.00136506	0.0183046	16.8785	-0.414373	0.0608213	0.121673	17.1784		156003	129289	130216	152351	154202	172356	176147	183107	117544	91570	100601	104373	157577	136607	115619
P05063	Fructose-bisphosphate aldolase C	Aldoc	19	80.7	57.055	12792000000				1128		-0.0934261	0.822901	0.890691	21.3093	0.46439	0.37335	0.527394	21.1516	-0.469852	0.593961	0.725422	21.1547	0.0879639	0.646907	0.731169	21.3066		2.44448e+06	2.29146e+06	3.09043e+06	2.90189e+06	2.04086e+06	2.74472e+06	2.63201e+06	2.49523e+06	2.57878e+06	2.17239e+06	2.24489e+06	2.60289e+06	3.11563e+06	2.29837e+06	2.51691e+06
P05132	cAMP-dependent protein kinase catalytic subunit alpha	Prkaca	10	27.6	39.445	6430600000				1130		0.31529	0.00343711	0.0233667	21.3383	0.255376	0.000608725	0.00982566	21.1355	-0.191141	0.110443	0.239396	21.0988	-0.251055	8.89983e-05	0.00140416	21.3705		2.58125e+06	2.11975e+06	2.59349e+06	2.2384e+06	2.91129e+06	3.10282e+06	2.85269e+06	2.88459e+06	2.0824e+06	2.09439e+06	2.20009e+06	2.33623e+06	2.64753e+06	2.36602e+06	2.54398e+06
P05201	Aspartate aminotransferase, cytoplasmic	Got1	22	66.8	103.96	21913000000				1131		-0.2474	0.0625796	0.15877	21.7992	0.06863	0.97095	0.982463	22.1289	0.166798	0.0377519	0.119457	21.9944	0.482828	0.00159441	0.00859169	21.9169		3.80703e+06	4.0194e+06	3.83416e+06	4.09637e+06	3.21047e+06	3.18455e+06	3.5249e+06	3.40458e+06	4.68327e+06	4.46162e+06	5.0145e+06	4.8238e+06	4.97158e+06	4.63372e+06	4.21467e+06
P05202	Aspartate aminotransferase, mitochondrial	Got2	21	50.2	118.5	88585000000				1132		0.164768	0.00217826	0.0177299	23.2813	0.237546	0.000107444	0.00382365	23.3744	0.0397444	0.297025	0.461833	23.2159	0.112522	0.00758979	0.0250892	23.4199		9.67728e+06	9.86767e+06	9.29643e+06	9.57603e+06	1.09947e+07	1.02983e+07	1.0933e+07	1.10143e+07	9.70085e+06	1.0036e+07	1.00326e+07	1.16394e+07	1.15735e+07	1.1937e+07	1.13937e+07
P05213	Tubulin alpha-1B chain	Tuba1b	30	75.6	308.79	465500000000				1133		0.13717	0.0439047	0.125955	24.0886	0.00598721	0.552901	0.685704	23.8937	-0.129744	0.0167781	0.0735641	23.9644	-0.260927	6.41599e-05	0.00117592	24.0267		1.68202e+07	1.58723e+07	1.78988e+07	1.78215e+07	1.84768e+07	1.98977e+07	1.83248e+07	1.77995e+07	1.54063e+07	1.53585e+07	1.57817e+07	1.61678e+07	1.57768e+07	1.51339e+07	1.53618e+07
P05214	Tubulin alpha-3 chain	Tuba3a	2	55.6	2.8056	445980000				1134		1.64327	6.11011e-05	0.00214408	16.9313	1.42984	0.00184274	0.0175137	16.901	-0.025761	0.550057	0.69053	16.0986	-0.239192	0.282572	0.393143	17.6334		81675.1	58667.4	74108.7	73458.8	208209	256079	213110	194390	74590.9	67016.1	93828.1	156165	233512	185204	165217
P05627	Transcription factor AP-1	Jun	4	23.1	12.596	90116000				1137		-0.281212	0.117995	0.243667	16.2552	0.113031	0.674317	0.781109	16.6567	0.196327	0.255707	0.418584	16.48	0.59057	0.000314406	0.00298103	16.4099		75540.2	99474.2	73192	99654.8	74824.7	60771	76626	74779.8	104464	110373	90189.5	108250	103545	116862	99194.1
P06151	L-lactate dehydrogenase A chain	Ldha	22	64.8	66.965	589080000000				1138		-0.0239653	0.803217	0.878854	24.5626	0.12364	0.47128	0.614942	24.6397	-0.00559795	0.556092	0.695532	24.5722	0.142007	0.129179	0.21692	24.6217		2.49524e+07	2.43143e+07	2.47376e+07	2.54879e+07	2.36489e+07	2.50988e+07	2.46836e+07	2.44818e+07	2.5194e+07	2.56689e+07	2.69443e+07	2.7571e+07	2.74297e+07	2.73198e+07	2.5894e+07
P06240	Proto-oncogene tyrosine-protein kinase LCK	Lck	14	38.1	85.512	13420000000				1139		-0.0994047	0.0439151	0.125955	22.1936	-0.102435	0.0470472	0.127822	22.069	-0.115728	0.0124973	0.0612408	22.1937	-0.118758	0.023619	0.0591667	22.0845		5.15675e+06	4.74853e+06	5.03888e+06	4.89634e+06	4.42861e+06	4.61994e+06	4.76641e+06	4.71417e+06	4.67777e+06	4.51574e+06	4.6171e+06	4.2104e+06	4.46421e+06	4.08943e+06	4.25614e+06
P06332	T-cell surface glycoprotein CD4	Cd4	16	31.1	76.538	24670000000				1140		0.173818	0.210933	0.362132	21.5154	0.133243	0.215504	0.358165	21.5083	0.00368115	0.451629	0.607926	21.43	-0.0368942	0.164504	0.261206	21.5838		2.96547e+06	2.35245e+06	3.19327e+06	2.90487e+06	2.97843e+06	3.52542e+06	2.94449e+06	3.04816e+06	3.10382e+06	2.53669e+06	2.96236e+06	2.91092e+06	3.32063e+06	2.96252e+06	3.00964e+06
P06339	H-2 class I histocompatibility antigen, D-37 alpha chain	H2-T23	9	37.3	65.811	5947000000				1141		-0.32942	0.0141283	0.0579897	20.9936	-0.289451	0.000549959	0.00922617	21.5137	0.520744	0.000324284	0.0100528	21.3815	0.560713	6.49014e-05	0.00117991	21.1093		2.17112e+06	2.53872e+06	2.19759e+06	2.48871e+06	1.74214e+06	1.76593e+06	2.01336e+06	1.95999e+06	3.59541e+06	3.40706e+06	3.24876e+06	2.92095e+06	2.70836e+06	2.71105e+06	2.63227e+06
P06537	Glucocorticoid receptor	Nr3c1	12	19.4	37.879	1860700000				1142		-0.059894	0.300623	0.459416	19.5739	-0.0323187	0.420406	0.571371	19.4011	-0.184287	0.00190132	0.021433	19.5249	-0.156712	0.0206282	0.0533939	19.4656		781846	799231	828060	778355	835168	723027	742994	742217	675504	727732	710078	665263	692326	678408	712500
P06745	Glucose-6-phosphate isomerase	Gpi	26	60.2	110.8	130450000000				1143		0.198442	0.0607009	0.155244	24.4118	0.25998	0.0157624	0.0621814	24.3006	-0.160585	0.366642	0.529206	24.2438	-0.0990479	0.440462	0.549349	24.4615		1.97489e+07	2.06716e+07	2.19155e+07	2.03836e+07	2.34478e+07	2.41624e+07	2.45011e+07	2.28894e+07	1.90696e+07	1.88813e+07	2.04788e+07	2.32823e+07	2.25789e+07	2.09668e+07	2.25375e+07
P06795	Multidrug resistance protein 1B	Abcb1b	26	21.2	84.626	2799400000				1144		-0.716078	0.00273504	0.0201737	19.3874	-0.684677	0.00470309	0.0290531	19.8535	0.499383	0.0397861	0.123048	19.9594	0.530784	0.00109967	0.00667202	19.2947		834724	1.07644e+06	742546	879939	517685	467412	594924	608578	1.23499e+06	1.25075e+06	993289	855007	684713	812349	803691
P06797	Cathepsin L1;Cathepsin L1 heavy chain;Cathepsin L1 light chain	Ctsl	3	13.8	25.382	161150000				1145		0.306516	0.00355711	0.0237246	16.4171	0.357912	0.0569322	0.144746	16.1294	-0.338909	0.00994314	0.0532089	16.1186	-0.287513	0.010759	0.0326763	16.4266		85252.7	77665.5	69460.8	82942.3	107465	93138.8	98277.9	87318	56564.4	69787.3	68667.8	72754.1	77321	89871.6	78312.9
P06800	Receptor-type tyrosine-protein phosphatase C	Ptprc	55	39.4	323.31	188800000000				1146		-0.0784434	0.195255	0.342895	24.2191	-0.0781603	0.371259	0.525282	24.0095	-0.20415	0.00465716	0.0345736	24.1708	-0.203866	0.00218612	0.0105916	24.0779		2.04595e+07	1.93226e+07	2.03826e+07	1.99412e+07	1.81205e+07	1.93229e+07	1.90637e+07	1.95036e+07	1.80146e+07	1.68846e+07	1.65417e+07	1.66112e+07	1.62628e+07	1.61771e+07	1.67689e+07
P06802	Ectonucleotide pyrophosphatase/phosphodiesterase family member 1;Alkaline phosphodiesterase I;Nucleotide pyrophosphatase	Enpp1	4	4.3	2.9737	98169000				1148		0.38612	0.196343	0.344045	16.4239	0.710043	0.0526735	0.13706	16.2806	-0.355974	0.247098	0.408876	16.0783	-0.0320516	0.836267	0.883116	16.6009		65738.1	93346.1	69900.5	76679.8	108531	88559.4	103687	109631	61616.6	75019.5	61630.3	100357	94450.7	105435	95619.8
P06803	Serine/threonine-protein kinase pim-1	Pim1	7	22.7	9.756	890250000				1149		0.0165741	0.876947	0.926568	18.4416	-0.188518	0.112698	0.229326	18.8466	0.520988	0.00925116	0.050986	18.6566	0.315897	0.0124576	0.0366025	18.6078		303617	427141	345948	363450	360268	375328	347943	366333	522126	474482	468543	502185	404631	467522	445000
P07356	Annexin A2	Anxa2	27	69	202.21	251180000000				1152		0.515723	0.0852119	0.194995	22.9757	0.696057	0.0285972	0.0923677	23.4084	0.292858	0.0904271	0.209738	22.8434	0.473192	0.0436464	0.0944453	23.4702		5.82663e+06	7.40645e+06	7.04671e+06	7.57157e+06	9.48274e+06	1.01157e+07	9.91213e+06	9.79921e+06	8.95324e+06	9.25997e+06	9.70391e+06	1.51591e+07	1.34951e+07	1.33687e+07	1.2196e+07
P07607	Thymidylate synthase	Tyms	13	49.5	45.568	11709000000				1153		-0.11176	0.410007	0.569546	21.1486	-0.249206	0.121536	0.241749	20.8171	-0.244957	0.0296172	0.103019	21.0995	-0.382403	0.0103276	0.031792	20.9015		2.48313e+06	2.21649e+06	2.65498e+06	2.33128e+06	2.18918e+06	2.47263e+06	2.15752e+06	2.07385e+06	1.98658e+06	1.91549e+06	2.0334e+06	1.77912e+06	1.68533e+06	1.60698e+06	1.82251e+06
P07742	Ribonucleoside-diphosphate reductase large subunit	Rrm1	36	49.5	203.51	38270000000				1154		-0.486837	0.00238694	0.0186628	23.1414	-0.659141	0.00116882	0.013561	22.6632	-0.344994	0.00126543	0.0177495	23.237	-0.517297	0.00174801	0.00908463	22.6393		1.04594e+07	9.89364e+06	1.2239e+07	1.14703e+07	7.93342e+06	8.4946e+06	7.50191e+06	7.36252e+06	8.0497e+06	8.30602e+06	8.53159e+06	6.11582e+06	5.50289e+06	5.03408e+06	5.35868e+06
P07901	Heat shock protein HSP 90-alpha	Hsp90aa1	36	67.4	212.54	301710000000				1155		0.0962038	0.0622461	0.158176	24.0896	0.0871321	0.0881442	0.194417	24.2371	0.145851	0.00289284	0.0259788	24.104	0.136779	0.00264779	0.0120487	24.2061		1.71211e+07	1.79681e+07	1.67315e+07	1.70797e+07	1.87048e+07	1.77868e+07	1.86611e+07	1.9015e+07	1.88985e+07	1.95829e+07	1.90589e+07	2.0346e+07	2.00245e+07	2.07193e+07	2.01772e+07
P08003	Protein disulfide-isomerase A4	Pdia4	28	44.5	83.093	73776000000				1157		0.0379291	0.356026	0.516901	22.854	0.104039	0.0549732	0.141096	22.8076	-0.0868913	0.193956	0.347928	22.7978	-0.0207811	0.582632	0.679965	22.8626		7.3722e+06	7.53369e+06	7.68715e+06	7.27673e+06	7.79149e+06	7.64599e+06	7.61892e+06	7.61859e+06	6.95119e+06	7.23989e+06	7.25442e+06	7.65566e+06	7.42464e+06	7.44775e+06	7.72446e+06
P08030	Adenine phosphoribosyltransferase	Aprt	5	36.7	21.551	21679000000				1158		0.0725965	0.264145	0.419167	21.1945	0.104404	0.045721	0.125421	21.4958	0.277986	0.000806002	0.0145705	21.2773	0.309793	4.08819e-06	0.000293471	21.3856		2.28888e+06	2.52075e+06	2.20766e+06	2.38507e+06	2.38189e+06	2.40198e+06	2.62827e+06	2.45921e+06	2.85946e+06	2.92941e+06	2.68148e+06	3.18798e+06	2.94283e+06	3.02033e+06	3.15012e+06
P08042	Zinc finger protein 1	Zfp1	3	7.5	4.7225	55105000				1159		0.0133227	0.861703	0.917144	16.025	-0.132274	0.0757028	0.175052	15.7498	-0.192881	0.0224439	0.0875258	15.9356	-0.338477	0.000433861	0.00365124	15.8624		70530.7	62172.9	68669.5	65398.5	64268.3	71444.5	66764.5	64650.7	59301.4	58210.3	58910.8	50715.6	54844.1	51373.2	55138.2
P08046	Early growth response protein 1	Egr1	2	5.1	2.196	74677000				1160		0.149672	0.479993	0.630598	15.6112	-0.368841	0.405968	0.557688	14.6742	-0.651441	0.00487699	0.0356717	15.2572	-1.16995	0.000437624	0.00366735	15.1011		46466.7	46794.9	54955.2	41924.8	49498.7	58474.3	51625.8	52228.1	31517.4	26042.4	26484.7	25216.9	22529.8	20222.7	27480.9
P08113	Endoplasmin	Hsp90b1	44	55.4	323.31	355150000000				1161		0.0450182	0.487716	0.637647	23.7013	0.0447716	0.792043	0.864842	23.764	0.059623	0.144381	0.284541	23.7043	0.0593763	0.316543	0.427225	23.7535		1.28069e+07	1.41724e+07	1.32745e+07	1.32865e+07	1.37628e+07	1.35361e+07	1.37304e+07	1.4518e+07	1.39527e+07	1.48081e+07	1.39004e+07	1.51906e+07	1.37385e+07	1.47369e+07	1.42354e+07
P08152	E3 SUMO-protein ligase EGR2	Egr2	3	10.9	13.268	86051000				1162		0.382219	0.0282857	0.092225	14.5976	-0.0401656	0.675707	0.782034	14.278	-0.105532	0.21241	0.369426	14.3613	-0.527917	0.0135445	0.0389594	14.5247		21437.7	23306	21586	21005.9	26208.4	27127.2	31039.2	29612.9	21120.7	18746.4	16590.7	20953.6	18481.5	17756.8	22097.5
P08228	Superoxide dismutase [Cu-Zn]	Sod1	9	55.2	28.578	86243000000				1164		0.00687575	0.854546	0.912818	21.2971	-0.119246	0.15198	0.280737	21.2658	0.0402324	0.374307	0.53633	21.3109	-0.0858897	0.0555148	0.113343	21.2576		2.66963e+06	2.49772e+06	2.68875e+06	2.4328e+06	2.6816e+06	2.56275e+06	2.56771e+06	2.49997e+06	2.46776e+06	2.54773e+06	2.98853e+06	2.42254e+06	2.58195e+06	2.34016e+06	2.35979e+06
P08249	Malate dehydrogenase, mitochondrial	Mdh2	18	61.8	138.4	191070000000				1165		-0.0307551	0.364794	0.525124	23.1648	0.0540437	0.0929682	0.20197	23.3233	0.112283	0.00577504	0.0390135	23.2283	0.197081	8.40382e-05	0.00137228	23.2479		9.34983e+06	9.65549e+06	9.50288e+06	9.61278e+06	9.55651e+06	9.14723e+06	9.25169e+06	9.29874e+06	1.02657e+07	1.03145e+07	1.01602e+07	1.05269e+07	1.08151e+07	1.07231e+07	1.07006e+07
P08414	Calcium/calmodulin-dependent protein kinase type IV	Camk4	17	41.2	65.523	8283400000				1166		0.0353827	0.81493	0.885201	20.3314	0.310847	0.156313	0.286093	20.6357	0.144402	0.13955	0.279005	20.3756	0.419866	0.0143417	0.0407359	20.559		1.25836e+06	1.38439e+06	1.22301e+06	1.34402e+06	1.38017e+06	1.25529e+06	1.39982e+06	1.33642e+06	1.49659e+06	1.54304e+06	1.56479e+06	1.69231e+06	1.90273e+06	1.83341e+06	1.68029e+06
P08556	GTPase NRas	Nras	2	27.5	2.7007	499070000				1168		0.0313954	0.708989	0.812261	17.0374	0.221671	0.0210941	0.0752372	17.2612	0.112807	0.152197	0.294915	17.07	0.303082	0.000435111	0.00365403	17.2046		121707	146762	130945	130553	136082	134015	137380	135728	145464	142704	154720	180272	158991	168707	162171
P08752	Guanine nucleotide-binding protein G(i) subunit alpha-2	Gnai2	12	46.2	58.956	39985000000				1169		0.374529	0.000151827	0.00347463	21.9145	0.149421	0.112592	0.229286	21.9293	0.116619	0.0216176	0.0854327	21.7773	-0.108489	0.114941	0.19791	22.0476		3.43592e+06	3.19593e+06	3.74363e+06	3.52504e+06	4.64824e+06	4.49944e+06	4.50977e+06	4.29403e+06	3.63653e+06	3.63884e+06	4.23579e+06	4.22376e+06	4.60798e+06	3.86926e+06	3.90861e+06
P08775	DNA-directed RNA polymerase II subunit RPB1	Polr2a	58	33.2	251.79	27168000000				1170		0.0221397	0.619013	0.744768	22.4059	-0.131077	0.0214504	0.076234	22.3138	-0.00615573	0.648932	0.769274	22.3922	-0.159372	0.00233079	0.0110629	22.3373		5.5899e+06	5.40954e+06	5.60802e+06	5.51026e+06	5.67559e+06	5.72661e+06	5.54258e+06	5.48318e+06	5.4583e+06	5.43089e+06	5.38052e+06	4.92682e+06	5.05243e+06	4.97265e+06	5.13516e+06
P08882	Granzyme C	Gzmc	7	29	24.685	1198500000				1171		-0.177385	0.675282	0.788582	19.6828	-0.940379	0.00558547	0.0325689	19.6521	0.417938	0.746949	0.840199	19.9506	-0.345056	0.0110032	0.0332531	19.4216		822340	1.60646e+06	500204	1.22024e+06	841957	716939	946593	797942	902935	1.26373e+06	948079	816276	438895	883522	558867
P08920	T-cell surface antigen CD2	Cd2	8	26.7	35.998	1129700000				1172		-0.404385	0.0126114	0.0532927	18.0363	-0.160991	0.0264363	0.0877085	18.4396	0.293129	0.00969864	0.0524107	18.3641	0.536524	0.00168046	0.0088671	18.1024		282303	301760	315546	341522	200624	249309	250502	240527	424349	367896	385866	381893	341475	310576	304696
P09055	Integrin beta-1	Itgb1	23	28.6	197.29	10736000000				1174		0.312863	0.00891624	0.0426261	20.8929	0.0641302	0.387456	0.540236	21.0376	0.264519	0.113153	0.243093	20.8498	0.0157857	0.966664	0.977134	21.0572		1.7473e+06	1.7992e+06	1.66391e+06	1.77873e+06	2.05573e+06	2.23715e+06	2.18041e+06	2.22847e+06	2.16819e+06	1.89841e+06	1.9062e+06	2.2774e+06	2.03246e+06	2.27884e+06	2.24438e+06
P09056	Leukemia inhibitory factor	Lif	4	17.2	5.4756	489630000				1175		-0.090287	0.556191	0.696533	18.1116	-0.329248	0.000703742	0.0105795	18.2283	0.259632	0.111497	0.240755	18.268	0.0206712	0.610854	0.704306	18.0768		240665	315485	302269	335013	249720	286618	286853	283149	413151	349165	316406	309200	270008	257612	268596
P09103	Protein disulfide-isomerase	P4hb	35	69.4	179.79	282080000000				1176		0.19525	0.0927371	0.205518	24.1207	0.329471	0.0050353	0.0303188	24.2807	0.0692879	0.224202	0.383133	24.0528	0.203508	0.0329868	0.0765001	24.3201		1.59909e+07	1.75645e+07	1.69534e+07	1.77591e+07	1.88133e+07	1.93484e+07	1.98999e+07	2.00324e+07	1.89308e+07	1.8442e+07	1.81109e+07	2.3102e+07	2.26288e+07	2.21972e+07	2.1645e+07
P09405	Nucleolin	Ncl	50	56.2	250.21	956270000000				1177		-0.347343	3.17195e-05	0.00143384	25.9607	-0.314764	7.20587e-05	0.00318602	25.9939	0.0393955	0.795331	0.871306	26.1513	0.0719743	0.155128	0.249563	25.823		7.41522e+07	7.58237e+07	7.17506e+07	7.32109e+07	6.05322e+07	5.57236e+07	5.69965e+07	5.98653e+07	7.27842e+07	7.83104e+07	7.21474e+07	6.02151e+07	5.94667e+07	6.33061e+07	6.14824e+07
P09411	Phosphoglycerate kinase 1	Pgk1	31	75.8	249.91	428800000000				1178		-0.0142554	0.893072	0.937477	24.7364	0.113589	0.542348	0.67763	24.6523	-0.15608	0.28188	0.445528	24.6766	-0.0282358	0.804291	0.85811	24.7151		2.84706e+07	2.65036e+07	2.84586e+07	2.87199e+07	2.61963e+07	2.86021e+07	2.78659e+07	2.76682e+07	2.68813e+07	2.57846e+07	2.6729e+07	2.65335e+07	2.81057e+07	2.69264e+07	2.64202e+07
P09450	Transcription factor jun-B	Junb	12	48	165.8	13214000000				1179		-0.0036818	0.971328	0.983774	19.1961	-0.0729539	0.375744	0.529155	19.6153	0.459014	0.00486914	0.0356471	19.3947	0.389742	0.00583	0.0208034	19.3892		540562	688673	600256	615789	533318	646884	620928	650451	898455	797720	758683	893080	738294	759130	769422
P09528	Ferritin heavy chain;Ferritin heavy chain, N-terminally processed	Fth1	4	24.2	12.378	866380000				1180		0.191306	0.0530663	0.142371	18.3802	0.0628761	0.74041	0.830008	18.422	0.101552	0.181678	0.333132	18.328	-0.0268779	0.499599	0.604553	18.4624		350588	322501	293060	310654	327015	373871	371185	397952	356156	360958	322362	349394	346977	383117	353130
P09542;P05977	Myosin light chain 3;Myosin light chain 1/3, skeletal muscle isoform	Myl3;Myl1	2	13.2	2.5303	4024800000				1182		0.278212	0.0047084	0.0288317	15.8416	0.316185	0.00362969	0.0251794	15.758	-0.125099	0.138669	0.278258	15.6488	-0.0871253	0.168658	0.266128	15.9371		51372.1	50615.3	51400	58539.8	66385.1	62967.3	65943.6	62408.3	51926.7	47351.1	48474.8	58318.6	63700.6	61915.8	58276.3
P09602	Non-histone chromosomal protein HMG-17	Hmgn2	3	28.9	13.373	22399000000				1183		-0.49764	0.210538	0.361672	19.4501	-1.1056	0.00300113	0.0226812	19.5072	0.440148	0.0363222	0.116886	19.8875	-0.167817	0.12511	0.21161	19.1173		801347	528040	802533	1.41628e+06	692815	933136	390406	476676	1.17374e+06	1.31955e+06	1.4087e+06	508233	511964	897868	303046
P09671	Superoxide dismutase [Mn], mitochondrial	Sod2	7	39.6	71.141	9857600000				1184		-0.10094	0.0475358	0.132334	20.7546	-0.0776591	0.078213	0.178773	21.0907	0.330018	2.6862e-05	0.00338376	20.9465	0.3533	3.27307e-05	0.000816827	20.8808		1.87737e+06	1.89067e+06	1.7301e+06	1.85224e+06	1.71077e+06	1.66916e+06	1.71731e+06	1.73881e+06	2.33998e+06	2.4285e+06	2.2159e+06	2.08836e+06	2.09852e+06	2.30491e+06	2.22188e+06
P09793	Cytotoxic T-lymphocyte protein 4	Ctla4	4	17	5.146	1839400000				1185		0.121617	0.633793	0.757042	17.4011	0.322894	0.0516264	0.135255	17.8791	0.354284	0.0826909	0.197923	17.4921	0.555561	0.0180251	0.0484577	17.7397		132760	203190	164106	181666	150008	181160	206513	204033	239718	227233	202793	340466	244794	234836	236324
P09925	Surfeit locus protein 1	Surf1	2	14.1	5.5779	264950000				1186		0.083935	0.296233	0.454638	16.0419	-0.00708898	0.888709	0.92959	16.3732	0.377363	0.00174483	0.0208225	16.1616	0.286339	0.00094173	0.00602707	16.227		68558.2	68215.7	62926.5	63029.1	69389.4	68133.7	70677.7	70780	84271.7	81044.3	85779.1	82308.4	87497.6	86372.8	83342.4
P09926	Surfeit locus protein 2	Surf2	8	35	27.145	1928000000				1187		-0.205215	0.0289138	0.0932384	17.6832	-0.161506	0.116314	0.234878	17.9401	0.246523	0.0537143	0.150256	17.8915	0.290231	0.000611955	0.00447601	17.7257		216157	250607	206669	230445	192806	188068	203463	204319	275573	269331	238175	248666	219157	251208	249668
P0C090	Roquin-2	Rc3h2	2	3.7	6.4105	177290000				1188		0.0903712	0.291596	0.449074	16.4823	0.174046	0.0247358	0.0841421	16.5812	0.0446464	0.651306	0.770542	16.4562	0.128321	0.0557676	0.11383	16.5916		83133.9	97692.3	88640.9	84704.8	100262	90173.2	99938.4	88958.7	93874.9	89135.3	89479.4	101841	98908.1	97505.4	115212
P0C0A3	Charged multivesicular body protein 6	Chmp6	3	19.5	12.813	1096800000				1189		0.12871	0.0270577	0.0891736	18.3079	0.117208	0.019209	0.0704447	18.0684	-0.242157	0.00207706	0.022625	18.1398	-0.253659	0.000432961	0.00365124	18.2454		300779	298031	330637	304449	329230	347135	337381	342032	268939	262391	254667	296270	283319	268557	295905
Q3THW5;P0C0S6	Histone H2A.V;Histone H2A.Z	H2afv;H2afz	2	31.2	6.889	188900000000				1190		0.0985311	0.0953828	0.209091	21.857	0.0632181	0.203418	0.344353	21.6116	-0.232279	0.00206276	0.0226106	21.7082	-0.267592	5.7992e-06	0.000354019	21.7724		3.67247e+06	3.50187e+06	3.91055e+06	3.54552e+06	4.03307e+06	4.06258e+06	3.75723e+06	3.87336e+06	3.12437e+06	3.08583e+06	3.30334e+06	3.18605e+06	3.38451e+06	3.21429e+06	3.24164e+06
P0C7N9	Proteasome assembly chaperone 4	Psmg4	5	31.7	33.222	750730000				1192		-0.32748	0.00111515	0.0118184	17.9912	-0.43642	0.00201795	0.0185053	18.1511	0.245592	0.0263097	0.0964404	18.2602	0.136652	0.0809567	0.151063	17.8957		282172	311550	281822	292668	254679	218850	236036	229212	327241	316819	378696	254962	274385	260382	236670
P0C7T6	Ataxin-1-like	Atxn1l	3	4.7	4.7885	46580000				1193		0.0314825	0.748663	0.83992	14.3372	0.0225556	0.898097	0.935955	14.2949	-0.0394646	0.797968	0.873713	14.3046	-0.0483915	0.313323	0.424015	14.3288		19410.2	20404.5	21754.9	19933.4	20968.2	22497.1	19529.2	20755.8	21402.4	19654.7	20295.6	19715.5	19794.5	20507.5	20959.5
P0C872	JmjC domain-containing protein 7	Jmjd7	6	26.6	9.3671	351610000				1194		0.176348	0.0942895	0.207856	16.9319	0.205036	0.052435	0.136844	16.9608	-0.000130978	0.631904	0.755353	16.8437	0.0285572	0.755422	0.819329	17.0343		104517	120951	116885	128496	131724	136841	132035	127854	127997	122200	115252	140838	127052	137369	133913
P0C8B4	Uncharacterized protein C14orf142 homolog		3	46.9	10.579	713560000				1195		-0.179651	0.0095575	0.0442764	17.6008	-0.147237	0.048474	0.130478	17.4146	-0.191854	0.0128494	0.0623686	17.6084	-0.159441	0.00912943	0.028888	17.4312		213867	205009	205845	217084	179425	192537	189016	179379	201677	175332	194769	159211	172992	169940	160875
P0CB42	Alkylated DNA repair protein alkB homolog 1	Alkbh1	2	4.9	5.8235	69003000				1196		-0.0881599	0.270135	0.426455	14.6365	0.0170126	0.766566	0.847988	14.7953	0.10507	0.213119	0.370171	14.7256	0.210243	0.00468425	0.0179235	14.6975		27266	27119.1	25965.5	24661.1	23600.6	24168.1	24981.7	25982.2	28873.5	27063.4	28466.4	28307.3	28853.4	28558.8	28441.1
P0CG14	Chromosome transmission fidelity protein 8 homolog isoform 2	Chtf8	7	22.7	30.562	503170000				1197		0.0582324	0.577123	0.712959	16.7709	0.170763	0.486503	0.629116	16.4694	-0.36993	0.0543938	0.15141	16.5832	-0.2574	0.0438197	0.0947039	16.6713		118736	94443.4	117353	106563	124745	116287	104698	104214	82733	87442.5	99469.5	81950.2	105369	97433.6	95695.6
P0DN91;P0DN90;P0DN89			2	17.9	4.3712	297610000				1202		-0.00460329	0.944059	0.966591	16.6578	0.120197	0.198613	0.337659	16.6786	-0.0501535	0.425673	0.583444	16.6385	0.0746465	0.218819	0.324185	16.6928		100460	112656	97749.8	102775	98423.5	104164	105407	105737	110158	97828.3	94454.3	106447	103943	112763	113571
P0DP28;P0DP27;P0DP26			13	91.9	129.36	258720000000				1203		0.218519	0.000653234	0.00851855	21.8728	0.162748	0.00162565	0.0161668	21.8346	-0.0219331	0.701426	0.810028	21.7541	-0.0777033	0.050484	0.105842	21.9432		3.60944e+06	3.40933e+06	3.70131e+06	3.60587e+06	4.29566e+06	4.28295e+06	4.05212e+06	3.96987e+06	3.33612e+06	3.5603e+06	3.57483e+06	3.91007e+06	4.02086e+06	3.85282e+06	3.96431e+06
P10076	Zinc finger protein 26	Zfp26	3	3	2.1649	28092000				1205		-0.0479052	0.733632	0.829714	12.6877	0.0181839	0.929068	0.956184	12.7274	0.00539954	0.813448	0.882756	12.714	0.0714886	0.510571	0.614685	12.6995		6276.5	6745.81	6321.28	7432.45	6956.77	5648.49	7081.79	6339.92	7742.04	6420	6747.14	5868.61	7937.62	6635.27	6566.98
P10077	Zinc finger protein 27	Zfp27	2	3.4	2.1564	9477000				1206		-0.297483	0.0181614	0.0685028	11.9661	-0.386135	0.038229	0.111785	11.6958	-0.198349	0.0697185	0.177449	12.0298	-0.287002	0.0602241	0.120844	11.6738		4497.33	4285.4	4414.39	4516.81	3446.94	3391.68	3924.36	3671.06	3633.26	4172.4	3493.72	3269.66	2736.74	2722.73	3172.19
P10107	Annexin A1	Anxa1	7	24	10.69	1459600000				1207		0.131272	0.638937	0.760895	19.1557	0.423402	0.0581024	0.146731	18.9864	-0.345639	0.0730396	0.18245	18.9419	-0.0535092	0.689971	0.765605	19.1946		598032	480062	688255	498701	544459	688295	514288	750385	454524	395344	320231	610464	550693	549748	678507
P10126	Elongation factor 1-alpha 1	Eef1a1	30	58.7	233.36	930400000000				1208		0.0930401	0.193401	0.340393	26.1448	0.0113285	0.552771	0.685651	26.0123	-0.0924782	0.116006	0.247617	26.0587	-0.17419	0.00343806	0.014383	26.1042		6.96318e+07	6.74692e+07	7.61335e+07	7.53551e+07	7.88101e+07	8.03974e+07	7.35507e+07	7.32999e+07	6.90151e+07	6.4992e+07	6.62706e+07	6.68904e+07	7.03096e+07	6.65776e+07	6.74941e+07
P10300	T-cell surface glycoprotein CD8 beta chain	Cd8b	3	14.6	4.9395	244440000				1209		0.527078	0.570705	0.706902	15.9348	-0.374455	0.405527	0.557371	15.9766	0.519245	0.910594	0.946121	15.8938	-0.382288	0.125426	0.211919	16.0072		36858	184046	16353.5	61069.8	110463	33999.8	135001	88939.7	55898.2	143861	39393.3	72507.5	27598	100329	77434.7
P10404	MLV-related proviral Env polyprotein;Surface protein;Transmembrane protein		10	18.4	28.559	4540600000				1210		0.0193889	0.936263	0.962833	20.8535	-0.0216199	0.615272	0.734477	20.3617	-0.469826	0.0488894	0.141291	20.6425	-0.510834	0.0502568	0.105485	20.6078		1.6814e+06	1.55721e+06	2.38509e+06	1.75465e+06	1.87711e+06	1.93945e+06	1.7265e+06	2.08353e+06	1.39117e+06	1.20742e+06	1.16719e+06	1.53985e+06	1.26671e+06	1.14053e+06	1.47956e+06
P10518	Delta-aminolevulinic acid dehydratase	Alad	12	40.3	47.367	7783600000				1212		-0.0880198	0.363386	0.523571	21.094	-0.125099	0.244306	0.391679	20.7299	-0.336601	0.00145611	0.018846	20.9938	-0.37368	0.000217253	0.00236951	20.8632		2.5245e+06	2.01686e+06	2.53793e+06	2.24527e+06	2.19663e+06	2.32617e+06	2.08395e+06	2.03591e+06	1.81989e+06	1.7402e+06	1.84606e+06	1.52623e+06	1.79393e+06	1.5818e+06	1.80991e+06
P10605	Cathepsin B;Cathepsin B light chain;Cathepsin B heavy chain	Ctsb	9	31.6	27.951	7986200000				1213		0.497446	7.93114e-05	0.00246657	21.1843	0.38199	0.000180772	0.00512432	20.9719	-0.181957	0.0795987	0.193002	20.8576	-0.297412	0.00526827	0.0194191	21.2843		2.24913e+06	1.82869e+06	1.91604e+06	2.03323e+06	3.16077e+06	2.93132e+06	2.68283e+06	2.50782e+06	1.57213e+06	1.90476e+06	1.83352e+06	2.07246e+06	2.26361e+06	2.53814e+06	2.45963e+06
P10630	Eukaryotic initiation factor 4A-II;Eukaryotic initiation factor 4A-II, N-terminally processed	Eif4a2	6	49.6	18.02	1446700000				1214		0.476512	7.7121e-05	0.0024364	18.4253	0.484434	0.000213552	0.0056508	18.7149	0.251024	0.00723272	0.0444264	18.2946	0.258947	0.00544703	0.0198383	18.793		317240	310039	279569	291819	411330	394909	427067	437753	349604	347530	370945	474925	529104	514878	471488
P10639	Thioredoxin	Txn	8	72.4	21.098	185030000000				1215		0.1674	0.0542923	0.144828	23.9491	0.0115017	0.871609	0.918482	23.9472	0.0752037	0.0256783	0.0947828	23.8976	-0.0806949	0.187568	0.289038	23.9925		1.59315e+07	1.45123e+07	1.55016e+07	1.52349e+07	1.53591e+07	1.85601e+07	1.68182e+07	1.8434e+07	1.73045e+07	1.54029e+07	1.55802e+07	1.61287e+07	1.66158e+07	1.63135e+07	1.58133e+07
P10649	Glutathione S-transferase Mu 1	Gstm1	7	33.5	18.575	1186500000				1216		0.347809	0.0320969	0.100482	18.7304	0.438345	0.0549185	0.141001	18.8158	0.00878578	0.848384	0.906527	18.5603	0.0993222	0.439692	0.54882	18.954		381393	411142	348402	396321	557187	427982	519257	458036	348953	438851	446159	509086	529618	551344	505444
P10711	Transcription elongation factor A protein 1	Tcea1	15	53.5	100.1	14844000000				1217		-0.0574233	0.256272	0.411349	21.8251	-0.151465	0.0171227	0.0653611	21.6234	-0.14385	0.0325775	0.109271	21.7922	-0.237892	0.000255338	0.00260124	21.6775		3.68973e+06	3.58985e+06	4.02981e+06	3.74713e+06	3.63041e+06	3.66266e+06	3.64691e+06	3.56504e+06	3.41143e+06	3.40213e+06	3.53538e+06	3.22158e+06	3.1833e+06	2.90549e+06	3.07044e+06
P10820	Perforin-1	Prf1	7	17.3	34.098	898080000				1218		-0.0116439	0.983574	0.991169	17.1515	-0.357818	0.167808	0.301012	17.097	0.144131	0.420472	0.579634	17.2191	-0.202043	0.095269	0.170937	17.0447		123456	332972	70231.8	165301	156317	101175	199418	169751	142828	199321	120847	151689	83140.7	186148	128674
P10852	4F2 cell-surface antigen heavy chain	Slc3a2	22	40.3	127.85	59455000000				1220		-0.283415	0.0288851	0.0932384	21.7783	-0.321218	0.00401455	0.0265717	21.7595	0.0230421	0.979423	0.988516	21.9299	-0.0147601	0.848276	0.892121	21.6292		3.86212e+06	4.61763e+06	3.74551e+06	3.64612e+06	2.96791e+06	3.0998e+06	3.50343e+06	3.65662e+06	4.09655e+06	4.27016e+06	3.75395e+06	3.55871e+06	2.96855e+06	3.17644e+06	3.37344e+06
P10854	Histone H2B type 1-M	Hist1h2bm	17	79.4	188.75	428600000000				1222		0.447601	3.66082e-06	0.000418526	25.6751	0.364972	4.20506e-05	0.00240082	25.3386	-0.321279	0.000166655	0.00774431	25.3136	-0.403908	2.75283e-06	0.000229963	25.6969		4.62804e+07	4.52636e+07	4.84715e+07	4.41158e+07	6.63873e+07	6.33171e+07	6.01489e+07	6.14618e+07	3.42753e+07	3.61852e+07	3.88804e+07	4.72046e+07	4.93384e+07	4.64088e+07	4.70006e+07
P10922	Histone H1.0;Histone H1.0, N-terminally processed	H1f0	5	22.7	7.4023	630510000				1223		0.114302	0.0803638	0.186986	18.7575	0.282791	0.00275765	0.0216284	18.8488	-0.0131212	0.420545	0.579634	18.6947	0.155368	0.0273714	0.0661044	18.8923		399290	404900	470891	421096	455082	438357	467538	488417	428560	423697	418679	550417	574022	457903	482998
P11031	Activated RNA polymerase II transcriptional coactivator p15	Sub1	10	54.3	25.766	37648000000				1225		0.0116	0.903034	0.94271	21.1162	0.138914	0.684561	0.789695	20.8717	-0.318099	0.00288201	0.0259788	20.9741	-0.190784	0.0690516	0.133326	21.0266		2.40622e+06	2.19077e+06	2.13531e+06	2.26866e+06	2.187e+06	2.34807e+06	2.29588e+06	2.24006e+06	1.91896e+06	1.87131e+06	1.94806e+06	1.83832e+06	2.01877e+06	2.13212e+06	1.96296e+06
P11032	Granzyme A	Gzma	10	45	30.643	3845600000				1226		-0.488128	0.382263	0.543565	18.4696	-0.76594	0.0320814	0.0994136	18.7932	0.517253	0.721847	0.823309	18.9353	0.239441	0.433296	0.54261	18.3453		369683	912982	226165	485365	407656	215129	379646	347116	543853	806423	453997	339433	277317	543418	400862
P11087	Collagen alpha-1(I) chain	Col1a1	4	4.7	6.933	140830000				1227		-0.692063	0.0129538	0.0544211	15.7134	-0.543058	0.0625929	0.154075	15.521	-0.228183	0.330547	0.494295	15.9617	-0.0791777	0.630747	0.719403	15.3278		79479.3	55761.9	84085	55761.9	34805.8	50918.2	37991.5	43380.5	68163.2	46367.6	55545.8	36580.8	37076.7	35925.4	50837.4
P11103	Poly [ADP-ribose] polymerase 1	Parp1	31	32.3	122.39	20536000000				1228		-0.112675	0.0133001	0.0554938	22.8567	-0.107953	0.011805	0.0524551	22.7074	-0.143973	0.0355073	0.115494	22.8513	-0.139251	0.00574375	0.0205975	22.7307		7.92335e+06	7.62308e+06	8.08776e+06	7.90003e+06	7.59125e+06	7.13466e+06	7.13288e+06	7.23165e+06	7.10029e+06	7.51352e+06	7.20491e+06	6.40066e+06	6.73865e+06	6.64257e+06	6.68758e+06
P11157	Ribonucleoside-diphosphate reductase subunit M2	Rrm2	17	50	43.356	16385000000				1229		0.191106	0.245421	0.39993	22.1998	-0.34353	0.359693	0.514184	21.8633	-0.0447142	0.390306	0.551115	22.0851	-0.579351	0.0290296	0.0691954	22.0057		4.32212e+06	4.61731e+06	4.87185e+06	4.51319e+06	4.70954e+06	5.84345e+06	5.15839e+06	5.25447e+06	4.24691e+06	3.9669e+06	3.84044e+06	4.16282e+06	3.13645e+06	3.14584e+06	3.51702e+06
P11276	Fibronectin;Anastellin	Fn1	21	10.5	122.32	10226000000				1230		-0.544713	0.0313048	0.0988994	20.9744	-0.702066	0.0805129	0.182185	21.3838	0.538258	0.0864588	0.203965	21.4775	0.380904	0.0447359	0.0962418	20.8925		2.74139e+06	2.79225e+06	2.5616e+06	2.13122e+06	1.79392e+06	1.62516e+06	1.91442e+06	1.6249e+06	3.28103e+06	2.92163e+06	3.31596e+06	2.12634e+06	2.50122e+06	1.85323e+06	2.68458e+06
P11352	Glutathione peroxidase 1	Gpx1	11	73.6	169.25	2473000000				1231		-0.533052	0.00234539	0.0185307	19.0889	-0.579162	0.00783905	0.0404091	19.1053	0.0807864	0.802588	0.876132	19.3901	0.0346761	0.800809	0.855	18.8398		641618	624138	689979	726345	458185	445264	455913	459375	710828	632007	651428	508934	435163	467668	492585
P11416;P18911;P22605	Retinoic acid receptor alpha;Retinoic acid receptor gamma;Retinoic acid receptor beta	Rara;Rarg;Rarb	2	6.1	21.096	67398000				1232		0.395965	0.0258431	0.0863763	14.4812	0.307029	0.0844384	0.188339	14.5762	0.117523	0.0692079	0.176716	14.3336	0.0285871	0.744605	0.810477	14.6935		20398.5	17838.6	21355.8	20414.6	24102.6	27989.4	25886.3	25500.5	23514	22714.9	23389.3	25993.4	28205.6	25520.7	25911.5
P11438	Lysosome-associated membrane glycoprotein 1	Lamp1	4	11.6	10.391	3083400000				1233		0.0656562	0.476018	0.627209	19.174	-0.217615	0.117416	0.23638	18.9432	-0.0736302	0.164255	0.310216	19.1097	-0.356901	0.00290073	0.0127254	19.0284		530563	645227	557648	592471	605992	573895	619938	650447	549158	546910	493552	519291	451619	476823	456937
P11440	Cyclin-dependent kinase 1	Cdk1	13	51.5	45.873	23634000000				1234		0.147519	0.223961	0.377245	20.9581	-0.152952	0.69482	0.797581	20.7188	-0.0781338	0.204273	0.359527	20.8509	-0.378605	0.0199153	0.0521221	20.8426		1.98397e+06	1.92012e+06	2.06993e+06	1.81128e+06	2.02157e+06	2.30642e+06	2.1253e+06	2.21695e+06	1.73964e+06	1.75949e+06	1.70734e+06	1.82318e+06	1.59616e+06	1.5349e+06	1.72311e+06
P11499	Heat shock protein HSP 90-beta	Hsp90ab1	65	71.4	323.31	942600000000				1235		0.183936	0.000903417	0.0106305	26.3808	0.126294	0.00233378	0.0199363	26.3743	0.0133335	0.580779	0.715581	26.2945	-0.0443089	0.128465	0.216087	26.4506		7.96088e+07	8.21656e+07	8.40828e+07	8.29544e+07	9.52247e+07	9.55347e+07	9.0983e+07	9.10812e+07	8.15693e+07	8.20511e+07	8.32465e+07	9.24096e+07	8.94709e+07	8.99689e+07	8.97848e+07
P11688	Integrin alpha-5;Integrin alpha-5 heavy chain;Integrin alpha-5 light chain	Itga5	5	4.7	6.81	176670000				1237		-0.0666779	0.325112	0.486626	16.4212	0.102286	0.161231	0.292462	16.7383	0.225299	0.00181546	0.0211873	16.5511	0.394263	0.000183924	0.00212773	16.585		86501	93022	89859.8	89716.6	81402	83143.8	90554	89226.1	103886	110240	103833	124230	107223	106712	110747
P11835	Integrin beta-2	Itgb2	34	51.6	83.725	13053000000				1239		-0.075235	0.223826	0.377154	21.9104	-0.137819	0.02342	0.0809435	21.6504	-0.218825	0.0019624	0.0217508	21.8542	-0.281409	0.000109009	0.00157864	21.732		3.978e+06	3.81108e+06	4.27331e+06	4.14937e+06	4.03561e+06	3.96761e+06	3.65902e+06	3.65525e+06	3.53951e+06	3.40932e+06	3.59028e+06	2.99539e+06	3.29609e+06	3.14143e+06	3.17732e+06
P11881	Inositol 1,4,5-trisphosphate receptor type 1	Itpr1	43	19	184.17	6267500000				1241		0.294678	0.000117505	0.00298885	21.4213	0.354397	0.000371172	0.00756043	21.6219	0.145363	0.165017	0.311358	21.3363	0.205082	0.00674875	0.0230854	21.6712		2.421e+06	2.60915e+06	2.47659e+06	2.71209e+06	2.89627e+06	3.3128e+06	3.12903e+06	3.21509e+06	3.06903e+06	2.64281e+06	2.61501e+06	3.68711e+06	3.65331e+06	3.64422e+06	3.4055e+06
P11930	Nucleoside diphosphate-linked moiety X motif 19, mitochondrial	Nudt19	2	9.2	3.7717	164380000				1242		-0.232864	0.0284671	0.0925502	15.182	-0.203202	0.0460137	0.125962	15.2146	0.0322966	0.914663	0.948182	15.3122	0.0619583	0.473906	0.581417	15.0965		38613.7	39335.3	39585.8	43518.4	37391.5	35012.9	33963.4	31562.9	38442.2	39897.7	43306	36876.6	36641.5	36730.8	33695.6
P11942	T-cell surface glycoprotein CD3 gamma chain	Cd3g	6	34.6	51.828	1608400000				1243		0.339642	0.00236298	0.0185853	18.7337	0.442708	0.000280683	0.00661385	18.5389	-0.277874	0.0135741	0.064544	18.4448	-0.174808	0.0342231	0.0786069	18.8161		388089	360182	413259	397854	479898	508009	487315	480412	325315	330107	329815	432845	463391	411588	426014
P11983	T-complex protein 1 subunit alpha	Tcp1	31	60.4	143.25	127580000000				1244		0.00908929	0.859071	0.9159	24.7525	-0.000533518	0.97372	0.9837	24.8746	0.126901	0.0107783	0.0561707	24.8024	0.117278	0.00804203	0.0262424	24.8157		2.72403e+07	2.97108e+07	2.78596e+07	2.73262e+07	2.93245e+07	2.69826e+07	2.81438e+07	2.94778e+07	3.04437e+07	3.05872e+07	3.07159e+07	3.11114e+07	3.01418e+07	3.1314e+07	3.06209e+07
P12032	Metalloproteinase inhibitor 1	Timp1	3	23.4	29.707	406900000				1245		1.06278	0.002712	0.0200769	15.5477	1.01987	0.00443409	0.0281511	16.892	1.2929	0.000654058	0.0133092	15.5704	1.24999	0.00120497	0.00707612	16.7041		42503.1	30118.1	28733.4	35959.4	62417.1	74923.2	65890.4	83416.2	73391.2	88631.1	80926.9	148289	192823	197878	139904
P12265	Beta-glucuronidase	Gusb	17	29.2	147.22	5692300000				1246		0.140735	0.0044897	0.0279453	20.8846	0.135623	0.00302825	0.0228226	20.679	-0.21275	0.000176423	0.00804649	20.7231	-0.217862	0.000342287	0.00315126	20.8461		1.82367e+06	1.81005e+06	1.82404e+06	1.92771e+06	1.9684e+06	2.0638e+06	2.10176e+06	2.00627e+06	1.59141e+06	1.5736e+06	1.5812e+06	1.82398e+06	1.74814e+06	1.70638e+06	1.7111e+06
P12367	cAMP-dependent protein kinase type II-alpha regulatory subunit	Prkar2a	11	29.2	81.56	4046600000				1247		-0.884294	1.31355e-07	6.8678e-05	19.4976	-0.728195	5.46702e-07	0.000304529	19.553	0.0293796	0.405039	0.565614	19.9523	0.185478	0.00717727	0.0241816	19.1482		981514	1.01989e+06	956713	1.06137e+06	536153	544946	557231	531229	1.08039e+06	1.04355e+06	1.04161e+06	612877	613700	641461	598305
P12382	ATP-dependent 6-phosphofructokinase, liver type	Pfkl	26	38.5	64.545	38687000000				1248		-0.0750291	0.45467	0.608799	22.013	0.0427223	0.949709	0.969179	22.1039	0.0290435	0.280758	0.444553	22.0629	0.146795	0.0845042	0.156286	22.0488		4.40395e+06	4.10955e+06	4.45306e+06	4.4231e+06	3.99504e+06	4.20619e+06	4.17995e+06	4.03488e+06	4.46143e+06	4.55202e+06	4.87082e+06	4.573e+06	4.8132e+06	4.40779e+06	4.35536e+06
P12399	Protein CTLA-2-alpha	Ctla2a	4	27.7	7.2261	1592400000				1249		-1.0468	0.0404466	0.119369	17.8813	-0.26066	0.211347	0.353329	17.8008	-0.454972	0.455889	0.61205	18.2097	0.331168	0.25718	0.365374	17.5235		240366	419279	318299	443313	164079	146684	192416	167102	317832	277705	291257	234426	225555	202799	171586
P12787	Cytochrome c oxidase subunit 5A, mitochondrial	Cox5a	4	34.9	6.8585	5929000000				1251		0.0494703	0.309667	0.468991	21.8698	0.0375598	0.147054	0.274464	21.9512	0.0847211	0.480893	0.632058	21.8814	0.0728106	0.167688	0.265095	21.9309		3.60703e+06	3.80938e+06	3.82408e+06	3.99828e+06	3.84542e+06	4.0907e+06	3.90688e+06	3.87161e+06	4.05244e+06	3.78446e+06	3.74946e+06	4.27889e+06	4.08869e+06	4.02001e+06	4.09692e+06
P12813	Nuclear receptor subfamily 4 group A member 1	Nr4a1	2	4	3.7532	123860000				1252		0.344157	0.1536	0.290855	14.5371	0.0385016	0.356269	0.510352	14.0253	-0.361717	0.0281274	0.0998411	14.21	-0.667372	0.00618434	0.0216918	14.3755		25806.5	19123.8	21321.5	19278.9	30473.9	28846.5	24763.6	24215.5	14325.8	14823.5	15947.6	14202.3	18427.8	17905	19407.3
P12815	Programmed cell death protein 6	Pdcd6	8	59.7	69.938	1794700000				1253		0.149841	0.0206775	0.0744541	19.2536	0.201281	0.0113977	0.0512478	19.3814	0.0876935	0.308589	0.472119	19.2162	0.139132	0.020382	0.052989	19.3981		624752	604976	578401	576561	636795	694918	656411	655523	630320	592529	667536	706203	748609	744920	715734
P12970	60S ribosomal protein L7a	Rpl7a	15	43.6	129.7	46311000000				1254		-0.166873	0.0525773	0.141586	21.8543	-0.0143441	0.835736	0.89631	22.0896	0.16011	0.0933355	0.21414	22.0064	0.312639	0.000303631	0.00292429	21.9272		4.02624e+06	4.37219e+06	3.83707e+06	3.80472e+06	3.80538e+06	3.3711e+06	3.5764e+06	3.65581e+06	4.19623e+06	4.40955e+06	4.67082e+06	4.482e+06	4.39187e+06	4.64317e+06	4.3153e+06
P13011	Acyl-CoA desaturase 2	Scd2	3	15.4	64.304	1421000000				1255		-0.0989505	0.116685	0.241464	17.7006	-0.0550635	0.429687	0.57875	17.7023	-0.0162641	0.559226	0.69824	17.7431	0.0276229	0.768358	0.829391	17.6649		207098	231025	221045	225011	205865	217649	192347	210638	223083	219332	200526	218568	191918	223049	214403
P13020	Gelsolin	Gsn	20	31.7	140.23	38938000000				1256		0.940204	9.12308e-07	0.000206859	21.3009	0.944542	2.91984e-06	0.000626267	21.5041	0.133568	0.137942	0.277352	20.8881	0.137906	0.092174	0.166744	21.84		1.9644e+06	1.81543e+06	1.87853e+06	1.86845e+06	3.51402e+06	3.64707e+06	3.57321e+06	3.71197e+06	1.96913e+06	2.05914e+06	2.05299e+06	3.87822e+06	4.13757e+06	3.91127e+06	3.91699e+06
P13379	T-cell surface glycoprotein CD5	Cd5	16	46	218.26	11386000000				1257		-0.451984	4.43064e-05	0.00178992	20.5634	-0.480795	0.0165501	0.063882	20.8133	0.298648	0.00304218	0.0268656	20.9174	0.269837	0.00982695	0.0306259	20.4723		1.74249e+06	1.71657e+06	1.9614e+06	1.84878e+06	1.34479e+06	1.2952e+06	1.31042e+06	1.34575e+06	2.34822e+06	1.92279e+06	2.39586e+06	1.56432e+06	1.84697e+06	1.48729e+06	1.42039e+06
P13405	Retinoblastoma-associated protein	Rb1	21	23.6	42.632	6020100000				1258		0.0492814	0.347972	0.509308	21.2953	-0.0924369	0.182202	0.318282	21.0964	-0.121418	0.0178627	0.0764195	21.2186	-0.263137	2.62232e-05	0.000724094	21.1884		2.58199e+06	2.38472e+06	2.65554e+06	2.53801e+06	2.55995e+06	2.72036e+06	2.60189e+06	2.54589e+06	2.36479e+06	2.2455e+06	2.35744e+06	2.15598e+06	2.27719e+06	2.08744e+06	2.18746e+06
P13439	Uridine 5-monophosphate synthase;Orotate phosphoribosyltransferase;Orotidine 5-phosphate decarboxylase	Umps	20	52.2	53.658	13540000000				1259		-0.0451599	0.419216	0.578491	21.6984	-0.0875517	0.196208	0.334518	21.6239	-0.0469966	0.124483	0.259154	21.7008	-0.0893884	0.0851056	0.157106	21.6311		3.45901e+06	3.54382e+06	3.41431e+06	3.40609e+06	3.43247e+06	3.3223e+06	3.36445e+06	3.30924e+06	3.28794e+06	3.2673e+06	3.29639e+06	3.14296e+06	3.10092e+06	3.1687e+06	3.21117e+06
P13597	Intercellular adhesion molecule 1	Icam1	8	16.2	15.433	1054500000				1261		-0.15762	0.3013	0.460273	18.4697	-0.109917	0.108915	0.223809	19.4193	0.933584	2.10877e-05	0.00309911	18.9486	0.981288	8.02999e-08	3.03457e-05	18.8815		365477	471505	330985	363627	379782	299327	358092	369960	664322	740539	743863	707819	631636	749953	653269
P13609	Serglycin	Srgn	3	27.6	22.158	1139700000				1262		0.317121	0.0273057	0.089735	17.9184	0.377822	0.00208926	0.0188623	18.2766	0.300911	0.000359886	0.0105253	17.8888	0.361611	0.00704271	0.0238545	18.2577		236558	214117	211190	227219	238417	309673	285460	288478	297520	264240	270672	350027	369762	361419	342104
P13705	DNA mismatch repair protein Msh3	Msh3	13	14.2	44.252	950560000				1263		-0.0488553	0.331241	0.492733	18.9762	-0.0836236	0.0551364	0.141423	18.7115	-0.241291	0.000399954	0.0109495	18.8972	-0.276059	7.70769e-05	0.00132974	18.8137		523576	506584	527625	536057	521267	514066	500011	487243	440591	445805	445478	413283	414789	422073	420358
P13808	Anion exchange protein 2	Slc4a2	5	5.7	18.451	378110000				1264		0.190501	0.137411	0.269752	17.6204	0.0874106	0.164282	0.29644	17.5612	-0.0138457	0.781714	0.862341	17.5192	-0.116936	0.178588	0.278005	17.6572		172971	178429	206933	200530	233773	229544	196534	207436	182375	182404	171276	206112	191797	195712	205035
P13864	DNA (cytosine-5)-methyltransferase 1	Dnmt1	69	51.5	323.31	159770000000				1265		0.139296	0.141704	0.27556	24.66	-0.0715153	0.774991	0.854094	24.2599	-0.289678	0.00209583	0.0226675	24.4662	-0.50049	0.000144175	0.00186843	24.4794		2.53203e+07	2.39742e+07	2.69082e+07	2.45521e+07	2.73081e+07	2.92246e+07	2.71039e+07	2.75132e+07	2.03607e+07	1.97717e+07	2.04658e+07	2.05263e+07	1.97081e+07	1.88121e+07	1.99344e+07
P14094	Sodium/potassium-transporting ATPase subunit beta-1	Atp1b1	7	24.7	14.125	869350000				1266		0.555798	9.67714e-06	0.000754569	18.4712	0.530814	6.01299e-05	0.00286752	18.5061	0.00945353	0.828559	0.892675	18.1974	-0.0155308	0.595024	0.689882	18.7414		319798	288692	303044	285370	425040	455313	435216	448237	314127	300630	286934	409304	439010	436107	464423
P14115	60S ribosomal protein L27a	Rpl27a	11	60.8	20.434	39789000000				1267		-0.109819	0.0667077	0.166006	19.7638	-0.0851584	0.123773	0.244831	19.879	0.108989	0.177849	0.328699	19.8654	0.13365	0.00751752	0.0249724	19.7757		900157	964572	885405	958413	873401	832663	876803	849562	1.01116e+06	974820	970770	938504	940982	956530	924633
P14131	40S ribosomal protein S16	Rps16	10	54.8	16.244	102560000000				1268		-0.176587	0.00112347	0.0118427	22.3445	-0.0770624	0.0679622	0.162503	22.4122	0.0233701	0.726963	0.82724	22.4428	0.122894	0.00310843	0.0133705	22.3177		5.59866e+06	5.73914e+06	5.56233e+06	5.72143e+06	5.08531e+06	4.93687e+06	5.07993e+06	4.91529e+06	5.70153e+06	5.73779e+06	5.73111e+06	5.50928e+06	5.36372e+06	5.47071e+06	5.46819e+06
P14148	60S ribosomal protein L7	Rpl7	17	52.6	56.024	66096000000				1269		-0.106738	0.176489	0.319849	22.9971	0.0673607	0.181923	0.318005	23.1717	0.0826916	0.578007	0.714069	23.0859	0.25679	0.000493846	0.00391916	23.0722		8.47064e+06	9.28668e+06	8.04799e+06	9.09442e+06	8.69213e+06	7.51855e+06	8.25449e+06	7.98459e+06	8.59563e+06	9.37057e+06	9.12712e+06	9.84646e+06	9.36793e+06	1.01248e+07	9.27566e+06
P14152	Malate dehydrogenase, cytoplasmic	Mdh1	13	39.8	32.657	65796000000				1270		0.194379	0.00953556	0.0442764	20.8506	0.375912	0.0220455	0.0776535	20.834	-0.134159	0.183886	0.336017	20.6959	0.0473742	0.817232	0.868562	20.9714		1.86751e+06	1.67859e+06	1.70696e+06	1.77739e+06	2.13369e+06	1.96269e+06	1.98965e+06	1.94183e+06	1.61231e+06	1.63862e+06	1.77434e+06	1.85424e+06	2.28372e+06	2.20343e+06	2.02949e+06
P14206	40S ribosomal protein SA	Rpsa	18	63.7	166.38	124040000000				1271		-0.0574583	0.139123	0.271941	21.9945	-0.0457402	0.372489	0.526742	22.0038	0.0067241	0.610086	0.737625	22.0261	0.0184422	0.646787	0.731169	21.975		4.25263e+06	4.2611e+06	4.17933e+06	4.3777e+06	4.08624e+06	4.09432e+06	4.10617e+06	4.11662e+06	4.33389e+06	4.20278e+06	4.14388e+06	4.12952e+06	4.16565e+06	4.20914e+06	4.11279e+06
P14211	Calreticulin	Calr	28	61.3	129.55	420800000000				1272		0.062866	0.164546	0.304462	25.04	0.10004	0.00716457	0.0381086	25.1871	0.121403	0.0428143	0.129983	25.0606	0.158577	0.00363121	0.0149081	25.1507		3.30616e+07	3.40567e+07	3.31592e+07	3.53653e+07	3.46574e+07	3.7157e+07	3.48876e+07	3.47036e+07	3.76536e+07	3.61918e+07	3.5379e+07	3.9678e+07	3.85705e+07	4.04167e+07	3.96725e+07
P14429;P14431	H-2 class I histocompatibility antigen, Q7 alpha chain;H-2 class I histocompatibility antigen, Q9 alpha chain	H2-Q7;H2-Q9	9	39.2	35.794	23531000000				1274		-0.1191	0.415593	0.57449	20.5958	-0.0358585	0.52831	0.665081	20.7407	0.105778	0.281946	0.445544	20.7007	0.18902	0.031902	0.0745961	20.6308		1.52526e+06	1.90711e+06	1.51638e+06	1.61754e+06	1.52643e+06	1.36867e+06	1.67104e+06	1.56899e+06	1.70551e+06	1.91651e+06	1.91372e+06	1.92366e+06	1.64218e+06	1.72295e+06	1.65302e+06
P14576;E9PXC0	Signal recognition particle 54 kDa protein	Srp54;Srp54c	22	49.6	32.796	11205000000				1276		-0.0435474	0.200237	0.348636	21.8141	-0.0131625	0.591549	0.715295	21.8651	0.0368004	0.346997	0.510052	21.8516	0.0671853	0.0167395	0.0458718	21.8259		3.78284e+06	3.74249e+06	3.66163e+06	3.81607e+06	3.61739e+06	3.64084e+06	3.69415e+06	3.57123e+06	3.84968e+06	3.82383e+06	3.87127e+06	3.76813e+06	3.86835e+06	3.82452e+06	3.76028e+06
P14685	26S proteasome non-ATPase regulatory subunit 3	Psmd3	32	61.1	145.02	73532000000				1277		0.0456852	0.19319	0.340097	22.3855	0.060042	0.241903	0.389637	22.3963	-0.000667065	0.864321	0.915666	22.3624	0.0136896	0.580884	0.678825	22.4152		5.48005e+06	5.4446e+06	5.23181e+06	5.39662e+06	5.5507e+06	5.47214e+06	5.6784e+06	5.49682e+06	5.50751e+06	5.32923e+06	5.45119e+06	5.43232e+06	5.67476e+06	5.68814e+06	5.64642e+06
P14733	Lamin-B1	Lmnb1	44	71.4	309.57	240980000000				1278		0.0911676	0.0770267	0.182694	24.5385	-0.0447112	0.139546	0.265637	24.2415	-0.225926	0.000827328	0.0148186	24.3961	-0.361805	3.83934e-07	8.96147e-05	24.4032		2.40413e+07	2.29625e+07	2.47575e+07	2.24154e+07	2.48706e+07	2.60817e+07	2.42724e+07	2.52497e+07	2.00386e+07	1.99795e+07	2.07058e+07	1.96453e+07	1.9256e+07	1.93513e+07	1.99623e+07
P14824	Annexin A6	Anxa6	47	70.1	197.59	113460000000				1279		0.260999	0.0517483	0.139923	23.6189	0.354423	0.010777	0.0490761	23.9565	0.265535	0.00927258	0.050986	23.6022	0.358959	0.0036889	0.0150825	23.9289		1.10963e+07	1.22727e+07	1.14224e+07	1.22814e+07	1.35867e+07	1.39482e+07	1.47172e+07	1.40285e+07	1.51596e+07	1.46125e+07	1.45847e+07	1.82867e+07	1.81502e+07	1.79897e+07	1.76647e+07
P14869	60S acidic ribosomal protein P0	Rplp0	16	61.8	108.92	207780000000				1280		-0.0625699	0.106725	0.226524	24.6021	0.0363372	0.23305	0.379694	24.6236	-0.0306037	0.14732	0.288675	24.6203	0.0683034	0.0740033	0.140567	24.605		2.59871e+07	2.6205e+07	2.57871e+07	2.61586e+07	2.52318e+07	2.48794e+07	2.4878e+07	2.4798e+07	2.55006e+07	2.52294e+07	2.46954e+07	2.58887e+07	2.56144e+07	2.63809e+07	2.6756e+07
P15066	Transcription factor jun-D	Jund	8	37.2	42.272	2584800000				1282		-0.233194	0.069389	0.170275	18.8734	-0.0904442	0.102496	0.214539	18.9271	-0.0111793	0.378066	0.539971	18.9852	0.131571	0.340214	0.450967	18.8226		550550	595104	462313	486344	454605	395171	442442	507739	506149	550302	500155	452652	470240	546439	476335
P15105	Glutamine synthetase	Glul	5	17.2	28.622	536740000				1283		0.0816289	0.354234	0.515344	16.8589	0.00279484	0.858687	0.909949	16.5515	-0.26819	0.0103323	0.054753	16.7031	-0.347025	0.00183827	0.009422	16.7262		116205	111497	121310	110699	127221	121547	121976	115673	90901.8	98451.3	98867.3	98484.9	92888.6	91803.8	99651.3
P15208	Insulin receptor;Insulin receptor subunit alpha;Insulin receptor subunit beta	Insr	16	12.8	47.297	1275000000				1284		0.0540905	0.527367	0.671888	18.7801	0.199991	0.111285	0.227325	19.1369	0.269523	0.00673144	0.0427366	18.8686	0.415423	0.000795463	0.00535891	19.0149		444057	404939	434869	489807	487831	464544	437854	443339	533438	551013	545268	566193	651179	651714	577551
P15307	Proto-oncogene c-Rel	Rel	10	19.1	13.953	8226600000				1287		0.0434926	0.580157	0.715148	20.7124	-0.127772	0.263623	0.413706	20.4901	-0.12759	0.0302797	0.104686	20.636	-0.298855	0.000727129	0.00503094	20.5848		1.78483e+06	1.7221e+06	1.64797e+06	1.62433e+06	1.70301e+06	1.73117e+06	1.79038e+06	1.76535e+06	1.5589e+06	1.50497e+06	1.45554e+06	1.38282e+06	1.36738e+06	1.41482e+06	1.51088e+06
P15327	Bisphosphoglycerate mutase	Bpgm	3	14.7	5.9526	115100000				1288		-0.079167	0.47005	0.62172	16.018	0.235829	0.0953529	0.20493	15.8067	-0.385682	0.00384255	0.0312017	15.8923	-0.0706859	0.13678	0.226426	15.9431		76916.7	58986.2	71302.9	64757.7	63747.5	65631.9	58966.8	68126.5	54739.6	49142.4	53886.8	53120.2	67032.6	64356.7	60060.9
P15379	CD44 antigen	Cd44	10	13.4	27.199	3592900000				1289		-0.0982129	0.432336	0.589421	19.8759	-0.479354	0.0539752	0.139209	19.7128	0.061764	0.869473	0.919218	19.9515	-0.319377	0.0783538	0.147036	19.6671		926307	1.03605e+06	1.06152e+06	1.00522e+06	947114	977443	901233	913673	962758	979723	938618	862273	659211	714834	795920
P15532	Nucleoside diphosphate kinase A	Nme1	6	73.7	13.33	31391000000				1291		-0.255329	2.21293e-05	0.00120287	22.3799	-0.0286385	0.374749	0.528431	22.4092	-0.0819666	0.0568311	0.155775	22.4724	0.144724	0.000330585	0.00307925	22.3245		5.98785e+06	5.88599e+06	5.93758e+06	5.9623e+06	4.9838e+06	4.92355e+06	5.05353e+06	4.96754e+06	5.58721e+06	5.54105e+06	5.84494e+06	5.56785e+06	5.5531e+06	5.48382e+06	5.41269e+06
P15533	Tripartite motif-containing protein 30A	Trim30a	4	9.7	14.185	258320000				1292		-0.451614	0.00150924	0.0142927	15.8257	-0.399418	0.00080841	0.011518	16.1657	0.342409	0.00955513	0.0520093	16.1983	0.394605	0.000535196	0.00413908	15.7972		64117.2	77628.2	65319.3	64212.1	56273.5	47100.7	49070.9	46882.4	78296.7	83305.5	94351.6	67318.7	60852.5	68548	66259.3
P15535	Beta-1,4-galactosyltransferase 1;Lactose synthase A protein;N-acetyllactosamine synthase;Beta-N-acetylglucosaminylglycopeptide beta-1,4-galactosyltransferase;Beta-N-acetylglucosaminyl-glycolipid beta-1,4-galactosyltransferase;Processed beta-1,4-galactosyltransferase 1	B4galt1	4	13.3	31.16	1084200000				1293		0.0992318	0.40804	0.568106	19.2056	0.305521	0.0184906	0.0686028	19.2931	-0.0374274	0.690057	0.799937	19.1399	0.168862	0.0787345	0.147611	19.3396		549473	576658	592365	607430	593717	604457	649303	644300	626470	611094	563395	708138	724027	673156	692873
P15655	Fibroblast growth factor 2	Fgf2	3	18.8	4.4179	239920000				1294		0.616197	0.000342524	0.00583181	16.9616	0.466185	0.000539112	0.00920084	16.9651	0.045227	0.280091	0.443762	16.6729	-0.104785	0.0237759	0.0594326	17.2173		108682	89123.6	113477	105242	149374	171801	147462	155443	109235	98343.5	113245	144330	154950	142829	138427
P15702	Leukosialin	Spn	9	23.5	41.999	9131900000				1295		0.386921	0.000637505	0.00834859	22.6355	0.469629	0.000261478	0.00634585	22.3817	-0.328732	0.0123408	0.0607986	22.3011	-0.246025	0.00025234	0.00258396	22.7059		6.33229e+06	5.27995e+06	5.89654e+06	5.29799e+06	7.60511e+06	7.5217e+06	7.22907e+06	7.2953e+06	4.20124e+06	4.23202e+06	5.09183e+06	6.03584e+06	6.61835e+06	6.24832e+06	6.1307e+06
P15806	Transcription factor E2-alpha	Tcf3	3	5.5	8.9344	401010000				1296		0.407734	0.0189955	0.070443	18.776	0.142261	0.145342	0.272007	18.523	-0.130423	0.12223	0.256077	18.5162	-0.395896	0.012286	0.0361786	18.7819		413128	398469	387491	369506	510778	560057	512743	489781	350271	312320	348146	387467	382044	397161	416031
P15864	Histone H1.2	Hist1h1c	16	52.4	24.426	240220000000				1297		-0.272825	0.00477748	0.0291128	24.3669	-0.132641	0.351204	0.505171	24.453	0.025495	0.392894	0.553245	24.5142	0.165679	0.0919221	0.166595	24.3133		2.22119e+07	2.43578e+07	2.5153e+07	2.38575e+07	2.0755e+07	1.7527e+07	2.01265e+07	2.12573e+07	2.23144e+07	2.63102e+07	2.42287e+07	2.44755e+07	2.39614e+07	2.03835e+07	1.95071e+07
P15920	V-type proton ATPase 116 kDa subunit a isoform 2	Atp6v0a2	10	18.3	54.369	1141400000				1298		0.46273	0.0106252	0.0476053	18.609	0.282303	0.00211997	0.018946	18.6748	0.13583	0.0894599	0.208887	18.4359	-0.0445968	0.712601	0.785553	18.8181		305911	373807	330004	366717	592984	400631	468452	416937	361043	385587	381168	414383	485484	469695	467485
P15975	Inactive ubiquitin carboxyl-terminal hydrolase 53	Usp53	2	1.7	1.4675	70813000				1299		-0.0465526	0.549111	0.690938	16.5736	-0.00618335	0.519372	0.657404	16.6034	0.0100138	0.648148	0.76898	16.6012	0.050383	0.579592	0.678014	16.5755		103044	94720.2	96427.9	100969	89075.1	98159.2	96082.5	100802	101576	104384	99831	100708	99297.7	102133	94478.5
P16045	Galectin-1	Lgals1	11	74.8	36.467	134260000000				1300		0.57456	0.000578067	0.00788237	19.7926	0.617066	1.98251e-06	0.000537521	20.413	0.555088	0.00240373	0.0239247	19.7432	0.597594	1.14136e-05	0.00050427	20.3787		648279	850160	675329	850254	1.07227e+06	1.11524e+06	1.1643e+06	1.11538e+06	1.14794e+06	1.09269e+06	1.03336e+06	1.87236e+06	1.56262e+06	1.75504e+06	1.56506e+06
P16110	Galectin-3	Lgals3	8	26.5	14.491	1331600000				1302		0.114284	0.79182	0.871068	18.7611	0.397173	0.100033	0.211334	18.8247	-0.106202	0.432464	0.590102	18.6584	0.176687	0.310877	0.421586	18.9065		300557	704734	300555	556452	427410	380943	596788	549280	440984	447502	316183	682986	465289	570228	458968
P16125	L-lactate dehydrogenase B chain	Ldhb	9	30.2	9.0316	5935800000				1303		0.841314	0.000248141	0.00467061	21.5191	0.69758	1.43382e-06	0.000508401	20.8119	-0.685174	0.00111994	0.0168011	20.8048	-0.828908	4.73218e-09	9.70421e-06	21.5253		2.47613e+06	1.76449e+06	2.66463e+06	2.2194e+06	3.99457e+06	4.31364e+06	3.76157e+06	3.81442e+06	1.36545e+06	1.39538e+06	1.47303e+06	2.13394e+06	2.49916e+06	2.04238e+06	2.29008e+06
P16254	Signal recognition particle 14 kDa protein;Signal recognition particle 14 kDa protein, N-terminally processed	Srp14	5	37.3	13.955	9617500000				1304		-0.0566547	0.240947	0.394992	18.6269	-0.00801029	0.848695	0.904444	18.6678	0.0171234	0.735735	0.833875	18.6626	0.0657678	0.0419769	0.0918276	18.6315		414612	426998	404390	401779	394576	382528	409225	403294	421659	423964	410375	412467	409191	411419	428791
P16297	Interleukin-2 receptor subunit beta	Il2rb	2	9.1	13.52	232470000				1305		-0.133459	0.513849	0.660326	14.1967	-0.237754	0.362605	0.516631	14.3876	0.260086	0.125283	0.260206	14.3749	0.155791	0.12779	0.21527	14.2079		15841.1	23842.5	21309.6	18978	20118.7	15480.3	19336.2	17776.3	21331.1	22853.7	30710.1	23879.3	23105.1	17078.5	16467.7
P16330	2,3-cyclic-nucleotide 3-phosphodiesterase	Cnp	12	30.7	18.912	6949500000				1306		0.0534847	0.361492	0.521807	20.0095	0.224005	0.0332889	0.101804	19.7597	-0.351013	0.00040702	0.0109495	19.8323	-0.180493	0.0106474	0.0324588	19.946		1.07035e+06	959581	1.01527e+06	1.10748e+06	1.14436e+06	1.07022e+06	1.03222e+06	1.03936e+06	799626	823146	846917	872112	1.00952e+06	1.00905e+06	902068
P16332	Methylmalonyl-CoA mutase, mitochondrial	Mut	11	20.7	30.742	1062000000				1307		0.22346	0.0289557	0.0933284	18.4434	0.0512576	0.303965	0.456436	18.4709	0.109962	0.369636	0.531901	18.3788	-0.0622398	0.442359	0.551022	18.524		342450	323334	337398	320911	370399	392981	382144	403163	358150	339719	332431	372132	373452	362291	372256
P16382	Interleukin-4 receptor subunit alpha;Soluble interleukin-4 receptor subunit alpha	Il4r	10	20.1	57.842	692640000				1308		-0.298598	0.00104048	0.0113736	17.8408	-0.180519	0.035874	0.106828	18.0186	0.131562	0.144804	0.285081	18.0465	0.249641	0.00154218	0.00839418	17.8164		242637	282279	253982	269535	213340	204705	213995	222249	278795	287793	272150	273750	242928	254734	240276
P16460	Argininosuccinate synthase	Ass1	13	31.3	16.965	27988000000				1309		0.535985	6.6267e-06	0.000597608	22.3041	0.59667	1.78182e-05	0.00175636	22.1182	-0.258881	0.00662973	0.0424068	21.9251	-0.198195	0.00163308	0.00873323	22.473		4.79118e+06	4.20066e+06	4.10426e+06	4.06699e+06	6.11981e+06	6.24342e+06	6.35667e+06	6.31628e+06	3.42131e+06	3.51787e+06	3.87673e+06	5.18247e+06	5.74392e+06	5.57919e+06	5.35087e+06
P16546	Spectrin alpha chain, non-erythrocytic 1	Sptan1	121	52.1	323.31	81711000000				1310		0.289419	0.00037561	0.00614606	24.2834	0.33632	0.000415277	0.00797328	24.1049	-0.225994	0.00601169	0.0400578	24.0418	-0.179093	0.00120097	0.0070599	24.3386		1.89378e+07	1.71664e+07	1.92394e+07	1.85892e+07	2.33483e+07	2.31785e+07	2.19422e+07	2.12875e+07	1.55653e+07	1.56899e+07	1.71105e+07	1.90826e+07	2.08091e+07	1.97108e+07	1.96247e+07
P16675	Lysosomal protective protein;Lysosomal protective protein 32 kDa chain;Lysosomal protective protein 20 kDa chain	Ctsa	9	21.1	19.213	2611900000				1311		0.192563	0.0162823	0.0638735	19.0766	0.223235	0.0348814	0.105015	18.8142	-0.293719	0.00258573	0.0247831	18.8545	-0.263047	0.0019764	0.00988949	19.0414		540354	489580	495448	537400	589288	579211	603539	579510	416580	437959	443685	476709	501674	505351	474972
P16858;A0A1D5RLD8	Glyceraldehyde-3-phosphate dehydrogenase	Gapdh	25	69.1	266.2	591020000000				1312		0.153077	0.0884557	0.199711	25.4786	0.21428	0.035218	0.105747	25.492	-0.0325121	0.883716	0.928769	25.3881	0.0286905	0.49878	0.604046	25.5694		4.25678e+07	4.49677e+07	4.53209e+07	4.4623e+07	4.91643e+07	4.87287e+07	4.99652e+07	4.93523e+07	4.32939e+07	4.45385e+07	4.61201e+07	5.19199e+07	5.19376e+07	4.87012e+07	4.83743e+07
P16872	Interleukin-7 receptor subunit alpha	Il7r	2	7	9.6615	129490000				1313		0.178031	0.450984	0.605763	17.0319	0.254318	0.0362186	0.107451	17.1584	0.0702028	0.710946	0.816272	16.973	0.14649	0.190965	0.292525	17.1942		96554.9	164583	114336	142423	126906	128943	169612	156977	149805	137522	124278	199728	144877	146149	140139
P16951	Cyclic AMP-dependent transcription factor ATF-2	Atf2	5	17.7	23.937	363230000				1314		0.00773024	0.902062	0.942563	17.6311	0.127598	0.0517328	0.135406	17.4604	-0.23977	0.0140894	0.0660728	17.5245	-0.119902	0.0891298	0.162762	17.575		206350	187950	212170	203583	204371	212773	206220	188034	161597	176154	182702	194220	186660	176551	190700
P17012;P23607	Zinc finger X-chromosomal protein;Zinc finger autosomal protein	Zfx;Zfa	9	12.9	27.414	1364500000				1315		-0.0218765	0.816546	0.886204	18.6175	-0.10874	0.14536	0.272007	18.4128	-0.153485	0.114164	0.244601	18.5626	-0.240349	0.00805534	0.026275	18.4864		401022	361132	423288	439952	370760	439072	385468	381706	379569	355213	388553	356286	353478	335001	298595
P17047	Lysosome-associated membrane glycoprotein 2	Lamp2	6	12.3	10.123	7023400000				1316		0.363326	0.00635741	0.034707	20.6365	0.291472	0.0111361	0.050271	20.7052	0.0837657	0.427131	0.585038	20.4907	0.011912	0.829689	0.877632	20.8241		1.30584e+06	1.55523e+06	1.33227e+06	1.58745e+06	1.87826e+06	1.75215e+06	1.92554e+06	1.87369e+06	1.50783e+06	1.63449e+06	1.51347e+06	2.01529e+06	1.82494e+06	1.93163e+06	1.71484e+06
P17095	High mobility group protein HMG-I/HMG-Y	Hmga1	5	44.9	193.41	10296000000				1317		-0.145077	0.0795792	0.186076	21.1178	-0.122805	0.04131	0.117535	21.4838	0.363569	0.00021573	0.00860827	21.3462	0.385841	5.07967e-05	0.00104436	21.2382		2.31005e+06	2.46897e+06	2.25724e+06	2.57102e+06	2.33024e+06	1.97106e+06	2.3325e+06	2.08735e+06	2.99928e+06	3.30432e+06	2.94407e+06	2.782e+06	2.89446e+06	2.77926e+06	2.86783e+06
P17125	Transforming growth factor beta-3;Latency-associated peptide	Tgfb3	3	5.9	5.395	81185000				1318		-0.0597026	0.890324	0.935596	14.6045	0.312745	0.847133	0.903609	14.2354	-0.577671	0.371578	0.533901	14.3868	-0.205223	0.549775	0.650088	14.472		20695.6	24056.1	25095.1	32712.5	34965.9	20816.1	23548.4	18362.6	15409.9	22929.1	24645	18739.6	25617.5	22277.2	18055.1
P17156	Heat shock-related 70 kDa protein 2	Hspa2	9	31.9	12.27	465240000				1319		0.559766	4.7189e-05	0.00184479	17.7162	0.403584	0.000125465	0.00415187	17.8514	0.184421	0.00295592	0.0263576	17.5154	0.0282392	0.53676	0.638257	18.0102		177749	172503	179193	176124	241884	269270	267419	268407	209745	204768	204486	274810	260960	258515	263890
P17182	Alpha-enolase	Eno1	37	84.8	248.82	931210000000				1320		0.0687129	0.56268	0.701229	25.9794	0.204274	0.158262	0.288662	26.056	-0.00582459	0.550738	0.691013	25.9426	0.129737	0.223467	0.329145	26.0786		6.40916e+07	6.58355e+07	6.34744e+07	6.35832e+07	6.29829e+07	6.87522e+07	6.94253e+07	6.99766e+07	6.84036e+07	6.6149e+07	6.76053e+07	7.42485e+07	7.40002e+07	7.396e+07	7.26122e+07
P17225	Polypyrimidine tract-binding protein 1	Ptbp1	14	44	208.03	156150000000				1322		-0.0990333	0.0716397	0.174257	21.7428	0.0080574	0.485519	0.628458	21.7325	-0.0644445	0.182767	0.334449	21.7647	0.0426462	0.0378915	0.0848256	21.7146		3.48181e+06	3.52116e+06	3.66749e+06	3.86509e+06	3.40589e+06	3.37554e+06	3.50367e+06	3.28771e+06	3.47821e+06	3.42723e+06	3.49215e+06	3.61071e+06	3.60968e+06	3.34407e+06	3.42529e+06
P17426	AP-2 complex subunit alpha-1	Ap2a1	38	40.6	144.97	20092000000				1323		0.255134	9.51932e-05	0.00270772	22.4081	0.253255	0.000100062	0.00367153	22.3885	-0.0367964	0.577629	0.713917	22.2648	-0.0386753	0.281935	0.392464	22.5164		5.14211e+06	4.93085e+06	5.08885e+06	5.20172e+06	6.03305e+06	6.15524e+06	6.13371e+06	5.92317e+06	5.02009e+06	5.00849e+06	5.05135e+06	5.84614e+06	5.95627e+06	5.87725e+06	5.91325e+06
P17427	AP-2 complex subunit alpha-2	Ap2a2	19	35.2	25.153	6639400000				1324		0.176403	0.00244755	0.0189626	22.0757	0.173204	0.00453237	0.0285467	22.077	-0.0095639	0.649897	0.770095	21.9835	-0.0127639	0.636164	0.72301	22.1576		4.0987e+06	4.06354e+06	4.20427e+06	4.24062e+06	4.77353e+06	4.7992e+06	4.6506e+06	4.54355e+06	4.14328e+06	4.17955e+06	4.26597e+06	4.63039e+06	4.68604e+06	4.65819e+06	4.61873e+06
P17439	Glucosylceramidase	Gba	7	19	10.548	923290000				1325		0.312042	0.000884137	0.0104881	20.1912	0.3035	0.0124071	0.053746	20.3165	0.107942	0.076864	0.188472	20.0814	0.0993993	0.140982	0.231835	20.3969		1.05729e+06	1.04573e+06	1.05093e+06	1.14234e+06	1.38613e+06	1.37154e+06	1.31358e+06	1.28572e+06	1.10293e+06	1.17449e+06	1.24101e+06	1.45583e+06	1.50477e+06	1.4833e+06	1.3171e+06
P17563;Q63836	Selenium-binding protein 1;Selenium-binding protein 2	Selenbp1;Selenbp2	22	61.7	159.76	25435000000				1326		0.203298	0.701753	0.807271	21.2552	0.692824	0.295952	0.447543	21.7753	0.225904	0.228176	0.387229	21.2504	0.715429	0.108002	0.188607	21.7145		1.79492e+06	2.30004e+06	2.53294e+06	2.71529e+06	2.51566e+06	2.45834e+06	2.85804e+06	2.81111e+06	3.49653e+06	3.45729e+06	3.19379e+06	4.43468e+06	5.1305e+06	3.93167e+06	3.91873e+06
P17665	Cytochrome c oxidase subunit 7C, mitochondrial	Cox7c	2	28.6	2.5844	16523000000				1327		0.0822179	0.260999	0.416089	18.1494	-0.0916122	0.502999	0.643942	18.2556	0.19972	0.0303348	0.104745	18.1939	0.0258901	0.636751	0.723143	18.2034		256668	291049	299100	302542	305260	308581	292343	298175	328425	315444	309489	324672	314245	293270	290818
P17710	Hexokinase-1	Hk1	41	44.6	169.04	97161000000				1329		0.369001	0.00664876	0.0353176	23.3113	0.479918	0.00273749	0.0215737	23.5024	0.101351	0.111306	0.240753	23.1702	0.212268	0.0374628	0.0842461	23.6019		8.80946e+06	8.94428e+06	9.18914e+06	9.59379e+06	1.20903e+07	1.16423e+07	1.20201e+07	1.14946e+07	1.01183e+07	1.02307e+07	1.03737e+07	1.33532e+07	1.42481e+07	1.34776e+07	1.35124e+07
P17742	Peptidyl-prolyl cis-trans isomerase A;Peptidyl-prolyl cis-trans isomerase A, N-terminally processed	Ppia	12	72.6	101.54	474680000000				1330		-0.0731928	0.181954	0.326399	24.9119	-0.022402	0.307157	0.459303	24.8017	-0.133931	0.0351556	0.114795	24.8911	-0.0831401	0.0190033	0.0503876	24.8337		3.3149e+07	3.06647e+07	3.34059e+07	3.25928e+07	3.03493e+07	3.20807e+07	2.98503e+07	3.00327e+07	2.97108e+07	2.95888e+07	3.0811e+07	2.85567e+07	2.94463e+07	2.90744e+07	2.86071e+07
P17751	Triosephosphate isomerase	Tpi1	25	90.4	246.46	337220000000				1331		-0.0489025	0.634826	0.757831	24.1301	0.0699505	0.81942	0.884708	24.0675	-0.127072	0.628369	0.753323	24.1001	-0.00821916	0.933971	0.953924	24.1015		1.82064e+07	1.75982e+07	1.96112e+07	1.90858e+07	1.79534e+07	1.81225e+07	1.7709e+07	1.80293e+07	1.76018e+07	1.76677e+07	1.85178e+07	1.78604e+07	1.88235e+07	1.75564e+07	1.69996e+07
P17809	Solute carrier family 2, facilitated glucose transporter member 1	Slc2a1	4	10.4	6.7437	6541500000				1332		-0.0115818	0.932886	0.961229	18.6817	0.199637	0.217498	0.360455	18.8142	0.0126181	0.447782	0.604662	18.6929	0.223837	0.0564365	0.114782	18.7878		415662	443644	444407	384336	391840	422566	426333	435410	416608	454660	475060	531856	472650	458561	487316
Q61696;P17879	Heat shock 70 kDa protein 1A;Heat shock 70 kDa protein 1B	Hspa1a;Hspa1b	8	24.3	12.494	4096500000				1333		0.0250292	0.861327	0.916969	18.8406	-0.0308802	0.744278	0.832488	19.5169	0.706379	5.54092e-05	0.0048381	19.1309	0.65047	1.18188e-05	0.00050427	19.1784		534605	508342	397027	442188	401020	457882	516426	553623	785478	751738	671951	738452	707051	792303	750566
P17918	Proliferating cell nuclear antigen	Pcna	15	66.3	153.39	183360000000				1334		0.0158585	0.782802	0.864021	22.9996	-0.144314	0.0409348	0.116898	22.656	-0.253201	0.000502851	0.0122058	22.8832	-0.413373	1.73008e-05	0.000576887	22.8008		8.4627e+06	8.12431e+06	8.70644e+06	8.03837e+06	8.49234e+06	8.70428e+06	8.30173e+06	8.24638e+06	6.78452e+06	6.86745e+06	7.04428e+06	6.42889e+06	6.29156e+06	6.13752e+06	6.5205e+06
P18052	Receptor-type tyrosine-protein phosphatase alpha	Ptpra	4	5.1	5.3324	261790000				1335		-0.114863	0.207437	0.357485	15.6873	0.0951282	0.420464	0.571371	15.6144	-0.184655	0.119351	0.25226	15.6656	0.025336	0.841363	0.887434	15.6425		54172.9	50559.3	58524.5	56346.1	49895.3	54047.5	48185.4	48165.1	54463.2	43470.3	46956	47583.9	52340.7	50893.2	54828.1
P18155	Bifunctional methylenetetrahydrofolate dehydrogenase/cyclohydrolase, mitochondrial;NAD-dependent methylenetetrahydrofolate dehydrogenase;Methenyltetrahydrofolate cyclohydrolase	Mthfd2	14	41.1	41.84	13376000000				1336		-0.185485	0.0559399	0.147635	20.0992	-0.237329	0.0588176	0.147854	20.2521	0.195736	0.117672	0.249758	20.2759	0.143892	0.0740496	0.140588	20.0784		1.09322e+06	1.38892e+06	1.18136e+06	1.13891e+06	1.01376e+06	1.02487e+06	1.0598e+06	1.16522e+06	1.41344e+06	1.37625e+06	1.21744e+06	1.28959e+06	1.05226e+06	1.17007e+06	1.21288e+06
P18181	CD48 antigen	Cd48	5	27.9	10.605	1670900000				1337		-0.153019	0.177233	0.320831	19.3094	-0.102884	0.405888	0.557674	19.2213	-0.10583	0.454427	0.610685	19.3405	-0.0556952	0.223869	0.329676	19.205		614625	690116	790461	634138	646568	634081	548053	660161	600140	679172	619119	667276	527484	575615	618546
P18242	Cathepsin D	Ctsd	14	45.6	73.005	18444000000				1338		0.133344	0.0671314	0.166675	21.3361	0.307001	0.00142321	0.0151606	21.357	-0.0879046	0.089155	0.208528	21.2318	0.0857522	0.0973323	0.173853	21.4457		2.56104e+06	2.67902e+06	2.39232e+06	2.51015e+06	2.7364e+06	2.72821e+06	2.8622e+06	2.76182e+06	2.33406e+06	2.39848e+06	2.49541e+06	2.9756e+06	2.88561e+06	3.01657e+06	2.89701e+06
P18337	L-selectin	Sell	7	18.5	17.555	1543800000				1339		-0.0715071	0.664747	0.780852	18.2833	0.0313201	0.784109	0.859606	17.9734	-0.363598	0.0990771	0.22331	18.1633	-0.260771	0.0236505	0.0592084	18.1172		286001	312254	347574	359927	345444	310590	292005	288017	250332	258121	305055	267383	279172	261230	228181
P18572	Basigin	Bsg	10	23.9	26.729	47115000000				1340		0.221668	0.0556042	0.147043	20.9186	0.27141	0.0173684	0.0659514	20.9639	0.00108905	0.48164	0.632838	20.8082	0.0508313	0.567807	0.666659	21.0548		1.81211e+06	1.83715e+06	1.8452e+06	1.82875e+06	1.96298e+06	2.19713e+06	2.15114e+06	2.27681e+06	2.01453e+06	1.85535e+06	1.82212e+06	2.20077e+06	2.25826e+06	2.19562e+06	2.18293e+06
P18608	Non-histone chromosomal protein HMG-14	Hmgn1	2	39.6	12.231	6865900000				1342		0.0286555	0.723552	0.823326	21.571	0.0483158	0.430853	0.57943	21.5798	-0.00455089	0.259479	0.422313	21.5548	0.0151094	0.943663	0.96172	21.5929		2.97023e+06	2.95349e+06	3.37993e+06	2.93712e+06	3.4374e+06	3.03401e+06	2.97215e+06	3.1185e+06	2.97966e+06	3.08583e+06	3.3182e+06	3.15295e+06	3.35396e+06	3.08182e+06	3.07079e+06
P18653	Ribosomal protein S6 kinase alpha-1	Rps6ka1	35	51.5	109.77	18827000000				1343		0.180158	0.074903	0.179261	23.4305	0.267394	0.0337478	0.102721	23.741	0.247739	0.00345077	0.0291024	23.4466	0.334974	0.00262472	0.0119849	23.6881		1.0506e+07	1.10158e+07	1.0148e+07	1.09192e+07	1.1904e+07	1.17542e+07	1.25364e+07	1.17883e+07	1.33745e+07	1.29292e+07	1.29311e+07	1.44749e+07	1.55498e+07	1.53908e+07	1.51542e+07
P18654	Ribosomal protein S6 kinase alpha-3	Rps6ka3	21	47	62.804	11397000000				1344		0.0574495	0.509231	0.657329	21.9698	0.140579	0.32042	0.472568	22.1719	0.150563	0.0700253	0.177774	22.0055	0.233692	0.0261224	0.0637308	22.1153		4.01016e+06	4.29434e+06	3.69482e+06	4.14037e+06	4.5683e+06	3.81925e+06	4.29358e+06	4.13953e+06	4.28113e+06	4.70456e+06	4.75754e+06	4.68775e+06	5.04884e+06	5.25099e+06	4.67143e+06
P18760	Cofilin-1	Cfl1	18	83.7	49.916	442520000000				1345		-0.00960142	0.831941	0.897089	23.263	0.0568459	0.253346	0.40195	23.1793	-0.121007	0.0199148	0.0815081	23.216	-0.0545598	0.135366	0.224977	23.231		1.04468e+07	9.50602e+06	1.02054e+07	1.04143e+07	1.01209e+07	1.01994e+07	1.01422e+07	9.63575e+06	9.04744e+06	8.98811e+06	9.80444e+06	9.4915e+06	1.01843e+07	9.4505e+06	9.35821e+06
P18828	Syndecan-1	Sdc1	3	10.3	5.6141	374140000				1346		0.383192	0.0083213	0.0410683	17.4783	0.425587	0.00338651	0.0243027	17.4218	-0.108147	0.185564	0.337614	17.2404	-0.0657516	0.668911	0.748622	17.637		161933	145892	146997	189092	177397	227183	223252	217312	163089	136137	126905	212800	199544	201406	185276
P19091	Androgen receptor	Ar	2	3.7	41.285	133380000				1347		0.118421	0.322288	0.48322	14.3107	-0.0192732	0.950812	0.969877	14.1303	-0.110185	0.828274	0.892489	14.2043	-0.247879	0.16836	0.265838	14.246		16796.6	20135.2	21713.7	20274.7	18585.9	23091.6	21834.6	22003.7	20627.8	17659.2	16815.8	20562.6	17119.5	15556.4	17823.4
P19096	Fatty acid synthase;[Acyl-carrier-protein] S-acetyltransferase;[Acyl-carrier-protein] S-malonyltransferase;3-oxoacyl-[acyl-carrier-protein] synthase;3-oxoacyl-[acyl-carrier-protein] reductase;3-hydroxyacyl-[acyl-carrier-protein] dehydratase;Enoyl-[acyl-carrier-protein] reductase;Oleoyl-[acyl-carrier-protein] hydrolase	Fasn	98	48.7	323.31	189290000000				1348		-0.112242	0.0158099	0.0627339	24.3176	-0.163998	0.00406627	0.0266415	24.2492	-0.0308219	0.341954	0.505071	24.3605	-0.082578	0.0392803	0.0873677	24.2202		2.21444e+07	2.14034e+07	2.19033e+07	2.14645e+07	1.99153e+07	2.01409e+07	2.03163e+07	2.00016e+07	2.13511e+07	2.09015e+07	2.12392e+07	1.8858e+07	1.93222e+07	1.86352e+07	1.91164e+07
P19157	Glutathione S-transferase P 1	Gstp1	13	53.3	82.4	12978000000				1349		0.125295	0.0555406	0.146967	21.7983	0.254664	0.00126289	0.0142749	21.7191	-0.162054	0.0635192	0.167138	21.6662	-0.0326855	0.328347	0.438976	21.8446		3.55835e+06	3.31079e+06	3.70443e+06	3.36392e+06	3.89106e+06	4.0025e+06	3.63935e+06	3.66578e+06	3.09943e+06	3.12092e+06	3.31399e+06	3.59609e+06	3.73026e+06	3.68507e+06	3.8469e+06
P19182	Interferon-related developmental regulator 1	Ifrd1	3	5.8	1.9329	114080000				1350		-0.683708	0.00769108	0.039151	13.3998	-0.790574	0.00449769	0.0283959	13.8036	0.513722	0.0487788	0.141126	13.9618	0.406855	0.135683	0.225361	13.2614		12276.3	18449.3	12149.8	12187.2	7997.17	8077.21	7749.06	11211.1	19378.7	19707	16208.1	13746.6	8740.17	13882	10872.9
P19246	Neurofilament heavy polypeptide	Nefh	14	16	52.405	3202500000				1351		-0.143459	0.0617334	0.157156	19.0296	-0.147937	0.0110559	0.0499655	19.044	0.0272752	0.670944	0.786617	19.113	0.0227973	0.772408	0.832405	18.9692		612508	568670	521831	563057	492024	529053	506199	515159	556495	580194	567018	508953	491003	558402	505342
P19253	60S ribosomal protein L13a	Rpl13a	11	41.4	118.54	99465000000				1352		-0.0817942	0.108257	0.228918	21.9922	0.023259	0.72569	0.819914	22.1313	0.0849856	0.0772164	0.188841	22.0695	0.190039	0.00147673	0.00815321	22.0463		4.16122e+06	4.47108e+06	4.1624e+06	4.31331e+06	4.1394e+06	3.89397e+06	4.05208e+06	4.16882e+06	4.4839e+06	4.58078e+06	4.49473e+06	4.76949e+06	4.48172e+06	4.76809e+06	4.48437e+06
P19426	Negative elongation factor E	Nelfe	15	45.1	49.507	3229700000				1354		-0.062543	0.219277	0.372072	19.5985	-5.60373e-05	0.665831	0.77361	19.4263	-0.203412	0.00169297	0.0204497	19.5425	-0.140925	0.00444413	0.0172378	19.4967		846529	777315	834151	786090	759763	793224	779599	767800	706789	683934	707007	690731	711698	681745	731669
P19536	Cytochrome c oxidase subunit 5B, mitochondrial	Cox5b	7	61.7	16.576	6102000000				1355		-0.0337208	0.585163	0.718724	21.1727	-0.0106266	0.828867	0.891675	21.184	0.000487665	0.992437	0.996077	21.1898	0.0235819	0.680582	0.757924	21.1676		2.33383e+06	2.43433e+06	2.47697e+06	2.32165e+06	2.42943e+06	2.29578e+06	2.28925e+06	2.33123e+06	2.31518e+06	2.37446e+06	2.40134e+06	2.44091e+06	2.34401e+06	2.33311e+06	2.38552e+06
P19783	Cytochrome c oxidase subunit 4 isoform 1, mitochondrial	Cox4i1	9	47.9	28.011	20491000000				1357		-0.0988177	0.0696405	0.17084	19.1496	-0.0867373	0.270784	0.420948	19.255	0.105603	0.0561886	0.15467	19.2443	0.117684	0.0179404	0.0482953	19.159		585664	602131	604831	614336	585327	557850	568889	540744	637912	612968	670241	612955	632183	598710	593582
P19973	Lymphocyte-specific protein 1	Lsp1	17	64.2	67.562	53596000000				1358		0.506023	0.000410095	0.00643184	22.0257	0.433354	0.00198204	0.0182411	22.0103	-0.0099436	0.457469	0.613468	21.7684	-0.0826133	0.0473794	0.100805	22.2374		3.89886e+06	3.11786e+06	3.89677e+06	3.53564e+06	5.11076e+06	5.45924e+06	4.7061e+06	4.87126e+06	3.52692e+06	3.43709e+06	4.04418e+06	4.46042e+06	5.29411e+06	4.7814e+06	4.45311e+06
P20029	78 kDa glucose-regulated protein	Hspa5	42	52.4	245.61	242710000000				1359		-0.072581	0.332537	0.49392	25.0226	-0.0793734	0.105389	0.218374	25.1011	0.0875564	0.177096	0.327761	25.0964	0.080764	0.0881086	0.161113	25.0267		3.27419e+07	3.82508e+07	3.45854e+07	3.43408e+07	3.17614e+07	3.26804e+07	3.44767e+07	3.50155e+07	3.8601e+07	3.78385e+07	3.57572e+07	3.74913e+07	3.36507e+07	3.42293e+07	3.56572e+07
P20060	Beta-hexosaminidase subunit beta	Hexb	11	19	17.216	1694200000				1360		0.0275188	0.838645	0.902316	20.2146	0.238428	0.183574	0.319694	19.7675	-0.569589	0.0049231	0.035749	19.9567	-0.358679	0.0135828	0.0390413	20.049		1.18028e+06	1.08922e+06	1.25604e+06	1.28929e+06	1.1985e+06	1.22823e+06	1.26676e+06	1.18639e+06	788240	897002	906487	1.01965e+06	1.00613e+06	896724	878840
P20108	Thioredoxin-dependent peroxide reductase, mitochondrial	Prdx3	10	42.8	38.125	8655700000				1362		-0.0214025	0.74001	0.834193	17.5209	-0.0554488	0.307003	0.459261	17.7896	0.289606	0.000455391	0.0117977	17.6558	0.25556	0.000675483	0.00479484	17.638		181189	202312	182301	191123	198832	180037	183921	186384	223438	236250	226173	227066	209452	234612	225799
P20109	Interleukin-13	Il13	2	13	1.9425	1232800000				1363		0.584116	0.110222	0.23196	14.9058	0.345176	0.0210046	0.0750869	16.9522	2.14117	0.00141093	0.0185384	15.5314	1.90223	3.31207e-05	0.000821393	16.149		16686.2	47732.4	20251.2	24026.1	29779.6	33180.7	43637.7	57004.1	143223	91215.3	79630.8	203031	108748	148202	132560
P20152	Vimentin	Vim	45	77.5	186.22	609220000000				1364		0.118719	0.566745	0.704084	23.6764	0.315847	0.0419547	0.118427	24.4792	0.681637	0.00258089	0.0247665	23.9092	0.878765	0.000707691	0.00496572	24.1751		1.07583e+07	1.3655e+07	1.32615e+07	1.47445e+07	1.23319e+07	1.53725e+07	1.39136e+07	1.47803e+07	2.32188e+07	2.14644e+07	2.01826e+07	2.99587e+07	2.39787e+07	2.50135e+07	2.30444e+07
P20334	Tumor necrosis factor receptor superfamily member 9	Tnfrsf9	7	43	100.51	10356000000				1365		0.0729327	0.767629	0.853653	19.591	-0.0291939	0.632165	0.74778	19.6077	0.0698164	0.575678	0.712616	19.5845	-0.0323102	0.976388	0.984097	19.6114		636506	940485	717711	802860	773662	738205	875524	912741	866007	937526	754459	905310	726360	786895	777626
P20444	Protein kinase C alpha type	Prkca	7	19.6	6.9338	5116800000				1368		0.105998	0.463083	0.615582	19.6334	0.0180192	0.965534	0.97898	19.3479	-0.242798	0.10198	0.227177	19.4763	-0.330777	0.000606247	0.0044548	19.521		855715	661475	867837	760431	784652	951775	756038	829343	714098	642208	640121	623915	649938	676546	716769
P20664	DNA primase small subunit	Prim1	13	34.3	24.78	2954500000				1370		0.0353926	0.553293	0.694491	21.2243	-0.11233	0.601918	0.72387	20.9767	-0.165643	0.011311	0.0575043	21.1356	-0.313366	0.00432734	0.0169255	21.0853		2.41337e+06	2.33816e+06	2.57377e+06	2.32078e+06	2.46343e+06	2.45124e+06	2.52778e+06	2.48329e+06	2.04307e+06	2.11704e+06	2.19012e+06	2.1419e+06	2.11108e+06	1.82587e+06	1.99142e+06
P20693	Low affinity immunoglobulin epsilon Fc receptor	Fcer2	7	22.7	7.912	201690000				1371		-1.04406	0.0691409	0.169929	16.6934	-1.01503	0.0595969	0.148917	16.3709	-0.264497	0.0607963	0.162725	17.1021	-0.23547	0.585313	0.682192	16.0536		127624	180320	109276	204564	104355	43959.7	84187.7	87783.8	90966.2	117735	90679.9	76921.8	52038.9	74225.8	51939.8
P21107	Tropomyosin alpha-3 chain	Tpm3	6	51.6	27.993	16954000000				1372		0.21658	0.000677567	0.00866179	20.4723	0.352893	0.000179005	0.00511001	20.4389	-0.126763	0.00986737	0.0529828	20.3096	0.00954975	0.990672	0.993665	20.5853		1.34963e+06	1.32918e+06	1.36455e+06	1.34902e+06	1.55824e+06	1.59659e+06	1.53717e+06	1.55352e+06	1.19535e+06	1.19105e+06	1.26819e+06	1.64464e+06	1.51232e+06	1.59015e+06	1.57271e+06
P21126	Ubiquitin-like protein 4A	Ubl4a	6	43.3	7.6822	3116500000				1373		-0.0163458	0.771202	0.8561	17.014	-0.187014	0.120192	0.240081	17.0652	0.14992	0.0686198	0.175702	17.0864	-0.020748	0.893119	0.924575	16.9955		137449	132461	136329	126803	138394	121902	136260	133035	138326	141024	163227	127498	144192	122134	122679
P21278	Guanine nucleotide-binding protein subunit alpha-11	Gna11	5	16.4	5.0333	527660000				1374		-0.057766	0.426833	0.584529	17.1075	-0.09525	0.25273	0.401053	17.2097	0.127685	0.245868	0.407095	17.1912	0.0902005	0.10486	0.183945	17.1238		151563	148096	136023	141975	135601	132880	141566	145521	153736	162216	145817	147010	141299	151991	150974
P21460	Cystatin-C	Cst3	5	42.1	16.454	1441200000				1377		0.23415	0.00119638	0.0123382	19.4749	0.32601	0.00303762	0.0228331	19.4742	-0.0699652	0.276314	0.439885	19.3279	0.0218952	0.403226	0.514139	19.6029		645406	678652	683677	702055	728817	865325	829682	764623	707333	577649	578610	820939	793906	747977	868800
P21550	Beta-enolase	Eno3	10	38.2	12.823	3010600000				1378		1.12217	2.81973e-06	0.000388801	20.3355	0.806853	4.31834e-05	0.00242213	20.0999	-0.135546	0.130636	0.267267	19.7163	-0.450868	0.000114909	0.00163134	20.6711		885620	1.06485e+06	852328	772560	1.90293e+06	1.97664e+06	1.90728e+06	2.04235e+06	816506	834819	785358	1.49121e+06	1.23661e+06	1.53455e+06	1.57699e+06
P21619	Lamin-B2	Lmnb2	26	51.2	323.31	24222000000				1379		-0.00490825	0.933607	0.961611	22.3901	-0.00627102	0.542377	0.67763	22.4223	0.0333613	0.135841	0.275083	22.4069	0.0319985	0.574241	0.672646	22.4036		5.45183e+06	5.48049e+06	5.61408e+06	5.45517e+06	5.33973e+06	5.58802e+06	5.42779e+06	5.57319e+06	5.87685e+06	5.72532e+06	5.75134e+06	5.54935e+06	5.71986e+06	5.58261e+06	5.53844e+06
P21855	B-cell differentiation antigen CD72	Cd72	2	8.5	7.4941	26141000				1380		0.206291	0.373443	0.534568	12.2921	0.539676	0.0743958	0.172835	12.7682	0.270856	0.133107	0.270717	12.305	0.60424	0.00608905	0.0214767	12.6973		4981.08	4679	4029.35	4963.98	5054.47	4509.02	6483.66	5408.97	5003.65	6790.29	6704.35	9034.84	8292.93	8005.42	7024.92
P21956	Lactadherin	Mfge8	8	22.5	23.209	512900000				1381		0.329493	5.71602e-05	0.00208084	17.5926	0.477521	1.91888e-05	0.00175636	17.7827	0.0819841	0.344002	0.50687	17.4629	0.230011	0.000667656	0.00476057	17.8723		182157	181383	174302	170355	225548	223296	218060	222369	181929	178555	193190	252037	262903	266583	262288
P21958	Antigen peptide transporter 1	Tap1	13	20.7	62.697	10778000000				1382		-0.0233927	0.798825	0.876223	19.8594	-0.143965	0.0115412	0.0517171	20.0406	0.25178	0.0443967	0.133307	19.979	0.131208	0.00665238	0.0228354	19.9133		887780	1.09224e+06	859751	1.00933e+06	910020	891333	1.01921e+06	966030	1.21555e+06	1.13404e+06	1.06155e+06	1.08661e+06	966289	1.06467e+06	1.03255e+06
P21981	Protein-glutamine gamma-glutamyltransferase 2	Tgm2	38	62.4	224.26	310770000000				1383		0.297563	0.418608	0.577852	22.4601	0.809532	0.0253671	0.085371	23.1842	0.41029	0.110563	0.239474	22.4871	0.92226	0.00591145	0.0209809	23.07		3.98722e+06	5.45334e+06	5.04941e+06	6.76287e+06	5.63008e+06	6.94756e+06	7.02728e+06	6.26574e+06	7.75275e+06	7.00699e+06	8.05195e+06	1.51598e+07	1.29805e+07	1.13881e+07	9.43558e+06
P21995	Embigin	Emb	7	22.1	64.821	32405000000				1384		-0.160925	0.348817	0.51027	22.0447	0.0662247	0.949883	0.969179	22.7725	0.609497	0.00155981	0.0195944	22.3864	0.836647	0.000172018	0.00205593	22.3826		4.34109e+06	5.14803e+06	4.04201e+06	5.02273e+06	3.75825e+06	4.14736e+06	4.27298e+06	4.27423e+06	7.21826e+06	7.10677e+06	7.2208e+06	7.90752e+06	7.0188e+06	7.93929e+06	6.54549e+06
P22005	Proenkephalin-A;Synenkephalin;Met-enkephalin;PENK(114-133);PENK(143-184);Met-enkephalin-Arg-Ser-Leu;Leu-enkephalin;PENK(238-259);Met-enkephalin-Arg-Phe	Penk	6	31.3	31.216	1483200000				1385		0.700465	0.00955457	0.0442764	17.1858	0.174608	0.216758	0.359648	18.3901	1.45482	0.000405716	0.0109495	17.4591	0.92896	0.000487506	0.00390705	18.0005		125678	153435	90185.6	116001	154973	201507	196713	231846	344395	279650	254274	386996	304618	440779	350702
P22315	Ferrochelatase, mitochondrial	Fech	4	14.3	22.89	381370000				1386		0.278209	0.0258771	0.0864308	17.9611	0.453557	0.00277805	0.0217412	17.9086	-0.172629	0.239981	0.400776	17.748	0.0027191	0.92931	0.951	18.1016		234190	211513	245175	240366	260228	297578	275561	281051	228830	204344	213701	268809	303970	272034	267885
P22366	Myeloid differentiation primary response protein MyD88	Myd88	8	24.7	8.999	2462300000				1387		-0.0733873	0.242201	0.39634	20.1194	0.015324	0.56519	0.694889	20.0606	-0.104184	0.014109	0.0660728	20.1114	-0.0154726	0.785344	0.842114	20.075		1.23276e+06	1.17108e+06	1.11041e+06	1.16028e+06	1.05515e+06	1.10431e+06	1.17037e+06	1.11436e+06	1.11317e+06	1.03634e+06	1.07006e+06	1.07517e+06	1.12008e+06	1.09319e+06	1.11288e+06
P22518	Dual specificity protein kinase CLK1	Clk1	4	13.9	5.9899	423940000				1389		-0.22508	0.0219479	0.0774156	16.4253	-0.207195	0.00937697	0.045226	16.7059	0.286438	0.00592918	0.0396745	16.6606	0.304323	0.000471294	0.00381652	16.4649		103160	98555.7	88918	90193	74892.5	84431	84407	84636.6	116475	113497	111566	100506	95475.2	103324	105093
P22646	T-cell surface glycoprotein CD3 epsilon chain	Cd3e	4	28	9.8053	1588600000				1390		0.133245	0.107292	0.227482	17.8998	0.00824988	0.918963	0.94964	17.7638	-0.0740729	0.21226	0.369326	17.8014	-0.199068	0.0435474	0.0942953	17.8669		239355	233516	217738	244686	236441	258973	271515	260934	248285	203533	229130	209408	248767	225701	205215
P22682	E3 ubiquitin-protein ligase CBL	Cbl	20	36	89.484	6198500000				1391		0.272492	3.99401e-05	0.001695	20.1363	0.303893	5.711e-05	0.00285047	20.0198	-0.153929	0.00658251	0.0422644	19.9341	-0.122528	0.0159844	0.0442303	20.2113		1.06033e+06	1.01252e+06	1.07973e+06	1.03919e+06	1.30538e+06	1.27307e+06	1.26536e+06	1.21491e+06	934236	932072	973760	1.12644e+06	1.19303e+06	1.13123e+06	1.19408e+06
P22777	Plasminogen activator inhibitor 1	Serpine1	6	14.7	15.025	1371100000				1392		-0.0226856	0.947092	0.967949	17.7196	0.15953	0.684615	0.789695	18.5187	0.696526	0.0236032	0.0901853	18.0295	0.878742	0.00141141	0.00789913	18.1476		159493	272880	212956	259560	223323	185095	234919	230315	337304	452774	352786	508947	368706	366530	337152
P22892	AP-1 complex subunit gamma-1	Ap1g1	22	28.3	53.618	9055500000				1393		-0.0966885	0.0501419	0.137121	22.4252	0.0108238	0.941116	0.963827	22.2996	-0.180151	0.00569453	0.0387242	22.3964	-0.0726383	0.0480785	0.102046	22.3406		5.85382e+06	5.57305e+06	6.01222e+06	5.80112e+06	5.35736e+06	5.49736e+06	5.41241e+06	5.41177e+06	5.14212e+06	5.13396e+06	5.35265e+06	5.2369e+06	5.23161e+06	5.0621e+06	5.0995e+06
P22893	Tristetraprolin	Zfp36	2	7.2	2.898	333810000				1394		-0.264489	0.0720502	0.174806	15.62	0.0964675	0.311078	0.463	15.6501	-0.157322	0.442612	0.599594	15.6848	0.203635	0.0509189	0.10648	15.5896		47467.9	54509.3	61411.8	60158.8	49342.9	45087.3	42597.3	47195.9	52539.8	48872.7	48851.6	53181.5	57770	51325.9	49491.3
P22907	Porphobilinogen deaminase	Hmbs	10	36	12.857	2516400000				1395		-0.209408	0.00617864	0.0341756	19.7052	-0.194844	0.0329666	0.101311	19.5063	-0.19234	0.000756418	0.0140478	19.7275	-0.177776	0.0212935	0.054529	19.5116		977966	883789	912960	902601	767016	834404	814524	764304	850720	783838	819661	645724	758510	690336	726948
P22935	Cellular retinoic acid-binding protein 2	Crabp2	13	74.6	84.806	92581000000				1396		1.54169	2.74692e-08	3.11422e-05	21.8134	1.35776	3.43261e-07	0.000265292	21.824	0.00563388	0.344102	0.506922	21.045	-0.178305	0.00743985	0.0248287	22.4951		2.2394e+06	1.99e+06	2.35671e+06	2.08453e+06	5.6779e+06	6.89552e+06	6.124e+06	6.36985e+06	2.38651e+06	1.96875e+06	2.25518e+06	5.38496e+06	5.97858e+06	5.22519e+06	5.52717e+06
P23116	Eukaryotic translation initiation factor 3 subunit A	Eif3a	72	46.1	204.71	140400000000				1397		-0.0257778	0.533106	0.67696	23.7107	-0.0442787	0.693231	0.796623	23.7777	0.0794427	0.366547	0.529206	23.7576	0.0609418	0.0722008	0.137737	23.7283		1.37704e+07	1.41438e+07	1.35589e+07	1.40048e+07	1.32839e+07	1.37148e+07	1.39356e+07	1.36456e+07	1.52927e+07	1.42292e+07	1.36765e+07	1.40831e+07	1.39559e+07	1.41332e+07	1.46961e+07
P23188	Furin	Furin	7	12.7	26.033	934560000				1398		0.106084	0.669544	0.783788	16.9621	0.0648553	0.942547	0.965044	18.1643	1.21813	0.000318188	0.0099808	17.4311	1.1769	7.81953e-06	0.000413706	17.6036		108460	171050	96306.1	129397	128288	118853	147503	149077	293599	296870	280913	333576	276463	342360	267486
P23198	Chromobox protein homolog 3	Cbx3	9	47	35.206	139000000000				1399		0.0544258	0.329455	0.49094	22.3931	0.0411579	0.403781	0.556417	22.1504	-0.23897	0.0026592	0.0250416	22.2635	-0.252238	1.38097e-05	0.000516169	22.2942		5.5028e+06	5.077e+06	5.71174e+06	5.2515e+06	5.55844e+06	5.79391e+06	5.46591e+06	5.51266e+06	4.64708e+06	4.62213e+06	4.7143e+06	4.61893e+06	4.74838e+06	4.59924e+06	4.82586e+06
P23242	Gap junction alpha-1 protein	Gja1	2	8.9	3.6073	146960000				1400		-0.187637	0.456043	0.609769	15.4529	-0.182843	0.24337	0.39089	15.9629	0.520693	0.0125061	0.0612408	15.7699	0.525487	0.0296761	0.0704696	15.6218		44721.7	50338.6	44172.3	50879.6	44519.8	36570.1	46413.3	39874.4	71701.7	74767.4	79349.4	57001.3	62635.7	60463.2	58738.6
P23249	Putative helicase MOV-10	Mov10	26	33.6	38.919	4070000000				1401		0.634281	4.44322e-05	0.00178992	20.7196	0.854102	2.62697e-05	0.00196676	20.9177	0.0271841	0.413083	0.572917	20.4141	0.247006	0.00703086	0.0238245	21.1602		1.32558e+06	1.3888e+06	1.36175e+06	1.44308e+06	2.28877e+06	2.19267e+06	2.15617e+06	1.98078e+06	1.4007e+06	1.40245e+06	1.56718e+06	2.50648e+06	2.60314e+06	2.59376e+06	2.49608e+06
P23298	Protein kinase C eta type	Prkch	18	31.3	57.419	2126400000				1402		0.212757	0.00834327	0.0411317	20.0299	0.228522	0.0438813	0.122105	20.4303	0.376198	0.000143284	0.00742817	20.0848	0.391962	0.000238758	0.00249642	20.3323		1.05114e+06	1.00065e+06	903735	1.06276e+06	1.15454e+06	1.15112e+06	1.18056e+06	1.13527e+06	1.31581e+06	1.22623e+06	1.34313e+06	1.38992e+06	1.64721e+06	1.62079e+06	1.39814e+06
P23475	X-ray repair cross-complementing protein 6	Xrcc6	20	37.3	83.687	17896000000				1404		-0.218862	0.00065984	0.00855569	21.6564	-0.168533	0.00930726	0.0450565	21.461	-0.208541	0.00206894	0.022622	21.6764	-0.158213	0.00036357	0.00327916	21.4678		3.62506e+06	3.48187e+06	3.64461e+06	3.43953e+06	3.02308e+06	3.07926e+06	3.00001e+06	3.09144e+06	3.24509e+06	3.00444e+06	3.05562e+06	2.62542e+06	2.74949e+06	2.74472e+06	2.83102e+06
P23492;Q9D8C9	Purine nucleoside phosphorylase	Pnp;Pnp2	13	60.2	63.447	8592400000				1405		-0.0932157	0.0304948	0.0967639	21.1304	0.0694661	0.0586255	0.147596	21.2621	0.0453152	0.15416	0.297451	21.1965	0.207997	6.50932e-05	0.00117991	21.1878		2.40117e+06	2.33136e+06	2.40064e+06	2.33488e+06	2.17015e+06	2.21628e+06	2.23653e+06	2.26156e+06	2.46109e+06	2.40347e+06	2.45978e+06	2.57858e+06	2.57422e+06	2.51885e+06	2.58486e+06
P23506	Protein-L-isoaspartate(D-aspartate) O-methyltransferase	Pcmt1	10	49.3	12.335	11318000000				1406		0.249198	0.0016094	0.014813	19.4854	0.351119	0.0125915	0.0542192	19.6096	0.0481999	0.354531	0.517389	19.3815	0.150121	0.0176548	0.0477047	19.6851		712929	655888	651286	655433	756105	829107	840926	777484	777471	655075	659458	797381	903596	872794	996450
P23591	GDP-L-fucose synthase	Tsta3	9	32.7	19.709	2678100000				1407		0.292915	0.000358254	0.0059729	19.9369	0.359662	0.000105585	0.00378163	19.9665	-0.0294572	0.86812	0.918586	19.7778	0.0372897	0.181895	0.281882	20.102		864178	885613	937039	941923	1.15855e+06	1.06784e+06	1.1456e+06	1.07439e+06	907036	912846	856175	1.11869e+06	1.18575e+06	1.06976e+06	1.1979e+06
P23611	Interferon regulatory factor 8	Irf8	9	24.8	34.799	757080000				1408		-0.360494	0.114954	0.239003	17.8499	-0.466761	0.00231621	0.0198518	17.3321	-0.431327	0.0594598	0.159957	17.8453	-0.537595	0.00829254	0.0268282	17.4009		228962	336815	247574	257319	187909	196726	233008	228938	237260	207116	189563	152681	137017	139398	147990
P23708	Nuclear transcription factor Y subunit alpha	Nfya	3	12.1	18.349	626590000				1409		-0.0264311	0.776021	0.859348	15.9726	-0.461103	0.0402002	0.115471	16.0457	0.323418	0.0042697	0.0330838	16.1244	-0.111254	0.711506	0.784673	15.9037		60256.4	64170.9	71911.6	65152.1	74791.3	60434.5	66402.9	56371.7	71584.1	73733.7	97503.7	61224.2	71159.4	50817.3	54908.6
P23738	Histidine decarboxylase	Hdc	3	7.1	8.1729	232250000				1410		2.51987	1.47118e-07	6.8678e-05	16.9021	0.70311	0.00293086	0.0224955	15.5487	-0.495289	0.00698139	0.0437633	15.4299	-2.31205	1.05671e-07	3.81184e-05	17.006		56474.1	46701	49766.8	53958.5	280360	319693	304273	276325	35766.4	36850.2	29631.9	57770.4	55227.2	58248.9	66820.2
P23772	Trans-acting T-cell-specific transcription factor GATA-3	Gata3	11	27.8	25.143	3164800000				1411		0.176481	0.0563884	0.148424	19.3154	-0.0975691	0.0764679	0.176358	19.1086	-0.0627741	0.771446	0.85661	19.2002	-0.336824	0.000221801	0.00240466	19.2352		573348	589517	669237	609369	652226	730885	666357	715419	665977	573995	571348	551466	544649	527009	562019
P23780	Beta-galactosidase	Glb1	16	27.5	69.044	4668900000				1412		0.677634	1.0318e-05	0.000770773	20.194	0.669481	7.52316e-05	0.00327034	19.9783	-0.25948	0.00987385	0.0529828	19.744	-0.267633	0.00190961	0.00967112	20.399		972092	888182	975881	964537	1.49026e+06	1.57547e+06	1.48701e+06	1.46273e+06	819146	782297	863380	1.20514e+06	1.32167e+06	1.25089e+06	1.21627e+06
P23798	Polycomb group RING finger protein 2	Pcgf2	3	9.1	5.0826	131190000				1413		-0.0261206	0.678686	0.791485	16.7749	-0.0527878	0.434596	0.582594	16.4791	-0.278698	0.00307682	0.0269809	16.6685	-0.305365	0.000228566	0.00244461	16.6092		120857	108012	109122	115158	110679	111045	110263	113253	86724.1	96242.7	94649	91383.3	90825.7	93802.8	84040.9
P23804	E3 ubiquitin-protein ligase Mdm2	Mdm2	3	13.5	19.564	295050000				1414		0.0130226	0.923889	0.955556	16.0554	-0.234825	0.0848217	0.188938	16.507	0.592297	0.00105857	0.0164938	16.3027	0.34445	0.0105368	0.0322608	16.2341		66636.5	78523.2	67212.4	60463.8	65642.9	65105.7	64356.7	79922.2	105332	99243.8	91727.2	90055.4	80337	92701.3	88236
P23906	Interferon regulatory factor 2	Irf2	5	19.5	7.484	159460000				1415		0.935212	8.25225e-09	1.3098e-05	17.709	1.00961	4.35472e-07	0.000287992	17.6	-0.218263	0.00982794	0.0529135	17.1478	-0.143864	0.00226879	0.0108494	18.1046		157118	155397	156762	148739	299208	298782	286738	295796	135944	123784	140720	256942	270495	273665	267869
P23949	Zinc finger protein 36, C3H1 type-like 2	Zfp36l2	8	21.9	14.407	1774700000				1416		-0.0725286	0.454956	0.608962	18.937	0.114584	0.293122	0.445379	19.2279	0.189076	0.00951122	0.0518058	19.0543	0.376188	0.00225879	0.0108182	19.0889		515779	516212	524905	516703	458430	530227	473648	499194	612270	579714	618019	639814	666429	643758	599110
P23950	Zinc finger protein 36, C3H1 type-like 1	Zfp36l1	8	27.5	8.7888	721040000				1417		0.310339	0.0704816	0.172211	18.8265	-0.0669521	0.892349	0.932168	18.6048	-0.0281832	0.251565	0.413562	18.6592	-0.405474	0.00940499	0.029593	18.7789		447342	469579	382797	394299	479058	520014	532546	582752	417586	344686	379358	389854	418484	409378	369104
P24063	Integrin alpha-L	Itgal	28	29.4	95.698	31264000000				1418		0.010067	0.897985	0.940036	21.8157	-0.124491	0.0433458	0.121081	21.3788	-0.360747	0.0004023	0.0109495	21.6561	-0.495305	9.7255e-07	0.000132811	21.5731		3.88647e+06	3.39396e+06	3.9169e+06	3.50619e+06	3.6588e+06	3.88855e+06	3.52208e+06	3.66437e+06	2.86323e+06	2.77596e+06	2.89729e+06	2.54132e+06	2.62433e+06	2.59127e+06	2.7247e+06
P24161	T-cell surface glycoprotein CD3 zeta chain	Cd247	5	41.5	13.752	5617300000				1419		0.291783	0.000492172	0.00728708	19.7783	0.159663	0.0443709	0.122821	19.7984	0.0747561	0.0878177	0.206373	19.6644	-0.0573634	0.440155	0.549102	19.8955		806732	813738	834996	785511	935425	1.03139e+06	1.00448e+06	993607	875576	819111	936089	999529	965599	922616	919806
P24270	Catalase	Cat	25	52.6	166.54	12678000000				1420		0.480188	2.10312e-05	0.00118945	21.1837	0.265286	0.000619362	0.00988584	20.7031	-0.392136	0.00130038	0.0178544	20.7755	-0.607037	3.57797e-07	8.60448e-05	21.1203		2.11301e+06	1.86624e+06	2.17305e+06	1.91543e+06	2.997e+06	2.92343e+06	2.65649e+06	2.65562e+06	1.43165e+06	1.53772e+06	1.68523e+06	1.77744e+06	1.90042e+06	1.81486e+06	1.88752e+06
P24288	Branched-chain-amino-acid aminotransferase, cytosolic	Bcat1	7	22.5	29.104	8274000000				1421		-0.343199	0.0193397	0.071386	18.8728	-0.331188	0.014671	0.0594241	19.3307	0.475579	0.011143	0.0571289	19.2482	0.487589	0.000547144	0.00419125	18.945		515399	637869	465086	566318	430620	403684	427978	466235	737484	754113	647832	634380	520889	682479	587974
P24369	Peptidyl-prolyl cis-trans isomerase B	Ppib	11	46.8	18.609	56366000000				1422		0.128363	0.0397759	0.117609	24.4946	0.0402565	0.412081	0.563354	24.5115	0.0580842	0.846109	0.905192	24.4553	-0.0300225	0.422931	0.53239	24.5438		2.29054e+07	2.42162e+07	2.11833e+07	2.23463e+07	2.37039e+07	2.46694e+07	2.52883e+07	2.57459e+07	2.29781e+07	2.39127e+07	2.26449e+07	2.54029e+07	2.26441e+07	2.51534e+07	2.45143e+07
P24452	Macrophage-capping protein	Capg	7	30.1	26.201	11614000000				1423		0.133976	0.152089	0.28875	20.2296	0.360819	0.00278066	0.0217412	20.111	-0.257806	0.0181365	0.0769687	20.0521	-0.030963	0.733537	0.801949	20.2811		1.22121e+06	1.11017e+06	1.23948e+06	1.13888e+06	1.25784e+06	1.33713e+06	1.26151e+06	1.30291e+06	960838	1.00855e+06	1.01179e+06	1.24967e+06	1.29171e+06	1.2199e+06	1.29666e+06
P24527	Leukotriene A-4 hydrolase	Lta4h	28	52.2	72.716	24568000000				1424		0.197913	0.0042446	0.0268192	23.2696	0.293849	0.00053808	0.00920084	23.1141	-0.224473	0.0214406	0.0849491	23.0744	-0.128536	0.0599201	0.120295	23.3043		1.00403e+07	8.72365e+06	1.01527e+07	8.85371e+06	1.10078e+07	1.09612e+07	1.07289e+07	1.04943e+07	7.95041e+06	8.10056e+06	8.53846e+06	9.30083e+06	1.05327e+07	9.31228e+06	1.04648e+07
P24547	Inosine-5-monophosphate dehydrogenase 2	Impdh2	24	51.6	112.07	54553000000				1425		-0.0908398	0.0711415	0.173557	22.9222	-0.163018	0.0697752	0.165557	22.9422	0.0676984	0.220838	0.379673	22.9967	-0.00447982	0.676701	0.754824	22.8746		8.33159e+06	8.36014e+06	8.37809e+06	7.89284e+06	7.64685e+06	7.66666e+06	7.83941e+06	7.7505e+06	8.38032e+06	8.90617e+06	8.16071e+06	7.82505e+06	7.49912e+06	7.3657e+06	8.13352e+06
P24604	Tyrosine-protein kinase Tec	Tec	7	12.1	17.895	411180000				1426		0.0654168	0.840706	0.903676	15.9754	0.366949	0.320729	0.472928	16.3546	0.202218	0.228022	0.38716	16.0294	0.50375	0.0673642	0.130902	16.26		49398.1	71485.1	67339.2	68897.7	68453.8	60978.1	62563.7	72170	79765.4	82814.3	76919.9	98558.3	98910	92390	82402.6
P24638	Lysosomal acid phosphatase	Acp2	2	6.6	2.8909	108800000				1427		0.291751	0.0102511	0.0466474	17.3386	0.235673	0.0295524	0.0942257	17.236	-0.0914058	0.325923	0.489872	17.1535	-0.147483	0.158815	0.254155	17.4107		147773	139603	159882	152097	176329	186662	181613	188522	147778	131616	129371	168637	170910	155569	167082
P24668	Cation-dependent mannose-6-phosphate receptor	M6pr	8	32	27.921	13678000000				1428		0.0786179	0.173087	0.315484	19.5162	0.223669	0.00251461	0.0206442	19.672	0.0672969	0.0827915	0.197923	19.5057	0.212348	0.00102217	0.0063823	19.6617		762341	737556	699981	703905	728809	772521	793602	785088	787902	766553	763060	876350	861574	904990	921895
P24788	Cyclin-dependent kinase 11B	Cdk11b	26	33	106.25	12296000000				1429		-0.0590714	0.144619	0.278796	20.855	-0.148576	0.0135451	0.0566313	20.8433	0.043672	0.594355	0.72555	20.9033	-0.0458324	0.154651	0.24915	20.8026		1.94165e+06	1.96427e+06	1.91288e+06	1.93723e+06	1.80956e+06	1.90146e+06	1.84185e+06	1.89731e+06	2.03173e+06	1.97642e+06	1.90394e+06	1.81554e+06	1.75523e+06	1.83513e+06	1.81768e+06
P24860	G2/mitotic-specific cyclin-B1	Ccnb1	10	27	17.673	3613000000				1430		0.502994	0.00903799	0.0429773	20.5913	-0.106033	0.910494	0.944163	20.2008	-0.0783505	0.227621	0.386726	20.3062	-0.687378	0.00793037	0.0259742	20.4991		1.33043e+06	1.33526e+06	1.41524e+06	1.30189e+06	1.714e+06	2.10573e+06	1.87481e+06	1.9715e+06	1.18771e+06	1.19235e+06	1.08231e+06	1.38523e+06	1.05902e+06	1.08781e+06	1.21551e+06
P25119	Tumor necrosis factor receptor superfamily member 1B	Tnfrsf1b	5	9.1	5.9254	284820000				1432		-0.689742	0.0155337	0.061919	15.5799	-0.460781	0.0568155	0.144573	15.4882	-0.173234	0.0306323	0.1055	15.8505	0.055727	0.484444	0.591687	15.2629		72588.4	71623.5	53773.8	53535.8	29232.1	35700.9	45989	47582.5	67261.7	60273.3	44496.2	36406.2	37254.4	38823.1	49338.3
P25206	DNA replication licensing factor MCM3	Mcm3	45	62.9	323.31	105610000000				1433		0.173036	0.042985	0.124363	24.3791	-0.0401594	0.947687	0.967809	24.0258	-0.243881	0.00681943	0.043025	24.1881	-0.457077	1.74182e-05	0.000577014	24.2371		2.12502e+07	1.92858e+07	2.21052e+07	1.94307e+07	2.35165e+07	2.35596e+07	2.24811e+07	2.3103e+07	1.63894e+07	1.67619e+07	1.81887e+07	1.71718e+07	1.7566e+07	1.6103e+07	1.6686e+07
[truncated: 6,151 more rows]

## Sheet: WT pTh2 vs WT Th2_(Fig 7h)
Supplementary Data 11: Differential expression comparison between WT pTh2 cells vs WT Th2 cells (related to Fig.7h)
[truncated: 7,247 more rows]

## Sheet: KO pTh2 vs KO Th2_(Fig 7i)
Supplementary Data 11: Differential expression comparison between HDAC1-cKO pTh2 cells vs HDAC1-cKo Th2 cells (related to Fig.7i)
[truncated: 7,247 more rows]

[truncated: 3 more sheets: Selected proteins (Fig 7j), KO Th2 vs WT Th2, KO pTh2 vs WT pTh2]
