# Supplementary material for: Single-cell and chromatin accessibility profiling reveals regulatory programs of pathogenic Th2 cells in allergic asthma
Source: Nat Commun. 2025 Mar 15;16:2565. doi: 10.1038/s41467-025-57590-3 (PMC11910648; doi:10.1038/s41467-025-57590-3)
Supplement: Supplementary file 14 — Supplementary Data 12 [file 41467_2025_57590_MOESM14_ESM.xlsx]

## Sheet: Sheet1
Antibody	Clone	Vendor	Dilution	Colour
TCRb	H57-597	eBioscience	1:100	APC-Cy7
ST2	RMST2-2	eBioscience	1:100	APC
FoxP3	FJK-16s	eBioscience	1:200	APC
IL-13	eBio 13A	eBioscience	1:200	Alexa Fluor 488
Ly6G	1A8	BioLegend	1:200	BV421
CD19	6D5	BioLegend	1:500	BV605
CD11b	M1/70	BioLegend	1:200	BV786
MHC class II	AF6-120.1	BioLegend	1:100	FITC
Siglec F	S17007L	BioLegend	1:200	PE
F4/80	BM8	BioLegend	1:100	PE-Cy7
CD11c	N418	BioLegend	1:400	APC
CD4	RM4-5	BioLegend	1:400	PE-Cy7
CD44	IM7	BIoLegend	1:200	PerCp-Cy5.5
KLRG1	2F1/KLRG1	BioLegend	1:200	FITC
CD27	LG.3A10	BioLegend	1:200	BV605
GATA3	16E10A23	BioLegend	1:200	BV421
CD69	H1.2F3	BioLegend	1:200	BV421
PD1	29F.1A12	BioLegend	1:200	BV786
IL-4	11B11	BioLegend	1:200	BV711
IL-5	TRFK5	BioLegend	1:200	BV421
IL-9	RM9A4	BioLegend	1:200	APC
RANKL	IK22/5	BioLegend	1:200	PE
GM-CSF	MP1-22E9	BioLegend	1:200	PerCp-Cy5.5
CD62L	MEL-14	BD Biosciences	1:200	FITC
CD25	PC61	BD Biosciences	1:200	APC
CD8a	53-6.7	BD Biosciences	1:200	Alexa Fluor 700
GATA3	L50-823	BD Biosciences	1:200	PETexas-Red
CD44	IM7	BD Biosciences	1:200	BV786
