# Supplementary material for: Single-cell and chromatin accessibility profiling reveals regulatory programs of pathogenic Th2 cells in allergic asthma
Source: Nat Commun. 2025 Mar 15;16:2565. doi: 10.1038/s41467-025-57590-3 (PMC11910648; doi:10.1038/s41467-025-57590-3)
Supplement: Supplementary file 17 — Source Data [file 41467_2025_57590_MOESM17_ESM.xlsx]

## Sheet: Fig. 4g, 4h
			Fig. 4g: ST2+CD69+ (%)							Fig. 4h: ST2+CD69+ (Total cells)
	Experiment ID		WT	HDAC1-cKO				Experiment ID		WT	HDAC1-cKO
	MK_IV016		8.75	12.3				MK_IV016		781	485
	MK_IV017		3.33	11.9				MK_IV017		29	2259
	MK_IV018		24.8	15.1				MK_IV018		644	258
			2.3	14.9						29	1315
			5.67	8.13						58	193
			6.7	31.5						164	883
			5.09	14.9						58	88
			4.55	10.2						25	182
				8.51							50
				8.78							2329
				7.21							159
				8.63							141
				10							124
			PRISM Analysis							PRISM Analysis
			Table Analyzed	ST2+CD69+ (%)						Table Analyzed	ST2+CD69+ (Total cells)
			Column B	HDAC1-cKO						Column B	HDAC1-cKO
			vs.	vs.						vs.	vs.
			Column A	WT						Column A	WT
			Mann Whitney test							Mann Whitney test
			P value	0.0074						P value	0.051
			Exact or approximate P value?	Exact						Exact or approximate P value?	Exact
			P value summary	**						P value summary	ns
			Significantly different (P < 0.05)?	Yes						Significantly different (P < 0.05)?	No
			One- or two-tailed P value?	Two-tailed						One- or two-tailed P value?	Two-tailed
			Sum of ranks in column A,B	52 , 179						Sum of ranks in column A,B	61 , 170
			Mann-Whitney U	16						Mann-Whitney U	25
			Difference between medians							Difference between medians
			Median of column A	5.380, n=8						Median of column A	58.00, n=8
			Median of column B	10.20, n=13						Median of column B	193.0, n=13
			Difference: Actual	4.82						Difference: Actual	135
			Difference: Hodges-Lehmann	5.25						Difference: Hodges-Lehmann	130

## Sheet: Fig. 6c
			Fig. 6c: Frequency of IL-4 and IL-13 co-expressing cells
	Experiement ID					WT					HDAC1-cKO
	MK021		IL-4	2.1	0.13	0.38	0.43	0.46	8.03	2.44	8.96	4.61	5.02
	MK023		IL-4+TSLP	2.2	0.64	1.7	1.19	1.39	15.2	5.93	14.6	6.45	10.5
	MK027		IL-4+DTA-1	6.41	5.39	6.61	2.58	4.19	16.3	10.4	17.3	6.51	9.09
	MK030		IL-4+TSLP+DTA-1	7.25	9.58	10	3.44	4.6	27	22.3	22.5	12	14.3
	MK033
			PRISM Analysis
			Table Analyzed	IL4 and IL-13
			Two-way ANOVA	Ordinary
			Alpha	0.05
			Source of Variation	% of total variation	P value	P value summary	Significant?
			Interaction	4.558	0.117	ns	No
			Row Factor	31.48	<0.0001	****	Yes
			Column Factor	41.04	<0.0001	****	Yes
			ANOVA table	SS	DF	MS	F (DFn, DFd)	P value
			Interaction	79.1	3	26.37	F (3, 32) = 2.121	P=0.1170
			Row Factor	546.3	3	182.1	F (3, 32) = 14.65	P<0.0001
			Column Factor	712.1	1	712.1	F (1, 32) = 57.29	P<0.0001
			Residual	397.7	32	12.43
			Difference between column means
			Mean of WT	3.534
			Mean of HDAC1-cKO	11.97
			Difference between means	-8.439
			SE of difference	1.115
			95% CI of difference	-10.71 to -6.168
			Data summary
			Number of columns (Column Factor)	2
			Number of rows (Row Factor)	4
			Number of values	40
			Compare cell means regardless of rows and columns
			Number of families	1
			Number of comparisons per family	28
			Alpha	0.05
			Tukey's multiple comparisons test	Mean Diff.	95.00% CI of diff.	Below threshold?	Summary	Adjusted P Value
			IL-4:WT vs. IL-4:HDAC1-cKO	-5.112	-12.33 to 2.111	No	ns	0.3283
			IL-4:WT vs. IL-4+TSLP:WT	-0.724	-7.947 to 6.499	No	ns	>0.9999
			IL-4:WT vs. IL-4+TSLP:HDAC1-cKO	-9.836	-17.06 to -2.613	Yes	**	0.0025
			IL-4:WT vs. IL-4+DTA-1:WT	-4.336	-11.56 to 2.887	No	ns	0.5324
			IL-4:WT vs. IL-4+DTA-1:HDAC1-cKO	-11.22	-18.44 to -3.997	Yes	***	0.0004
			IL-4:WT vs. IL-4+TSLP+DTA-1:WT	-6.274	-13.50 to 0.9487	No	ns	0.127
			IL-4:WT vs. IL-4+TSLP+DTA-1:HDAC1-cKO	-18.92	-26.14 to -11.70	Yes	****	<0.0001
			IL-4:HDAC1-cKO vs. IL-4+TSLP:WT	4.388	-2.835 to 11.61	No	ns	0.5176
			IL-4:HDAC1-cKO vs. IL-4+TSLP:HDAC1-cKO	-4.724	-11.95 to 2.499	No	ns	0.4251
			IL-4:HDAC1-cKO vs. IL-4+DTA-1:WT	0.776	-6.447 to 7.999	No	ns	>0.9999
			IL-4:HDAC1-cKO vs. IL-4+DTA-1:HDAC1-cKO	-6.108	-13.33 to 1.115	No	ns	0.1475
			IL-4:HDAC1-cKO vs. IL-4+TSLP+DTA-1:WT	-1.162	-8.385 to 6.061	No	ns	0.9995
			IL-4:HDAC1-cKO vs. IL-4+TSLP+DTA-1:HDAC1-cKO	-13.81	-21.03 to -6.585	Yes	****	<0.0001
			IL-4+TSLP:WT vs. IL-4+TSLP:HDAC1-cKO	-9.112	-16.33 to -1.889	Yes	**	0.0059
			IL-4+TSLP:WT vs. IL-4+DTA-1:WT	-3.612	-10.83 to 3.611	No	ns	0.7352
			IL-4+TSLP:WT vs. IL-4+DTA-1:HDAC1-cKO	-10.5	-17.72 to -3.273	Yes	**	0.0011
			IL-4+TSLP:WT vs. IL-4+TSLP+DTA-1:WT	-5.55	-12.77 to 1.673	No	ns	0.2362
			IL-4+TSLP:WT vs. IL-4+TSLP+DTA-1:HDAC1-cKO	-18.2	-25.42 to -10.97	Yes	****	<0.0001
			IL-4+TSLP:HDAC1-cKO vs. IL-4+DTA-1:WT	5.5	-1.723 to 12.72	No	ns	0.2457
			IL-4+TSLP:HDAC1-cKO vs. IL-4+DTA-1:HDAC1-cKO	-1.384	-8.607 to 5.839	No	ns	0.9983
			IL-4+TSLP:HDAC1-cKO vs. IL-4+TSLP+DTA-1:WT	3.562	-3.661 to 10.78	No	ns	0.7482
			IL-4+TSLP:HDAC1-cKO vs. IL-4+TSLP+DTA-1:HDAC1-cKO	-9.084	-16.31 to -1.861	Yes	**	0.0061
			IL-4+DTA-1:WT vs. IL-4+DTA-1:HDAC1-cKO	-6.884	-14.11 to 0.3387	No	ns	0.0707
			IL-4+DTA-1:WT vs. IL-4+TSLP+DTA-1:WT	-1.938	-9.161 to 5.285	No	ns	0.9868
			IL-4+DTA-1:WT vs. IL-4+TSLP+DTA-1:HDAC1-cKO	-14.58	-21.81 to -7.361	Yes	****	<0.0001
			IL-4+DTA-1:HDAC1-cKO vs. IL-4+TSLP+DTA-1:WT	4.946	-2.277 to 12.17	No	ns	0.3681
			IL-4+DTA-1:HDAC1-cKO vs. IL-4+TSLP+DTA-1:HDAC1-cKO	-7.7	-14.92 to -0.4773	Yes	*	0.03
			IL-4+TSLP+DTA-1:WT vs. IL-4+TSLP+DTA-1:HDAC1-cKO	-12.65	-19.87 to -5.423	Yes	****	<0.0001
			Test details	Mean 1	Mean 2	Mean Diff.	SE of diff.	N1	N2	q	DF
			IL-4:WT vs. IL-4:HDAC1-cKO	0.7	5.812	-5.112	2.23	5	5	3.242	32
			IL-4:WT vs. IL-4+TSLP:WT	0.7	1.424	-0.724	2.23	5	5	0.4592	32
			IL-4:WT vs. IL-4+TSLP:HDAC1-cKO	0.7	10.54	-9.836	2.23	5	5	6.239	32
			IL-4:WT vs. IL-4+DTA-1:WT	0.7	5.036	-4.336	2.23	5	5	2.75	32
			IL-4:WT vs. IL-4+DTA-1:HDAC1-cKO	0.7	11.92	-11.22	2.23	5	5	7.116	32
			IL-4:WT vs. IL-4+TSLP+DTA-1:WT	0.7	6.974	-6.274	2.23	5	5	3.979	32
			IL-4:WT vs. IL-4+TSLP+DTA-1:HDAC1-cKO	0.7	19.62	-18.92	2.23	5	5	12	32
			IL-4:HDAC1-cKO vs. IL-4+TSLP:WT	5.812	1.424	4.388	2.23	5	5	2.783	32
			IL-4:HDAC1-cKO vs. IL-4+TSLP:HDAC1-cKO	5.812	10.54	-4.724	2.23	5	5	2.996	32
			IL-4:HDAC1-cKO vs. IL-4+DTA-1:WT	5.812	5.036	0.776	2.23	5	5	0.4922	32
			IL-4:HDAC1-cKO vs. IL-4+DTA-1:HDAC1-cKO	5.812	11.92	-6.108	2.23	5	5	3.874	32
			IL-4:HDAC1-cKO vs. IL-4+TSLP+DTA-1:WT	5.812	6.974	-1.162	2.23	5	5	0.737	32
			IL-4:HDAC1-cKO vs. IL-4+TSLP+DTA-1:HDAC1-cKO	5.812	19.62	-13.81	2.23	5	5	8.758	32
			IL-4+TSLP:WT vs. IL-4+TSLP:HDAC1-cKO	1.424	10.54	-9.112	2.23	5	5	5.779	32
			IL-4+TSLP:WT vs. IL-4+DTA-1:WT	1.424	5.036	-3.612	2.23	5	5	2.291	32
			IL-4+TSLP:WT vs. IL-4+DTA-1:HDAC1-cKO	1.424	11.92	-10.5	2.23	5	5	6.657	32
			IL-4+TSLP:WT vs. IL-4+TSLP+DTA-1:WT	1.424	6.974	-5.55	2.23	5	5	3.52	32
			IL-4+TSLP:WT vs. IL-4+TSLP+DTA-1:HDAC1-cKO	1.424	19.62	-18.2	2.23	5	5	11.54	32
			IL-4+TSLP:HDAC1-cKO vs. IL-4+DTA-1:WT	10.54	5.036	5.5	2.23	5	5	3.488	32
			IL-4+TSLP:HDAC1-cKO vs. IL-4+DTA-1:HDAC1-cKO	10.54	11.92	-1.384	2.23	5	5	0.8778	32
			IL-4+TSLP:HDAC1-cKO vs. IL-4+TSLP+DTA-1:WT	10.54	6.974	3.562	2.23	5	5	2.259	32
			IL-4+TSLP:HDAC1-cKO vs. IL-4+TSLP+DTA-1:HDAC1-cKO	10.54	19.62	-9.084	2.23	5	5	5.762	32
			IL-4+DTA-1:WT vs. IL-4+DTA-1:HDAC1-cKO	5.036	11.92	-6.884	2.23	5	5	4.366	32
			IL-4+DTA-1:WT vs. IL-4+TSLP+DTA-1:WT	5.036	6.974	-1.938	2.23	5	5	1.229	32
			IL-4+DTA-1:WT vs. IL-4+TSLP+DTA-1:HDAC1-cKO	5.036	19.62	-14.58	2.23	5	5	9.25	32
			IL-4+DTA-1:HDAC1-cKO vs. IL-4+TSLP+DTA-1:WT	11.92	6.974	4.946	2.23	5	5	3.137	32
			IL-4+DTA-1:HDAC1-cKO vs. IL-4+TSLP+DTA-1:HDAC1-cKO	11.92	19.62	-7.7	2.23	5	5	4.884	32
			IL-4+TSLP+DTA-1:WT vs. IL-4+TSLP+DTA-1:HDAC1-cKO	6.974	19.62	-12.65	2.23	5	5	8.021	32

## Sheet: Fig. 6e
			Fig. 6e: Frequency of IL-5 and IL-13 co-expressing cells
	Experiement ID					WT					HDAC1-cKO
	MK021		IL-4	0.61	0.054	0.013	0.03	0.03	7.96	1.71	2.58	1.82	3.15
	MK023		IL-4+TSLP	1.41	0.17	0.092	0.28	0.49	15.9	4.25	5.6	3.87	8.63
	MK027		IL-4+DTA-1	1.82	1.45	0.87	0.71	1.62	17.1	6.92	4.25	4.31	6.1
	MK030		IL-4+TSLP+DTA-1	6.43	5.45	3.25	2.91	5.16	26	23.8	19.2	23.5	18.3
	MK033
			PRISM Analysis
			Table Analyzed	IL-5+ and IL-13+ cells
			Two-way ANOVA	Ordinary
			Alpha	0.05
			Source of Variation	% of total variation	P value	P value summary	Significant?
			Interaction	13.59	<0.0001	****	Yes
			Row Factor	37.22	<0.0001	****	Yes
			Column Factor	35.17	<0.0001	****	Yes
			ANOVA table	SS	DF	MS	F (DFn, DFd)	P value
			Interaction	286	3	95.35	F (3, 32) = 10.34	P<0.0001
			Row Factor	783.6	3	261.2	F (3, 32) = 28.32	P<0.0001
			Column Factor	740.5	1	740.5	F (1, 32) = 80.28	P<0.0001
			Residual	295.2	32	9.224
			Difference between column means
			Mean of WT	1.642
			Mean of HDAC1-cKO	10.25
			Difference between means	-8.605
			SE of difference	0.9604
			95% CI of difference	-10.56 to -6.649
			Data summary
			Number of columns (Column Factor)	2
			Number of rows (Row Factor)	4
			Number of values	40
			Compare cell means regardless of rows and columns
			Number of families	1
			Number of comparisons per family	28
			Alpha	0.05
			Tukey's multiple comparisons test	Mean Diff.	95.00% CI of diff.	Below threshold?	Summary	Adjusted P Value
			IL-4:WT vs. IL-4:HDAC1-cKO	-3.297	-9.519 to 2.925	No	ns	0.6771
			IL-4:WT vs. IL-4+TSLP:WT	-0.341	-6.563 to 5.881	No	ns	>0.9999
			IL-4:WT vs. IL-4+TSLP:HDAC1-cKO	-7.503	-13.72 to -1.281	Yes	**	0.0096
			IL-4:WT vs. IL-4+DTA-1:WT	-1.147	-7.369 to 5.075	No	ns	0.9987
			IL-4:WT vs. IL-4+DTA-1:HDAC1-cKO	-7.589	-13.81 to -1.367	Yes	**	0.0085
			IL-4:WT vs. IL-4+TSLP+DTA-1:WT	-4.493	-10.71 to 1.729	No	ns	0.3048
			IL-4:WT vs. IL-4+TSLP+DTA-1:HDAC1-cKO	-22.01	-28.23 to -15.79	Yes	****	<0.0001
			IL-4:HDAC1-cKO vs. IL-4+TSLP:WT	2.956	-3.266 to 9.178	No	ns	0.7811
			IL-4:HDAC1-cKO vs. IL-4+TSLP:HDAC1-cKO	-4.206	-10.43 to 2.016	No	ns	0.384
			IL-4:HDAC1-cKO vs. IL-4+DTA-1:WT	2.15	-4.072 to 8.372	No	ns	0.9477
			IL-4:HDAC1-cKO vs. IL-4+DTA-1:HDAC1-cKO	-4.292	-10.51 to 1.930	No	ns	0.3592
			IL-4:HDAC1-cKO vs. IL-4+TSLP+DTA-1:WT	-1.196	-7.418 to 5.026	No	ns	0.9983
			IL-4:HDAC1-cKO vs. IL-4+TSLP+DTA-1:HDAC1-cKO	-18.72	-24.94 to -12.49	Yes	****	<0.0001
			IL-4+TSLP:WT vs. IL-4+TSLP:HDAC1-cKO	-7.162	-13.38 to -0.9396	Yes	*	0.0151
			IL-4+TSLP:WT vs. IL-4+DTA-1:WT	-0.8056	-7.028 to 5.416	No	ns	0.9999
			IL-4+TSLP:WT vs. IL-4+DTA-1:HDAC1-cKO	-7.248	-13.47 to -1.026	Yes	*	0.0135
			IL-4+TSLP:WT vs. IL-4+TSLP+DTA-1:WT	-4.152	-10.37 to 2.070	No	ns	0.4002
			IL-4+TSLP:WT vs. IL-4+TSLP+DTA-1:HDAC1-cKO	-21.67	-27.89 to -15.45	Yes	****	<0.0001
			IL-4+TSLP:HDAC1-cKO vs. IL-4+DTA-1:WT	6.356	0.1340 to 12.58	Yes	*	0.0425
			IL-4+TSLP:HDAC1-cKO vs. IL-4+DTA-1:HDAC1-cKO	-0.086	-6.308 to 6.136	No	ns	>0.9999
			IL-4+TSLP:HDAC1-cKO vs. IL-4+TSLP+DTA-1:WT	3.01	-3.212 to 9.232	No	ns	0.7655
			IL-4+TSLP:HDAC1-cKO vs. IL-4+TSLP+DTA-1:HDAC1-cKO	-14.51	-20.73 to -8.288	Yes	****	<0.0001
			IL-4+DTA-1:WT vs. IL-4+DTA-1:HDAC1-cKO	-6.442	-12.66 to -0.2200	Yes	*	0.0382
			IL-4+DTA-1:WT vs. IL-4+TSLP+DTA-1:WT	-3.346	-9.568 to 2.876	No	ns	0.6611
			IL-4+DTA-1:WT vs. IL-4+TSLP+DTA-1:HDAC1-cKO	-20.87	-27.09 to -14.64	Yes	****	<0.0001
			IL-4+DTA-1:HDAC1-cKO vs. IL-4+TSLP+DTA-1:WT	3.096	-3.126 to 9.318	No	ns	0.74
			IL-4+DTA-1:HDAC1-cKO vs. IL-4+TSLP+DTA-1:HDAC1-cKO	-14.42	-20.65 to -8.202	Yes	****	<0.0001
			IL-4+TSLP+DTA-1:WT vs. IL-4+TSLP+DTA-1:HDAC1-cKO	-17.52	-23.74 to -11.30	Yes	****	<0.0001
			Test details	Mean 1	Mean 2	Mean Diff.	SE of diff.	N1	N2	q	DF
			IL-4:WT vs. IL-4:HDAC1-cKO	0.1474	3.444	-3.297	1.921	5	5	2.427	32
			IL-4:WT vs. IL-4+TSLP:WT	0.1474	0.4884	-0.341	1.921	5	5	0.2511	32
			IL-4:WT vs. IL-4+TSLP:HDAC1-cKO	0.1474	7.65	-7.503	1.921	5	5	5.524	32
			IL-4:WT vs. IL-4+DTA-1:WT	0.1474	1.294	-1.147	1.921	5	5	0.8442	32
			IL-4:WT vs. IL-4+DTA-1:HDAC1-cKO	0.1474	7.736	-7.589	1.921	5	5	5.587	32
			IL-4:WT vs. IL-4+TSLP+DTA-1:WT	0.1474	4.64	-4.493	1.921	5	5	3.308	32
			IL-4:WT vs. IL-4+TSLP+DTA-1:HDAC1-cKO	0.1474	22.16	-22.01	1.921	5	5	16.21	32
			IL-4:HDAC1-cKO vs. IL-4+TSLP:WT	3.444	0.4884	2.956	1.921	5	5	2.176	32
			IL-4:HDAC1-cKO vs. IL-4+TSLP:HDAC1-cKO	3.444	7.65	-4.206	1.921	5	5	3.097	32
			IL-4:HDAC1-cKO vs. IL-4+DTA-1:WT	3.444	1.294	2.15	1.921	5	5	1.583	32
			IL-4:HDAC1-cKO vs. IL-4+DTA-1:HDAC1-cKO	3.444	7.736	-4.292	1.921	5	5	3.16	32
			IL-4:HDAC1-cKO vs. IL-4+TSLP+DTA-1:WT	3.444	4.64	-1.196	1.921	5	5	0.8806	32
			IL-4:HDAC1-cKO vs. IL-4+TSLP+DTA-1:HDAC1-cKO	3.444	22.16	-18.72	1.921	5	5	13.78	32
			IL-4+TSLP:WT vs. IL-4+TSLP:HDAC1-cKO	0.4884	7.65	-7.162	1.921	5	5	5.273	32
			IL-4+TSLP:WT vs. IL-4+DTA-1:WT	0.4884	1.294	-0.8056	1.921	5	5	0.5931	32
			IL-4+TSLP:WT vs. IL-4+DTA-1:HDAC1-cKO	0.4884	7.736	-7.248	1.921	5	5	5.336	32
			IL-4+TSLP:WT vs. IL-4+TSLP+DTA-1:WT	0.4884	4.64	-4.152	1.921	5	5	3.057	32
			IL-4+TSLP:WT vs. IL-4+TSLP+DTA-1:HDAC1-cKO	0.4884	22.16	-21.67	1.921	5	5	15.96	32
			IL-4+TSLP:HDAC1-cKO vs. IL-4+DTA-1:WT	7.65	1.294	6.356	1.921	5	5	4.68	32
			IL-4+TSLP:HDAC1-cKO vs. IL-4+DTA-1:HDAC1-cKO	7.65	7.736	-0.086	1.921	5	5	0.06332	32
			IL-4+TSLP:HDAC1-cKO vs. IL-4+TSLP+DTA-1:WT	7.65	4.64	3.01	1.921	5	5	2.216	32
			IL-4+TSLP:HDAC1-cKO vs. IL-4+TSLP+DTA-1:HDAC1-cKO	7.65	22.16	-14.51	1.921	5	5	10.68	32
			IL-4+DTA-1:WT vs. IL-4+DTA-1:HDAC1-cKO	1.294	7.736	-6.442	1.921	5	5	4.743	32
			IL-4+DTA-1:WT vs. IL-4+TSLP+DTA-1:WT	1.294	4.64	-3.346	1.921	5	5	2.464	32
			IL-4+DTA-1:WT vs. IL-4+TSLP+DTA-1:HDAC1-cKO	1.294	22.16	-20.87	1.921	5	5	15.36	32
			IL-4+DTA-1:HDAC1-cKO vs. IL-4+TSLP+DTA-1:WT	7.736	4.64	3.096	1.921	5	5	2.279	32
			IL-4+DTA-1:HDAC1-cKO vs. IL-4+TSLP+DTA-1:HDAC1-cKO	7.736	22.16	-14.42	1.921	5	5	10.62	32
			IL-4+TSLP+DTA-1:WT vs. IL-4+TSLP+DTA-1:HDAC1-cKO	4.64	22.16	-17.52	1.921	5	5	12.9	32

## Sheet: Fig. 6g
			Fig. 6g: Frequency of GATA3 expressing cells
	Experiement ID					WT					HDAC1-cKO
	MK021		IL-4	30.2	27.7	27.3	35.8	56.5	35.4	34.4	30.3	55.1	65.1
	MK023		IL-4+TSLP	31.4	37.7	34.2	52.5	71.5	46.1	39.4	26	57.5	67.7
	MK027		IL-4+DTA-1	44	52.6	36.9	59.6	69	57	47.4	43.2	51.5	74.3
	MK030		IL-4+TSLP+DTA-1	62.5	58.1	39.7	68.9	85.4	78.8	67.3	44	45.8	88.8
	MK033
			PRISM Analysis
			Table Analyzed	GATA3+ CD4 T cells
			Two-way ANOVA	Ordinary
			Alpha	0.05
			Source of Variation	% of total variation	P value	P value summary	Significant?
			Interaction	0.7239	0.9524	ns	No
			Row Factor	29.18	0.0094	**	Yes
			Column Factor	1.232	0.4548	ns	No
			ANOVA table	SS	DF	MS	F (DFn, DFd)	P value
			Interaction	79.57	3	26.52	F (3, 32) = 0.1121	P=0.9524
			Row Factor	3207	3	1069	F (3, 32) = 4.520	P=0.0094
			Column Factor	135.4	1	135.4	F (1, 32) = 0.5726	P=0.4548
			Residual	7568	32	236.5
			Difference between column means
			Mean of WT	49.08
			Mean of HDAC1-cKO	52.76
			Difference between means	-3.68
			SE of difference	4.863
			95% CI of difference	-13.59 to 6.226
			Data summary
			Number of columns (Column Factor)	2
			Number of rows (Row Factor)	4
			Number of values	40
			Tukey's multiple comparisons test	Mean Diff.	95.00% CI of diff.	Below threshold?	Summary	Adjusted P Value
			IL-4:WT vs. IL-4:HDAC1-cKO	-8.56	-40.07 to 22.95	No	ns	0.9859
			IL-4:WT vs. IL-4+TSLP:WT	-9.96	-41.47 to 21.55	No	ns	0.9672
			IL-4:WT vs. IL-4+TSLP:HDAC1-cKO	-11.84	-43.35 to 19.67	No	ns	0.9207
			IL-4:WT vs. IL-4+DTA-1:WT	-16.92	-48.43 to 14.59	No	ns	0.6627
			IL-4:WT vs. IL-4+DTA-1:HDAC1-cKO	-19.18	-50.69 to 12.33	No	ns	0.5151
			IL-4:WT vs. IL-4+TSLP+DTA-1:WT	-27.42	-58.93 to 4.087	No	ns	0.1256
			IL-4:WT vs. IL-4+TSLP+DTA-1:HDAC1-cKO	-29.44	-60.95 to 2.067	No	ns	0.0808
			IL-4:HDAC1-cKO vs. IL-4+TSLP:WT	-1.4	-32.91 to 30.11	No	ns	>0.9999
			IL-4:HDAC1-cKO vs. IL-4+TSLP:HDAC1-cKO	-3.28	-34.79 to 28.23	No	ns	>0.9999
			IL-4:HDAC1-cKO vs. IL-4+DTA-1:WT	-8.36	-39.87 to 23.15	No	ns	0.9877
			IL-4:HDAC1-cKO vs. IL-4+DTA-1:HDAC1-cKO	-10.62	-42.13 to 20.89	No	ns	0.9539
			IL-4:HDAC1-cKO vs. IL-4+TSLP+DTA-1:WT	-18.86	-50.37 to 12.65	No	ns	0.5359
			IL-4:HDAC1-cKO vs. IL-4+TSLP+DTA-1:HDAC1-cKO	-20.88	-52.39 to 10.63	No	ns	0.4087
			IL-4+TSLP:WT vs. IL-4+TSLP:HDAC1-cKO	-1.88	-33.39 to 29.63	No	ns	>0.9999
			IL-4+TSLP:WT vs. IL-4+DTA-1:WT	-6.96	-38.47 to 24.55	No	ns	0.9959
			IL-4+TSLP:WT vs. IL-4+DTA-1:HDAC1-cKO	-9.22	-40.73 to 22.29	No	ns	0.9785
			IL-4+TSLP:WT vs. IL-4+TSLP+DTA-1:WT	-17.46	-48.97 to 14.05	No	ns	0.6277
			IL-4+TSLP:WT vs. IL-4+TSLP+DTA-1:HDAC1-cKO	-19.48	-50.99 to 12.03	No	ns	0.4958
			IL-4+TSLP:HDAC1-cKO vs. IL-4+DTA-1:WT	-5.08	-36.59 to 26.43	No	ns	0.9994
			IL-4+TSLP:HDAC1-cKO vs. IL-4+DTA-1:HDAC1-cKO	-7.34	-38.85 to 24.17	No	ns	0.9943
			IL-4+TSLP:HDAC1-cKO vs. IL-4+TSLP+DTA-1:WT	-15.58	-47.09 to 15.93	No	ns	0.7458
			IL-4+TSLP:HDAC1-cKO vs. IL-4+TSLP+DTA-1:HDAC1-cKO	-17.6	-49.11 to 13.91	No	ns	0.6185
			IL-4+DTA-1:WT vs. IL-4+DTA-1:HDAC1-cKO	-2.26	-33.77 to 29.25	No	ns	>0.9999
			IL-4+DTA-1:WT vs. IL-4+TSLP+DTA-1:WT	-10.5	-42.01 to 21.01	No	ns	0.9566
			IL-4+DTA-1:WT vs. IL-4+TSLP+DTA-1:HDAC1-cKO	-12.52	-44.03 to 18.99	No	ns	0.897
			IL-4+DTA-1:HDAC1-cKO vs. IL-4+TSLP+DTA-1:WT	-8.24	-39.75 to 23.27	No	ns	0.9887
			IL-4+DTA-1:HDAC1-cKO vs. IL-4+TSLP+DTA-1:HDAC1-cKO	-10.26	-41.77 to 21.25	No	ns	0.9615
			IL-4+TSLP+DTA-1:WT vs. IL-4+TSLP+DTA-1:HDAC1-cKO	-2.02	-33.53 to 29.49	No	ns	>0.9999
			Test details	Mean 1	Mean 2	Mean Diff.	SE of diff.	N1	N2	q	DF
			IL-4:WT vs. IL-4:HDAC1-cKO	35.5	44.06	-8.56	9.727	5	5	1.245	32
			IL-4:WT vs. IL-4+TSLP:WT	35.5	45.46	-9.96	9.727	5	5	1.448	32
			IL-4:WT vs. IL-4+TSLP:HDAC1-cKO	35.5	47.34	-11.84	9.727	5	5	1.721	32
			IL-4:WT vs. IL-4+DTA-1:WT	35.5	52.42	-16.92	9.727	5	5	2.46	32
			IL-4:WT vs. IL-4+DTA-1:HDAC1-cKO	35.5	54.68	-19.18	9.727	5	5	2.789	32
			IL-4:WT vs. IL-4+TSLP+DTA-1:WT	35.5	62.92	-27.42	9.727	5	5	3.987	32
			IL-4:WT vs. IL-4+TSLP+DTA-1:HDAC1-cKO	35.5	64.94	-29.44	9.727	5	5	4.28	32
			IL-4:HDAC1-cKO vs. IL-4+TSLP:WT	44.06	45.46	-1.4	9.727	5	5	0.2036	32
			IL-4:HDAC1-cKO vs. IL-4+TSLP:HDAC1-cKO	44.06	47.34	-3.28	9.727	5	5	0.4769	32
			IL-4:HDAC1-cKO vs. IL-4+DTA-1:WT	44.06	52.42	-8.36	9.727	5	5	1.216	32
			IL-4:HDAC1-cKO vs. IL-4+DTA-1:HDAC1-cKO	44.06	54.68	-10.62	9.727	5	5	1.544	32
			IL-4:HDAC1-cKO vs. IL-4+TSLP+DTA-1:WT	44.06	62.92	-18.86	9.727	5	5	2.742	32
			IL-4:HDAC1-cKO vs. IL-4+TSLP+DTA-1:HDAC1-cKO	44.06	64.94	-20.88	9.727	5	5	3.036	32
			IL-4+TSLP:WT vs. IL-4+TSLP:HDAC1-cKO	45.46	47.34	-1.88	9.727	5	5	0.2733	32
			IL-4+TSLP:WT vs. IL-4+DTA-1:WT	45.46	52.42	-6.96	9.727	5	5	1.012	32
			IL-4+TSLP:WT vs. IL-4+DTA-1:HDAC1-cKO	45.46	54.68	-9.22	9.727	5	5	1.341	32
			IL-4+TSLP:WT vs. IL-4+TSLP+DTA-1:WT	45.46	62.92	-17.46	9.727	5	5	2.539	32
			IL-4+TSLP:WT vs. IL-4+TSLP+DTA-1:HDAC1-cKO	45.46	64.94	-19.48	9.727	5	5	2.832	32
			IL-4+TSLP:HDAC1-cKO vs. IL-4+DTA-1:WT	47.34	52.42	-5.08	9.727	5	5	0.7386	32
			IL-4+TSLP:HDAC1-cKO vs. IL-4+DTA-1:HDAC1-cKO	47.34	54.68	-7.34	9.727	5	5	1.067	32
			IL-4+TSLP:HDAC1-cKO vs. IL-4+TSLP+DTA-1:WT	47.34	62.92	-15.58	9.727	5	5	2.265	32
			IL-4+TSLP:HDAC1-cKO vs. IL-4+TSLP+DTA-1:HDAC1-cKO	47.34	64.94	-17.6	9.727	5	5	2.559	32
			IL-4+DTA-1:WT vs. IL-4+DTA-1:HDAC1-cKO	52.42	54.68	-2.26	9.727	5	5	0.3286	32
			IL-4+DTA-1:WT vs. IL-4+TSLP+DTA-1:WT	52.42	62.92	-10.5	9.727	5	5	1.527	32
			IL-4+DTA-1:WT vs. IL-4+TSLP+DTA-1:HDAC1-cKO	52.42	64.94	-12.52	9.727	5	5	1.82	32
			IL-4+DTA-1:HDAC1-cKO vs. IL-4+TSLP+DTA-1:WT	54.68	62.92	-8.24	9.727	5	5	1.198	32
			IL-4+DTA-1:HDAC1-cKO vs. IL-4+TSLP+DTA-1:HDAC1-cKO	54.68	64.94	-10.26	9.727	5	5	1.492	32
			IL-4+TSLP+DTA-1:WT vs. IL-4+TSLP+DTA-1:HDAC1-cKO	62.92	64.94	-2.02	9.727	5	5	0.2937	32

## Sheet: Fig. 8b
			Fig. 8b: Frequency of IL-5/IL-13 co-expressing cells
	Experiment ID		WT Th2	WT pTh2	WT pTh2 + T-5224 (10 uM)	WT pTh2 + SB 203580 (10 uM)
	MK086		0.15	4.29	4.8	0.8
	MK088		0.25	6.96	6.72	1.69
	MK090		0.7	9.85	7.81	2.16
			PRISM Analysis
			Table Analyzed	WT_IL-5+/IL-13+(MK086,MK088,MK090)
			Data sets analyzed	A-D
			ANOVA summary
			F	12.92
			P value	0.002
			P value summary	**
			Significant diff. among means (P < 0.05)?	Yes
			R squared	0.8289
			Brown-Forsythe test
			F (DFn, DFd)	1.729 (3, 8)
			P value	0.238
			P value summary	ns
			Are SDs significantly different (P < 0.05)?	No
			Bartlett's test
			Bartlett's statistic (corrected)
			P value
			P value summary
			Are SDs significantly different (P < 0.05)?
			ANOVA table	SS	DF	MS	F (DFn, DFd)	P value
			Treatment (between columns)	102.8	3	34.28	F (3, 8) = 12.92	P=0.0020
			Residual (within columns)	21.24	8	2.654
			Total	124.1	11
			Data summary
			Number of treatments (columns)	4
			Number of values (total)	12
			Number of families	1
			Number of comparisons per family	6
			Alpha	0.05
			Tukey's multiple comparisons test	Mean Diff.	95.00% CI of diff.	Below threshold?	Summary	Adjusted P Value
			WT Th2 vs. WT pTh2	-6.667	-10.93 to -2.407	Yes	**	0.0046	A-B
			WT Th2 vs. WT pTh2 + T-5224 (10 uM)	-6.077	-10.34 to -1.817	Yes	**	0.0079	A-C
			WT Th2 vs. WT pTh2 + SB 203580 (10 uM)	-1.183	-5.443 to 3.077	No	ns	0.8106	A-D
			WT pTh2 vs. WT pTh2 + T-5224 (10 uM)	0.59	-3.670 to 4.850	No	ns	0.9691	B-C
			WT pTh2 vs. WT pTh2 + SB 203580 (10 uM)	5.483	1.223 to 9.743	Yes	*	0.0142	B-D
			WT pTh2 + T-5224 (10 uM) vs. WT pTh2 + SB 203580 (10 uM)	4.893	0.6333 to 9.153	Yes	*	0.0258	C-D
			Test details	Mean 1	Mean 2	Mean Diff.	SE of diff.	n1	n2	q	DF
			WT Th2 vs. WT pTh2	0.3667	7.033	-6.667	1.33	3	3	7.087	8
			WT Th2 vs. WT pTh2 + T-5224 (10 uM)	0.3667	6.443	-6.077	1.33	3	3	6.46	8
			WT Th2 vs. WT pTh2 + SB 203580 (10 uM)	0.3667	1.55	-1.183	1.33	3	3	1.258	8
			WT pTh2 vs. WT pTh2 + T-5224 (10 uM)	7.033	6.443	0.59	1.33	3	3	0.6272	8
			WT pTh2 vs. WT pTh2 + SB 203580 (10 uM)	7.033	1.55	5.483	1.33	3	3	5.829	8
			WT pTh2 + T-5224 (10 uM) vs. WT pTh2 + SB 203580 (10 uM)	6.443	1.55	4.893	1.33	3	3	5.202	8

## Sheet: Fig. 8c
			Fig. 8c: Frequency of CD4+/IL-4+ cells (Top left)													Fig. 8c: Frequency of CD4+/IL-13+ cells (Top right)
	Experiment ID		WT Th2	WT pTh2	WT pTh2 + T-5224 (10 uM)	WT pTh2 + SB 203580 (10 uM)								Experiment ID		WT Th2	WT pTh2	WT pTh2 + T-5224 (10 uM)	WT pTh2 + SB 203580 (10 uM)
	MK086		1.39	3.74	10.6	2.82								MK086		1.55	45.4	39	11.6
	MK088		1.2	6.33	8.06	4.26								MK088		1.89	50.2	49.3	23
	MK090		3.63	7.15	8.9	6.06								MK090		4.48	59.8	48.1	22.9
			PRISM Analysis													PRISM Analysis
			Table Analyzed	WT_CD4+/IL-4+(MK086,MK088,MK090)												Table Analyzed	WT_CD4+/IL-13+(MK086,MK088,MK090)
			Data sets analyzed	A-D												Data sets analyzed	A-D
			ANOVA summary													ANOVA summary
			F	11.41												F	48.25
			P value	0.0029												P value	<0.0001
			P value summary	**												P value summary	****
			Significant diff. among means (P < 0.05)?	Yes												Significant diff. among means (P < 0.05)?	Yes
			R squared	0.8106												R squared	0.9476
			Brown-Forsythe test													Brown-Forsythe test
			F (DFn, DFd)	0.06553 (3, 8)												F (DFn, DFd)	0.3451 (3, 8)
			P value	0.9767												P value	0.7938
			P value summary	ns												P value summary	ns
			Are SDs significantly different (P < 0.05)?	No												Are SDs significantly different (P < 0.05)?	No
			Bartlett's test													Bartlett's test
			Bartlett's statistic (corrected)													Bartlett's statistic (corrected)
			P value													P value
			P value summary													P value summary
			Are SDs significantly different (P < 0.05)?													Are SDs significantly different (P < 0.05)?
			ANOVA table	SS	DF	MS	F (DFn, DFd)									ANOVA table	SS	DF	MS	F (DFn, DFd)	P value
			Treatment (between columns)	79.65	3	26.55	F (3, 8) = 11.41									Treatment (between columns)	4741	3	1580	F (3, 8) = 48.25	P<0.0001
			Residual (within columns)	18.61	8	2.326										Residual (within columns)	262	8	32.75
			Total	98.26	11											Total	5003	11
			Data summary													Data summary
			Number of treatments (columns)	4												Number of treatments (columns)	4
			Number of values (total)	12												Number of values (total)	12
			Number of families	1												Number of families	1
			Number of comparisons per family	6												Number of comparisons per family	6
			Alpha	0.05												Alpha	0.05
			Tukey's multiple comparisons test	Mean Diff.	95.00% CI of diff.	Below threshold?	Summary	Adjusted P Value								Tukey's multiple comparisons test	Mean Diff.	95.00% CI of diff.	Below threshold?	Summary	Adjusted P Value
			WT Th2 vs. WT pTh2	-3.667	-7.654 to 0.3211	No	ns	0.0719	A-B							WT Th2 vs. WT pTh2	-49.16	-64.12 to -34.20	Yes	****	<0.0001	A-B
			WT Th2 vs. WT pTh2 + T-5224 (10 uM)	-7.113	-11.10 to -3.126	Yes	**	0.002	A-C							WT Th2 vs. WT pTh2 + T-5224 (10 uM)	-42.83	-57.79 to -27.86	Yes	****	<0.0001	A-C
			WT Th2 vs. WT pTh2 + SB 203580 (10 uM)	-2.307	-6.294 to 1.681	No	ns	0.3185	A-D							WT Th2 vs. WT pTh2 + SB 203580 (10 uM)	-16.53	-31.49 to -1.564	Yes	*	0.0313	A-D
			WT pTh2 vs. WT pTh2 + T-5224 (10 uM)	-3.447	-7.434 to 0.5411	No	ns	0.0923	B-C							WT pTh2 vs. WT pTh2 + T-5224 (10 uM)	6.333	-8.630 to 21.30	No	ns	0.5571	B-C
			WT pTh2 vs. WT pTh2 + SB 203580 (10 uM)	1.36	-2.628 to 5.348	No	ns	0.7038	B-D							WT pTh2 vs. WT pTh2 + SB 203580 (10 uM)	32.63	17.67 to 47.60	Yes	***	0.0005	B-D
			WT pTh2 + T-5224 (10 uM) vs. WT pTh2 + SB 203580 (10 uM)	4.807	0.8189 to 8.794	Yes	*	0.0201	C-D							WT pTh2 + T-5224 (10 uM) vs. WT pTh2 + SB 203580 (10 uM)	26.3	11.34 to 41.26	Yes	**	0.0022	C-D
			Test details	Mean 1	Mean 2	Mean Diff.	SE of diff.	n1	n2	q	DF					Test details	Mean 1	Mean 2	Mean Diff.	SE of diff.	n1	n2	q	DF
			WT Th2 vs. WT pTh2	2.073	5.74	-3.667	1.245	3	3	4.164	8					WT Th2 vs. WT pTh2	2.64	51.8	-49.16	4.673	3	3	14.88	8
			WT Th2 vs. WT pTh2 + T-5224 (10 uM)	2.073	9.187	-7.113	1.245	3	3	8.078	8					WT Th2 vs. WT pTh2 + T-5224 (10 uM)	2.64	45.47	-42.83	4.673	3	3	12.96	8
			WT Th2 vs. WT pTh2 + SB 203580 (10 uM)	2.073	4.38	-2.307	1.245	3	3	2.62	8					WT Th2 vs. WT pTh2 + SB 203580 (10 uM)	2.64	19.17	-16.53	4.673	3	3	5.002	8
			WT pTh2 vs. WT pTh2 + T-5224 (10 uM)	5.74	9.187	-3.447	1.245	3	3	3.914	8					WT pTh2 vs. WT pTh2 + T-5224 (10 uM)	51.8	45.47	6.333	4.673	3	3	1.917	8
			WT pTh2 vs. WT pTh2 + SB 203580 (10 uM)	5.74	4.38	1.36	1.245	3	3	1.545	8					WT pTh2 vs. WT pTh2 + SB 203580 (10 uM)	51.8	19.17	32.63	4.673	3	3	9.877	8
			WT pTh2 + T-5224 (10 uM) vs. WT pTh2 + SB 203580 (10 uM)	9.187	4.38	4.807	1.245	3	3	5.459	8					WT pTh2 + T-5224 (10 uM) vs. WT pTh2 + SB 203580 (10 uM)	45.47	19.17	26.3	4.673	3	3	7.96	8
			Fig. 8c: Frequency of CD4+/IL-5+ cells (Bottom left)													Fig. 8c: Frequency of CD4+/GATA3+ cells (Bottom right)
	Experiment ID		WT Th2	WT pTh2	WT pTh2 + T-5224 (10 uM)	WT pTh2 + SB 203580 (10 uM)								Experiment ID		WT Th2	WT pTh2	WT pTh2 + T-5224 (10 uM)	WT pTh2 + SB 203580 (10 uM)
	MK086		0.24	4.94	5.33	0.99								MK086		22.9	46	52.4	33.7
	MK088		0.74	7.77	7.33	2.06								MK088		19.6	30.9	49.6	18.7
	MK090		1.42	9.09	7.45	2.55								MK090		45.7	60.1	67.4	52.5
			PRISM Analysis													PRISM Analysis
			Table Analyzed	WT_CD4+/IL-5+(MK086,MK088,MK090)												Table Analyzed	WT_CD4+/GATA3+(MK086,MK088,MK090)
			Data sets analyzed	A-D												Data sets analyzed	A-D
			ANOVA summary													ANOVA summary
			F	18.94												F	2.169
			P value	0.0005												P value	0.1696
			P value summary	***												P value summary	ns
			Significant diff. among means (P < 0.05)?	Yes												Significant diff. among means (P < 0.05)?	No
			R squared	0.8766												R squared	0.4486
			Brown-Forsythe test													Brown-Forsythe test
			F (DFn, DFd)	0.6348 (3, 8)												F (DFn, DFd)	0.1570 (3, 8)
			P value	0.6132												P value	0.9222
			P value summary	ns												P value summary	ns
			Are SDs significantly different (P < 0.05)?	No												Are SDs significantly different (P < 0.05)?	No
			Bartlett's test													Bartlett's test
			Bartlett's statistic (corrected)													Bartlett's statistic (corrected)
			P value													P value
			P value summary													P value summary
			Are SDs significantly different (P < 0.05)?													Are SDs significantly different (P < 0.05)?
			ANOVA table	SS	DF	MS	F (DFn, DFd)	P value								ANOVA table	SS	DF	MS	F (DFn, DFd)	P value
			Treatment (between columns)	98.01	3	32.67	F (3, 8) = 18.94	P=0.0005								Treatment (between columns)	1291	3	430.4	F (3, 8) = 2.169	P=0.1696
			Residual (within columns)	13.8	8	1.725										Residual (within columns)	1587	8	198.4
			Total	111.8	11											Total	2879	11
			Data summary													Data summary
			Number of treatments (columns)	4												Number of treatments (columns)	4
			Number of values (total)	12												Number of values (total)	12
			Number of families	1												Number of families	1
			Number of comparisons per family	6												Number of comparisons per family	6
			Alpha	0.05												Alpha	0.05
			Tukey's multiple comparisons test	Mean Diff.	95.00% CI of diff.	Below threshold?	Summary	Adjusted P Value								Tukey's multiple comparisons test	Mean Diff.	95.00% CI of diff.	Below threshold?	Summary	Adjusted P Value
			WT Th2 vs. WT pTh2	-6.467	-9.901 to -3.032	Yes	**	0.0014	A-B							WT Th2 vs. WT pTh2	-16.27	-53.10 to 20.56	No	ns	0.5252	A-B
			WT Th2 vs. WT pTh2 + T-5224 (10 uM)	-5.903	-9.338 to -2.469	Yes	**	0.0025	A-C							WT Th2 vs. WT pTh2 + T-5224 (10 uM)	-27.07	-63.90 to 9.764	No	ns	0.1646	A-C
			WT Th2 vs. WT pTh2 + SB 203580 (10 uM)	-1.067	-4.501 to 2.368	No	ns	0.7567	A-D							WT Th2 vs. WT pTh2 + SB 203580 (10 uM)	-5.567	-42.40 to 31.26	No	ns	0.9605	A-D
			WT pTh2 vs. WT pTh2 + T-5224 (10 uM)	0.5633	-2.871 to 3.998	No	ns	0.9506	B-C							WT pTh2 vs. WT pTh2 + T-5224 (10 uM)	-10.8	-47.63 to 26.03	No	ns	0.7857	B-C
			WT pTh2 vs. WT pTh2 + SB 203580 (10 uM)	5.4	1.966 to 8.834	Yes	**	0.0044	B-D							WT pTh2 vs. WT pTh2 + SB 203580 (10 uM)	10.7	-26.13 to 47.53	No	ns	0.7901	B-D
			WT pTh2 + T-5224 (10 uM) vs. WT pTh2 + SB 203580 (10 uM)	4.837	1.402 to 8.271	Yes	**	0.0085	C-D							WT pTh2 + T-5224 (10 uM) vs. WT pTh2 + SB 203580 (10 uM)	21.5	-15.33 to 58.33	No	ns	0.3118	C-D
			Test details	Mean 1	Mean 2	Mean Diff.	SE of diff.	n1	n2	q	DF					Test details	Mean 1	Mean 2	Mean Diff.	SE of diff.	n1	n2	q	DF
			WT Th2 vs. WT pTh2	0.8	7.267	-6.467	1.072	3	3	8.527	8					WT Th2 vs. WT pTh2	29.4	45.67	-16.27	11.5	3	3	2	8
			WT Th2 vs. WT pTh2 + T-5224 (10 uM)	0.8	6.703	-5.903	1.072	3	3	7.785	8					WT Th2 vs. WT pTh2 + T-5224 (10 uM)	29.4	56.47	-27.07	11.5	3	3	3.328	8
			WT Th2 vs. WT pTh2 + SB 203580 (10 uM)	0.8	1.867	-1.067	1.072	3	3	1.407	8					WT Th2 vs. WT pTh2 + SB 203580 (10 uM)	29.4	34.97	-5.567	11.5	3	3	0.6845	8
			WT pTh2 vs. WT pTh2 + T-5224 (10 uM)	7.267	6.703	0.5633	1.072	3	3	0.7428	8					WT pTh2 vs. WT pTh2 + T-5224 (10 uM)	45.67	56.47	-10.8	11.5	3	3	1.328	8
			WT pTh2 vs. WT pTh2 + SB 203580 (10 uM)	7.267	1.867	5.4	1.072	3	3	7.121	8					WT pTh2 vs. WT pTh2 + SB 203580 (10 uM)	45.67	34.97	10.7	11.5	3	3	1.316	8
			WT pTh2 + T-5224 (10 uM) vs. WT pTh2 + SB 203580 (10 uM)	6.703	1.867	4.837	1.072	3	3	6.378	8					WT pTh2 + T-5224 (10 uM) vs. WT pTh2 + SB 203580 (10 uM)	56.47	34.97	21.5	11.5	3	3	2.644	8

## Sheet: Fig. 8e
			Fig. 8e: Frequency of IL-5/IL-13 co-expressing cells
	Experiment ID		KO Th2	KO pTh2	KO pTh2 + T-5224 (10 uM)	KO pTh2 + SB 203580 (10 uM)
	MK086		4.1	28.2	24.3	6.96
	MK088		6.3	27.2	36.9	8.33
	MK090		6.04	37.7	34.2	15.4
	KO = HDAC1-cKO
			PRISM Analysis
			Table Analyzed	KO_IL-5+/IL-13+(MK086,MK088,MK090)
			Data sets analyzed	A-D
			ANOVA summary
			F	22.77
			P value	0.0003
			P value summary	***
			Significant diff. among means (P < 0.05)?	Yes
			R squared	0.8952
			Brown-Forsythe test
			F (DFn, DFd)	0.3918 (3, 8)
			P value	0.7623
			P value summary	ns
			Are SDs significantly different (P < 0.05)?	No
			Bartlett's test
			Bartlett's statistic (corrected)
			P value
			P value summary
			Are SDs significantly different (P < 0.05)?
			ANOVA table	SS	DF	MS	F (DFn, DFd)	P value
			Treatment (between columns)	1700	3	566.7	F (3, 8) = 22.77	P=0.0003
			Residual (within columns)	199.1	8	24.89
			Total	1899	11
			Data summary
			Number of treatments (columns)	4
			Number of values (total)	12
			Number of families	1
			Number of comparisons per family	6
			Alpha	0.05
			Tukey's multiple comparisons test	Mean Diff.	95.00% CI of diff.	Below threshold?	Summary	Adjusted P Value
			KO Th2 vs. KO pTh2	-25.55	-38.60 to -12.51	Yes	**	0.0011	A-B
			KO Th2 vs. KO pTh2 + T-5224 (10 uM)	-26.32	-39.36 to -13.28	Yes	***	0.0009	A-C
			KO Th2 vs. KO pTh2 + SB 203580 (10 uM)	-4.75	-17.79 to 8.294	No	ns	0.6626	A-D
			KO pTh2 vs. KO pTh2 + T-5224 (10 uM)	-0.7667	-13.81 to 12.28	No	ns	0.9974	B-C
			KO pTh2 vs. KO pTh2 + SB 203580 (10 uM)	20.8	7.759 to 33.85	Yes	**	0.0041	B-D
			KO pTh2 + T-5224 (10 uM) vs. KO pTh2 + SB 203580 (10 uM)	21.57	8.526 to 34.61	Yes	**	0.0032	C-D
			Test details	Mean 1	Mean 2	Mean Diff.	SE of diff.	n1	n2	q	DF
			KO Th2 vs. KO pTh2	5.48	31.03	-25.55	4.073	3	3	8.872	8
			KO Th2 vs. KO pTh2 + T-5224 (10 uM)	5.48	31.8	-26.32	4.073	3	3	9.138	8
			KO Th2 vs. KO pTh2 + SB 203580 (10 uM)	5.48	10.23	-4.75	4.073	3	3	1.649	8
			KO pTh2 vs. KO pTh2 + T-5224 (10 uM)	31.03	31.8	-0.7667	4.073	3	3	0.2662	8
			KO pTh2 vs. KO pTh2 + SB 203580 (10 uM)	31.03	10.23	20.8	4.073	3	3	7.223	8
			KO pTh2 + T-5224 (10 uM) vs. KO pTh2 + SB 203580 (10 uM)	31.8	10.23	21.57	4.073	3	3	7.489	8

## Sheet: Fig. 8f
			Fig. 8f: Frequency of CD4+/IL-4+ cells (Top left)													Fig. 8f: Frequency of CD4+/IL-13+ cells (Top right)
	Experiment ID		KO Th2	KO pTh2	KO pTh2 + T-5224 (10 uM)	KO pTh2 + SB 203580 (10 uM)								Experiment ID		KO Th2	KO pTh2	KO pTh2 + T-5224 (10 uM)	KO pTh2 + SB 203580 (10 uM)
	MK086		5.56	13	18.7	5.63								MK086		15.3	71.7	58.1	22.8
	MK088		9.96	14.1	27.6	9.81								MK088		23.5	66.5	70.8	28.5
	MK090		17.3	25	26.4	19.7								MK090		14.4	76.1	68.5	41
	KO = HDAC1-cKO
			PRISM Analysis													PRISM Analysis
			Table Analyzed	KO_CD4+/IL-4+(MK086,MK088,MK090)												Table Analyzed	KO_CD4+/IL-13+(MK086,MK088,MK090)
			Data sets analyzed	A-D												Data sets analyzed	A-D
			ANOVA summary													ANOVA summary
			F	2.938												F	45.81
			P value	0.0991												P value	<0.0001
			P value summary	ns												P value summary	****
			Significant diff. among means (P < 0.05)?	No												Significant diff. among means (P < 0.05)?	Yes
			R squared	0.5242												R squared	0.945
			Brown-Forsythe test													Brown-Forsythe test
			F (DFn, DFd)	0.06582 (3, 8)												F (DFn, DFd)	0.2402 (3, 8)
			P value	0.9765												P value	0.866
			P value summary	ns												P value summary	ns
			Are SDs significantly different (P < 0.05)?	No												Are SDs significantly different (P < 0.05)?	No
			Bartlett's test													Bartlett's test
			Bartlett's statistic (corrected)													Bartlett's statistic (corrected)
			P value													P value
			P value summary													P value summary
			Are SDs significantly different (P < 0.05)?													Are SDs significantly different (P < 0.05)?
			ANOVA table	SS	DF	MS	F (DFn, DFd)	P value								ANOVA table	SS	DF	MS	F (DFn, DFd)	P value
			Treatment (between columns)	340.9	3	113.6	F (3, 8) = 2.938	P=0.0991								Treatment (between columns)	6208	3	2069	F (3, 8) = 45.81	P<0.0001
			Residual (within columns)	309.4	8	38.68										Residual (within columns)	361.4	8	45.17
			Total	650.3	11											Total	6569	11
			Data summary													Data summary
			Number of treatments (columns)	4												Number of treatments (columns)	4
			Number of values (total)	12												Number of values (total)	12
			Number of families	1												Number of families	1
			Number of comparisons per family	6												Number of comparisons per family	6
			Alpha	0.05												Alpha	0.05
			Tukey's multiple comparisons test	Mean Diff.	95.00% CI of diff.	Below threshold?	Summary	Adjusted P Value								Tukey's multiple comparisons test	Mean Diff.	95.00% CI of diff.	Below threshold?	Summary	Adjusted P Value
			KO Th2 vs. KO pTh2	-6.427	-22.69 to 9.835	No	ns	0.6069	A-B							KO Th2 vs. KO pTh2	-53.7	-71.27 to -36.13	Yes	****	<0.0001	A-B
			KO Th2 vs. KO pTh2 + T-5224 (10 uM)	-13.29	-29.55 to 2.968	No	ns	0.114	A-C							KO Th2 vs. KO pTh2 + T-5224 (10 uM)	-48.07	-65.64 to -30.49	Yes	***	0.0001	A-C
			KO Th2 vs. KO pTh2 + SB 203580 (10 uM)	-0.7733	-17.03 to 15.49	No	ns	0.9986	A-D							KO Th2 vs. KO pTh2 + SB 203580 (10 uM)	-13.03	-30.61 to 4.540	No	ns	0.1598	A-D
			KO pTh2 vs. KO pTh2 + T-5224 (10 uM)	-6.867	-23.13 to 9.395	No	ns	0.5589	B-C							KO pTh2 vs. KO pTh2 + T-5224 (10 uM)	5.633	-11.94 to 23.21	No	ns	0.7396	B-C
			KO pTh2 vs. KO pTh2 + SB 203580 (10 uM)	5.653	-10.61 to 21.91	No	ns	0.6921	B-D							KO pTh2 vs. KO pTh2 + SB 203580 (10 uM)	40.67	23.09 to 58.24	Yes	***	0.0003	B-D
			KO pTh2 + T-5224 (10 uM) vs. KO pTh2 + SB 203580 (10 uM)	12.52	-3.741 to 28.78	No	ns	0.141	C-D							KO pTh2 + T-5224 (10 uM) vs. KO pTh2 + SB 203580 (10 uM)	35.03	17.46 to 52.61	Yes	***	0.001	C-D
			Test details	Mean 1	Mean 2	Mean Diff.	SE of diff.	n1	n2	q	DF					Test details	Mean 1	Mean 2	Mean Diff.	SE of diff.	n1	n2	q	DF
			KO Th2 vs. KO pTh2	10.94	17.37	-6.427	5.078	3	3	1.79	8					KO Th2 vs. KO pTh2	17.73	71.43	-53.7	5.488	3	3	13.84	8
			KO Th2 vs. KO pTh2 + T-5224 (10 uM)	10.94	24.23	-13.29	5.078	3	3	3.702	8					KO Th2 vs. KO pTh2 + T-5224 (10 uM)	17.73	65.8	-48.07	5.488	3	3	12.39	8
			KO Th2 vs. KO pTh2 + SB 203580 (10 uM)	10.94	11.71	-0.7733	5.078	3	3	0.2154	8					KO Th2 vs. KO pTh2 + SB 203580 (10 uM)	17.73	30.77	-13.03	5.488	3	3	3.359	8
			KO pTh2 vs. KO pTh2 + T-5224 (10 uM)	17.37	24.23	-6.867	5.078	3	3	1.912	8					KO pTh2 vs. KO pTh2 + T-5224 (10 uM)	71.43	65.8	5.633	5.488	3	3	1.452	8
			KO pTh2 vs. KO pTh2 + SB 203580 (10 uM)	17.37	11.71	5.653	5.078	3	3	1.574	8					KO pTh2 vs. KO pTh2 + SB 203580 (10 uM)	71.43	30.77	40.67	5.488	3	3	10.48	8
			KO pTh2 + T-5224 (10 uM) vs. KO pTh2 + SB 203580 (10 uM)	24.23	11.71	12.52	5.078	3	3	3.487	8					KO pTh2 + T-5224 (10 uM) vs. KO pTh2 + SB 203580 (10 uM)	65.8	30.77	35.03	5.488	3	3	9.028	8
			Fig. 8f: Frequency of CD4+/IL-5+ cells (Bottom left)													Fig. 8f: Frequency of CD4+/GATA3+ cells (Bottom right)
	Experiment ID		KO Th2	KO pTh2	KO pTh2 + T-5224 (10 uM)	KO pTh2 + SB 203580 (10 uM)								Experiment ID		KO Th2	KO pTh2	KO pTh2 + T-5224 (10 uM)	KO pTh2 + SB 203580 (10 uM)
	MK086		5.62	29.4	27.4	8.84								MK086		34.3	59.1	56.5	42.1
	MK088		9.34	28.8	39.2	10.8								MK088		31.3	45.8	51.5	24.8
	MK090		14.2	37.7	36	19.8								MK090		57.6	81.5	78.1	67.4
			PRISM Analysis													PRISM Analysis
			Table Analyzed	KO_CD4+/IL-5+(MK086,MK088,MK090)												Table Analyzed	KO_CD4+/GATA3+(MK086,MK088,MK090)
			Data sets analyzed	A-D												Data sets analyzed	A-D
			ANOVA summary													ANOVA summary
			F	16.64												F	1.256
			P value	0.0008												P value	0.3525
			P value summary	***												P value summary	ns
			Significant diff. among means (P < 0.05)?	Yes												Significant diff. among means (P < 0.05)?	No
			R squared	0.8619												R squared	0.3202
			Brown-Forsythe test													Brown-Forsythe test
			F (DFn, DFd)	0.04737 (3, 8)												F (DFn, DFd)	0.1412 (3, 8)
			P value	0.9853												P value	0.9324
			P value summary	ns												P value summary	ns
			Are SDs significantly different (P < 0.05)?	No												Are SDs significantly different (P < 0.05)?	No
			Bartlett's test													Bartlett's test
			Bartlett's statistic (corrected)													Bartlett's statistic (corrected)
			P value													P value
			P value summary													P value summary
			Are SDs significantly different (P < 0.05)?													Are SDs significantly different (P < 0.05)?
			ANOVA table	SS	DF	MS	F (DFn, DFd)	P value								ANOVA table	SS	DF	MS	F (DFn, DFd)	P value
			Treatment (between columns)	1431	3	477.1	F (3, 8) = 16.64	P=0.0008								Treatment (between columns)	1123	3	374.2	F (3, 8) = 1.256	P=0.3525
			Residual (within columns)	229.3	8	28.66										Residual (within columns)	2383	8	297.9
			Total	1661	11											Total	3506	11
			Data summary													Data summary
			Number of treatments (columns)	4												Number of treatments (columns)	4
			Number of values (total)	12												Number of values (total)	12
			Number of families	1												Number of families	1
			Number of comparisons per family	6												Number of comparisons per family	6
			Alpha	0.05												Alpha	0.05
			Tukey's multiple comparisons test	Mean Diff.	95.00% CI of diff.	Below threshold?	Summary	Adjusted P Value								Tukey's multiple comparisons test	Mean Diff.	95.00% CI of diff.	Below threshold?	Summary	Adjusted P Value
			KO Th2 vs. KO pTh2	-22.25	-36.25 to -8.248	Yes	**	0.0042	A-B							KO Th2 vs. KO pTh2	-21.07	-66.20 to 24.06	No	ns	0.4827	A-B
			KO Th2 vs. KO pTh2 + T-5224 (10 uM)	-24.48	-38.48 to -10.48	Yes	**	0.0023	A-C							KO Th2 vs. KO pTh2 + T-5224 (10 uM)	-20.97	-66.10 to 24.16	No	ns	0.4864	A-C
			KO Th2 vs. KO pTh2 + SB 203580 (10 uM)	-3.427	-17.43 to 10.57	No	ns	0.8598	A-D							KO Th2 vs. KO pTh2 + SB 203580 (10 uM)	-3.7	-48.83 to 41.43	No	ns	0.9932	A-D
			KO pTh2 vs. KO pTh2 + T-5224 (10 uM)	-2.233	-16.23 to 11.77	No	ns	0.9542	B-C							KO pTh2 vs. KO pTh2 + T-5224 (10 uM)	0.1	-45.03 to 45.23	No	ns	>0.9999	B-C
			KO pTh2 vs. KO pTh2 + SB 203580 (10 uM)	18.82	4.821 to 32.82	Yes	*	0.0111	B-D							KO pTh2 vs. KO pTh2 + SB 203580 (10 uM)	17.37	-27.76 to 62.50	No	ns	0.6255	B-D
			KO pTh2 + T-5224 (10 uM) vs. KO pTh2 + SB 203580 (10 uM)	21.05	7.054 to 35.05	Yes	**	0.0058	C-D							KO pTh2 + T-5224 (10 uM) vs. KO pTh2 + SB 203580 (10 uM)	17.27	-27.86 to 62.40	No	ns	0.6295	C-D
			Test details	Mean 1	Mean 2	Mean Diff.	SE of diff.	n1	n2	q	DF					Test details	Mean 1	Mean 2	Mean Diff.	SE of diff.	n1	n2	q	DF
			KO Th2 vs. KO pTh2	9.72	31.97	-22.25	4.371	3	3	7.197	8					KO Th2 vs. KO pTh2	41.07	62.13	-21.07	14.09	3	3	2.114	8
			KO Th2 vs. KO pTh2 + T-5224 (10 uM)	9.72	34.2	-24.48	4.371	3	3	7.92	8					KO Th2 vs. KO pTh2 + T-5224 (10 uM)	41.07	62.03	-20.97	14.09	3	3	2.104	8
			KO Th2 vs. KO pTh2 + SB 203580 (10 uM)	9.72	13.15	-3.427	4.371	3	3	1.109	8					KO Th2 vs. KO pTh2 + SB 203580 (10 uM)	41.07	44.77	-3.7	14.09	3	3	0.3713	8
			KO pTh2 vs. KO pTh2 + T-5224 (10 uM)	31.97	34.2	-2.233	4.371	3	3	0.7225	8					KO pTh2 vs. KO pTh2 + T-5224 (10 uM)	62.13	62.03	0.1	14.09	3	3	0.01003	8
			KO pTh2 vs. KO pTh2 + SB 203580 (10 uM)	31.97	13.15	18.82	4.371	3	3	6.089	8					KO pTh2 vs. KO pTh2 + SB 203580 (10 uM)	62.13	44.77	17.37	14.09	3	3	1.743	8
			KO pTh2 + T-5224 (10 uM) vs. KO pTh2 + SB 203580 (10 uM)	34.2	13.15	21.05	4.371	3	3	6.811	8					KO pTh2 + T-5224 (10 uM) vs. KO pTh2 + SB 203580 (10 uM)	62.03	44.77	17.27	14.09	3	3	1.733	8

## Sheet: Ext Data Fig. 1 c-e and g
			Extended Data Fig. 1c: Frequency of eosinophils in BAL							Extended Data Fig. 1d: Total number of BAL eosinophils (x10^5)							Extended Data Fig. 1e: Total number of cells in BAL (x10^5)
	Experiment ID		WT PBS	HDAC1-cKO PBS	WT HDM	HDAC1-cKO HDM		Experiment ID		WT PBS	HDAC1-cKO PBS	WT HDM	HDAC1-cKO HDM		Experiment ID		WT PBS	HDAC1-cKO PBS	WT HDM	HDAC1-cKO HDM
	MK_IV013		0.79	0.76	4.88	37.8		MK_IV013		0.024	0.011	0.052	3.357		MK_IV013		3.05	1.47	1.07	8.88
	MK_IV015		4.3	0.75	2.71	45.7		MK_IV015		0.072	0.008	0.041	3.702		MK_IV015		1.68	1.09	1.52	8.1
			2.78	0.16	35.5	68.5				0.035	0.01	1.729	13.645				1.26	6.27	4.87	19.92
			0.17	0.12	8.4	47.6				0.011	0.009	0.166	8.72				6.4	7.23	1.98	18.32
					4.61	3.48						0.044	0.108						0.96	3.09
					29	33.3						0.806	2.551						2.78	7.66
					5.63	12.7						0.386	1.638						6.85	12.9
					39	57.3						1.973	14.497						5.06	25.3
					42.2	19.4						8.524	2.406						20.2	12.4
					7.53	53.2						0.163	12.449						2.16	23.4
			PRISM Analysis							PRISM Analysis							PRISM Analysis
			Table Analyzed	MK_IV013 and MK_IV015_Percentage of Eosinophils in BALF						Table Analyzed	MK_IV013 and MK_IV015_Total Eosinophils						Table Analyzed	MK_IV013 and MK_IV015_Total number of cells
			Column D	HDAC1-cKO HDM						Column D	HDAC1-cKO HDM						Column D	HDAC1-cKO HDM
			vs.	vs.						vs.	vs.						vs.	vs.
			Column C	WT HDM						Column C	WT HDM						Column C	WT HDM
			Mann Whitney test							Mann Whitney test							Mann Whitney test
			P value	0.0355						P value	0.0052						P value	0.0021
			Exact or approximate P value?	Exact						Exact or approximate P value?	Exact						Exact or approximate P value?	Exact
			P value summary	*						P value summary	**						P value summary	**
			Significantly different (P < 0.05)?	Yes						Significantly different (P < 0.05)?	Yes						Significantly different (P < 0.05)?	Yes
			One- or two-tailed P value?	Two-tailed						One- or two-tailed P value?	Two-tailed						One- or two-tailed P value?	Two-tailed
			Sum of ranks in column C,D	77 , 133						Sum of ranks in column C,D	69 , 141						Sum of ranks in column C,D	66 , 144
			Mann-Whitney U	22						Mann-Whitney U	14						Mann-Whitney U	11
			Difference between medians							Difference between medians							Difference between medians
			Median of column C	7.965, n=10						Median of column C	0.2760, n=10						Median of column C	2.470, n=10
			Median of column D	41.75, n=10						Median of column D	3.530, n=10						Median of column D	12.65, n=10
			Difference: Actual	33.79						Difference: Actual	3.254						Difference: Actual	10.18
			Difference: Hodges-Lehmann	18.45						Difference: Hodges-Lehmann	3.081						Difference: Hodges-Lehmann	7.88
			Extended Data Fig. 1g: Frequency of IL-5 and IL-13 co-expressing cells in lungs
	Experiment ID		WT PBS	HDAC1-cKO PBS	WT HDM	HDAC1-cKO HDM
	MK_IV013		0.34	0.18	1.71	3.11
	MK_IV015		0.4	0	1.74	2.54
			0	0	1.63	4.4
			0.78	0	1.55	10.6
					0.5	0.36
					1.74	0.77
					1.74	4.89
					0.6	5.04
					0.93	2.92
					0.53	1.53
			PRISM Analysis
			Table Analyzed	MK_IV013 and MK_IV015 (IL-5/IL-13)
			Column D	HDAC1-cKO HDM
			vs.	vs.
			Column C	WT HDM
			Mann Whitney test
			P value	0.0429
			Exact or approximate P value?	Exact
			P value summary	*
			Significantly different (P < 0.05)?	Yes
			One- or two-tailed P value?	Two-tailed
			Sum of ranks in column C,D	78 , 132
			Mann-Whitney U	23
			Difference between medians
			Median of column C	1.590, n=10
			Median of column D	3.015, n=10
			Difference: Actual	1.425
			Difference: Hodges-Lehmann	1.965

## Sheet: Ext Data Fig. 5 a-c
			Extended Data Fig. 5a: Frequency of Th cells expressing RANKL													Extended Data Fig. 5b: Frequency of Th cells expressing GM-CSF
	Experiment ID		WT Th2	HDAC1-cKO Th2	WT PTh2	HDAC1-cKO PTh2								Experiment ID		WT Th2	HDAC1-cKO Th2	WT PTh2	HDAC1-cKO PTh2
	MK057		17.2	14.2	25.3	27.8								MK057		1.09	2.53	7.05	13.2
	MK058		14.1	27.5	26.2	37.1								MK058		1.6	4.55	10.2	14.3
	MK059		20.2	27.6	29.7	45.9								MK059		2.16	6.83	9.85	20.4
	MK060		9.42	21.8	22.9	26.7								MK060		1.78	3.73	8.71	9.88
	MK061		15.2	25.8	24.9	37.9								MK061		0.8	1.19	4.4	7.05
			PRISM Analysis													PRISM Analysis
			Table Analyzed	RANKL												Table Analyzed	GM-CSF
			Data sets analyzed	A-D												Data sets analyzed	A-D
			ANOVA summary													ANOVA summary
			F	11.41												F	14.26
			P value	0.0003												P value	<0.0001
			P value summary	***												P value summary	****
			Significant diff. among means (P < 0.05)?	Yes												Significant diff. among means (P < 0.05)?	Yes
			R squared	0.6815												R squared	0.7278
			Brown-Forsythe test													Brown-Forsythe test
			F (DFn, DFd)	1.164 (3, 16)												F (DFn, DFd)	2.438 (3, 16)
			P value	0.3541												P value	0.1023
			P value summary	ns												P value summary	ns
			Are SDs significantly different (P < 0.05)?	No												Are SDs significantly different (P < 0.05)?	No
			Bartlett's test													Bartlett's test
			Bartlett's statistic (corrected)	4.734												Bartlett's statistic (corrected)	12.74
			P value	0.1923												P value	0.0052
			P value summary	ns												P value summary	**
			Are SDs significantly different (P < 0.05)?	No												Are SDs significantly different (P < 0.05)?	Yes
			ANOVA table	SS	DF	MS	F (DFn, DFd)	P value								ANOVA table	SS	DF	MS	F (DFn, DFd)	P value
			Treatment (between columns)	1002	3	334	F (3, 16) = 11.41	P=0.0003								Treatment (between columns)	383.9	3	128	F (3, 16) = 14.26	P<0.0001
			Residual (within columns)	468.2	16	29.26										Residual (within columns)	143.6	16	8.974
			Total	1470	19											Total	527.5	19
			Data summary													Data summary
			Number of treatments (columns)	4												Number of treatments (columns)	4
			Number of values (total)	20												Number of values (total)	20
			Number of families	1												Number of families	1
			Number of comparisons per family	6												Number of comparisons per family	6
			Alpha	0.05												Alpha	0.05
			Tukey's multiple comparisons test	Mean Diff.	95.00% CI of diff.	Below threshold?	Summary	Adjusted P Value								Tukey's multiple comparisons test	Mean Diff.	95.00% CI of diff.	Below threshold?	Summary	Adjusted P Value
			WT Th2 vs. HDAC1-cKO Th2	-8.156	-17.94 to 1.632	No	ns	0.1206	A-B							WT Th2 vs. HDAC1-cKO Th2	-2.28	-7.701 to 3.141	No	ns	0.6336	A-B
			WT Th2 vs. WT PTh2	-10.58	-20.36 to -0.7878	Yes	*	0.032	A-C							WT Th2 vs. WT PTh2	-6.556	-11.98 to -1.135	Yes	*	0.0153	A-C
			WT Th2 vs. HDAC1-cKO PTh2	-19.86	-29.64 to -10.07	Yes	***	0.0001	A-D							WT Th2 vs. HDAC1-cKO PTh2	-11.48	-16.90 to -6.059	Yes	****	<0.0001	A-D
			HDAC1-cKO Th2 vs. WT PTh2	-2.42	-12.21 to 7.368	No	ns	0.8927	B-C							HDAC1-cKO Th2 vs. WT PTh2	-4.276	-9.697 to 1.145	No	ns	0.1503	B-C
			HDAC1-cKO Th2 vs. HDAC1-cKO PTh2	-11.7	-21.49 to -1.912	Yes	*	0.0166	B-D							HDAC1-cKO Th2 vs. HDAC1-cKO PTh2	-9.2	-14.62 to -3.779	Yes	***	0.0009	B-D
			WT PTh2 vs. HDAC1-cKO PTh2	-9.28	-19.07 to 0.5082	No	ns	0.0663	C-D							WT PTh2 vs. HDAC1-cKO PTh2	-4.924	-10.34 to 0.4967	No	ns	0.0819	C-D
			Test details	Mean 1	Mean 2	Mean Diff.	SE of diff.	n1	n2	q	DF					Test details	Mean 1	Mean 2	Mean Diff.	SE of diff.	n1	n2	q	DF
			WT Th2 vs. HDAC1-cKO Th2	15.22	23.38	-8.156	3.421	5	5	3.371	16					WT Th2 vs. HDAC1-cKO Th2	1.486	3.766	-2.28	1.895	5	5	1.702	16
			WT Th2 vs. WT PTh2	15.22	25.8	-10.58	3.421	5	5	4.372	16					WT Th2 vs. WT PTh2	1.486	8.042	-6.556	1.895	5	5	4.894	16
			WT Th2 vs. HDAC1-cKO PTh2	15.22	35.08	-19.86	3.421	5	5	8.208	16					WT Th2 vs. HDAC1-cKO PTh2	1.486	12.97	-11.48	1.895	5	5	8.569	16
			HDAC1-cKO Th2 vs. WT PTh2	23.38	25.8	-2.42	3.421	5	5	1	16					HDAC1-cKO Th2 vs. WT PTh2	3.766	8.042	-4.276	1.895	5	5	3.192	16
			HDAC1-cKO Th2 vs. HDAC1-cKO PTh2	23.38	35.08	-11.7	3.421	5	5	4.836	16					HDAC1-cKO Th2 vs. HDAC1-cKO PTh2	3.766	12.97	-9.2	1.895	5	5	6.867	16
			WT PTh2 vs. HDAC1-cKO PTh2	25.8	35.08	-9.28	3.421	5	5	3.836	16					WT PTh2 vs. HDAC1-cKO PTh2	8.042	12.97	-4.924	1.895	5	5	3.675	16
			Extended Data Fig. 5c: Frequency of Th cells expressing IL-9
	Experiment ID		WT Th2	HDAC1-cKO Th2	WT PTh2	HDAC1-cKO PTh2
	MK057		0.17	0.5	5.24	5.27
	MK058		0.085	0.92	4.57	5.59
	MK059		0.23	0.79	5.35	6.1
	MK060		0.05	0.055	2.38	3.02
	MK061		0.14	0.65	4.58	6.37
			PRISM Analysis
			Table Analyzed	IL-9
			Data sets analyzed	A-D
			ANOVA summary
			F	41.37
			P value	<0.0001
			P value summary	****
			Significant diff. among means (P < 0.05)?	Yes
			R squared	0.8858
			Brown-Forsythe test
			F (DFn, DFd)	1.532 (3, 16)
			P value	0.2447
			P value summary	ns
			Are SDs significantly different (P < 0.05)?	No
			Bartlett's test
			Bartlett's statistic (corrected)	21.06
			P value	0.0001
			P value summary	***
			Are SDs significantly different (P < 0.05)?	Yes
			ANOVA table	SS	DF	MS	F (DFn, DFd)	P value
			Treatment (between columns)	103	3	34.33	F (3, 16) = 41.37	P<0.0001
			Residual (within columns)	13.28	16	0.8298
			Total	116.3	19
			Data summary
			Number of treatments (columns)	4
			Number of values (total)	20
			Number of families	1
			Number of comparisons per family	6
			Alpha	0.05
			Tukey's multiple comparisons test	Mean Diff.	95.00% CI of diff.	Below threshold?	Summary	Adjusted P Value
			WT Th2 vs. HDAC1-cKO Th2	-0.448	-2.096 to 1.200	No	ns	0.8634	A-B
			WT Th2 vs. WT PTh2	-4.289	-5.937 to -2.641	Yes	****	<0.0001	A-C
			WT Th2 vs. HDAC1-cKO PTh2	-5.135	-6.783 to -3.487	Yes	****	<0.0001	A-D
			HDAC1-cKO Th2 vs. WT PTh2	-3.841	-5.489 to -2.193	Yes	****	<0.0001	B-C
			HDAC1-cKO Th2 vs. HDAC1-cKO PTh2	-4.687	-6.335 to -3.039	Yes	****	<0.0001	B-D
			WT PTh2 vs. HDAC1-cKO PTh2	-0.846	-2.494 to 0.8023	No	ns	0.478	C-D
			Test details	Mean 1	Mean 2	Mean Diff.	SE of diff.	n1	n2	q	DF
			WT Th2 vs. HDAC1-cKO Th2	0.135	0.583	-0.448	0.5761	5	5	1.1	16
			WT Th2 vs. WT PTh2	0.135	4.424	-4.289	0.5761	5	5	10.53	16
			WT Th2 vs. HDAC1-cKO PTh2	0.135	5.27	-5.135	0.5761	5	5	12.6	16
			HDAC1-cKO Th2 vs. WT PTh2	0.583	4.424	-3.841	0.5761	5	5	9.428	16
			HDAC1-cKO Th2 vs. HDAC1-cKO PTh2	0.583	5.27	-4.687	0.5761	5	5	11.5	16
			WT PTh2 vs. HDAC1-cKO PTh2	4.424	5.27	-0.846	0.5761	5	5	2.077	16

[truncated: 6 more sheets: Ext Data Fig. 5d, Ext Data Fig. 5e, Ext Data Fig. 7a, Ext Data Fig. 7b, Ext Data Fig. 7c, Ext Data Fig. 7d]
